# Supplementary material for: Transcriptome Analysis of the Oriental Fruit Fly Bactrocera dorsalis Early Embryos
Source: Insects. 2020 May 23;11(5):323. doi: 10.3390/insects11050323 (PMC7290859; doi:10.3390/insects11050323)
Supplement: Supplementary file 1 [file insects-11-00323-s001.zip]

Archive with 23 entries (20 files):
- Supplementary Material/
- Supplementary Material/.DS_Store
- __MACOSX/
- __MACOSX/Supplementary Material/
- __MACOSX/Supplementary Material/._.DS_Store
- Supplementary Material/Table S5.xlsx
- __MACOSX/Supplementary Material/._Table S5.xlsx
- Supplementary Material/Table S1.docx
- __MACOSX/Supplementary Material/._Table S1.docx
- Supplementary Material/Table S4.xlsx
- __MACOSX/Supplementary Material/._Table S4.xlsx
- Supplementary Material/Figure S3.jpg
- __MACOSX/Supplementary Material/._Figure S3.jpg
- Supplementary Material/Figure S2.jpg
- __MACOSX/Supplementary Material/._Figure S2.jpg
- Supplementary Material/Table S3.xlsx
- __MACOSX/Supplementary Material/._Table S3.xlsx
- Supplementary Material/Figure S1.jpg
- __MACOSX/Supplementary Material/._Figure S1.jpg
- Supplementary Material/Table S2.xlsx
- __MACOSX/Supplementary Material/._Table S2.xlsx
- Supplementary Material/Figure S4.jpg
- __MACOSX/Supplementary Material/._Figure S4.jpg
