# Supplementary material for: Transcriptome Analysis of the Oriental Fruit Fly Bactrocera dorsalis Early Embryos
Source: Insects. 2020 May 23;11(5):323. doi: 10.3390/insects11050323 (PMC7290859; doi:10.3390/insects11050323)
Supplement: Supplementary file 1 [file insects-11-00323-s001.zip › Supplementary Material/Table S5.xlsx]

## Sheet: 2-4 h vs 0-1 h
Term	Database	ID	Input number	Background number	P-Value	Corrected P-Value	Input	KEGG_ID/KO	Entrez_ID	Hyperlink
Valine, leucine and isoleucine degradation	KEGG PATHWAY	dme00280	17	31	0.00154494	0.147249	105224514|105231281|105224512|105224890|105224381|105224030|105223749|105232833|105228363|105225558|105226875|105227875|105230343|105230074|105232621|105226223|105227468	dme:Dmel_CG31075|dme:Dmel_CG12262|dme:Dmel_CG31075|dme:Dmel_CG6638|dme:Dmel_CG4389|dme:Dmel_CG7430|dme:Dmel_CG4600|dme:Dmel_CG6543|dme:Dmel_CG3752|dme:Dmel_CG10932|dme:Dmel_CG4581|dme:Dmel_CG3902|dme:Dmel_CG7433|dme:Dmel_CG1140|dme:Dmel_CG9149|dme:Dmel_CG15093|dme:Dmel_CG7113|	43244|38864|43244|38979|34276|39988|34313|36536|34256|31695|37784|40059|40188|38261|38147|37166|32789|	http://www.genome.jp/kegg-bin/show_pathway?dme00280/dme:Dmel_CG4389%09red/dme:Dmel_CG7113%09red/dme:Dmel_CG6638%09red/dme:Dmel_CG10932%09red/dme:Dmel_CG9149%09red/dme:Dmel_CG7430%09red/dme:Dmel_CG31075%09red/dme:Dmel_CG15093%09red/dme:Dmel_CG6543%09red/dme:Dmel_CG4581%09red/dme:Dmel_CG1140%09red/dme:Dmel_CG7433%09red/dme:Dmel_CG12262%09red/dme:Dmel_CG3902%09red/dme:Dmel_CG4600%09red/dme:Dmel_CG37…
Fatty acid degradation	KEGG PATHWAY	dme00071	16	30	0.00260618	0.147249	105226875|105224514|105231281|105224512|105231329|105227875|105223749|105224381|105232833|105228363|105225558|105221782|105229052|105232621|105233719|105232303	dme:Dmel_CG4581|dme:Dmel_CG31075|dme:Dmel_CG12262|dme:Dmel_CG31075|dme:Dmel_CG9547|dme:Dmel_CG3902|dme:Dmel_CG4600|dme:Dmel_CG4389|dme:Dmel_CG6543|dme:Dmel_CG3752|dme:Dmel_CG10932|dme:Dmel_CG4598|dme:Dmel_CG13890|dme:Dmel_CG9149|dme:Dmel_CG2107|dme:Dmel_CG4501|	37784|43244|38864|43244|33911|40059|34313|34276|36536|34256|31695|34315|38100|38147|38355|44117|	http://www.genome.jp/kegg-bin/show_pathway?dme00071/dme:Dmel_CG2107%09red/dme:Dmel_CG4389%09red/dme:Dmel_CG9149%09red/dme:Dmel_CG10932%09red/dme:Dmel_CG4598%09red/dme:Dmel_CG4581%09red/dme:Dmel_CG31075%09red/dme:Dmel_CG6543%09red/dme:Dmel_CG9547%09red/dme:Dmel_CG4501%09red/dme:Dmel_CG13890%09red/dme:Dmel_CG12262%09red/dme:Dmel_CG3902%09red/dme:Dmel_CG4600%09red/dme:Dmel_CG3752%09red
DNA replication	KEGG PATHWAY	dme03030	16	35	0.00817584	0.307957	105224168|105222317|105221839|105224807|105225261|105228957|105230222|105224519|105226860|105231603|105223305|105223304|105230989|105227746|105226613|105229466	dme:Dmel_CG5949|dme:Dmel_CG13690|dme:Dmel_CG3975|dme:Dmel_CG7108|dme:Dmel_CG10489|dme:Dmel_CG1616|dme:Dmel_CG1119|dme:Dmel_CG8648|dme:Dmel_CG5602|dme:Dmel_CG6349|dme:Dmel_CG9193|dme:Dmel_CG4039|dme:Dmel_CG9633|dme:Dmel_CG11164|dme:Dmel_CG7538|dme:Dmel_CG5313|	39746|33213|34892|38942|38661|35679|40607|36887|37791|42553|37290|31603|40972|32323|40973|34423|	http://www.genome.jp/kegg-bin/show_pathway?dme03030/dme:Dmel_CG1119%09red/dme:Dmel_CG11164%09red/dme:Dmel_CG10489%09red/dme:Dmel_CG9633%09red/dme:Dmel_CG5313%09red/dme:Dmel_CG7108%09red/dme:Dmel_CG9193%09red/dme:Dmel_CG5949%09red/dme:Dmel_CG13690%09red/dme:Dmel_CG1616%09red/dme:Dmel_CG4039%09red/dme:Dmel_CG3975%09red/dme:Dmel_CG7538%09red/dme:Dmel_CG5602%09red/dme:Dmel_CG6349%09red/dme:Dmel_CG864…
Tryptophan metabolism	KEGG PATHWAY	dme00380	10	19	0.0171118	0.394108	105224514|105224512|105224381|105225353|105231329|105232833|105228363|105225558|105232621|105227717	dme:Dmel_CG31075|dme:Dmel_CG31075|dme:Dmel_CG4389|dme:Dmel_CG3318|dme:Dmel_CG9547|dme:Dmel_CG6543|dme:Dmel_CG3752|dme:Dmel_CG10932|dme:Dmel_CG9149|dme:Dmel_CG6871|	43244|43244|34276|37867|33911|36536|34256|31695|38147|40048|	http://www.genome.jp/kegg-bin/show_pathway?dme00380/dme:Dmel_CG4389%09red/dme:Dmel_CG10932%09red/dme:Dmel_CG9149%09red/dme:Dmel_CG3318%09red/dme:Dmel_CG31075%09red/dme:Dmel_CG6543%09red/dme:Dmel_CG9547%09red/dme:Dmel_CG6871%09red/dme:Dmel_CG3752%09red
Nucleotide excision repair	KEGG PATHWAY	dme03420	16	39	0.0174384	0.394108	105234152|105224168|105230989|105221839|105223929|105226860|105225261|105230222|105229327|105227354|105223305|105223535|105222414|105230522|105228658|105229466	dme:Dmel_CG7769|dme:Dmel_CG5949|dme:Dmel_CG9633|dme:Dmel_CG3975|dme:Dmel_CG8019|dme:Dmel_CG5602|dme:Dmel_CG10489|dme:Dmel_CG1119|dme:Dmel_CG5041|dme:Dmel_CG7764|dme:Dmel_CG9193|dme:Dmel_CG3697|dme:Dmel_CG7405|dme:Dmel_CG8151|dme:Dmel_CG9433|dme:Dmel_CG5313|	41611|39746|40972|34892|39202|37791|38661|40607|33294|39688|37290|31373|40429|36598|37414|34423|	http://www.genome.jp/kegg-bin/show_pathway?dme03420/dme:Dmel_CG7764%09red/dme:Dmel_CG1119%09red/dme:Dmel_CG10489%09red/dme:Dmel_CG9633%09red/dme:Dmel_CG5313%09red/dme:Dmel_CG9433%09red/dme:Dmel_CG9193%09red/dme:Dmel_CG5949%09red/dme:Dmel_CG7405%09red/dme:Dmel_CG7769%09red/dme:Dmel_CG5041%09red/dme:Dmel_CG8151%09red/dme:Dmel_CG3697%09red/dme:Dmel_CG3975%09red/dme:Dmel_CG8019%09red/dme:Dmel_CG5602%…
Non-homologous end-joining	KEGG PATHWAY	dme03450	5	6	0.0262246	0.493897	105229634|105228464|105222641|105230166|105224519	dme:Dmel_CG5247|dme:Dmel_CG6339|dme:Dmel_CG12176|dme:Dmel_CG16928|dme:Dmel_CG8648|	117419|37564|32322|34565|36887|	http://www.genome.jp/kegg-bin/show_pathway?dme03450/dme:Dmel_CG12176%09red/dme:Dmel_CG16928%09red/dme:Dmel_CG5247%09red/dme:Dmel_CG6339%09red/dme:Dmel_CG8648%09red
Mismatch repair	KEGG PATHWAY	dme03430	9	20	0.0452683	0.611426	105224168|105223111|105221839|105226860|105230222|105227184|105223305|105230989|105229466	dme:Dmel_CG5949|dme:Dmel_CG10387|dme:Dmel_CG3975|dme:Dmel_CG5602|dme:Dmel_CG1119|dme:Dmel_CG7003|dme:Dmel_CG9193|dme:Dmel_CG9633|dme:Dmel_CG5313|	39746|35119|34892|37791|40607|39654|37290|40972|34423|	http://www.genome.jp/kegg-bin/show_pathway?dme03430/dme:Dmel_CG1119%09red/dme:Dmel_CG10387%09red/dme:Dmel_CG5949%09red/dme:Dmel_CG5313%09red/dme:Dmel_CG9193%09red/dme:Dmel_CG9633%09red/dme:Dmel_CG7003%09red/dme:Dmel_CG3975%09red/dme:Dmel_CG5602%09red
Base excision repair	KEGG PATHWAY	dme03410	9	20	0.0452683	0.611426	105224168|105221839|105223661|105225261|105231047|105224519|105226860|105223305|105225759	dme:Dmel_CG5949|dme:Dmel_CG3975|dme:Dmel_CG5285|dme:Dmel_CG10489|dme:Dmel_CG9272|dme:Dmel_CG8648|dme:Dmel_CG5602|dme:Dmel_CG9193|dme:Dmel_CG1981|	39746|34892|42078|38661|35365|36887|37791|37290|43796|	http://www.genome.jp/kegg-bin/show_pathway?dme03410/dme:Dmel_CG10489%09red/dme:Dmel_CG5949%09red/dme:Dmel_CG9193%09red/dme:Dmel_CG5602%09red/dme:Dmel_CG5285%09red/dme:Dmel_CG3975%09red/dme:Dmel_CG9272%09red/dme:Dmel_CG1981%09red/dme:Dmel_CG8648%09red
Propanoate metabolism	KEGG PATHWAY	dme00640	8	17	0.0486976	0.611426	105230343|105230114|105224381|105232833|105232621|105225558|105231281|105230850	dme:Dmel_CG7433|dme:Dmel_CG1065|dme:Dmel_CG4389|dme:Dmel_CG6543|dme:Dmel_CG9149|dme:Dmel_CG10932|dme:Dmel_CG12262|dme:Dmel_CG11963|	40188|38447|34276|36536|38147|31695|38864|41067|	http://www.genome.jp/kegg-bin/show_pathway?dme00640/dme:Dmel_CG4389%09red/dme:Dmel_CG9149%09red/dme:Dmel_CG10932%09red/dme:Dmel_CG11963%09red/dme:Dmel_CG7433%09red/dme:Dmel_CG6543%09red/dme:Dmel_CG1065%09red/dme:Dmel_CG12262%09red
Protein export	KEGG PATHWAY	dme03060	9	22	0.0666579	0.71249	105225024|105225317|105224939|105233349|105231873|105233951|105226026|105228412|105230678	dme:Dmel_CG5064|dme:Dmel_CG4758|dme:Dmel_CG4147|dme:Dmel_CG2522|dme:Dmel_CG2358|dme:Dmel_CG9539|dme:Dmel_CG5434|dme:Dmel_CG10130|dme:Dmel_CG11110|	39028|34333|32133|47251|40815|33905|42439|46080|37337|	http://www.genome.jp/kegg-bin/show_pathway?dme03060/dme:Dmel_CG10130%09red/dme:Dmel_CG4147%09red/dme:Dmel_CG5064%09red/dme:Dmel_CG4758%09red/dme:Dmel_CG11110%09red/dme:Dmel_CG2358%09red/dme:Dmel_CG9539%09red/dme:Dmel_CG5434%09red/dme:Dmel_CG2522%09red
Fanconi anemia pathway	KEGG PATHWAY	dme03460	10	26	0.0714649	0.71249	105231847|105227371|105231998|105228191|105230438|105227546|105230989|105223535|105222134|105234044	dme:Dmel_CG12812|dme:Dmel_CG7143|dme:Dmel_CG3458|dme:Dmel_CG13745|dme:Dmel_CG6920|dme:Dmel_CG9062|dme:Dmel_CG9633|dme:Dmel_CG3697|dme:Dmel_CG17269|dme:Dmel_CG4252|	41231|40438|31565|35895|41366|36199|40972|31373|2768674|32608|	http://www.genome.jp/kegg-bin/show_pathway?dme03460/dme:Dmel_CG17269%09red/dme:Dmel_CG4252%09red/dme:Dmel_CG9062%09red/dme:Dmel_CG9633%09red/dme:Dmel_CG6920%09red/dme:Dmel_CG3458%09red/dme:Dmel_CG13745%09red/dme:Dmel_CG3697%09red/dme:Dmel_CG12812%09red/dme:Dmel_CG7143%09red
Lysine degradation	KEGG PATHWAY	dme00310	11	31	0.0868161	0.71249	105232064|105224514|105224512|105229444|105224381|105231329|105232833|105228363|105225558|105228542|105232621	dme:Dmel_CG2995|dme:Dmel_CG31075|dme:Dmel_CG31075|dme:Dmel_CG8887|dme:Dmel_CG4389|dme:Dmel_CG9547|dme:Dmel_CG6543|dme:Dmel_CG3752|dme:Dmel_CG10932|dme:Dmel_CG42803|dme:Dmel_CG9149|	30971|43244|43244|40133|34276|33911|36536|34256|31695|40793|38147|	http://www.genome.jp/kegg-bin/show_pathway?dme00310/dme:Dmel_CG4389%09red/dme:Dmel_CG42803%09red/dme:Dmel_CG2995%09red/dme:Dmel_CG10932%09red/dme:Dmel_CG9149%09red/dme:Dmel_CG31075%09red/dme:Dmel_CG6543%09red/dme:Dmel_CG9547%09red/dme:Dmel_CG8887%09red/dme:Dmel_CG3752%09red
Homologous recombination	KEGG PATHWAY	dme03440	8	20	0.0881883	0.71249	105224168|105221839|105231998|105231438|105230438|105230166|105230989|105228464	dme:Dmel_CG5949|dme:Dmel_CG3975|dme:Dmel_CG3458|dme:Dmel_CG6754|dme:Dmel_CG6920|dme:Dmel_CG16928|dme:Dmel_CG9633|dme:Dmel_CG6339|	39746|34892|31565|44259|41366|34565|40972|37564|	http://www.genome.jp/kegg-bin/show_pathway?dme03440/dme:Dmel_CG6339%09red/dme:Dmel_CG9633%09red/dme:Dmel_CG5949%09red/dme:Dmel_CG6920%09red/dme:Dmel_CG3458%09red/dme:Dmel_CG16928%09red/dme:Dmel_CG6754%09red/dme:Dmel_CG3975%09red
Protein processing in endoplasmic reticulum	KEGG PATHWAY	dme04141	34	126	0.0902238	0.71249	105224273|105233698|105233951|105228412|105232909|105226933|105225892|105224939|105223861|105231136|105229432|105233204|105229475|105224891|105224362|105229265|105233020|105233768|105225479|105225131|105229596|105234156|105231585|105227919|105225317|105231897|105225350|105226434|105222202|105228809|105228963|105223891|105223088|105233769	dme:Dmel_CG5682|dme:Dmel_CG5436|dme:Dmel_CG9539|dme:Dmel_CG10130|dme:Dmel_CG4603|dme:Dmel_CG1597|dme:Dmel_CG14899|dme:Dmel_CG4147|dme:Dmel_CG9415|dme:Dmel_CG40045|dme:Dmel_CG7945|dme:Dmel_CG16983|dme:Dmel_CG6988|dme:Dmel_CG6822|dme:Dmel_CG1518|dme:Dmel_CG4164|dme:Dmel_CG7169|dme:Dmel_CG5823|dme:Dmel_CG7865|dme:Dmel_CG6453|dme:Dmel_CG4264|dme:Dmel_CG1250|dme:Dmel_CG4583|dme:Dmel_CG5203|dme:Dmel_CG…	34714|42852|33905|46080|38603|32073|42005|32133|44226|3355079|39679|31016|39651|44679|33082|33220|40399|42105|35527|35056|41840|40694|42358|34433|34333|44437|35480|38389|31215|44054|35674|43978|34137|42105|	http://www.genome.jp/kegg-bin/show_pathway?dme04141/dme:Dmel_CG1250%09red/dme:Dmel_CG7830%09red/dme:Dmel_CG1518%09red/dme:Dmel_CG5203%09red/dme:Dmel_CG4583%09red/dme:Dmel_CG7945%09red/dme:Dmel_CG5436%09red/dme:Dmel_CG7169%09red/dme:Dmel_CG4603%09red/dme:Dmel_CG5105%09red/dme:Dmel_CG10130%09red/dme:Dmel_CG5823%09red/dme:Dmel_CG16983%09red/dme:Dmel_CG3136%09red/dme:Dmel_CG40045%09red/dme:Dmel_CG645…
Butanoate metabolism	KEGG PATHWAY	dme00650	7	17	0.0979344	0.71249	105230343|105224381|105232833|105232621|105225558|105230074|105233990	dme:Dmel_CG7433|dme:Dmel_CG4389|dme:Dmel_CG6543|dme:Dmel_CG9149|dme:Dmel_CG10932|dme:Dmel_CG1140|dme:Dmel_CG4685|	40188|34276|36536|38147|31695|38261|43092|	http://www.genome.jp/kegg-bin/show_pathway?dme00650/dme:Dmel_CG4389%09red/dme:Dmel_CG10932%09red/dme:Dmel_CG9149%09red/dme:Dmel_CG7433%09red/dme:Dmel_CG6543%09red/dme:Dmel_CG4685%09red/dme:Dmel_CG1140%09red
Fatty acid metabolism	KEGG PATHWAY	dme01212	13	41	0.114699	0.71249	105226875|105232584|105231281|105224381|105227875|105223749|105231732|105232833|105232621|105225558|105232829|105233719|105232303	dme:Dmel_CG4581|dme:Dmel_CG5887|dme:Dmel_CG12262|dme:Dmel_CG4389|dme:Dmel_CG3902|dme:Dmel_CG4600|dme:Dmel_CG5887|dme:Dmel_CG6543|dme:Dmel_CG9149|dme:Dmel_CG10932|dme:Dmel_CG16935|dme:Dmel_CG2107|dme:Dmel_CG4501|	37784|117369|38864|34276|40059|34313|117369|36536|38147|31695|36540|38355|44117|	http://www.genome.jp/kegg-bin/show_pathway?dme01212/dme:Dmel_CG2107%09red/dme:Dmel_CG4389%09red/dme:Dmel_CG5887%09red/dme:Dmel_CG10932%09red/dme:Dmel_CG9149%09red/dme:Dmel_CG4581%09red/dme:Dmel_CG6543%09red/dme:Dmel_CG16935%09red/dme:Dmel_CG4501%09red/dme:Dmel_CG12262%09red/dme:Dmel_CG3902%09red/dme:Dmel_CG4600%09red
beta-Alanine metabolism	KEGG PATHWAY	dme00410	7	18	0.117082	0.71249	105224514|105230343|105224512|105224381|105232833|105228363|105231281	dme:Dmel_CG31075|dme:Dmel_CG7433|dme:Dmel_CG31075|dme:Dmel_CG4389|dme:Dmel_CG6543|dme:Dmel_CG3752|dme:Dmel_CG12262|	43244|40188|43244|34276|36536|34256|38864|	http://www.genome.jp/kegg-bin/show_pathway?dme00410/dme:Dmel_CG4389%09red/dme:Dmel_CG31075%09red/dme:Dmel_CG7433%09red/dme:Dmel_CG6543%09red/dme:Dmel_CG12262%09red/dme:Dmel_CG3752%09red
Terpenoid backbone biosynthesis	KEGG PATHWAY	dme00900	7	18	0.117082	0.71249	105230627|105226408|105222228|105232621|105225558|105230652|105233868	dme:Dmel_CG10268|dme:Dmel_CG31005|dme:Dmel_CG9000|dme:Dmel_CG9149|dme:Dmel_CG10932|dme:Dmel_CG12389|dme:Dmel_CG33671|	35255|43697|36908|38147|31695|36209|3772247|	http://www.genome.jp/kegg-bin/show_pathway?dme00900/dme:Dmel_CG10268%09red/dme:Dmel_CG10932%09red/dme:Dmel_CG9149%09red/dme:Dmel_CG33671%09red/dme:Dmel_CG9000%09red/dme:Dmel_CG31005%09red/dme:Dmel_CG12389%09red
Carbon metabolism	KEGG PATHWAY	dme01200	28	105	0.125942	0.71249	105225827|105224335|105228163|105224377|105230673|105226480|105232621|105224030|105224405|105224404|105232833|105224810|105224950|105230850|105231281|105222960|105222196|105233782|105225558|105230114|105224381|105226003|105222325|105227572|105234168|105231795|105226223|105223186	dme:Dmel_CG5889|dme:Dmel_CG3724|dme:Dmel_CG2827|dme:Dmel_CG1640|dme:Dmel_CG3283|dme:Dmel_CG8430|dme:Dmel_CG9149|dme:Dmel_CG7430|dme:Dmel_CG4233|dme:Dmel_CG3127|dme:Dmel_CG6543|dme:Dmel_CG7176|dme:Dmel_CG6287|dme:Dmel_CG11963|dme:Dmel_CG12262|dme:Dmel_CG8893|dme:Dmel_CG12233|dme:Dmel_CG8036|dme:Dmel_CG10932|dme:Dmel_CG1065|dme:Dmel_CG4389|dme:Dmel_CG7998|dme:Dmel_CG1516|dme:Dmel_CG7070|dme:Dmel_CG…	43936|31185|37804|32292|35590|36782|38147|39988|33373|33461|36536|44291|34554|41067|38864|32545|32940|41027|31695|38447|34276|42185|36020|42620|47173|43582|37166|45875|	http://www.genome.jp/kegg-bin/show_pathway?dme01200/dme:Dmel_CG2827%09red/dme:Dmel_CG12233%09red/dme:Dmel_CG3127%09red/dme:Dmel_CG8036%09red/dme:Dmel_CG4233%09red/dme:Dmel_CG7430%09red/dme:Dmel_CG1065%09red/dme:Dmel_CG7176%09red/dme:Dmel_CG8893%09red/dme:Dmel_CG5889%09red/dme:Dmel_CG3283%09red/dme:Dmel_CG4389%09red/dme:Dmel_CG9149%09red/dme:Dmel_CG3724%09red/dme:Dmel_CG10932%09red/dme:Dmel_CG1196…
Proteasome	KEGG PATHWAY	dme03050	15	50	0.126104	0.71249	105224394|105225563|105233586|105226752|105222328|105230861|105226793|105233347|105226839|105229478|105226735|105233967|105222258|105224271|105226042	dme:Dmel_CG18174|dme:Dmel_CG3455|dme:Dmel_CG4904|dme:Dmel_CG10230|dme:Dmel_CG1519|dme:Dmel_CG5266|dme:Dmel_CG11888|dme:Dmel_CG16916|dme:Dmel_CG3416|dme:Dmel_CG7619|dme:Dmel_CG10370|dme:Dmel_CG12323|dme:Dmel_CG42641|dme:Dmel_CG7762|dme:Dmel_CG1100|	33738|31567|34359|42802|36018|41531|43449|32047|37894|40388|42805|45269|35176|40174|40717|	http://www.genome.jp/kegg-bin/show_pathway?dme03050/dme:Dmel_CG18174%09red/dme:Dmel_CG3455%09red/dme:Dmel_CG12323%09red/dme:Dmel_CG7762%09red/dme:Dmel_CG1100%09red/dme:Dmel_CG10370%09red/dme:Dmel_CG1519%09red/dme:Dmel_CG5266%09red/dme:Dmel_CG10230%09red/dme:Dmel_CG7619%09red/dme:Dmel_CG11888%09red/dme:Dmel_CG42641%09red/dme:Dmel_CG16916%09red/dme:Dmel_CG3416%09red/dme:Dmel_CG4904%09red
Biosynthesis of amino acids	KEGG PATHWAY	dme01230	18	64	0.144491	0.72633	105224950|105224405|105229807|105226391|105222960|105224361|105229306|105222325|105228163|105227572|105224377|105231795|105224810|105226480|105232888|105222196|105233782|105224404	dme:Dmel_CG6287|dme:Dmel_CG4233|dme:Dmel_CG6465|dme:Dmel_CG6009|dme:Dmel_CG8893|dme:Dmel_CG1753|dme:Dmel_CG2718|dme:Dmel_CG1516|dme:Dmel_CG2827|dme:Dmel_CG7070|dme:Dmel_CG1640|dme:Dmel_CG2171|dme:Dmel_CG7176|dme:Dmel_CG8430|dme:Dmel_CG9674|dme:Dmel_CG12233|dme:Dmel_CG8036|dme:Dmel_CG3127|	34554|33373|41274|42284|32545|33081|33172|36020|37804|42620|32292|43582|44291|36782|39878|32940|41027|33461|	http://www.genome.jp/kegg-bin/show_pathway?dme01230/dme:Dmel_CG4233%09red/dme:Dmel_CG1516%09red/dme:Dmel_CG2718%09red/dme:Dmel_CG7176%09red/dme:Dmel_CG1753%09red/dme:Dmel_CG6009%09red/dme:Dmel_CG2827%09red/dme:Dmel_CG1640%09red/dme:Dmel_CG12233%09red/dme:Dmel_CG8430%09red/dme:Dmel_CG8893%09red/dme:Dmel_CG6465%09red/dme:Dmel_CG3127%09red/dme:Dmel_CG9674%09red/dme:Dmel_CG2171%09red/dme:Dmel_CG6287%…
Fatty acid elongation	KEGG PATHWAY	dme00062	5	12	0.147486	0.72633	105232829|105223749|105226875|105232833|105224381	dme:Dmel_CG16935|dme:Dmel_CG4600|dme:Dmel_CG4581|dme:Dmel_CG6543|dme:Dmel_CG4389|	36540|34313|37784|36536|34276|	http://www.genome.jp/kegg-bin/show_pathway?dme00062/dme:Dmel_CG6543%09red/dme:Dmel_CG4389%09red/dme:Dmel_CG16935%09red/dme:Dmel_CG4581%09red/dme:Dmel_CG4600%09red
Spliceosome	KEGG PATHWAY	dme03040	32	125	0.147837	0.72633	105231719|105227927|105233698|105223220|105232657|105224424|105221825|105223226|105230381|105225404|105226758|105222252|105226697|105222514|105230851|105232797|105231917|105234120|105225073|105229596|105231970|105226454|105223324|105225217|105232490|105222193|105224524|105225625|105222520|105231060|105231068|105228820	dme:Dmel_CG12749|dme:Dmel_CG7269|dme:Dmel_CG5436|dme:Dmel_CG42724|dme:Dmel_CG6418|dme:Dmel_CG13900|dme:Dmel_CG9548|dme:Dmel_CG11985|dme:Dmel_CG14641|dme:Dmel_CG18591|dme:Dmel_CG6015|dme:Dmel_CG10689|dme:Dmel_CG12343|dme:Dmel_CG9998|dme:Dmel_CG11964|dme:Dmel_CG12749|dme:Dmel_CG17266|dme:Dmel_CG7269|dme:Dmel_CG8241|dme:Dmel_CG4264|dme:Dmel_CG9742|dme:Dmel_CG3949|dme:Dmel_CG1101|dme:Dmel_CG8264|dme:…	48535|33781|42852|40785|39218|38093|33909|50007|40529|34080|42593|35192|36143|32602|41068|48535|35571|33781|36561|41840|32636|44173|44029|31840|40739|44409|35654|38756|41670|40987|42274|31707|	http://www.genome.jp/kegg-bin/show_pathway?dme03040/dme:Dmel_CG8241%09red/dme:Dmel_CG9742%09red/dme:Dmel_CG10689%09red/dme:Dmel_CG8264%09red/dme:Dmel_CG12343%09red/dme:Dmel_CG14641%09red/dme:Dmel_CG6015%09red/dme:Dmel_CG5436%09red/dme:Dmel_CG5454%09red/dme:Dmel_CG3949%09red/dme:Dmel_CG9548%09red/dme:Dmel_CG13900%09red/dme:Dmel_CG7269%09red/dme:Dmel_CG10279%09red/dme:Dmel_CG1101%09red/dme:Dmel_CG6…
Vitamin B6 metabolism	KEGG PATHWAY	dme00750	3	6	0.185198	0.847425	105225140|105230407|105230296	dme:Dmel_CG34455|dme:Dmel_CG12237|dme:Dmel_CG31472|	39066|32967|40925|	http://www.genome.jp/kegg-bin/show_pathway?dme00750/dme:Dmel_CG12237%09red/dme:Dmel_CG34455%09red/dme:Dmel_CG31472%09red
Ubiquitin mediated proteolysis	KEGG PATHWAY	dme04120	25	98	0.187483	0.847425	105231847|105225160|105227906|105229586|105224501|105224135|105224132|105231136|105225952|105224979|105233204|105234152|105222434|105222458|105226491|105227919|105231890|105233430|105221772|105228809|105229311|105222014|105233768|105233769|105224700	dme:Dmel_CG12812|dme:Dmel_CG8610|dme:Dmel_CG5701|dme:Dmel_CG1401|dme:Dmel_CG9772|dme:Dmel_CG2257|dme:Dmel_CG9198|dme:Dmel_CG40045|dme:Dmel_CG3962|dme:Dmel_CG8188|dme:Dmel_CG16983|dme:Dmel_CG7769|dme:Dmel_CG8068|dme:Dmel_CG7528|dme:Dmel_CG9153|dme:Dmel_CG5203|dme:Dmel_CG6759|dme:Dmel_CG7037|dme:Dmel_CG11070|dme:Dmel_CG4443|dme:Dmel_CG2508|dme:Dmel_CG3018|dme:Dmel_CG5823|dme:Dmel_CG5823|dme:Dmel_CG…	41231|38798|40249|43434|40548|31728|32473|3355079|42062|32751|31016|41611|35927|44496|38151|34433|42753|38961|33932|44054|35315|33226|42105|42105|45574|	http://www.genome.jp/kegg-bin/show_pathway?dme04120/dme:Dmel_CG9153%09red/dme:Dmel_CG3962%09red/dme:Dmel_CG8610%09red/dme:Dmel_CG7769%09red/dme:Dmel_CG5203%09red/dme:Dmel_CG8188%09red/dme:Dmel_CG9198%09red/dme:Dmel_CG2257%09red/dme:Dmel_CG5823%09red/dme:Dmel_CG16983%09red/dme:Dmel_CG1401%09red/dme:Dmel_CG40045%09red/dme:Dmel_CG5701%09red/dme:Dmel_CG3018%09red/dme:Dmel_CG6759%09red/dme:Dmel_CG8068…
2-Oxocarboxylic acid metabolism	KEGG PATHWAY	dme01210	6	18	0.210994	0.908112	105224405|105229807|105224810|105224377|105226480|105222196	dme:Dmel_CG4233|dme:Dmel_CG6465|dme:Dmel_CG7176|dme:Dmel_CG1640|dme:Dmel_CG8430|dme:Dmel_CG12233|	33373|41274|44291|32292|36782|32940|	http://www.genome.jp/kegg-bin/show_pathway?dme01210/dme:Dmel_CG4233%09red/dme:Dmel_CG1640%09red/dme:Dmel_CG12233%09red/dme:Dmel_CG7176%09red/dme:Dmel_CG8430%09red/dme:Dmel_CG6465%09red
Dorso-ventral axis formation	KEGG PATHWAY	dme04320	8	27	0.232578	0.908112	105229245|105223795|105231889|105223499|105226448|105225888|105230355|105232768	dme:Dmel_CG10076|dme:Dmel_CG31762|dme:Dmel_CG10868|dme:Dmel_CG3399|dme:Dmel_CG1004|dme:Dmel_CG6122|dme:Dmel_CG2845|dme:Dmel_CG16901|	45931|34648|42752|33611|38168|34521|31221|41666|	http://www.genome.jp/kegg-bin/show_pathway?dme04320/dme:Dmel_CG1004%09red/dme:Dmel_CG31762%09red/dme:Dmel_CG16901%09red/dme:Dmel_CG10076%09red/dme:Dmel_CG3399%09red/dme:Dmel_CG6122%09red/dme:Dmel_CG10868%09red/dme:Dmel_CG2845%09red
Synthesis and degradation of ketone bodies	KEGG PATHWAY	dme00072	3	7	0.233055	0.908112	105225558|105230074|105232621	dme:Dmel_CG10932|dme:Dmel_CG1140|dme:Dmel_CG9149|	31695|38261|38147|	http://www.genome.jp/kegg-bin/show_pathway?dme00072/dme:Dmel_CG10932%09red/dme:Dmel_CG9149%09red/dme:Dmel_CG1140%09red
Histidine metabolism	KEGG PATHWAY	dme00340	3	7	0.233055	0.908112	105224514|105224512|105228363	dme:Dmel_CG31075|dme:Dmel_CG31075|dme:Dmel_CG3752|	43244|43244|34256|	http://www.genome.jp/kegg-bin/show_pathway?dme00340/dme:Dmel_CG31075%09red/dme:Dmel_CG3752%09red
Pyruvate metabolism	KEGG PATHWAY	dme00620	12	45	0.251221	0.946266	105226050|105222325|105224512|105232621|105226003|105225827|105227572|105234168|105225558|105224514|105228363|105224030	dme:Dmel_CG1236|dme:Dmel_CG1516|dme:Dmel_CG31075|dme:Dmel_CG9149|dme:Dmel_CG7998|dme:Dmel_CG5889|dme:Dmel_CG7070|dme:Dmel_CG10120|dme:Dmel_CG10932|dme:Dmel_CG31075|dme:Dmel_CG3752|dme:Dmel_CG7430|	40708|36020|43244|38147|42185|43936|42620|47173|31695|43244|34256|39988|	http://www.genome.jp/kegg-bin/show_pathway?dme00620/dme:Dmel_CG10120%09red/dme:Dmel_CG1236%09red/dme:Dmel_CG5889%09red/dme:Dmel_CG9149%09red/dme:Dmel_CG7430%09red/dme:Dmel_CG31075%09red/dme:Dmel_CG7998%09red/dme:Dmel_CG1516%09red/dme:Dmel_CG7070%09red/dme:Dmel_CG10932%09red/dme:Dmel_CG3752%09red
Jak-STAT signaling pathway	KEGG PATHWAY	dme04630	6	20	0.271442	0.972759	105222434|105233430|105232048|105223252|105227086|105233310	dme:Dmel_CG8068|dme:Dmel_CG7037|dme:Dmel_CG3954|dme:Dmel_CG9096|dme:Dmel_CG4006|dme:Dmel_CG15319|	35927|38961|45278|32551|41957|43856|	http://www.genome.jp/kegg-bin/show_pathway?dme04630/dme:Dmel_CG8068%09red/dme:Dmel_CG15319%09red/dme:Dmel_CG9096%09red/dme:Dmel_CG4006%09red/dme:Dmel_CG3954%09red/dme:Dmel_CG7037%09red
Arachidonic acid metabolism	KEGG PATHWAY	dme00590	4	12	0.282117	0.972759	105226070|105232034|105225028|105231321	dme:Dmel_CG16817|dme:Dmel_CG1583|dme:Dmel_CG12013|dme:Dmel_CG6718|	41173|31747|38413|39160|	http://www.genome.jp/kegg-bin/show_pathway?dme00590/dme:Dmel_CG1583%09red/dme:Dmel_CG12013%09red/dme:Dmel_CG6718%09red/dme:Dmel_CG16817%09red
Alanine, aspartate and glutamate metabolism	KEGG PATHWAY	dme00250	8	29	0.28408	0.972759	105230343|105229306|105224377|105227824|105226480|105224405|105232888|105233990	dme:Dmel_CG7433|dme:Dmel_CG2718|dme:Dmel_CG1640|dme:Dmel_CG3590|dme:Dmel_CG8430|dme:Dmel_CG4233|dme:Dmel_CG9674|dme:Dmel_CG4685|	40188|33172|32292|42051|36782|33373|39878|43092|	http://www.genome.jp/kegg-bin/show_pathway?dme00250/dme:Dmel_CG4233%09red/dme:Dmel_CG2718%09red/dme:Dmel_CG1640%09red/dme:Dmel_CG7433%09red/dme:Dmel_CG4685%09red/dme:Dmel_CG8430%09red/dme:Dmel_CG3590%09red/dme:Dmel_CG9674%09red
RNA transport	KEGG PATHWAY	dme03013	32	139	0.298203	0.990753	105228439|105227927|105230351|105224505|105232194|105225398|105223563|105228084|105223019|105226054|105222193|105223840|105233718|105231852|105231914|105234120|105233849|105223324|105233869|105226535|105231978|105233687|105227072|105230500|105231897|105225275|105233860|105222014|105231060|105225909|105228823|105233624	dme:Dmel_CG11875|dme:Dmel_CG7269|dme:Dmel_CG1404|dme:Dmel_CG5857|dme:Dmel_CG3460|dme:Dmel_CG8274|dme:Dmel_CG6819|dme:Dmel_CG5119|dme:Dmel_CG3806|dme:Dmel_CG2100|dme:Dmel_CG7035|dme:Dmel_CG5733|dme:Dmel_CG4035|dme:Dmel_CG6203|dme:Dmel_CG33100|dme:Dmel_CG7269|dme:Dmel_CG8771|dme:Dmel_CG1101|dme:Dmel_CG8831|dme:Dmel_CG9765|dme:Dmel_CG12234|dme:Dmel_CG10840|dme:Dmel_CG6046|dme:Dmel_CG10315|dme:Dmel_C…	43040|33781|44072|42825|31195|36264|41562|37070|31156|40707|44409|37078|45525|37528|326255|33781|36397|44029|36360|40589|32970|44261|41965|37706|44437|38332|36722|33226|40987|34549|31724|31881|	http://www.genome.jp/kegg-bin/show_pathway?dme03013/dme:Dmel_CG4035%09red/dme:Dmel_CG6819%09red/dme:Dmel_CG2253%09red/dme:Dmel_CG12234%09red/dme:Dmel_CG8771%09red/dme:Dmel_CG10840%09red/dme:Dmel_CG3806%09red/dme:Dmel_CG33100%09red/dme:Dmel_CG8831%09red/dme:Dmel_CG6203%09red/dme:Dmel_CG7269%09red/dme:Dmel_CG2100%09red/dme:Dmel_CG1404%09red/dme:Dmel_CG10315%09red/dme:Dmel_CG3018%09red/dme:Dmel_CG67…
Riboflavin metabolism	KEGG PATHWAY	dme00740	4	13	0.323542	0.990753	105222717|105232627|105232117|105226348	dme:Dmel_CG2846|dme:Dmel_CG9452|dme:Dmel_CG4407|dme:Dmel_CG33748|	40936|40119|32240|3772179|	http://www.genome.jp/kegg-bin/show_pathway?dme00740/dme:Dmel_CG33748%09red/dme:Dmel_CG4407%09red/dme:Dmel_CG2846%09red/dme:Dmel_CG9452%09red
Glycerolipid metabolism	KEGG PATHWAY	dme00561	11	44	0.325102	0.990753	105232613|105227421|105224512|105232766|105225187|105227296|105228363|105232103|105224514|105227422|105225548	dme:Dmel_CG31140|dme:Dmel_CG6084|dme:Dmel_CG31075|dme:Dmel_CG18374|dme:Dmel_CG5966|dme:Dmel_CG8709|dme:Dmel_CG3752|dme:Dmel_CG3812|dme:Dmel_CG31075|dme:Dmel_CG6084|dme:Dmel_CG42667|	42836|39304|43244|43913|31532|35790|34256|32230|43244|39304|31826|	http://www.genome.jp/kegg-bin/show_pathway?dme00561/dme:Dmel_CG18374%09red/dme:Dmel_CG42667%09red/dme:Dmel_CG3812%09red/dme:Dmel_CG31075%09red/dme:Dmel_CG6084%09red/dme:Dmel_CG31140%09red/dme:Dmel_CG5966%09red/dme:Dmel_CG8709%09red/dme:Dmel_CG3752%09red
Galactose metabolism	KEGG PATHWAY	dme00052	9	35	0.325291	0.990753	105222431|105228045|105224497|105233441|105229200|105227422|105227421|105233992|105223186	dme:Dmel_CG8073|dme:Dmel_CG8695|dme:Dmel_CG7685|dme:Dmel_CG10467|dme:Dmel_CG14935|dme:Dmel_CG6084|dme:Dmel_CG6084|dme:Dmel_CG12030|dme:Dmel_CG3001|	35923|35826|42220|38697|34598|39304|39304|38076|45875|	http://www.genome.jp/kegg-bin/show_pathway?dme00052/dme:Dmel_CG14935%09red/dme:Dmel_CG8073%09red/dme:Dmel_CG8695%09red/dme:Dmel_CG12030%09red/dme:Dmel_CG6084%09red/dme:Dmel_CG7685%09red/dme:Dmel_CG3001%09red/dme:Dmel_CG10467%09red
ABC transporters	KEGG PATHWAY	dme02010	3	9	0.333173	0.990753	105224339|105223277|105223010	dme:Dmel_CG2316|dme:Dmel_CG7955|dme:Dmel_CG6052|	43772|38193|39971|	http://www.genome.jp/kegg-bin/show_pathway?dme02010/dme:Dmel_CG6052%09red/dme:Dmel_CG2316%09red/dme:Dmel_CG7955%09red
Regulation of autophagy	KEGG PATHWAY	dme04140	5	18	0.349497	0.991432	105225833|105224502|105225805|105228940|105226415	dme:Dmel_CG11877|dme:Dmel_CG9746|dme:Dmel_CG6194|dme:Dmel_CG5489|dme:Dmel_CG8866|	43438|41096|41868|37141|41112|	http://www.genome.jp/kegg-bin/show_pathway?dme04140/dme:Dmel_CG8866%09red/dme:Dmel_CG9746%09red/dme:Dmel_CG6194%09red/dme:Dmel_CG11877%09red/dme:Dmel_CG5489%09red
mTOR signaling pathway	KEGG PATHWAY	dme04150	9	36	0.35095	0.991432	105226415|105231914|105227086|105231568|105222371|105224629|105231025|105233718|105226523	dme:Dmel_CG8866|dme:Dmel_CG33100|dme:Dmel_CG4006|dme:Dmel_CG11968|dme:Dmel_CG5092|dme:Dmel_CG40293|dme:Dmel_CG9374|dme:Dmel_CG4035|dme:Dmel_CG10944|	41112|326255|41957|41071|47396|3355135|41673|45525|31700|	http://www.genome.jp/kegg-bin/show_pathway?dme04150/dme:Dmel_CG11968%09red/dme:Dmel_CG4035%09red/dme:Dmel_CG9374%09red/dme:Dmel_CG5092%09red/dme:Dmel_CG4006%09red/dme:Dmel_CG40293%09red/dme:Dmel_CG8866%09red/dme:Dmel_CG10944%09red/dme:Dmel_CG33100%09red
mRNA surveillance pathway	KEGG PATHWAY	dme03015	16	70	0.385229	0.999911	105232267|105227072|105222193|105227291|105227927|105228084|105231967|105228470|105228592|105222408|105231060|105221905|105223324|105228823|105227113|105234120	dme:Dmel_CG8954|dme:Dmel_CG6046|dme:Dmel_CG7035|dme:Dmel_CG2163|dme:Dmel_CG7269|dme:Dmel_CG5119|dme:Dmel_CG14216|dme:Dmel_CG9854|dme:Dmel_CG2096|dme:Dmel_CG32743|dme:Dmel_CG7483|dme:Dmel_CG7698|dme:Dmel_CG1101|dme:Dmel_CG2253|dme:Dmel_CG1898|dme:Dmel_CG7269|	34804|41965|44409|35788|33781|37070|32973|49636|44289|31625|40987|42240|44029|31724|117365|33781|	http://www.genome.jp/kegg-bin/show_pathway?dme03015/dme:Dmel_CG2253%09red/dme:Dmel_CG7269%09red/dme:Dmel_CG9854%09red/dme:Dmel_CG14216%09red/dme:Dmel_CG1101%09red/dme:Dmel_CG32743%09red/dme:Dmel_CG7483%09red/dme:Dmel_CG6046%09red/dme:Dmel_CG8954%09red/dme:Dmel_CG5119%09red/dme:Dmel_CG7035%09red/dme:Dmel_CG2163%09red/dme:Dmel_CG7698%09red/dme:Dmel_CG1898%09red/dme:Dmel_CG2096%09red
Glyoxylate and dicarboxylate metabolism	KEGG PATHWAY	dme00630	6	24	0.400766	0.999911	105226050|105226003|105227717|105232621|105225558|105229306	dme:Dmel_CG1236|dme:Dmel_CG7998|dme:Dmel_CG6871|dme:Dmel_CG9149|dme:Dmel_CG10932|dme:Dmel_CG2718|	40708|42185|40048|38147|31695|33172|	http://www.genome.jp/kegg-bin/show_pathway?dme00630/dme:Dmel_CG1236%09red/dme:Dmel_CG2718%09red/dme:Dmel_CG10932%09red/dme:Dmel_CG9149%09red/dme:Dmel_CG7998%09red/dme:Dmel_CG6871%09red
Mucin type O-Glycan biosynthesis	KEGG PATHWAY	dme00512	4	15	0.406953	0.999911	105226964|105224387|105225146|105224641	dme:Dmel_CG6394|dme:Dmel_CG31651|dme:Dmel_CG2103|dme:Dmel_CG4445|	32836|326151|38346|35627|	http://www.genome.jp/kegg-bin/show_pathway?dme00512/dme:Dmel_CG6394%09red/dme:Dmel_CG2103%09red/dme:Dmel_CG4445%09red/dme:Dmel_CG31651%09red
Glutathione metabolism	KEGG PATHWAY	dme00480	14	62	0.413628	0.999911	105225087|105229682|105224335|105226813|105222212|105222861|105226341|105224810|105233734|105227725|105222104|105228298|105225028|105226223	dme:Dmel_CG5371|dme:Dmel_CG17531|dme:Dmel_CG3724|dme:Dmel_CG4752|dme:Dmel_CG2259|dme:Dmel_CG6835|dme:Dmel_CG9285|dme:Dmel_CG7176|dme:Dmel_CG14516|dme:Dmel_CG5224|dme:Dmel_CG10045|dme:Dmel_CG1681|dme:Dmel_CG12013|dme:Dmel_CG15093|	34392|37112|31185|37569|53581|32775|48450|44291|43444|37128|41503|32299|38413|37166|	http://www.genome.jp/kegg-bin/show_pathway?dme00480/dme:Dmel_CG1681%09red/dme:Dmel_CG17531%09red/dme:Dmel_CG14516%09red/dme:Dmel_CG10045%09red/dme:Dmel_CG2259%09red/dme:Dmel_CG5224%09red/dme:Dmel_CG15093%09red/dme:Dmel_CG5371%09red/dme:Dmel_CG3724%09red/dme:Dmel_CG7176%09red/dme:Dmel_CG6835%09red/dme:Dmel_CG9285%09red/dme:Dmel_CG12013%09red/dme:Dmel_CG4752%09red
Selenocompound metabolism	KEGG PATHWAY	dme00450	3	11	0.432765	0.999911	105233392|105230538|105230465	dme:Dmel_CG8363|dme:Dmel_CG15100|dme:Dmel_CG1427|	40167|37177|40681|	http://www.genome.jp/kegg-bin/show_pathway?dme00450/dme:Dmel_CG1427%09red/dme:Dmel_CG15100%09red/dme:Dmel_CG8363%09red
Peroxisome	KEGG PATHWAY	dme04146	15	68	0.438657	0.999911	105233497|105223876|105224676|105229447|105224339|105227717|105224810|105230627|105228844|105227195|105226693|105229052|105229945|105233868|105222025	dme:Dmel_CG9027|dme:Dmel_CG17320|dme:Dmel_CG11208|dme:Dmel_CG11793|dme:Dmel_CG2316|dme:Dmel_CG6871|dme:Dmel_CG7176|dme:Dmel_CG10268|dme:Dmel_CG9577|dme:Dmel_CG3947|dme:Dmel_CG5065|dme:Dmel_CG13890|dme:Dmel_CG8315|dme:Dmel_CG33671|dme:Dmel_CG11077|	36232|44183|37285|39251|43772|40048|44291|35255|33016|40293|36860|38100|36758|3772247|43831|	http://www.genome.jp/kegg-bin/show_pathway?dme04146/dme:Dmel_CG17320%09red/dme:Dmel_CG11208%09red/dme:Dmel_CG10268%09red/dme:Dmel_CG5065%09red/dme:Dmel_CG11793%09red/dme:Dmel_CG11077%09red/dme:Dmel_CG6871%09red/dme:Dmel_CG8315%09red/dme:Dmel_CG3947%09red/dme:Dmel_CG2316%09red/dme:Dmel_CG33671%09red/dme:Dmel_CG9027%09red/dme:Dmel_CG9577%09red/dme:Dmel_CG7176%09red/dme:Dmel_CG13890%09red
Linoleic acid metabolism	KEGG PATHWAY	dme00591	2	7	0.467404	0.999911	105232034|105231321	dme:Dmel_CG1583|dme:Dmel_CG6718|	31747|39160|	http://www.genome.jp/kegg-bin/show_pathway?dme00591/dme:Dmel_CG1583%09red/dme:Dmel_CG6718%09red
Glycosaminoglycan biosynthesis - heparan sulfate / heparin	KEGG PATHWAY	dme00534	3	12	0.480558	0.999911	105223394|105234012|105232037	dme:Dmel_CG10234|dme:Dmel_CG8339|dme:Dmel_CG10117|	44433|38736|36614|	http://www.genome.jp/kegg-bin/show_pathway?dme00534/dme:Dmel_CG10117%09red/dme:Dmel_CG10234%09red/dme:Dmel_CG8339%09red
Phosphatidylinositol signaling system	KEGG PATHWAY	dme04070	9	41	0.480792	0.999911	105232613|105233813|105223389|105222773|105223927|105228519|105225548|105224228|105229928	dme:Dmel_CG31140|dme:Dmel_CG8472|dme:Dmel_CG4026|dme:Dmel_CG42271|dme:Dmel_CG10426|dme:Dmel_CG2929|dme:Dmel_CG42667|dme:Dmel_CG4200|dme:Dmel_CG1063|	42836|36329|34300|2768892|39404|40670|31826|32601|40664|	http://www.genome.jp/kegg-bin/show_pathway?dme04070/dme:Dmel_CG2929%09red/dme:Dmel_CG8472%09red/dme:Dmel_CG4026%09red/dme:Dmel_CG42667%09red/dme:Dmel_CG10426%09red/dme:Dmel_CG31140%09red/dme:Dmel_CG42271%09red/dme:Dmel_CG4200%09red/dme:Dmel_CG1063%09red
Glycolysis / Gluconeogenesis	KEGG PATHWAY	dme00010	11	51	0.487678	0.999911	105224514|105224512|105222431|105222960|105227572|105228363|105233441|105231795|105223186|105224030|105224404	dme:Dmel_CG31075|dme:Dmel_CG31075|dme:Dmel_CG8073|dme:Dmel_CG8893|dme:Dmel_CG7070|dme:Dmel_CG3752|dme:Dmel_CG10467|dme:Dmel_CG2171|dme:Dmel_CG3001|dme:Dmel_CG7430|dme:Dmel_CG3127|	43244|43244|35923|32545|42620|34256|38697|43582|45875|39988|33461|	http://www.genome.jp/kegg-bin/show_pathway?dme00010/dme:Dmel_CG8893%09red/dme:Dmel_CG7430%09red/dme:Dmel_CG31075%09red/dme:Dmel_CG8073%09red/dme:Dmel_CG3127%09red/dme:Dmel_CG2171%09red/dme:Dmel_CG3001%09red/dme:Dmel_CG10467%09red/dme:Dmel_CG7070%09red/dme:Dmel_CG3752%09red
Notch signaling pathway	KEGG PATHWAY	dme04330	5	22	0.493425	0.999911	105227097|105233310|105225217|105224732|105232209	dme:Dmel_CG8384|dme:Dmel_CG15319|dme:Dmel_CG8264|dme:Dmel_CG18803|dme:Dmel_CG7471|	43162|43856|31840|40260|38565|	http://www.genome.jp/kegg-bin/show_pathway?dme04330/dme:Dmel_CG7471%09red/dme:Dmel_CG18803%09red/dme:Dmel_CG8264%09red/dme:Dmel_CG8384%09red/dme:Dmel_CG15319%09red
Endocytosis	KEGG PATHWAY	dme04144	19	91	0.505601	0.999911	105223127|105222840|105233430|105229865|105227574|105231554|105231229|105223574|105233242|105230129|105233698|105229627|105222532|105229596|105228485|105228916|105229989|105223543|105230153	dme:Dmel_CG6056|dme:Dmel_CG15667|dme:Dmel_CG7037|dme:Dmel_CG9779|dme:Dmel_CG12876|dme:Dmel_CG8228|dme:Dmel_CG3664|dme:Dmel_CG4260|dme:Dmel_CG32434|dme:Dmel_CG8156|dme:Dmel_CG5436|dme:Dmel_CG5798|dme:Dmel_CG4108|dme:Dmel_CG4264|dme:Dmel_CG11628|dme:Dmel_CG8055|dme:Dmel_CG30372|dme:Dmel_CG17828|dme:Dmel_CG12110|	42525|44263|38961|40542|43330|41153|33418|33211|40327|36699|42852|42509|40036|41840|35425|35933|35783|31006|35554|	http://www.genome.jp/kegg-bin/show_pathway?dme04144/dme:Dmel_CG12876%09red/dme:Dmel_CG8156%09red/dme:Dmel_CG4108%09red/dme:Dmel_CG6056%09red/dme:Dmel_CG4264%09red/dme:Dmel_CG8228%09red/dme:Dmel_CG7037%09red/dme:Dmel_CG4260%09red/dme:Dmel_CG11628%09red/dme:Dmel_CG15667%09red/dme:Dmel_CG9779%09red/dme:Dmel_CG32434%09red/dme:Dmel_CG8055%09red/dme:Dmel_CG17828%09red/dme:Dmel_CG5436%09red/dme:Dmel_CG3…
Aminoacyl-tRNA biosynthesis	KEGG PATHWAY	dme00970	13	62	0.51424	0.999911	105230779|105232704|105232642|105232023|105230465|105229693|105230538|105226926|105233857|105223299|105228440|105232434|105224031	dme:Dmel_CG31739|dme:Dmel_CG7479|dme:Dmel_CG5660|dme:Dmel_CG2263|dme:Dmel_CG1427|dme:Dmel_CG3821|dme:Dmel_CG15100|dme:Dmel_CG9020|dme:Dmel_CG4938|dme:Dmel_CG4938|dme:Dmel_CG8431|dme:Dmel_CG5353|dme:Dmel_CG7441|	326155|38581|39023|31740|40681|36420|37177|32539|41862|41862|36784|45784|39989|	http://www.genome.jp/kegg-bin/show_pathway?dme00970/dme:Dmel_CG5353%09red/dme:Dmel_CG1427%09red/dme:Dmel_CG31739%09red/dme:Dmel_CG5660%09red/dme:Dmel_CG7479%09red/dme:Dmel_CG9020%09red/dme:Dmel_CG8431%09red/dme:Dmel_CG3821%09red/dme:Dmel_CG2263%09red/dme:Dmel_CG4938%09red/dme:Dmel_CG7441%09red/dme:Dmel_CG15100%09red
Pentose phosphate pathway	KEGG PATHWAY	dme00030	5	23	0.527782	0.999911	105233782|105226223|105228163|105224335|105222431	dme:Dmel_CG8036|dme:Dmel_CG15093|dme:Dmel_CG2827|dme:Dmel_CG3724|dme:Dmel_CG8073|	41027|37166|37804|31185|35923|	http://www.genome.jp/kegg-bin/show_pathway?dme00030/dme:Dmel_CG3724%09red/dme:Dmel_CG8036%09red/dme:Dmel_CG2827%09red/dme:Dmel_CG8073%09red/dme:Dmel_CG15093%09red
Fructose and mannose metabolism	KEGG PATHWAY	dme00051	6	28	0.528655	0.999911	105230226|105231795|105227422|105222197|105227421|105223186	dme:Dmel_CG1129|dme:Dmel_CG2171|dme:Dmel_CG6084|dme:Dmel_CG3400|dme:Dmel_CG6084|dme:Dmel_CG3001|	40599|43582|39304|32938|39304|45875|	http://www.genome.jp/kegg-bin/show_pathway?dme00051/dme:Dmel_CG3001%09red/dme:Dmel_CG2171%09red/dme:Dmel_CG1129%09red/dme:Dmel_CG6084%09red/dme:Dmel_CG3400%09red
Citrate cycle (TCA cycle)	KEGG PATHWAY	dme00020	9	43	0.53141	0.999911	105222196|105230114|105226003|105222325|105224810|105229145|105230673|105230850|105224030	dme:Dmel_CG12233|dme:Dmel_CG1065|dme:Dmel_CG7998|dme:Dmel_CG1516|dme:Dmel_CG7176|dme:Dmel_CG8322|dme:Dmel_CG3283|dme:Dmel_CG11963|dme:Dmel_CG7430|	32940|38447|42185|36020|44291|36760|35590|41067|39988|	http://www.genome.jp/kegg-bin/show_pathway?dme00020/dme:Dmel_CG3283%09red/dme:Dmel_CG1516%09red/dme:Dmel_CG11963%09red/dme:Dmel_CG7430%09red/dme:Dmel_CG12233%09red/dme:Dmel_CG7998%09red/dme:Dmel_CG8322%09red/dme:Dmel_CG1065%09red/dme:Dmel_CG7176%09red
TGF-beta signaling pathway	KEGG PATHWAY	dme04350	7	34	0.557573	0.999911	105222840|105224429|105233310|105225122|105231514|105225527|105233204	dme:Dmel_CG15667|dme:Dmel_CG1007|dme:Dmel_CG15319|dme:Dmel_CG9885|dme:Dmel_CG1775|dme:Dmel_CG9224|dme:Dmel_CG16983|	44263|38091|43856|33432|43725|32498|31016|	http://www.genome.jp/kegg-bin/show_pathway?dme04350/dme:Dmel_CG9885%09red/dme:Dmel_CG15319%09red/dme:Dmel_CG1007%09red/dme:Dmel_CG9224%09red/dme:Dmel_CG15667%09red/dme:Dmel_CG16983%09red/dme:Dmel_CG1775%09red
Glycine, serine and threonine metabolism	KEGG PATHWAY	dme00260	6	29	0.558961	0.999911	105224361|105224950|105226050|105226865|105228945|105224030	dme:Dmel_CG1753|dme:Dmel_CG6287|dme:Dmel_CG1236|dme:Dmel_CG3017|dme:Dmel_CG6385|dme:Dmel_CG7430|	33081|34554|40708|37815|37026|39988|	http://www.genome.jp/kegg-bin/show_pathway?dme00260/dme:Dmel_CG1236%09red/dme:Dmel_CG7430%09red/dme:Dmel_CG6287%09red/dme:Dmel_CG3017%09red/dme:Dmel_CG6385%09red/dme:Dmel_CG1753%09red
Ubiquinone and other terpenoid-quinone biosynthesis	KEGG PATHWAY	dme00130	2	9	0.580047	0.999911	105231162|105228853	dme:Dmel_CG9249|dme:Dmel_CG14437|	35383|44007|	http://www.genome.jp/kegg-bin/show_pathway?dme00130/dme:Dmel_CG9249%09red/dme:Dmel_CG14437%09red
FoxO signaling pathway	KEGG PATHWAY	dme04068	10	51	0.600954	0.999911	105223252|105231025|105227086|105227717|105233310|105231514|105224501|105232522|105227347|105227188	dme:Dmel_CG9096|dme:Dmel_CG9374|dme:Dmel_CG4006|dme:Dmel_CG6871|dme:Dmel_CG15319|dme:Dmel_CG1775|dme:Dmel_CG9772|dme:Dmel_CG2048|dme:Dmel_CG12306|dme:Dmel_CG5059|	32551|41673|41957|40048|43856|43725|40548|43673|40232|40278|	http://www.genome.jp/kegg-bin/show_pathway?dme04068/dme:Dmel_CG9772%09red/dme:Dmel_CG5059%09red/dme:Dmel_CG15319%09red/dme:Dmel_CG9374%09red/dme:Dmel_CG9096%09red/dme:Dmel_CG12306%09red/dme:Dmel_CG4006%09red/dme:Dmel_CG2048%09red/dme:Dmel_CG1775%09red/dme:Dmel_CG6871%09red
Phenylalanine metabolism	KEGG PATHWAY	dme00360	2	10	0.629422	0.999911	105224405|105226480	dme:Dmel_CG4233|dme:Dmel_CG8430|	33373|36782|	http://www.genome.jp/kegg-bin/show_pathway?dme00360/dme:Dmel_CG4233%09red/dme:Dmel_CG8430%09red
Glycerophospholipid metabolism	KEGG PATHWAY	dme00564	11	58	0.639924	0.999911	105232613|105227610|105224741|105229745|105227296|105231321|105232034|105232103|105225548|105225662|105230153	dme:Dmel_CG31140|dme:Dmel_CG5991|dme:Dmel_CG18815|dme:Dmel_CG8745|dme:Dmel_CG8709|dme:Dmel_CG6718|dme:Dmel_CG1583|dme:Dmel_CG3812|dme:Dmel_CG42667|dme:Dmel_CG8256|dme:Dmel_CG12110|	42836|42849|59176|39530|35790|39160|31747|32230|31826|47611|35554|	http://www.genome.jp/kegg-bin/show_pathway?dme00564/dme:Dmel_CG6718%09red/dme:Dmel_CG8256%09red/dme:Dmel_CG42667%09red/dme:Dmel_CG5991%09red/dme:Dmel_CG3812%09red/dme:Dmel_CG31140%09red/dme:Dmel_CG18815%09red/dme:Dmel_CG1583%09red/dme:Dmel_CG8709%09red/dme:Dmel_CG12110%09red/dme:Dmel_CG8745%09red
Arginine and proline metabolism	KEGG PATHWAY	dme00330	10	53	0.643895	0.999911	105225237|105224514|105224405|105229807|105226391|105232635|105229306|105228363|105226480|105224512	dme:Dmel_CG8782|dme:Dmel_CG31075|dme:Dmel_CG4233|dme:Dmel_CG6465|dme:Dmel_CG6009|dme:Dmel_CG32031|dme:Dmel_CG2718|dme:Dmel_CG3752|dme:Dmel_CG8430|dme:Dmel_CG31075|	40145|43244|33373|41274|42284|39041|33172|34256|36782|43244|	http://www.genome.jp/kegg-bin/show_pathway?dme00330/dme:Dmel_CG4233%09red/dme:Dmel_CG2718%09red/dme:Dmel_CG6465%09red/dme:Dmel_CG31075%09red/dme:Dmel_CG32031%09red/dme:Dmel_CG8430%09red/dme:Dmel_CG8782%09red/dme:Dmel_CG6009%09red/dme:Dmel_CG3752%09red
Basal transcription factors	KEGG PATHWAY	dme03022	7	38	0.661154	0.999911	105229443|105223929|105229327|105227354|105222414|105230522|105228658	dme:Dmel_CG32211|dme:Dmel_CG8019|dme:Dmel_CG5041|dme:Dmel_CG7764|dme:Dmel_CG7405|dme:Dmel_CG8151|dme:Dmel_CG9433|	40134|39202|33294|39688|40429|36598|37414|	http://www.genome.jp/kegg-bin/show_pathway?dme03022/dme:Dmel_CG7764%09red/dme:Dmel_CG32211%09red/dme:Dmel_CG9433%09red/dme:Dmel_CG7405%09red/dme:Dmel_CG5041%09red/dme:Dmel_CG8151%09red/dme:Dmel_CG8019%09red
RNA polymerase	KEGG PATHWAY	dme03020	5	28	0.680909	0.999911	105233593|105222241|105226526|105231621|105225764	dme:Dmel_CG13773|dme:Dmel_CG7885|dme:Dmel_CG10122|dme:Dmel_CG31155|dme:Dmel_CG3180|	33963|34796|36617|261631|41721|	http://www.genome.jp/kegg-bin/show_pathway?dme03020/dme:Dmel_CG7885%09red/dme:Dmel_CG3180%09red/dme:Dmel_CG13773%09red/dme:Dmel_CG31155%09red/dme:Dmel_CG10122%09red
Sphingolipid metabolism	KEGG PATHWAY	dme00600	5	28	0.680909	0.999911	105222007|109579187|105226567|105224139|105232409	dme:Dmel_CG4162|dme:Dmel_CG10425|dme:Dmel_CG16708|dme:Dmel_CG1747|dme:Dmel_CG33090|	34910|43043|40640|32089|34835|	http://www.genome.jp/kegg-bin/show_pathway?dme00600/dme:Dmel_CG4162%09red/dme:Dmel_CG1747%09red/dme:Dmel_CG33090%09red/dme:Dmel_CG16708%09red/dme:Dmel_CG10425%09red
Tyrosine metabolism	KEGG PATHWAY	dme00350	3	17	0.684368	0.999911	105225841|105224405|105226480	dme:Dmel_CG9363|dme:Dmel_CG4233|dme:Dmel_CG8430|	41133|33373|36782|	http://www.genome.jp/kegg-bin/show_pathway?dme00350/dme:Dmel_CG4233%09red/dme:Dmel_CG9363%09red/dme:Dmel_CG8430%09red
Biosynthesis of unsaturated fatty acids	KEGG PATHWAY	dme01040	3	17	0.684368	0.999911	105232584|105231732|105224381	dme:Dmel_CG5887|dme:Dmel_CG5887|dme:Dmel_CG4389|	117369|117369|34276|	http://www.genome.jp/kegg-bin/show_pathway?dme01040/dme:Dmel_CG4389%09red/dme:Dmel_CG5887%09red
alpha-Linolenic acid metabolism	KEGG PATHWAY	dme00592	2	12	0.714378	0.999911	105232034|105231321	dme:Dmel_CG1583|dme:Dmel_CG6718|	31747|39160|	http://www.genome.jp/kegg-bin/show_pathway?dme00592/dme:Dmel_CG1583%09red/dme:Dmel_CG6718%09red
MAPK signaling pathway - fly	KEGG PATHWAY	dme04013	3	18	0.717076	0.999911	105225021|105232048|105230355	dme:Dmel_CG6721|dme:Dmel_CG3954|dme:Dmel_CG2845|	39158|45278|31221|	http://www.genome.jp/kegg-bin/show_pathway?dme04013/dme:Dmel_CG6721%09red/dme:Dmel_CG3954%09red/dme:Dmel_CG2845%09red
Glycosphingolipid biosynthesis - ganglio series	KEGG PATHWAY	dme00604	1	6	0.728028	0.999911	105226456	dme:Dmel_CG9706|	39876|	http://www.genome.jp/kegg-bin/show_pathway?dme00604/dme:Dmel_CG9706%09red
Phagosome	KEGG PATHWAY	dme04145	13	74	0.736115	0.999911	105231497|105228808|105232161|105232044|105227547|105232703|105225814|105233951|105228412|105222768|105229409|105226868|105231229	dme:Dmel_CG1913|dme:Dmel_CG1560|dme:Dmel_CG6213|dme:Dmel_CG8186|dme:Dmel_CG1709|dme:Dmel_CG7507|dme:Dmel_CG18000|dme:Dmel_CG9539|dme:Dmel_CG10130|dme:Dmel_CG4027|dme:Dmel_CG8210|dme:Dmel_CG9277|dme:Dmel_CG3664|	40848|44885|42341|44702|43442|38580|44160|33905|46080|31521|36731|37238|33418|	http://www.genome.jp/kegg-bin/show_pathway?dme04145/dme:Dmel_CG10130%09red/dme:Dmel_CG6213%09red/dme:Dmel_CG1913%09red/dme:Dmel_CG4027%09red/dme:Dmel_CG7507%09red/dme:Dmel_CG8210%09red/dme:Dmel_CG9277%09red/dme:Dmel_CG1560%09red/dme:Dmel_CG1709%09red/dme:Dmel_CG18000%09red/dme:Dmel_CG3664%09red/dme:Dmel_CG9539%09red/dme:Dmel_CG8186%09red
N-Glycan biosynthesis	KEGG PATHWAY	dme00510	6	36	0.740213	0.999911	105223889|105224362|105229271|105226794|105223088|105226933	dme:Dmel_CG5287|dme:Dmel_CG1518|dme:Dmel_CG7870|dme:Dmel_CG14512|dme:Dmel_CG7830|dme:Dmel_CG1597|	34711|33082|34134|43443|34137|32073|	http://www.genome.jp/kegg-bin/show_pathway?dme00510/dme:Dmel_CG7830%09red/dme:Dmel_CG14512%09red/dme:Dmel_CG1518%09red/dme:Dmel_CG5287%09red/dme:Dmel_CG7870%09red/dme:Dmel_CG1597%09red
Inositol phosphate metabolism	KEGG PATHWAY	dme00562	6	36	0.740213	0.999911	105228519|105222773|105223927|105223389|105231795|105224228	dme:Dmel_CG2929|dme:Dmel_CG42271|dme:Dmel_CG10426|dme:Dmel_CG4026|dme:Dmel_CG2171|dme:Dmel_CG4200|	40670|2768892|39404|34300|43582|32601|	http://www.genome.jp/kegg-bin/show_pathway?dme00562/dme:Dmel_CG2929%09red/dme:Dmel_CG4026%09red/dme:Dmel_CG10426%09red/dme:Dmel_CG2171%09red/dme:Dmel_CG42271%09red/dme:Dmel_CG4200%09red
Nicotinate and nicotinamide metabolism	KEGG PATHWAY	dme00760	2	13	0.75035	0.999911	105228428|105229294	dme:Dmel_CG33156|dme:Dmel_CG3714|	36507|33626|	http://www.genome.jp/kegg-bin/show_pathway?dme00760/dme:Dmel_CG33156%09red/dme:Dmel_CG3714%09red
Ribosome	KEGG PATHWAY	dme03010	43	233	0.758162	0.999911	105232266|105231631|105226541|105233101|105228373|105225164|105228532|105229748|105229480|105230069|105231091|105226523|105232071|105231328|105222335|105226405|105231783|105223849|105228722|105230661|105228762|105227992|105230855|105226215|105229450|105231447|105225397|105224365|105230763|105226552|105225076|105223301|105230054|105225212|105224386|105222138|105224416|105232643|105226870|105225493…	dme:Dmel_CG7808|dme:Dmel_CG11522|dme:Dmel_CG1475|dme:Dmel_CG14792|dme:Dmel_CG1821|dme:Dmel_CG17420|dme:Dmel_CG2099|dme:Dmel_CG1527|dme:Dmel_CG7490|dme:Dmel_CG9730|dme:Dmel_CG8495|dme:Dmel_CG10944|dme:Dmel_CG4918|dme:Dmel_CG2168|dme:Dmel_CG6141|dme:Dmel_CG12220|dme:Dmel_CG1883|dme:Dmel_CG8900|dme:Dmel_CG7424|dme:Dmel_CG3751|dme:Dmel_CG9354|dme:Dmel_CG12740|dme:Dmel_CG7939|dme:Dmel_CG6510|dme:Dmel_…	43532|43723|40687|31106|35988|3354918|40654|47219|40451|40091|41200|31700|36855|43768|34526|43698|43594|37292|34098|37589|41120|38397|43573|36985|39253|38794|36576|33214|33629|43039|34329|34754|39108|44150|44783|42464|38208|44326|37235|32700|36321|38046|39338|	http://www.genome.jp/kegg-bin/show_pathway?dme03010/dme:Dmel_CG13880%09red/dme:Dmel_CG7424%09red/dme:Dmel_CG8615%09red/dme:Dmel_CG7490%09red/dme:Dmel_CG8495%09red/dme:Dmel_CG10944%09red/dme:Dmel_CG14792%09red/dme:Dmel_CG8857%09red/dme:Dmel_CG2168%09red/dme:Dmel_CG7726%09red/dme:Dmel_CG5827%09red/dme:Dmel_CG7283%09red/dme:Dmel_CG1527%09red/dme:Dmel_CG17420%09red/dme:Dmel_CG15693%09red/dme:Dmel_CG6…
Pyrimidine metabolism	KEGG PATHWAY	dme00240	14	82	0.773672	0.999911	105225087|105224168|105221839|105230872|105224807|105225261|105231621|105222241|105223978|105225764|105233593|105226526|105227101|105231603	dme:Dmel_CG5371|dme:Dmel_CG5949|dme:Dmel_CG3975|dme:Dmel_CG2210|dme:Dmel_CG7108|dme:Dmel_CG10489|dme:Dmel_CG31155|dme:Dmel_CG7885|dme:Dmel_CG6854|dme:Dmel_CG3180|dme:Dmel_CG13773|dme:Dmel_CG10122|dme:Dmel_CG6092|dme:Dmel_CG6349|	34392|39746|34892|43739|38942|38661|261631|34796|39645|41721|33963|36617|43165|42553|	http://www.genome.jp/kegg-bin/show_pathway?dme00240/dme:Dmel_CG10122%09red/dme:Dmel_CG13773%09red/dme:Dmel_CG10489%09red/dme:Dmel_CG5949%09red/dme:Dmel_CG7108%09red/dme:Dmel_CG31155%09red/dme:Dmel_CG2210%09red/dme:Dmel_CG5371%09red/dme:Dmel_CG3180%09red/dme:Dmel_CG3975%09red/dme:Dmel_CG7885%09red/dme:Dmel_CG6349%09red/dme:Dmel_CG6092%09red/dme:Dmel_CG6854%09red
Cysteine and methionine metabolism	KEGG PATHWAY	dme00270	4	26	0.773997	0.999911	105226003|105224361|105224405|105226480	dme:Dmel_CG7998|dme:Dmel_CG1753|dme:Dmel_CG4233|dme:Dmel_CG8430|	42185|33081|33373|36782|	http://www.genome.jp/kegg-bin/show_pathway?dme00270/dme:Dmel_CG4233%09red/dme:Dmel_CG1753%09red/dme:Dmel_CG8430%09red/dme:Dmel_CG7998%09red
Glycosaminoglycan biosynthesis - chondroitin sulfate / dermatan sulfate	KEGG PATHWAY	dme00532	1	7	0.774219	0.999911	105226957	dme:Dmel_CG43313|	32259|	http://www.genome.jp/kegg-bin/show_pathway?dme00532/dme:Dmel_CG43313%09red
Insect hormone biosynthesis	KEGG PATHWAY	dme00981	2	14	0.782349	0.999911	105230544|105225924	dme:Dmel_CG15106|dme:Dmel_CG13478|	37182|39592|	http://www.genome.jp/kegg-bin/show_pathway?dme00981/dme:Dmel_CG15106%09red/dme:Dmel_CG13478%09red
Purine metabolism	KEGG PATHWAY	dme00230	23	132	0.792457	0.999911	105233392|105227824|105229025|105226526|105225087|105225340|105225261|105224085|105232119|105227505|105222431|105230872|105224265|105231603|105231621|105225764|105224168|105227633|105221839|105224807|105227572|105222241|105233593	dme:Dmel_CG8363|dme:Dmel_CG3590|dme:Dmel_CG18315|dme:Dmel_CG10122|dme:Dmel_CG5371|dme:Dmel_CG31628|dme:Dmel_CG10489|dme:Dmel_CG32498|dme:Dmel_CG42276|dme:Dmel_CG32626|dme:Dmel_CG8073|dme:Dmel_CG2210|dme:Dmel_CG11255|dme:Dmel_CG6349|dme:Dmel_CG31155|dme:Dmel_CG3180|dme:Dmel_CG5949|dme:Dmel_CG9242|dme:Dmel_CG3975|dme:Dmel_CG7108|dme:Dmel_CG7070|dme:Dmel_CG7885|dme:Dmel_CG13773|	40167|42051|48224|36617|34392|33986|38661|31309|32233|32352|35923|43739|39479|42553|261631|41721|39746|45830|34892|38942|42620|34796|33963|	http://www.genome.jp/kegg-bin/show_pathway?dme00230/dme:Dmel_CG8363%09red/dme:Dmel_CG8073%09red/dme:Dmel_CG3590%09red/dme:Dmel_CG7885%09red/dme:Dmel_CG32626%09red/dme:Dmel_CG6349%09red/dme:Dmel_CG18315%09red/dme:Dmel_CG31628%09red/dme:Dmel_CG42276%09red/dme:Dmel_CG13773%09red/dme:Dmel_CG5949%09red/dme:Dmel_CG7108%09red/dme:Dmel_CG2210%09red/dme:Dmel_CG31155%09red/dme:Dmel_CG5371%09red/dme:Dmel_CG…
Glycosylphosphatidylinositol(GPI)-anchor biosynthesis	KEGG PATHWAY	dme00563	3	21	0.799424	0.999911	105230534|105233025|105228186	dme:Dmel_CG12263|dme:Dmel_CG9376|dme:Dmel_CG3160|	37118|40139|31487|	http://www.genome.jp/kegg-bin/show_pathway?dme00563/dme:Dmel_CG9376%09red/dme:Dmel_CG12263%09red/dme:Dmel_CG3160%09red
Pentose and glucuronate interconversions	KEGG PATHWAY	dme00040	7	45	0.802669	0.999911	105224514|105224512|105230786|105223785|105228363|105227422|105227421	dme:Dmel_CG31075|dme:Dmel_CG31075|dme:Dmel_CG3609|dme:Dmel_CG15117|dme:Dmel_CG3752|dme:Dmel_CG6084|dme:Dmel_CG6084|	43244|43244|33421|37197|34256|39304|39304|	http://www.genome.jp/kegg-bin/show_pathway?dme00040/dme:Dmel_CG15117%09red/dme:Dmel_CG3609%09red/dme:Dmel_CG31075%09red/dme:Dmel_CG6084%09red/dme:Dmel_CG3752%09red
Amino sugar and nucleotide sugar metabolism	KEGG PATHWAY	dme00520	7	45	0.802669	0.999911	105230226|105222431|105234126|105233954|105224788|105233992|105223186	dme:Dmel_CG1129|dme:Dmel_CG8073|dme:Dmel_CG6957|dme:Dmel_CG9535|dme:Dmel_CG2054|dme:Dmel_CG12030|dme:Dmel_CG3001|	40599|35923|33783|33903|38223|38076|45875|	http://www.genome.jp/kegg-bin/show_pathway?dme00520/dme:Dmel_CG1129%09red/dme:Dmel_CG8073%09red/dme:Dmel_CG2054%09red/dme:Dmel_CG12030%09red/dme:Dmel_CG9535%09red/dme:Dmel_CG3001%09red/dme:Dmel_CG6957%09red
Other glycan degradation	KEGG PATHWAY	dme00511	3	22	0.821996	0.999911	105231812|105230294|105232409	dme:Dmel_CG12582|dme:Dmel_CG4606|dme:Dmel_CG33090|	40524|41913|34835|	http://www.genome.jp/kegg-bin/show_pathway?dme00511/dme:Dmel_CG4606%09red/dme:Dmel_CG12582%09red/dme:Dmel_CG33090%09red
RNA degradation	KEGG PATHWAY	dme03018	8	53	0.835525	0.999911	105224250|105232436|105233326|105228084|105225738|105228905|105222397|105222183	dme:Dmel_CG31716|dme:Dmel_CG15481|dme:Dmel_CG3291|dme:Dmel_CG5119|dme:Dmel_CG18616|dme:Dmel_CG6169|dme:Dmel_CG9606|dme:Dmel_CG12101|	34416|34721|32935|37070|41552|39722|32665|32045|	http://www.genome.jp/kegg-bin/show_pathway?dme03018/dme:Dmel_CG3291%09red/dme:Dmel_CG31716%09red/dme:Dmel_CG9606%09red/dme:Dmel_CG6169%09red/dme:Dmel_CG5119%09red/dme:Dmel_CG18616%09red/dme:Dmel_CG15481%09red/dme:Dmel_CG12101%09red
Ether lipid metabolism	KEGG PATHWAY	dme00565	3	23	0.842363	0.999911	105232034|105230153|105231321	dme:Dmel_CG1583|dme:Dmel_CG12110|dme:Dmel_CG6718|	31747|35554|39160|	http://www.genome.jp/kegg-bin/show_pathway?dme00565/dme:Dmel_CG1583%09red/dme:Dmel_CG6718%09red/dme:Dmel_CG12110%09red
Sulfur relay system	KEGG PATHWAY	dme04122	1	9	0.844413	0.999911	105230510	dme:Dmel_CG13090|	34187|	http://www.genome.jp/kegg-bin/show_pathway?dme04122/dme:Dmel_CG13090%09red
Circadian rhythm - fly	KEGG PATHWAY	dme04711	1	9	0.844413	0.999911	105232522	dme:Dmel_CG2048|	43673|	http://www.genome.jp/kegg-bin/show_pathway?dme04711/dme:Dmel_CG2048%09red
Fatty acid biosynthesis	KEGG PATHWAY	dme00061	1	9	0.844413	0.999911	105232303	dme:Dmel_CG4501|	44117|	http://www.genome.jp/kegg-bin/show_pathway?dme00061/dme:Dmel_CG4501%09red
Wnt signaling pathway	KEGG PATHWAY	dme04310	14	88	0.844605	0.999911	105226771|105223576|105223252|105227097|105224732|105222428|105233310|105231514|105229166|105232522|105226959|105226958|105229790|105233204	dme:Dmel_CG4379|dme:Dmel_CG4063|dme:Dmel_CG9096|dme:Dmel_CG8384|dme:Dmel_CG18803|dme:Dmel_CG8075|dme:Dmel_CG15319|dme:Dmel_CG1775|dme:Dmel_CG4626|dme:Dmel_CG2048|dme:Dmel_CG9842|dme:Dmel_CG9819|dme:Dmel_CG11579|dme:Dmel_CG16983|	34284|33212|32551|43162|40260|35922|43856|43725|31659|43673|32624|8674098|31151|31016|	http://www.genome.jp/kegg-bin/show_pathway?dme04310/dme:Dmel_CG4626%09red/dme:Dmel_CG15319%09red/dme:Dmel_CG8075%09red/dme:Dmel_CG9096%09red/dme:Dmel_CG8384%09red/dme:Dmel_CG4063%09red/dme:Dmel_CG4379%09red/dme:Dmel_CG9842%09red/dme:Dmel_CG18803%09red/dme:Dmel_CG9819%09red/dme:Dmel_CG11579%09red/dme:Dmel_CG2048%09red/dme:Dmel_CG16983%09red/dme:Dmel_CG1775%09red
Starch and sucrose metabolism	KEGG PATHWAY	dme00500	9	60	0.850443	0.999911	105222431|105228045|105223785|105222900|105228655|105229200|105223312|105224497|105223186	dme:Dmel_CG8073|dme:Dmel_CG8695|dme:Dmel_CG15117|dme:Dmel_CG9485|dme:Dmel_CG33138|dme:Dmel_CG14935|dme:Dmel_CG6904|dme:Dmel_CG7685|dme:Dmel_CG3001|	35923|35826|37197|37435|326264|34598|41823|42220|45875|	http://www.genome.jp/kegg-bin/show_pathway?dme00500/dme:Dmel_CG14935%09red/dme:Dmel_CG15117%09red/dme:Dmel_CG8073%09red/dme:Dmel_CG8695%09red/dme:Dmel_CG33138%09red/dme:Dmel_CG7685%09red/dme:Dmel_CG6904%09red/dme:Dmel_CG3001%09red/dme:Dmel_CG9485%09red
Nitrogen metabolism	KEGG PATHWAY	dme00910	2	17	0.857658	0.999911	105232888|105229306	dme:Dmel_CG9674|dme:Dmel_CG2718|	39878|33172|	http://www.genome.jp/kegg-bin/show_pathway?dme00910/dme:Dmel_CG9674%09red/dme:Dmel_CG2718%09red
Hedgehog signaling pathway	KEGG PATHWAY	dme04340	3	24	0.86068	0.999911	105226771|105232522|105225122	dme:Dmel_CG4379|dme:Dmel_CG2048|dme:Dmel_CG9885|	34284|43673|33432|	http://www.genome.jp/kegg-bin/show_pathway?dme04340/dme:Dmel_CG9885%09red/dme:Dmel_CG2048%09red/dme:Dmel_CG4379%09red
Sulfur metabolism	KEGG PATHWAY	dme00920	1	10	0.87085	0.999911	105233392	dme:Dmel_CG8363|	40167|	http://www.genome.jp/kegg-bin/show_pathway?dme00920/dme:Dmel_CG8363%09red
ECM-receptor interaction	KEGG PATHWAY	dme04512	1	11	0.892798	0.999911	105228808	dme:Dmel_CG1560|	44885|	http://www.genome.jp/kegg-bin/show_pathway?dme04512/dme:Dmel_CG1560%09red
Oxidative phosphorylation	KEGG PATHWAY	dme00190	22	139	0.894399	0.999911	4657570|4657572|4657575|4657576|105232161|105230673|105234082|4657580|105227547|105233469|105222430|105229678|105230078|105226702|105222565|105225981|105226165|105232044|105226437|105232992|105224844|105229409	dme:ND4|dme:COX3|dme:COX1|dme:ND5|dme:Dmel_CG6213|dme:Dmel_CG3283|dme:Dmel_CG9065|dme:CYTB|dme:Dmel_CG1709|dme:Dmel_CG3192|dme:Dmel_CG4634|dme:Dmel_CG3612|dme:Dmel_CG4169|dme:Dmel_CG7712|dme:Dmel_CG7610|dme:Dmel_CG3944|dme:Dmel_CG12203|dme:Dmel_CG8186|dme:Dmel_CG8189|dme:Dmel_CG32230|dme:Dmel_CG11154|dme:Dmel_CG8210|	19893551|19893540|19893533|19893549|42341|35590|32439|19893556|43442|31604|37922|37617|39846|36159|43507|44207|32936|44702|39143|317928|43829|36731|	http://www.genome.jp/kegg-bin/show_pathway?dme00190/dme:Dmel_CG3283%09red/dme:Dmel_CG3612%09red/dme:Dmel_CG3944%09red/dme:Dmel_CG8189%09red/dme:Dmel_CG3192%09red/dme:Dmel_CG32230%09red/dme:Dmel_CG8186%09red/dme:CYTB%09red/dme:COX3%09red/dme:COX1%09red/dme:Dmel_CG9065%09red/dme:Dmel_CG6213%09red/dme:Dmel_CG4169%09red/dme:Dmel_CG12203%09red/dme:Dmel_CG8210%09red/dme:Dmel_CG7712%09red/dme:Dmel_CG761…
Metabolic pathways	KEGG PATHWAY	dme01100	168	902	0.895051	0.999911	105225140|105225146|105232161|105224139|105227296|105229271|105228163|105223876|105230673|105233990|105226933|105232613|105223889|105231329|105225261|105231321|105228853|105222717|105226070|105232117|105226480|105233469|105228428|105224387|105226165|105229145|105223088|105225764|105224228|105232888|105222196|105230153|105222565|105227421|105230114|105224381|105232044|105226437|105227572|105228655…	dme:Dmel_CG34455|dme:Dmel_CG2103|dme:Dmel_CG6213|dme:Dmel_CG1747|dme:Dmel_CG8709|dme:Dmel_CG7870|dme:Dmel_CG2827|dme:Dmel_CG17320|dme:Dmel_CG3283|dme:Dmel_CG4685|dme:Dmel_CG1597|dme:Dmel_CG31140|dme:Dmel_CG5287|dme:Dmel_CG9547|dme:Dmel_CG10489|dme:Dmel_CG6718|dme:Dmel_CG14437|dme:Dmel_CG2846|dme:Dmel_CG16817|dme:Dmel_CG4407|dme:Dmel_CG8430|dme:Dmel_CG3192|dme:Dmel_CG33156|dme:Dmel_CG31651|dme:Dme…	39066|38346|42341|32089|35790|34134|37804|44183|35590|43092|32073|42836|34711|33911|38661|39160|44007|40936|41173|32240|36782|31604|36507|326151|32936|36760|34137|41721|32601|39878|32940|35554|43507|39304|38447|34276|44702|39143|42620|326264|43582|39645|37026|41133|45875|19893551|19893540|19893533|31185|42284|44117|40167|38736|42051|40925|36617|39988|34392|33373|33461|35627|43913|33172|37197|3592…	http://www.genome.jp/kegg-bin/show_pathway?dme01100/dme:Dmel_CG2929%09red/dme:Dmel_CG14935%09red/dme:Dmel_CG3433%09red/dme:Dmel_CG2718%09red/dme:Dmel_CG16771%09red/dme:Dmel_CG3944%09red/dme:Dmel_CG8322%09red/dme:Dmel_CG6385%09red/dme:Dmel_CG33671%09red/dme:Dmel_CG9242%09red/dme:Dmel_CG6957%09red/dme:Dmel_CG8036%09red/dme:Dmel_CG4233%09red/dme:Dmel_CG6009%09red/dme:Dmel_CG13773%09red/dme:Dmel_CG15…
SNARE interactions in vesicular transport	KEGG PATHWAY	dme04130	2	20	0.908402	0.999911	105234172|105231913	dme:Dmel_CG7700|dme:Dmel_CG31136|	248102|42854|	http://www.genome.jp/kegg-bin/show_pathway?dme04130/dme:Dmel_CG7700%09red/dme:Dmel_CG31136%09red
Porphyrin and chlorophyll metabolism	KEGG PATHWAY	dme00860	5	41	0.910483	0.999911	105226865|105223785|105231740|105232858|105221768	dme:Dmel_CG3017|dme:Dmel_CG15117|dme:Dmel_CG2098|dme:Dmel_CG9165|dme:Dmel_CG3433|	37815|37197|43757|46140|44701|	http://www.genome.jp/kegg-bin/show_pathway?dme00860/dme:Dmel_CG2098%09red/dme:Dmel_CG3433%09red/dme:Dmel_CG9165%09red/dme:Dmel_CG15117%09red/dme:Dmel_CG3017%09red
Other types of O-glycan biosynthesis	KEGG PATHWAY	dme00514	1	12	0.911019	0.999911	105231804	dme:Dmel_CG31152|	326122|	http://www.genome.jp/kegg-bin/show_pathway?dme00514/dme:Dmel_CG31152%09red
One carbon pool by folate	KEGG PATHWAY	dme00670	1	12	0.911019	0.999911	105225340	dme:Dmel_CG31628|	33986|	http://www.genome.jp/kegg-bin/show_pathway?dme00670/dme:Dmel_CG31628%09red
Phototransduction - fly	KEGG PATHWAY	dme04745	3	28	0.916506	0.999911	105233813|105229928|105222768	dme:Dmel_CG8472|dme:Dmel_CG1063|dme:Dmel_CG4027|	36329|40664|31521|	http://www.genome.jp/kegg-bin/show_pathway?dme04745/dme:Dmel_CG8472%09red/dme:Dmel_CG4027%09red/dme:Dmel_CG1063%09red
Ascorbate and aldarate metabolism	KEGG PATHWAY	dme00053	3	30	0.935974	0.999911	105224514|105224512|105228363	dme:Dmel_CG31075|dme:Dmel_CG31075|dme:Dmel_CG3752|	43244|43244|34256|	http://www.genome.jp/kegg-bin/show_pathway?dme00053/dme:Dmel_CG31075%09red/dme:Dmel_CG3752%09red
Folate biosynthesis	KEGG PATHWAY	dme00790	2	24	0.950092	0.999911	105232088|105226149	dme:Dmel_CG2543|dme:Dmel_CG16771|	32212|35218|	http://www.genome.jp/kegg-bin/show_pathway?dme00790/dme:Dmel_CG16771%09red/dme:Dmel_CG2543%09red
Glycosaminoglycan degradation	KEGG PATHWAY	dme00531	1	16	0.957778	0.999911	105223785	dme:Dmel_CG15117|	37197|	http://www.genome.jp/kegg-bin/show_pathway?dme00531/dme:Dmel_CG15117%09red
Hippo signaling pathway - fly	KEGG PATHWAY	dme04391	5	57	0.98664	0.999911	105229542|105222768|105232522|105228127|105222993	dme:Dmel_CG31196|dme:Dmel_CG4027|dme:Dmel_CG2048|dme:Dmel_CG4005|dme:Dmel_CG6383|	42186|31521|43673|37851|42896|	http://www.genome.jp/kegg-bin/show_pathway?dme04391/dme:Dmel_CG31196%09red/dme:Dmel_CG2048%09red/dme:Dmel_CG6383%09red/dme:Dmel_CG4005%09red/dme:Dmel_CG4027%09red
Lysosome	KEGG PATHWAY	dme04142	9	90	0.991684	0.999911	105223218|105226543|105223785|105227547|105233068|105225529|105233589|105228597|105231812	dme:Dmel_CG3029|dme:Dmel_CG3671|dme:Dmel_CG15117|dme:Dmel_CG1709|dme:Dmel_CG14767|dme:Dmel_CG3002|dme:Dmel_CG5722|dme:Dmel_CG7291|dme:Dmel_CG12582|	43943|42490|37197|43442|50250|31902|34358|33374|40524|	http://www.genome.jp/kegg-bin/show_pathway?dme04142/dme:Dmel_CG12582%09red/dme:Dmel_CG3671%09red/dme:Dmel_CG5722%09red/dme:Dmel_CG7291%09red/dme:Dmel_CG15117%09red/dme:Dmel_CG14767%09red/dme:Dmel_CG3029%09red/dme:Dmel_CG1709%09red/dme:Dmel_CG3002%09red
Metabolism of xenobiotics by cytochrome P450	KEGG PATHWAY	dme00980	5	61	0.992028	0.999911	105227725|105230786|105222104|105228298|105229682	dme:Dmel_CG5224|dme:Dmel_CG3609|dme:Dmel_CG10045|dme:Dmel_CG1681|dme:Dmel_CG17531|	37128|33421|41503|32299|37112|	http://www.genome.jp/kegg-bin/show_pathway?dme00980/dme:Dmel_CG1681%09red/dme:Dmel_CG17531%09red/dme:Dmel_CG5224%09red/dme:Dmel_CG3609%09red/dme:Dmel_CG10045%09red
Drug metabolism - cytochrome P450	KEGG PATHWAY	dme00982	4	61	0.997419	0.999911	105227725|105222104|105228298|105229682	dme:Dmel_CG5224|dme:Dmel_CG10045|dme:Dmel_CG1681|dme:Dmel_CG17531|	37128|41503|32299|37112|	http://www.genome.jp/kegg-bin/show_pathway?dme00982/dme:Dmel_CG1681%09red/dme:Dmel_CG17531%09red/dme:Dmel_CG5224%09red/dme:Dmel_CG10045%09red
Drug metabolism - other enzymes	KEGG PATHWAY	dme00983	2	47	0.998817	0.999911	105223785|105227633	dme:Dmel_CG15117|dme:Dmel_CG9242|	37197|45830|	http://www.genome.jp/kegg-bin/show_pathway?dme00983/dme:Dmel_CG9242%09red/dme:Dmel_CG15117%09red
Neuroactive ligand-receptor interaction	KEGG PATHWAY	dme04080	1	44	0.999775	0.999911	105234049	dme:Dmel_CG2789|	33231|	http://www.genome.jp/kegg-bin/show_pathway?dme04080/dme:Dmel_CG2789%09red
Ribosome biogenesis in eukaryotes	KEGG PATHWAY	dme03008	17	188	0.999911	0.999911	105225370|105232194|105232945|105228896|105233039|105224199|105233326|105225430|105222115|105229978|105233360|105229517|105226454|105230351|105224868|Novel00187|Novel00186	dme:Dmel_CG4806|dme:Dmel_CG3460|dme:Dmel_CG42666|dme:Dmel_CG8730|dme:Dmel_CG42666|dme:Dmel_CG12050|dme:Dmel_CG3291|dme:Dmel_CG13185|dme:Dmel_CG7989|dme:Dmel_CG8801|dme:Dmel_CG10206|dme:Dmel_CG11859|dme:Dmel_CG3949|dme:Dmel_CG1404|dme:Dmel_CG7728|dme:Dmel_CG42666|dme:Dmel_CG42666|	37948|31195|31136|35747|31136|35374|32935|36268|36831|35963|33966|43046|44173|44072|39904|31136|31136|	http://www.genome.jp/kegg-bin/show_pathway?dme03008/dme:Dmel_CG3291%09red/dme:Dmel_CG11859%09red/dme:Dmel_CG8801%09red/dme:Dmel_CG42666%09red/dme:Dmel_CG8730%09red/dme:Dmel_CG7989%09red/dme:Dmel_CG1404%09red/dme:Dmel_CG7728%09red/dme:Dmel_CG10206%09red/dme:Dmel_CG13185%09red/dme:Dmel_CG4806%09red/dme:Dmel_CG3460%09red/dme:Dmel_CG3949%09red/dme:Dmel_CG12050%09red

## Sheet: 5-8 h vs 0-1 h
Term	Database	ID	Input number	Background number	P-Value	Corrected P-Value	Input	KEGG_ID/KO	Entrez_ID	Hyperlink
Fatty acid degradation	KEGG PATHWAY	dme00071	23	30	0.00185322	0.216827	105230943|105232148|105223749|105225558|105232985|105231329|105232983|105232833|105224054|105228914|105233719|105232303|105222296|105231281|105228363|105229052|105229169|105229168|105227875|105224512|105232622|105232621|105228904	dme:Dmel_CG6598|dme:Dmel_CG5009|dme:Dmel_CG4600|dme:Dmel_CG10932|dme:Dmel_CG3481|dme:Dmel_CG9547|dme:Dmel_CG3481|dme:Dmel_CG6543|dme:Dmel_CG17544|dme:Dmel_CG12891|dme:Dmel_CG2107|dme:Dmel_CG4501|dme:Dmel_CG8732|dme:Dmel_CG12262|dme:Dmel_CG3752|dme:Dmel_CG13890|dme:Dmel_CG9707|dme:Dmel_CG9709|dme:Dmel_CG3902|dme:Dmel_CG31075|dme:Dmel_CG9629|dme:Dmel_CG9149|dme:Dmel_CG17544|	41311|37028|34313|31695|3771877|33911|3771877|36536|35213|36109|38355|44117|46068|38864|34256|38100|37445|37446|40059|43244|40097|38147|35213|	http://www.genome.jp/kegg-bin/show_pathway?dme00071/dme:Dmel_CG2107%09red/dme:Dmel_CG3481%09red/dme:Dmel_CG9709%09red/dme:Dmel_CG8732%09red/dme:Dmel_CG5009%09red/dme:Dmel_CG9149%09red/dme:Dmel_CG6598%09red/dme:Dmel_CG31075%09red/dme:Dmel_CG12891%09red/dme:Dmel_CG6543%09red/dme:Dmel_CG9547%09red/dme:Dmel_CG4501%09red/dme:Dmel_CG13890%09red/dme:Dmel_CG9629%09red/dme:Dmel_CG17544%09red/dme:Dmel_CG39…
Valine, leucine and isoleucine degradation	KEGG PATHWAY	dme00280	19	31	0.0226069	0.758461	105223344|105231281|105224512|105227875|105223749|105222215|105232622|105230074|105228363|105225558|105230362|105232833|105230343|105226671|105229963|105232621|105226223|105227468|105227740	dme:Dmel_CG2118|dme:Dmel_CG12262|dme:Dmel_CG31075|dme:Dmel_CG3902|dme:Dmel_CG4600|dme:Dmel_CG1673|dme:Dmel_CG9629|dme:Dmel_CG1140|dme:Dmel_CG3752|dme:Dmel_CG10932|dme:Dmel_CG17896|dme:Dmel_CG6543|dme:Dmel_CG7433|dme:Dmel_CG8778|dme:Dmel_CG3267|dme:Dmel_CG9149|dme:Dmel_CG15093|dme:Dmel_CG7113|dme:Dmel_CG4311|	43750|38864|43244|40059|34313|32297|40097|38261|34256|31695|30995|36536|40188|36392|59261|38147|37166|32789|44154|	http://www.genome.jp/kegg-bin/show_pathway?dme00280/dme:Dmel_CG4311%09red/dme:Dmel_CG7113%09red/dme:Dmel_CG17896%09red/dme:Dmel_CG10932%09red/dme:Dmel_CG9149%09red/dme:Dmel_CG2118%09red/dme:Dmel_CG31075%09red/dme:Dmel_CG9629%09red/dme:Dmel_CG15093%09red/dme:Dmel_CG6543%09red/dme:Dmel_CG1673%09red/dme:Dmel_CG8778%09red/dme:Dmel_CG3267%09red/dme:Dmel_CG1140%09red/dme:Dmel_CG7433%09red/dme:Dmel_CG12…
beta-Alanine metabolism	KEGG PATHWAY	dme00410	13	18	0.023933	0.758461	105231348|105230362|105225442|105224512|105226577|105232833|105232622|105224909|105228363|105222357|105228960|105230343|105231281	dme:Dmel_CG4300|dme:Dmel_CG17896|dme:Dmel_CG8327|dme:Dmel_CG31075|dme:Dmel_CG1411|dme:Dmel_CG6543|dme:Dmel_CG9629|dme:Dmel_CG2194|dme:Dmel_CG3752|dme:Dmel_CG3027|dme:Dmel_CG11140|dme:Dmel_CG7433|dme:Dmel_CG12262|	39403|30995|41167|43244|40675|36536|40097|31858|34256|40916|45398|40188|38864|	http://www.genome.jp/kegg-bin/show_pathway?dme00410/dme:Dmel_CG4300%09red/dme:Dmel_CG11140%09red/dme:Dmel_CG1411%09red/dme:Dmel_CG31075%09red/dme:Dmel_CG9629%09red/dme:Dmel_CG7433%09red/dme:Dmel_CG6543%09red/dme:Dmel_CG3027%09red/dme:Dmel_CG8327%09red/dme:Dmel_CG2194%09red/dme:Dmel_CG17896%09red/dme:Dmel_CG12262%09red/dme:Dmel_CG3752%09red
Fatty acid metabolism	KEGG PATHWAY	dme01212	23	41	0.0259303	0.758461	105232148|105232833|105223749|105231732|105225558|105232584|105234158|105231784|105224054|105225932|105228914|105233719|105232303|105222296|105231281|105229169|105229168|105226742|105227875|105232829|105232621|105228904|105228969	dme:Dmel_CG5009|dme:Dmel_CG6543|dme:Dmel_CG4600|dme:Dmel_CG5887|dme:Dmel_CG10932|dme:Dmel_CG5887|dme:Dmel_CG12170|dme:Dmel_CG9743|dme:Dmel_CG17544|dme:Dmel_CG4851|dme:Dmel_CG12891|dme:Dmel_CG2107|dme:Dmel_CG4501|dme:Dmel_CG8732|dme:Dmel_CG12262|dme:Dmel_CG9707|dme:Dmel_CG9709|dme:Dmel_CG3523|dme:Dmel_CG3902|dme:Dmel_CG16935|dme:Dmel_CG9149|dme:Dmel_CG17544|dme:Dmel_CG11198|	37028|36536|34313|117369|31695|117369|40692|43593|35213|34564|36109|38355|44117|46068|38864|37445|37446|33524|40059|36540|38147|35213|35761|	http://www.genome.jp/kegg-bin/show_pathway?dme01212/dme:Dmel_CG2107%09red/dme:Dmel_CG9709%09red/dme:Dmel_CG5887%09red/dme:Dmel_CG11198%09red/dme:Dmel_CG9743%09red/dme:Dmel_CG8732%09red/dme:Dmel_CG5009%09red/dme:Dmel_CG9149%09red/dme:Dmel_CG3523%09red/dme:Dmel_CG6543%09red/dme:Dmel_CG12891%09red/dme:Dmel_CG16935%09red/dme:Dmel_CG4501%09red/dme:Dmel_CG3902%09red/dme:Dmel_CG12170%09red/dme:Dmel_CG17…
Terpenoid backbone biosynthesis	KEGG PATHWAY	dme00900	11	18	0.0742814	0.865531	105223126|105230627|105223779|105232728|105226408|105232621|105225558|105229303|105230893|105224988|105227740	dme:Dmel_CG5919|dme:Dmel_CG10268|dme:Dmel_CG11268|dme:Dmel_CG10585|dme:Dmel_CG31005|dme:Dmel_CG9149|dme:Dmel_CG10932|dme:Dmel_CG2976|dme:Dmel_CG17565|dme:Dmel_CG8239|dme:Dmel_CG4311|	42526|35255|39478|40323|43697|38147|31695|33682|41989|32520|44154|	http://www.genome.jp/kegg-bin/show_pathway?dme00900/dme:Dmel_CG4311%09red/dme:Dmel_CG11268%09red/dme:Dmel_CG10268%09red/dme:Dmel_CG10932%09red/dme:Dmel_CG9149%09red/dme:Dmel_CG5919%09red/dme:Dmel_CG10585%09red/dme:Dmel_CG31005%09red/dme:Dmel_CG17565%09red/dme:Dmel_CG2976%09red/dme:Dmel_CG8239%09red
Lysine degradation	KEGG PATHWAY	dme00310	16	31	0.0891163	0.865531	105232064|105226643|105228811|105224512|105229444|105231329|105232833|105232622|105228149|105228363|105225558|105228542|105232621|105226084|105229197|105226258	dme:Dmel_CG2995|dme:Dmel_CG5214|dme:Dmel_CG5321|dme:Dmel_CG31075|dme:Dmel_CG8887|dme:Dmel_CG9547|dme:Dmel_CG6543|dme:Dmel_CG9629|dme:Dmel_CG3848|dme:Dmel_CG3752|dme:Dmel_CG10932|dme:Dmel_CG42803|dme:Dmel_CG9149|dme:Dmel_CG43664|dme:Dmel_CG7144|dme:Dmel_CG4565|	30971|41360|32399|43244|40133|33911|36536|40097|31149|34256|31695|40793|38147|41483|34064|41303|	http://www.genome.jp/kegg-bin/show_pathway?dme00310/dme:Dmel_CG4565%09red/dme:Dmel_CG5321%09red/dme:Dmel_CG42803%09red/dme:Dmel_CG2995%09red/dme:Dmel_CG10932%09red/dme:Dmel_CG9149%09red/dme:Dmel_CG31075%09red/dme:Dmel_CG9629%09red/dme:Dmel_CG3848%09red/dme:Dmel_CG6543%09red/dme:Dmel_CG9547%09red/dme:Dmel_CG43664%09red/dme:Dmel_CG8887%09red/dme:Dmel_CG7144%09red/dme:Dmel_CG5214%09red/dme:Dmel_CG37…
Tryptophan metabolism	KEGG PATHWAY	dme00380	11	19	0.092388	0.865531	105224512|105231329|105225353|105232622|105228363|105225558|105224340|105232833|105222255|105232621|105226067	dme:Dmel_CG31075|dme:Dmel_CG9547|dme:Dmel_CG3318|dme:Dmel_CG9629|dme:Dmel_CG3752|dme:Dmel_CG10932|dme:Dmel_CG2155|dme:Dmel_CG6543|dme:Dmel_CG10697|dme:Dmel_CG9149|dme:Dmel_CG6950|	43244|33911|37867|40097|34256|31695|32026|36536|35190|38147|41433|	http://www.genome.jp/kegg-bin/show_pathway?dme00380/dme:Dmel_CG10932%09red/dme:Dmel_CG9149%09red/dme:Dmel_CG31075%09red/dme:Dmel_CG9629%09red/dme:Dmel_CG3318%09red/dme:Dmel_CG6543%09red/dme:Dmel_CG9547%09red/dme:Dmel_CG10697%09red/dme:Dmel_CG6950%09red/dme:Dmel_CG2155%09red/dme:Dmel_CG3752%09red
Pantothenate and CoA biosynthesis	KEGG PATHWAY	dme00770	7	10	0.0967565	0.865531	105227635|105226577|105222215|105224909|105222357|105225041|105228444	dme:Dmel_CG5629|dme:Dmel_CG1411|dme:Dmel_CG1673|dme:Dmel_CG2194|dme:Dmel_CG3027|dme:Dmel_CG32099|dme:Dmel_CG30290|	42295|40675|32297|31858|40916|317852|246533|	http://www.genome.jp/kegg-bin/show_pathway?dme00770/dme:Dmel_CG1411%09red/dme:Dmel_CG30290%09red/dme:Dmel_CG32099%09red/dme:Dmel_CG3027%09red/dme:Dmel_CG5629%09red/dme:Dmel_CG1673%09red/dme:Dmel_CG2194%09red
RNA polymerase	KEGG PATHWAY	dme03020	14	28	0.123763	0.865531	105231843|105223113|105225953|105226564|105224743|105232198|105226400|105230677|105222241|105223573|105223409|105225764|105226526|105222949	dme:Dmel_CG12267|dme:Dmel_CG10685|dme:Dmel_CG11246|dme:Dmel_CG1163|dme:Dmel_CG7339|dme:Dmel_CG17209|dme:Dmel_CG8344|dme:Dmel_CG33785|dme:Dmel_CG7885|dme:Dmel_CG4033|dme:Dmel_CG33051|dme:Dmel_CG3180|dme:Dmel_CG10122|dme:Dmel_CG11979|	41542|35196|40415|48312|39310|32524|36289|3772344|34796|33210|39941|41721|36617|36160|	http://www.genome.jp/kegg-bin/show_pathway?dme03020/dme:Dmel_CG10122%09red/dme:Dmel_CG11979%09red/dme:Dmel_CG1163%09red/dme:Dmel_CG4033%09red/dme:Dmel_CG17209%09red/dme:Dmel_CG10685%09red/dme:Dmel_CG8344%09red/dme:Dmel_CG7885%09red/dme:Dmel_CG11246%09red/dme:Dmel_CG33785%09red/dme:Dmel_CG7339%09red/dme:Dmel_CG33051%09red/dme:Dmel_CG3180%09red/dme:Dmel_CG12267%09red
Pentose phosphate pathway	KEGG PATHWAY	dme00030	12	23	0.12451	0.865531	105224335|105222431|105226223|105230508|105231966|105227281|105230177|105229051|105233871|105228674|105233782|105228097	dme:Dmel_CG3724|dme:Dmel_CG8073|dme:Dmel_CG15093|dme:Dmel_CG30499|dme:Dmel_CG12529|dme:Dmel_CG4001|dme:Dmel_CG30410|dme:Dmel_CG5165|dme:Dmel_CG8525|dme:Dmel_CG17333|dme:Dmel_CG8036|dme:Dmel_CG8251|	31185|35923|37166|35692|32974|36060|246599|44010|36358|32013|41027|35886|	http://www.genome.jp/kegg-bin/show_pathway?dme00030/dme:Dmel_CG17333%09red/dme:Dmel_CG8525%09red/dme:Dmel_CG8251%09red/dme:Dmel_CG30499%09red/dme:Dmel_CG4001%09red/dme:Dmel_CG30410%09red/dme:Dmel_CG8073%09red/dme:Dmel_CG15093%09red/dme:Dmel_CG12529%09red/dme:Dmel_CG3724%09red/dme:Dmel_CG5165%09red/dme:Dmel_CG8036%09red
ECM-receptor interaction	KEGG PATHWAY	dme04512	7	11	0.126303	0.865531	105232696|105228808|105230056|105222384|105232483|105226153|105228925	dme:Dmel_CG10236|dme:Dmel_CG1560|dme:Dmel_CG3322|dme:Dmel_CG7123|dme:Dmel_CG42677|dme:Dmel_CG3168|dme:Dmel_CG18250|	38723|44885|39118|34068|43946|31612|36773|	http://www.genome.jp/kegg-bin/show_pathway?dme04512/dme:Dmel_CG18250%09red/dme:Dmel_CG10236%09red/dme:Dmel_CG3322%09red/dme:Dmel_CG42677%09red/dme:Dmel_CG1560%09red/dme:Dmel_CG7123%09red/dme:Dmel_CG3168%09red
Glycerolipid metabolism	KEGG PATHWAY	dme00561	20	44	0.131062	0.865531	105232613|105230965|105227421|105227296|105224512|105225187|105230785|105227847|105232622|105228079|105225548|105232103|105224780|105232764|105222824|105231008|105227422|105228363|105223261|105227741	dme:Dmel_CG31140|dme:Dmel_CG12746|dme:Dmel_CG6084|dme:Dmel_CG8709|dme:Dmel_CG31075|dme:Dmel_CG5966|dme:Dmel_CG31991|dme:Dmel_CG11438|dme:Dmel_CG9629|dme:Dmel_CG8298|dme:Dmel_CG42667|dme:Dmel_CG3812|dme:Dmel_CG7995|dme:Dmel_CG1216|dme:Dmel_CG5508|dme:Dmel_CG8804|dme:Dmel_CG6084|dme:Dmel_CG3752|dme:Dmel_CG4729|dme:Dmel_CG7997|	42836|40672|39304|35790|43244|31532|44887|40469|40097|36282|31826|32230|38221|38028|43350|35966|39304|34256|39820|36829|	http://www.genome.jp/kegg-bin/show_pathway?dme00561/dme:Dmel_CG8804%09red/dme:Dmel_CG8298%09red/dme:Dmel_CG7995%09red/dme:Dmel_CG5508%09red/dme:Dmel_CG42667%09red/dme:Dmel_CG3812%09red/dme:Dmel_CG11438%09red/dme:Dmel_CG7997%09red/dme:Dmel_CG31075%09red/dme:Dmel_CG6084%09red/dme:Dmel_CG4729%09red/dme:Dmel_CG5966%09red/dme:Dmel_CG12746%09red/dme:Dmel_CG9629%09red/dme:Dmel_CG31991%09red/dme:Dmel_CG8…
Pyrimidine metabolism	KEGG PATHWAY	dme00240	34	82	0.132091	0.865531	105231843|105223747|105232198|105231659|105230677|105223409|105226526|105225953|105227101|105228088|105223113|105228891|105226564|105225261|105227336|105226400|105222357|105226072|105225087|105226981|105230872|105222470|105227970|105225764|105222949|105228306|105223573|105224743|105226577|105224706|105224909|105222241|105223978|105231050	dme:Dmel_CG12267|dme:Dmel_CG31713|dme:Dmel_CG17209|dme:Dmel_CG5276|dme:Dmel_CG33785|dme:Dmel_CG33051|dme:Dmel_CG10122|dme:Dmel_CG11246|dme:Dmel_CG6092|dme:Dmel_CG30104|dme:Dmel_CG10685|dme:Dmel_CG11883|dme:Dmel_CG1163|dme:Dmel_CG10489|dme:Dmel_CG6951|dme:Dmel_CG8344|dme:Dmel_CG3027|dme:Dmel_CG8362|dme:Dmel_CG5371|dme:Dmel_CG32549|dme:Dmel_CG2210|dme:Dmel_CG5537|dme:Dmel_CG16758|dme:Dmel_CG3180|dm…	41542|318908|32524|41373|3772344|39941|36617|40415|43165|246458|35196|36121|48312|38661|40222|36289|40916|41174|34392|32822|43739|38655|38315|41721|36160|31760|33210|39310|40675|37875|31858|34796|39645|43240|	http://www.genome.jp/kegg-bin/show_pathway?dme00240/dme:Dmel_CG11979%09red/dme:Dmel_CG16758%09red/dme:Dmel_CG8362%09red/dme:Dmel_CG10685%09red/dme:Dmel_CG8344%09red/dme:Dmel_CG7885%09red/dme:Dmel_CG32549%09red/dme:Dmel_CG2151%09red/dme:Dmel_CG11883%09red/dme:Dmel_CG6092%09red/dme:Dmel_CG6951%09red/dme:Dmel_CG6854%09red/dme:Dmel_CG5537%09red/dme:Dmel_CG31713%09red/dme:Dmel_CG2210%09red/dme:Dmel_CG…
Cysteine and methionine metabolism	KEGG PATHWAY	dme00270	13	26	0.134885	0.865531	105231348|105230754|105223756|105224405|105224130|105224361|105226573|105227712|105229146|105225053|105231007|105225442|105231405	dme:Dmel_CG4300|dme:Dmel_CG2674|dme:Dmel_CG5362|dme:Dmel_CG4233|dme:Dmel_CG11654|dme:Dmel_CG1753|dme:Dmel_CG12173|dme:Dmel_CG4802|dme:Dmel_CG11134|dme:Dmel_CG9977|dme:Dmel_CG11334|dme:Dmel_CG8327|dme:Dmel_CG10160|	39403|48552|34414|33373|32471|33081|40630|36955|32334|38342|43713|41167|45880|	http://www.genome.jp/kegg-bin/show_pathway?dme00270/dme:Dmel_CG4233%09red/dme:Dmel_CG4300%09red/dme:Dmel_CG11134%09red/dme:Dmel_CG5362%09red/dme:Dmel_CG11334%09red/dme:Dmel_CG10160%09red/dme:Dmel_CG4802%09red/dme:Dmel_CG9977%09red/dme:Dmel_CG12173%09red/dme:Dmel_CG8327%09red/dme:Dmel_CG11654%09red/dme:Dmel_CG1753%09red/dme:Dmel_CG2674%09red
Synthesis and degradation of ketone bodies	KEGG PATHWAY	dme00072	5	7	0.146229	0.865531	105225558|105231959|105230074|105232621|105227740	dme:Dmel_CG10932|dme:Dmel_CG13377|dme:Dmel_CG1140|dme:Dmel_CG9149|dme:Dmel_CG4311|	31695|30972|38261|38147|44154|	http://www.genome.jp/kegg-bin/show_pathway?dme00072/dme:Dmel_CG4311%09red/dme:Dmel_CG10932%09red/dme:Dmel_CG9149%09red/dme:Dmel_CG13377%09red/dme:Dmel_CG1140%09red
Histidine metabolism	KEGG PATHWAY	dme00340	5	7	0.146229	0.865531	105228363|105232622|105224512|105228960|105222255	dme:Dmel_CG3752|dme:Dmel_CG9629|dme:Dmel_CG31075|dme:Dmel_CG11140|dme:Dmel_CG10697|	34256|40097|43244|45398|35190|	http://www.genome.jp/kegg-bin/show_pathway?dme00340/dme:Dmel_CG9629%09red/dme:Dmel_CG11140%09red/dme:Dmel_CG31075%09red/dme:Dmel_CG10697%09red/dme:Dmel_CG3752%09red
Propanoate metabolism	KEGG PATHWAY	dme00640	9	17	0.162638	0.865531	105230362|105230343|105232833|105232621|105225558|105231281|105230850|105231405|105228969	dme:Dmel_CG17896|dme:Dmel_CG7433|dme:Dmel_CG6543|dme:Dmel_CG9149|dme:Dmel_CG10932|dme:Dmel_CG12262|dme:Dmel_CG11963|dme:Dmel_CG10160|dme:Dmel_CG11198|	30995|40188|36536|38147|31695|38864|41067|45880|35761|	http://www.genome.jp/kegg-bin/show_pathway?dme00640/dme:Dmel_CG9149%09red/dme:Dmel_CG11198%09red/dme:Dmel_CG12262%09red/dme:Dmel_CG10932%09red/dme:Dmel_CG11963%09red/dme:Dmel_CG7433%09red/dme:Dmel_CG6543%09red/dme:Dmel_CG10160%09red/dme:Dmel_CG17896%09red
Peroxisome	KEGG PATHWAY	dme04146	28	68	0.167044	0.865531	105233497|105223876|105229447|105232148|105223584|105224810|105226677|105226131|105226010|105222330|105224054|105226693|105229553|105222296|105230627|105233107|105233109|105222778|105229052|105229169|105229168|105230354|105233961|105224419|105228844|105228904|105230195|105232906	dme:Dmel_CG9027|dme:Dmel_CG17320|dme:Dmel_CG11793|dme:Dmel_CG5009|dme:Dmel_CG3639|dme:Dmel_CG7176|dme:Dmel_CG8905|dme:Dmel_CG14815|dme:Dmel_CG4625|dme:Dmel_CG11919|dme:Dmel_CG17544|dme:Dmel_CG5065|dme:Dmel_CG7217|dme:Dmel_CG8732|dme:Dmel_CG10268|dme:Dmel_CG14777|dme:Dmel_CG14777|dme:Dmel_CG10194|dme:Dmel_CG13890|dme:Dmel_CG9707|dme:Dmel_CG9709|dme:Dmel_CG7642|dme:Dmel_CG1041|dme:Dmel_CG7970|dme:D…	36232|44183|39251|37028|33256|44291|36878|31141|53586|3772165|35213|36860|3771951|46068|35255|31099|31099|35231|38100|37445|37446|41605|40787|38205|33016|35213|36669|38598|	http://www.genome.jp/kegg-bin/show_pathway?dme04146/dme:Dmel_CG14815%09red/dme:Dmel_CG8732%09red/dme:Dmel_CG3639%09red/dme:Dmel_CG11919%09red/dme:Dmel_CG14777%09red/dme:Dmel_CG4625%09red/dme:Dmel_CG7642%09red/dme:Dmel_CG9709%09red/dme:Dmel_CG5009%09red/dme:Dmel_CG5065%09red/dme:Dmel_CG17544%09red/dme:Dmel_CG10194%09red/dme:Dmel_CG17320%09red/dme:Dmel_CG1041%09red/dme:Dmel_CG7970%09red/dme:Dmel_CG…
Phenylalanine metabolism	KEGG PATHWAY	dme00360	6	10	0.175046	0.865531	105229240|105233966|105228960|105222255|105229239|105224405	dme:Dmel_CG12405|dme:Dmel_CG3083|dme:Dmel_CG11140|dme:Dmel_CG10697|dme:Dmel_CG12405|dme:Dmel_CG4233|	246663|33493|45398|35190|246663|33373|	http://www.genome.jp/kegg-bin/show_pathway?dme00360/dme:Dmel_CG4233%09red/dme:Dmel_CG3083%09red/dme:Dmel_CG11140%09red/dme:Dmel_CG10697%09red/dme:Dmel_CG12405%09red
Metabolic pathways	KEGG PATHWAY	dme01100	309	902	0.18016	0.865531	105225068|105231843|105230828|105222215|105225146|105230943|105232161|105222212|105229306|105229271|105228519|105231966|105226796|105230677|105231959|105223876|105228005|105226176|105228793|105227847|105226671|105226674|105228089|105228088|105222570|4657580|105232191|105231329|105230354|105225261|105232198|105228768|105222824|105225053|105225384|105226072|105232117|105231405|105227635|105222296|1…	dme:Dmel_CG6016|dme:Dmel_CG12267|dme:Dmel_CG10178|dme:Dmel_CG1673|dme:Dmel_CG2103|dme:Dmel_CG6598|dme:Dmel_CG6213|dme:Dmel_CG2259|dme:Dmel_CG2718|dme:Dmel_CG7870|dme:Dmel_CG2929|dme:Dmel_CG12529|dme:Dmel_CG10184|dme:Dmel_CG33785|dme:Dmel_CG13377|dme:Dmel_CG17320|dme:Dmel_CG7979|dme:Dmel_CG18104|dme:Dmel_CG14476|dme:Dmel_CG11438|dme:Dmel_CG8778|dme:Dmel_CG8646|dme:Dmel_CG2070|dme:Dmel_CG30104|dme:…	36496|41542|35105|32297|38346|41311|42341|53581|33172|34134|40670|32974|42783|3772344|30972|44183|38911|46717|49953|40469|36392|36394|35706|246458|32300|19893556|37131|33911|41605|38661|32524|33351|43350|38342|36587|41174|32240|45880|42295|46068|31376|36507|43373|38901|37733|31781|34300|32228|36060|35790|32334|38221|37884|41721|33493|40241|32506|35554|33935|45668|33210|43750|32122|44702|44057|406…	http://www.genome.jp/kegg-bin/show_pathway?dme01100/dme:Dmel_CG2929%09red/dme:Dmel_CG14935%09red/dme:Dmel_CG17273%09red/dme:Dmel_CG2718%09red/dme:Dmel_CG8732%09red/dme:Dmel_CG16771%09red/dme:Dmel_CG9232%09red/dme:Dmel_CG30290%09red/dme:Dmel_CG13377%09red/dme:Dmel_CG3523%09red/dme:Dmel_CG31849%09red/dme:Dmel_CG17654%09red/dme:Dmel_CG4094%09red/dme:Dmel_CG8327%09red/dme:Dmel_CG11883%09red/dme:Dmel_…
Glycerophospholipid metabolism	KEGG PATHWAY	dme00564	24	58	0.184739	0.865531	105225068|105232328|105227296|105233950|105227847|105229745|105223261|105232613|105224137|105226168|105226010|105226401|105232034|105233389|105222824|105225662|105230153|105227610|105224741|105222526|105225548|105231008|105232103|105230965	dme:Dmel_CG6016|dme:Dmel_CG33116|dme:Dmel_CG8709|dme:Dmel_CG9526|dme:Dmel_CG11438|dme:Dmel_CG8745|dme:Dmel_CG4729|dme:Dmel_CG31140|dme:Dmel_CG32699|dme:Dmel_CG9245|dme:Dmel_CG4625|dme:Dmel_CG9042|dme:Dmel_CG1583|dme:Dmel_CG7149|dme:Dmel_CG5508|dme:Dmel_CG8256|dme:Dmel_CG12110|dme:Dmel_CG5991|dme:Dmel_CG18815|dme:Dmel_CG9655|dme:Dmel_CG42667|dme:Dmel_CG8804|dme:Dmel_CG3812|dme:Dmel_CG12746|	36496|326259|35790|33900|40469|39530|39820|42836|31899|32506|53586|33824|31747|34063|43350|47611|35554|42849|59176|40093|31826|35966|32230|40672|	http://www.genome.jp/kegg-bin/show_pathway?dme00564/dme:Dmel_CG32699%09red/dme:Dmel_CG11438%09red/dme:Dmel_CG7149%09red/dme:Dmel_CG6016%09red/dme:Dmel_CG9526%09red/dme:Dmel_CG8709%09red/dme:Dmel_CG4625%09red/dme:Dmel_CG33116%09red/dme:Dmel_CG4729%09red/dme:Dmel_CG31140%09red/dme:Dmel_CG18815%09red/dme:Dmel_CG9655%09red/dme:Dmel_CG1583%09red/dme:Dmel_CG8256%09red/dme:Dmel_CG42667%09red/dme:Dmel_CG…
Retinol metabolism	KEGG PATHWAY	dme00830	14	31	0.190169	0.865531	105226110|105230828|105231227|105230943|105232983|105230785|105232214|105232985|105224204|105231955|105232906|109579516|105230659|105226108	dme:Dmel_CG13270|dme:Dmel_CG10178|dme:Dmel_CG15661|dme:Dmel_CG6598|dme:Dmel_CG3481|dme:Dmel_CG31991|dme:Dmel_CG13270|dme:Dmel_CG3481|dme:Dmel_CG9265|dme:Dmel_CG13270|dme:Dmel_CG10672|dme:Dmel_CG13270|dme:Dmel_CG4414|dme:Dmel_CG13270|	53513|35105|37421|41311|3771877|44887|53513|3771877|35369|53513|38598|53513|37590|53513|	http://www.genome.jp/kegg-bin/show_pathway?dme00830/dme:Dmel_CG10178%09red/dme:Dmel_CG15661%09red/dme:Dmel_CG4414%09red/dme:Dmel_CG6598%09red/dme:Dmel_CG9265%09red/dme:Dmel_CG13270%09red/dme:Dmel_CG31991%09red/dme:Dmel_CG3481%09red/dme:Dmel_CG10672%09red
Nicotinate and nicotinamide metabolism	KEGG PATHWAY	dme00760	7	13	0.196814	0.865531	105228088|105228891|105224706|105227970|105228428|105233621|105226981	dme:Dmel_CG30104|dme:Dmel_CG11883|dme:Dmel_CG3362|dme:Dmel_CG16758|dme:Dmel_CG33156|dme:Dmel_CG9940|dme:Dmel_CG32549|	246458|36121|37875|38315|36507|32328|32822|	http://www.genome.jp/kegg-bin/show_pathway?dme00760/dme:Dmel_CG16758%09red/dme:Dmel_CG9940%09red/dme:Dmel_CG33156%09red/dme:Dmel_CG30104%09red/dme:Dmel_CG32549%09red/dme:Dmel_CG3362%09red/dme:Dmel_CG11883%09red
Glycolysis / Gluconeogenesis	KEGG PATHWAY	dme00010	21	51	0.209724	0.865531	105224404|105224512|105230943|105222431|105232983|105232622|105228097|105227572|105227281|105233441|105222960|105231795|105224617|105229051|105232985|105224725|105228960|105228363|105228768|105231405|105232191	dme:Dmel_CG3127|dme:Dmel_CG31075|dme:Dmel_CG6598|dme:Dmel_CG8073|dme:Dmel_CG3481|dme:Dmel_CG9629|dme:Dmel_CG8251|dme:Dmel_CG7070|dme:Dmel_CG4001|dme:Dmel_CG10467|dme:Dmel_CG8893|dme:Dmel_CG2171|dme:Dmel_CG8094|dme:Dmel_CG5165|dme:Dmel_CG3481|dme:Dmel_CG6650|dme:Dmel_CG11140|dme:Dmel_CG3752|dme:Dmel_CG17654|dme:Dmel_CG10160|dme:Dmel_CG17725|	33461|43244|41311|35923|3771877|40097|35886|42620|36060|38697|32545|43582|44008|44010|3771877|39555|45398|34256|33351|45880|37131|	http://www.genome.jp/kegg-bin/show_pathway?dme00010/dme:Dmel_CG3481%09red/dme:Dmel_CG8251%09red/dme:Dmel_CG11140%09red/dme:Dmel_CG8094%09red/dme:Dmel_CG4001%09red/dme:Dmel_CG5165%09red/dme:Dmel_CG6598%09red/dme:Dmel_CG31075%09red/dme:Dmel_CG8073%09red/dme:Dmel_CG3127%09red/dme:Dmel_CG17654%09red/dme:Dmel_CG8893%09red/dme:Dmel_CG9629%09red/dme:Dmel_CG17725%09red/dme:Dmel_CG10467%09red/dme:Dmel_CG2…
Selenocompound metabolism	KEGG PATHWAY	dme00450	6	11	0.217749	0.865531	109579194|105225384|105233392|105230465|105228306|105226067	dme:Dmel_CG12788|dme:Dmel_CG8553|dme:Dmel_CG8363|dme:Dmel_CG1427|dme:Dmel_CG2151|dme:Dmel_CG6950|	3772080|36587|40167|40681|31760|41433|	http://www.genome.jp/kegg-bin/show_pathway?dme00450/dme:Dmel_CG1427%09red/dme:Dmel_CG8363%09red/dme:Dmel_CG12788%09red/dme:Dmel_CG8553%09red/dme:Dmel_CG2151%09red/dme:Dmel_CG6950%09red
Dorso-ventral axis formation	KEGG PATHWAY	dme04320	12	27	0.226947	0.865531	105229245|105231889|105223795|105228744|105224141|105223499|105226487|105226448|105231896|105225888|105230355|105232768	dme:Dmel_CG10076|dme:Dmel_CG10868|dme:Dmel_CG31762|dme:Dmel_CG3166|dme:Dmel_CG15793|dme:Dmel_CG3399|dme:Dmel_CG4531|dme:Dmel_CG1004|dme:Dmel_CG17077|dme:Dmel_CG6122|dme:Dmel_CG2845|dme:Dmel_CG16901|	45931|42752|34648|33392|31872|33611|39833|38168|42757|34521|31221|41666|	http://www.genome.jp/kegg-bin/show_pathway?dme04320/dme:Dmel_CG3166%09red/dme:Dmel_CG1004%09red/dme:Dmel_CG31762%09red/dme:Dmel_CG17077%09red/dme:Dmel_CG15793%09red/dme:Dmel_CG16901%09red/dme:Dmel_CG10076%09red/dme:Dmel_CG3399%09red/dme:Dmel_CG6122%09red/dme:Dmel_CG4531%09red/dme:Dmel_CG10868%09red/dme:Dmel_CG2845%09red
Metabolism of xenobiotics by cytochrome P450	KEGG PATHWAY	dme00980	24	61	0.241418	0.865531	105230828|105224881|105224880|105230943|105228691|105230659|105225466|105226110|105231227|105232983|105222104|105232985|105227725|105225817|105229690|105225871|105229682|105228364|105232214|105231955|109579516|105226108|105229686|105228960	dme:Dmel_CG10178|dme:Dmel_CG6662|dme:Dmel_CG6662|dme:Dmel_CG6598|dme:Dmel_CG8938|dme:Dmel_CG4414|dme:Dmel_CG16936|dme:Dmel_CG13270|dme:Dmel_CG15661|dme:Dmel_CG3481|dme:Dmel_CG10045|dme:Dmel_CG3481|dme:Dmel_CG5224|dme:Dmel_CG10045|dme:Dmel_CG17525|dme:Dmel_CG10045|dme:Dmel_CG17531|dme:Dmel_CG30000|dme:Dmel_CG13270|dme:Dmel_CG13270|dme:Dmel_CG13270|dme:Dmel_CG13270|dme:Dmel_CG17523|dme:Dmel_CG11140|	35105|38975|38975|41311|36927|37590|37960|53513|37421|3771877|41503|3771877|37128|41503|37109|41503|37112|35995|53513|53513|53513|53513|37107|45398|	http://www.genome.jp/kegg-bin/show_pathway?dme00980/dme:Dmel_CG16936%09red/dme:Dmel_CG30000%09red/dme:Dmel_CG10178%09red/dme:Dmel_CG11140%09red/dme:Dmel_CG10045%09red/dme:Dmel_CG4414%09red/dme:Dmel_CG6598%09red/dme:Dmel_CG6662%09red/dme:Dmel_CG17531%09red/dme:Dmel_CG13270%09red/dme:Dmel_CG5224%09red/dme:Dmel_CG17523%09red/dme:Dmel_CG15661%09red/dme:Dmel_CG8938%09red/dme:Dmel_CG3481%09red/dme:Dmel…
Drug metabolism - cytochrome P450	KEGG PATHWAY	dme00982	24	61	0.241418	0.865531	105230828|105224881|105224880|105230943|105228691|105230659|105225466|105226110|105231227|105232983|105222104|105232985|105227725|105225817|105229690|105225871|105229682|105228364|105232214|105231955|109579516|105226108|105229686|105228960	dme:Dmel_CG10178|dme:Dmel_CG6662|dme:Dmel_CG6662|dme:Dmel_CG6598|dme:Dmel_CG8938|dme:Dmel_CG4414|dme:Dmel_CG16936|dme:Dmel_CG13270|dme:Dmel_CG15661|dme:Dmel_CG3481|dme:Dmel_CG10045|dme:Dmel_CG3481|dme:Dmel_CG5224|dme:Dmel_CG10045|dme:Dmel_CG17525|dme:Dmel_CG10045|dme:Dmel_CG17531|dme:Dmel_CG30000|dme:Dmel_CG13270|dme:Dmel_CG13270|dme:Dmel_CG13270|dme:Dmel_CG13270|dme:Dmel_CG17523|dme:Dmel_CG11140|	35105|38975|38975|41311|36927|37590|37960|53513|37421|3771877|41503|3771877|37128|41503|37109|41503|37112|35995|53513|53513|53513|53513|37107|45398|	http://www.genome.jp/kegg-bin/show_pathway?dme00982/dme:Dmel_CG16936%09red/dme:Dmel_CG30000%09red/dme:Dmel_CG10178%09red/dme:Dmel_CG11140%09red/dme:Dmel_CG10045%09red/dme:Dmel_CG4414%09red/dme:Dmel_CG6598%09red/dme:Dmel_CG6662%09red/dme:Dmel_CG17531%09red/dme:Dmel_CG13270%09red/dme:Dmel_CG5224%09red/dme:Dmel_CG17523%09red/dme:Dmel_CG15661%09red/dme:Dmel_CG8938%09red/dme:Dmel_CG3481%09red/dme:Dmel…
Sulfur relay system	KEGG PATHWAY	dme04122	5	9	0.242212	0.865531	105222056|105229079|105227127|105228358|105230667	dme:Dmel_CG12264|dme:Dmel_CG33048|dme:Dmel_CG10238|dme:Dmel_CG10189|dme:Dmel_CG8078|	34613|39238|43017|35234|35920|	http://www.genome.jp/kegg-bin/show_pathway?dme04122/dme:Dmel_CG10189%09red/dme:Dmel_CG12264%09red/dme:Dmel_CG33048%09red/dme:Dmel_CG8078%09red/dme:Dmel_CG10238%09red
Fatty acid biosynthesis	KEGG PATHWAY	dme00061	5	9	0.242212	0.865531	105222296|105234158|105226742|105232303|105228969	dme:Dmel_CG8732|dme:Dmel_CG12170|dme:Dmel_CG3523|dme:Dmel_CG4501|dme:Dmel_CG11198|	46068|40692|33524|44117|35761|	http://www.genome.jp/kegg-bin/show_pathway?dme00061/dme:Dmel_CG8732%09red/dme:Dmel_CG4501%09red/dme:Dmel_CG3523%09red/dme:Dmel_CG12170%09red/dme:Dmel_CG11198%09red
Inositol phosphate metabolism	KEGG PATHWAY	dme00562	15	36	0.248347	0.865531	105232178|105226135|105230362|105228179|105223746|105222773|105223927|105227287|105222319|105223389|105232848|105231795|105228519|105226168|105226127	dme:Dmel_CG3620|dme:Dmel_CG6910|dme:Dmel_CG17896|dme:Dmel_CG6562|dme:Dmel_CG5671|dme:Dmel_CG42271|dme:Dmel_CG10426|dme:Dmel_CG5373|dme:Dmel_CG11143|dme:Dmel_CG4026|dme:Dmel_CG4574|dme:Dmel_CG2171|dme:Dmel_CG2929|dme:Dmel_CG9245|dme:Dmel_CG10260|	31376|39391|30995|37517|43991|2768892|39404|37733|35671|34300|33204|43582|40670|32506|31247|	http://www.genome.jp/kegg-bin/show_pathway?dme00562/dme:Dmel_CG4574%09red/dme:Dmel_CG10260%09red/dme:Dmel_CG4026%09red/dme:Dmel_CG5671%09red/dme:Dmel_CG2929%09red/dme:Dmel_CG3620%09red/dme:Dmel_CG10426%09red/dme:Dmel_CG6562%09red/dme:Dmel_CG6910%09red/dme:Dmel_CG5373%09red/dme:Dmel_CG2171%09red/dme:Dmel_CG9245%09red/dme:Dmel_CG42271%09red/dme:Dmel_CG17896%09red/dme:Dmel_CG11143%09red
Butanoate metabolism	KEGG PATHWAY	dme00650	8	17	0.251522	0.865531	105228089|105230343|105232833|105232621|105225558|105231959|105230074|105227740	dme:Dmel_CG2070|dme:Dmel_CG7433|dme:Dmel_CG6543|dme:Dmel_CG9149|dme:Dmel_CG10932|dme:Dmel_CG13377|dme:Dmel_CG1140|dme:Dmel_CG4311|	35706|40188|36536|38147|31695|30972|38261|44154|	http://www.genome.jp/kegg-bin/show_pathway?dme00650/dme:Dmel_CG4311%09red/dme:Dmel_CG10932%09red/dme:Dmel_CG9149%09red/dme:Dmel_CG13377%09red/dme:Dmel_CG7433%09red/dme:Dmel_CG6543%09red/dme:Dmel_CG1140%09red/dme:Dmel_CG2070%09red
Tyrosine metabolism	KEGG PATHWAY	dme00350	8	17	0.251522	0.865531	105225839|105224405|105230943|105232983|105232985|105228960|105222255|105225841	dme:Dmel_CG9363|dme:Dmel_CG4233|dme:Dmel_CG6598|dme:Dmel_CG3481|dme:Dmel_CG3481|dme:Dmel_CG11140|dme:Dmel_CG10697|dme:Dmel_CG9363|	41133|33373|41311|3771877|3771877|45398|35190|41133|	http://www.genome.jp/kegg-bin/show_pathway?dme00350/dme:Dmel_CG4233%09red/dme:Dmel_CG3481%09red/dme:Dmel_CG11140%09red/dme:Dmel_CG9363%09red/dme:Dmel_CG6598%09red/dme:Dmel_CG10697%09red
Biosynthesis of unsaturated fatty acids	KEGG PATHWAY	dme01040	8	17	0.251522	0.865531	105232584|105232148|105231732|105231784|105224054|105228904|105229169|105229168	dme:Dmel_CG5887|dme:Dmel_CG5009|dme:Dmel_CG5887|dme:Dmel_CG9743|dme:Dmel_CG17544|dme:Dmel_CG17544|dme:Dmel_CG9707|dme:Dmel_CG9709|	117369|37028|117369|43593|35213|35213|37445|37446|	http://www.genome.jp/kegg-bin/show_pathway?dme01040/dme:Dmel_CG5887%09red/dme:Dmel_CG9743%09red/dme:Dmel_CG5009%09red/dme:Dmel_CG9709%09red/dme:Dmel_CG17544%09red/dme:Dmel_CG9707%09red
alpha-Linolenic acid metabolism	KEGG PATHWAY	dme00592	6	12	0.263472	0.880748	105232148|105224054|105232034|105228904|105229169|105229168	dme:Dmel_CG5009|dme:Dmel_CG17544|dme:Dmel_CG1583|dme:Dmel_CG17544|dme:Dmel_CG9707|dme:Dmel_CG9709|	37028|35213|31747|35213|37445|37446|	http://www.genome.jp/kegg-bin/show_pathway?dme00592/dme:Dmel_CG17544%09red/dme:Dmel_CG1583%09red/dme:Dmel_CG5009%09red/dme:Dmel_CG9709%09red/dme:Dmel_CG9707%09red
Ether lipid metabolism	KEGG PATHWAY	dme00565	10	23	0.272974	0.881954	105225068|105224137|105233389|105232328|105227847|105232034|105231008|105230153|105230965|105230195	dme:Dmel_CG6016|dme:Dmel_CG32699|dme:Dmel_CG7149|dme:Dmel_CG33116|dme:Dmel_CG11438|dme:Dmel_CG1583|dme:Dmel_CG8804|dme:Dmel_CG12110|dme:Dmel_CG12746|dme:Dmel_CG10253|	36496|31899|34063|326259|40469|31747|35966|35554|40672|36669|	http://www.genome.jp/kegg-bin/show_pathway?dme00565/dme:Dmel_CG8804%09red/dme:Dmel_CG33116%09red/dme:Dmel_CG10253%09red/dme:Dmel_CG32699%09red/dme:Dmel_CG7149%09red/dme:Dmel_CG6016%09red/dme:Dmel_CG1583%09red/dme:Dmel_CG12746%09red/dme:Dmel_CG12110%09red/dme:Dmel_CG11438%09red
Regulation of autophagy	KEGG PATHWAY	dme04140	8	18	0.291026	0.881954	105226415|105225833|105227287|105228940|105228783|105232160|105224502|105232559	dme:Dmel_CG8866|dme:Dmel_CG11877|dme:Dmel_CG5373|dme:Dmel_CG5489|dme:Dmel_CG4428|dme:Dmel_CG32672|dme:Dmel_CG9746|dme:Dmel_CG7331|	41112|43438|37733|37141|33283|32001|41096|40998|	http://www.genome.jp/kegg-bin/show_pathway?dme04140/dme:Dmel_CG9746%09red/dme:Dmel_CG32672%09red/dme:Dmel_CG4428%09red/dme:Dmel_CG5373%09red/dme:Dmel_CG8866%09red/dme:Dmel_CG11877%09red/dme:Dmel_CG5489%09red/dme:Dmel_CG7331%09red
MAPK signaling pathway - fly	KEGG PATHWAY	dme04013	8	18	0.291026	0.881954	105224141|105228744|105232048|105223139|105231896|105233902|105230355|109579957	dme:Dmel_CG15793|dme:Dmel_CG3166|dme:Dmel_CG3954|dme:Dmel_CG9768|dme:Dmel_CG17077|dme:Dmel_CG1378|dme:Dmel_CG2845|dme:Dmel_CG3954|	31872|33392|45278|40549|42757|43656|31221|45278|	http://www.genome.jp/kegg-bin/show_pathway?dme04013/dme:Dmel_CG3166%09red/dme:Dmel_CG1378%09red/dme:Dmel_CG17077%09red/dme:Dmel_CG15793%09red/dme:Dmel_CG3954%09red/dme:Dmel_CG9768%09red/dme:Dmel_CG2845%09red
Spliceosome	KEGG PATHWAY	dme03040	45	125	0.293985	0.881954	105231719|105223660|105232162|105223915|105233698|105221950|105222537|105223220|105221767|105224424|105221843|105222218|105227839|105226758|105227185|105228366|105222514|105225930|105231036|105222962|105231060|105232797|105233046|105223862|105231627|105231625|105228409|105234120|105225073|105234002|105226454|105225217|105232490|105233361|105223570|105221965|105224524|105225625|105222520|105230421…	dme:Dmel_CG12749|dme:Dmel_CG4980|dme:Dmel_CG12085|dme:Dmel_CG3582|dme:Dmel_CG5436|dme:Dmel_CG1639|dme:Dmel_CG10777|dme:Dmel_CG42724|dme:Dmel_CG8749|dme:Dmel_CG13900|dme:Dmel_CG17454|dme:Dmel_CG6197|dme:Dmel_CG10754|dme:Dmel_CG6015|dme:Dmel_CG6876|dme:Dmel_CG17768|dme:Dmel_CG9998|dme:Dmel_CG5931|dme:Dmel_CG13425|dme:Dmel_CG6227|dme:Dmel_CG7483|dme:Dmel_CG12749|dme:Dmel_CG16792|dme:Dmel_CG9401|dme:…	48535|43348|38173|33201|42852|32069|31707|40785|33982|38093|7354399|36514|39456|42593|39655|3772012|32602|39737|43862|32464|40987|48535|36314|37402|53443|53443|36984|33781|36561|38069|44173|31840|40739|33967|31558|36306|35654|38756|41670|48581|35003|35173|41437|34426|42274|	http://www.genome.jp/kegg-bin/show_pathway?dme03040/dme:Dmel_CG16792%09red/dme:Dmel_CG10473%09red/dme:Dmel_CG8241%09red/dme:Dmel_CG10851%09red/dme:Dmel_CG13425%09red/dme:Dmel_CG12085%09red/dme:Dmel_CG8264%09red/dme:Dmel_CG6015%09red/dme:Dmel_CG9401%09red/dme:Dmel_CG5436%09red/dme:Dmel_CG6876%09red/dme:Dmel_CG5454%09red/dme:Dmel_CG6227%09red/dme:Dmel_CG4886%09red/dme:Dmel_CG13900%09red/dme:Dmel_CG…
Ascorbate and aldarate metabolism	KEGG PATHWAY	dme00053	12	30	0.319982	0.92743	105226110|105230828|105231227|105224512|105226108|105232214|105232622|105226135|105228363|105231955|109579516|105230659	dme:Dmel_CG13270|dme:Dmel_CG10178|dme:Dmel_CG15661|dme:Dmel_CG31075|dme:Dmel_CG13270|dme:Dmel_CG13270|dme:Dmel_CG9629|dme:Dmel_CG6910|dme:Dmel_CG3752|dme:Dmel_CG13270|dme:Dmel_CG13270|dme:Dmel_CG4414|	53513|35105|37421|43244|53513|53513|40097|39391|34256|53513|53513|37590|	http://www.genome.jp/kegg-bin/show_pathway?dme00053/dme:Dmel_CG10178%09red/dme:Dmel_CG4414%09red/dme:Dmel_CG31075%09red/dme:Dmel_CG9629%09red/dme:Dmel_CG6910%09red/dme:Dmel_CG13270%09red/dme:Dmel_CG15661%09red/dme:Dmel_CG3752%09red
Glutathione metabolism	KEGG PATHWAY	dme00480	23	62	0.324997	0.92743	105224881|105224880|105224335|105225028|105231966|105228691|105225466|105231348|105225087|105225442|105222212|105222104|105224810|105233734|105227725|105225817|105229690|105225871|105228364|105226341|105229686|105229682|105226223	dme:Dmel_CG6662|dme:Dmel_CG6662|dme:Dmel_CG3724|dme:Dmel_CG12013|dme:Dmel_CG12529|dme:Dmel_CG8938|dme:Dmel_CG16936|dme:Dmel_CG4300|dme:Dmel_CG5371|dme:Dmel_CG8327|dme:Dmel_CG2259|dme:Dmel_CG10045|dme:Dmel_CG7176|dme:Dmel_CG14516|dme:Dmel_CG5224|dme:Dmel_CG10045|dme:Dmel_CG17525|dme:Dmel_CG10045|dme:Dmel_CG30000|dme:Dmel_CG9285|dme:Dmel_CG17523|dme:Dmel_CG17531|dme:Dmel_CG15093|	38975|38975|31185|38413|32974|36927|37960|39403|34392|41167|53581|41503|44291|43444|37128|41503|37109|41503|35995|48450|37107|37112|37166|	http://www.genome.jp/kegg-bin/show_pathway?dme00480/dme:Dmel_CG16936%09red/dme:Dmel_CG5371%09red/dme:Dmel_CG30000%09red/dme:Dmel_CG4300%09red/dme:Dmel_CG14516%09red/dme:Dmel_CG7176%09red/dme:Dmel_CG3724%09red/dme:Dmel_CG10045%09red/dme:Dmel_CG2259%09red/dme:Dmel_CG15093%09red/dme:Dmel_CG6662%09red/dme:Dmel_CG12529%09red/dme:Dmel_CG5224%09red/dme:Dmel_CG17523%09red/dme:Dmel_CG8327%09red/dme:Dmel_C…
Notch signaling pathway	KEGG PATHWAY	dme04330	9	22	0.338851	0.928156	105233250|105228185|105228559|105227097|105224732|105225774|105225765|105225217|105228729	dme:Dmel_CG5460|dme:Dmel_CG8118|dme:Dmel_CG3619|dme:Dmel_CG8384|dme:Dmel_CG18803|dme:Dmel_CG7908|dme:Dmel_CG7012|dme:Dmel_CG8264|dme:Dmel_CG2855|	42445|36555|42313|43162|40260|43558|42964|31840|33467|	http://www.genome.jp/kegg-bin/show_pathway?dme04330/dme:Dmel_CG3619%09red/dme:Dmel_CG7012%09red/dme:Dmel_CG8118%09red/dme:Dmel_CG8384%09red/dme:Dmel_CG8264%09red/dme:Dmel_CG18803%09red/dme:Dmel_CG7908%09red/dme:Dmel_CG5460%09red/dme:Dmel_CG2855%09red
Starch and sucrose metabolism	KEGG PATHWAY	dme00500	22	60	0.346755	0.928156	105230828|105228045|105228005|105223312|105230659|105226110|105231227|105223785|105222009|105222431|105229200|105228748|105232214|105225051|105224617|105231955|109579516|105226108|105228097|105228655|105229051|105224497	dme:Dmel_CG10178|dme:Dmel_CG8695|dme:Dmel_CG7979|dme:Dmel_CG6904|dme:Dmel_CG4414|dme:Dmel_CG13270|dme:Dmel_CG15661|dme:Dmel_CG15117|dme:Dmel_CG7254|dme:Dmel_CG8073|dme:Dmel_CG14935|dme:Dmel_CG4104|dme:Dmel_CG13270|dme:Dmel_CG4347|dme:Dmel_CG8094|dme:Dmel_CG13270|dme:Dmel_CG13270|dme:Dmel_CG13270|dme:Dmel_CG8251|dme:Dmel_CG33138|dme:Dmel_CG5165|dme:Dmel_CG7685|	35105|35826|38911|41823|37590|53513|37421|37197|33386|35923|34598|33642|53513|39065|44008|53513|53513|53513|35886|326264|44010|42220|	http://www.genome.jp/kegg-bin/show_pathway?dme00500/dme:Dmel_CG7979%09red/dme:Dmel_CG14935%09red/dme:Dmel_CG8094%09red/dme:Dmel_CG8251%09red/dme:Dmel_CG15661%09red/dme:Dmel_CG15117%09red/dme:Dmel_CG4347%09red/dme:Dmel_CG5165%09red/dme:Dmel_CG4414%09red/dme:Dmel_CG8073%09red/dme:Dmel_CG8695%09red/dme:Dmel_CG13270%09red/dme:Dmel_CG33138%09red/dme:Dmel_CG7254%09red/dme:Dmel_CG4104%09red/dme:Dmel_CG7…
Sphingolipid metabolism	KEGG PATHWAY	dme00600	11	28	0.34905	0.928156	105224709|109579187|105226567|105232714|105231008|105224139|105231761|105230965|105227847|105227741|105232409	dme:Dmel_CG3376|dme:Dmel_CG10425|dme:Dmel_CG16708|dme:Dmel_CG6962|dme:Dmel_CG8804|dme:Dmel_CG1747|dme:Dmel_CG1471|dme:Dmel_CG12746|dme:Dmel_CG11438|dme:Dmel_CG7997|dme:Dmel_CG33090|	37884|43043|40640|41436|35966|32089|43618|40672|40469|36829|34835|	http://www.genome.jp/kegg-bin/show_pathway?dme00600/dme:Dmel_CG8804%09red/dme:Dmel_CG7997%09red/dme:Dmel_CG6962%09red/dme:Dmel_CG11438%09red/dme:Dmel_CG33090%09red/dme:Dmel_CG1471%09red/dme:Dmel_CG3376%09red/dme:Dmel_CG12746%09red/dme:Dmel_CG16708%09red/dme:Dmel_CG1747%09red/dme:Dmel_CG10425%09red
Insect hormone biosynthesis	KEGG PATHWAY	dme00981	6	14	0.360391	0.928673	105224924|105230714|105230544|105224875|105225924|105232707	dme:Dmel_CG6816|dme:Dmel_CG15101|dme:Dmel_CG15106|dme:Dmel_CG12028|dme:Dmel_CG13478|dme:Dmel_CG14728|	32858|251984|37182|45282|39592|44858|	http://www.genome.jp/kegg-bin/show_pathway?dme00981/dme:Dmel_CG14728%09red/dme:Dmel_CG13478%09red/dme:Dmel_CG6816%09red/dme:Dmel_CG12028%09red/dme:Dmel_CG15106%09red/dme:Dmel_CG15101%09red
Biosynthesis of amino acids	KEGG PATHWAY	dme01230	23	64	0.371484	0.928673	105230754|105222816|105226176|105224405|105229807|105222215|105226796|105224810|105228768|105224950|105222960|105224361|105227281|105230177|105229306|105233782|105224404|105222325|105232622|105230508|105227572|105231795|105232100	dme:Dmel_CG2674|dme:Dmel_CG6342|dme:Dmel_CG18104|dme:Dmel_CG4233|dme:Dmel_CG6465|dme:Dmel_CG1673|dme:Dmel_CG10184|dme:Dmel_CG7176|dme:Dmel_CG17654|dme:Dmel_CG6287|dme:Dmel_CG8893|dme:Dmel_CG1753|dme:Dmel_CG4001|dme:Dmel_CG30410|dme:Dmel_CG2718|dme:Dmel_CG8036|dme:Dmel_CG3127|dme:Dmel_CG1516|dme:Dmel_CG9629|dme:Dmel_CG30499|dme:Dmel_CG7070|dme:Dmel_CG2171|dme:Dmel_CG3861|	48552|41269|46717|33373|41274|32297|42783|44291|33351|34554|32545|33081|36060|246599|33172|41027|33461|36020|40097|35692|42620|43582|31579|	http://www.genome.jp/kegg-bin/show_pathway?dme01230/dme:Dmel_CG2718%09red/dme:Dmel_CG3861%09red/dme:Dmel_CG9629%09red/dme:Dmel_CG6287%09red/dme:Dmel_CG2674%09red/dme:Dmel_CG6342%09red/dme:Dmel_CG4233%09red/dme:Dmel_CG30499%09red/dme:Dmel_CG1673%09red/dme:Dmel_CG30410%09red/dme:Dmel_CG8036%09red/dme:Dmel_CG8893%09red/dme:Dmel_CG10184%09red/dme:Dmel_CG4001%09red/dme:Dmel_CG17654%09red/dme:Dmel_CG71…
Vitamin B6 metabolism	KEGG PATHWAY	dme00750	3	6	0.383779	0.928673	105230407|105230402|105230296	dme:Dmel_CG12237|dme:Dmel_CG12237|dme:Dmel_CG31472|	32967|32967|40925|	http://www.genome.jp/kegg-bin/show_pathway?dme00750/dme:Dmel_CG12237%09red/dme:Dmel_CG31472%09red
Galactose metabolism	KEGG PATHWAY	dme00052	13	35	0.388078	0.928673	105225051|105222431|105228045|105227281|105233441|105229200|105224617|105229051|105227422|105227421|105224497|105227741|105222808	dme:Dmel_CG4347|dme:Dmel_CG8073|dme:Dmel_CG8695|dme:Dmel_CG4001|dme:Dmel_CG10467|dme:Dmel_CG14935|dme:Dmel_CG8094|dme:Dmel_CG5165|dme:Dmel_CG6084|dme:Dmel_CG6084|dme:Dmel_CG7685|dme:Dmel_CG7997|dme:Dmel_CG9232|	39065|35923|35826|36060|38697|34598|44008|44010|39304|39304|42220|36829|33935|	http://www.genome.jp/kegg-bin/show_pathway?dme00052/dme:Dmel_CG7997%09red/dme:Dmel_CG14935%09red/dme:Dmel_CG8094%09red/dme:Dmel_CG4347%09red/dme:Dmel_CG4001%09red/dme:Dmel_CG9232%09red/dme:Dmel_CG8073%09red/dme:Dmel_CG8695%09red/dme:Dmel_CG6084%09red/dme:Dmel_CG7685%09red/dme:Dmel_CG5165%09red/dme:Dmel_CG10467%09red
Phosphatidylinositol signaling system	KEGG PATHWAY	dme04070	15	41	0.390793	0.928673	105232613|105233813|105223389|105228179|105223746|105222773|105223927|105227287|105232178|105232848|105225548|105228519|105226168|105229928|105226127	dme:Dmel_CG31140|dme:Dmel_CG8472|dme:Dmel_CG4026|dme:Dmel_CG6562|dme:Dmel_CG5671|dme:Dmel_CG42271|dme:Dmel_CG10426|dme:Dmel_CG5373|dme:Dmel_CG3620|dme:Dmel_CG4574|dme:Dmel_CG42667|dme:Dmel_CG2929|dme:Dmel_CG9245|dme:Dmel_CG1063|dme:Dmel_CG10260|	42836|36329|34300|37517|43991|2768892|39404|37733|31376|33204|31826|40670|32506|40664|31247|	http://www.genome.jp/kegg-bin/show_pathway?dme04070/dme:Dmel_CG4574%09red/dme:Dmel_CG10260%09red/dme:Dmel_CG8472%09red/dme:Dmel_CG4026%09red/dme:Dmel_CG5671%09red/dme:Dmel_CG2929%09red/dme:Dmel_CG42667%09red/dme:Dmel_CG3620%09red/dme:Dmel_CG10426%09red/dme:Dmel_CG6562%09red/dme:Dmel_CG31140%09red/dme:Dmel_CG5373%09red/dme:Dmel_CG9245%09red/dme:Dmel_CG42271%09red/dme:Dmel_CG1063%09red
Mucin type O-Glycan biosynthesis	KEGG PATHWAY	dme00512	6	15	0.409838	0.928673	105224387|105225146|105226964|105232417|105226683|105228935	dme:Dmel_CG31651|dme:Dmel_CG2103|dme:Dmel_CG6394|dme:Dmel_CG7480|dme:Dmel_CG30463|dme:Dmel_CG8182|	326151|38346|32836|48775|246627|36717|	http://www.genome.jp/kegg-bin/show_pathway?dme00512/dme:Dmel_CG2103%09red/dme:Dmel_CG6394%09red/dme:Dmel_CG30463%09red/dme:Dmel_CG7480%09red/dme:Dmel_CG31651%09red/dme:Dmel_CG8182%09red
Carbon metabolism	KEGG PATHWAY	dme01200	36	105	0.413095	0.928673	105225827|105230943|105231966|105230508|105225558|105232621|105230362|105224405|105224335|105232833|105224810|105228768|105224950|105230850|105223756|105231281|105230953|105233482|105222960|105227281|105224617|105222816|105233782|105224404|105226643|105224725|105222325|105228097|105227572|105234168|105231795|105230177|105224599|105228674|105232100|105226223	dme:Dmel_CG5889|dme:Dmel_CG6598|dme:Dmel_CG12529|dme:Dmel_CG30499|dme:Dmel_CG10932|dme:Dmel_CG9149|dme:Dmel_CG17896|dme:Dmel_CG4233|dme:Dmel_CG3724|dme:Dmel_CG6543|dme:Dmel_CG7176|dme:Dmel_CG17654|dme:Dmel_CG6287|dme:Dmel_CG11963|dme:Dmel_CG5362|dme:Dmel_CG12262|dme:Dmel_CG4390|dme:Dmel_CG4094|dme:Dmel_CG8893|dme:Dmel_CG4001|dme:Dmel_CG8094|dme:Dmel_CG6342|dme:Dmel_CG8036|dme:Dmel_CG3127|dme:Dmel…	43936|41311|32974|35692|31695|38147|30995|33373|31185|36536|44291|33351|34554|41067|34414|38864|42396|31605|32545|36060|44008|41269|41027|33461|41360|39555|36020|35886|42620|47173|43582|246599|41253|32013|31579|37166|	http://www.genome.jp/kegg-bin/show_pathway?dme01200/dme:Dmel_CG17333%09red/dme:Dmel_CG8094%09red/dme:Dmel_CG4390%09red/dme:Dmel_CG3861%09red/dme:Dmel_CG5362%09red/dme:Dmel_CG6287%09red/dme:Dmel_CG6650%09red/dme:Dmel_CG17896%09red/dme:Dmel_CG6342%09red/dme:Dmel_CG4233%09red/dme:Dmel_CG4094%09red/dme:Dmel_CG30499%09red/dme:Dmel_CG6598%09red/dme:Dmel_CG3724%09red/dme:Dmel_CG30410%09red/dme:Dmel_CG71…
Hedgehog signaling pathway	KEGG PATHWAY	dme04340	9	24	0.41725	0.928673	105223918|105227616|105229612|105225549|105226668|105224376|105225122|105227911|105226202	dme:Dmel_CG11561|dme:Dmel_CG4637|dme:Dmel_CG2108|dme:Dmel_CG4889|dme:Dmel_CG2411|dme:Dmel_CG42611|dme:Dmel_CG9885|dme:Dmel_CG2125|dme:Dmel_CG6407|	33196|42737|40701|34009|35851|8674055|33432|43767|32838|	http://www.genome.jp/kegg-bin/show_pathway?dme04340/dme:Dmel_CG4637%09red/dme:Dmel_CG9885%09red/dme:Dmel_CG2125%09red/dme:Dmel_CG6407%09red/dme:Dmel_CG42611%09red/dme:Dmel_CG2108%09red/dme:Dmel_CG4889%09red/dme:Dmel_CG2411%09red/dme:Dmel_CG11561%09red
Pentose and glucuronate interconversions	KEGG PATHWAY	dme00040	16	45	0.420681	0.928673	105226110|105230828|105231227|105224512|105223785|105232214|105230508|105228363|105225051|105230659|105231955|109579516|105227422|105227421|105226108|105234103	dme:Dmel_CG13270|dme:Dmel_CG10178|dme:Dmel_CG15661|dme:Dmel_CG31075|dme:Dmel_CG15117|dme:Dmel_CG13270|dme:Dmel_CG30499|dme:Dmel_CG3752|dme:Dmel_CG4347|dme:Dmel_CG4414|dme:Dmel_CG13270|dme:Dmel_CG13270|dme:Dmel_CG6084|dme:Dmel_CG6084|dme:Dmel_CG13270|dme:Dmel_CG4649|	53513|35105|37421|43244|37197|53513|35692|34256|39065|37590|53513|53513|39304|39304|53513|41313|	http://www.genome.jp/kegg-bin/show_pathway?dme00040/dme:Dmel_CG10178%09red/dme:Dmel_CG15117%09red/dme:Dmel_CG30499%09red/dme:Dmel_CG4414%09red/dme:Dmel_CG31075%09red/dme:Dmel_CG6084%09red/dme:Dmel_CG4347%09red/dme:Dmel_CG13270%09red/dme:Dmel_CG15661%09red/dme:Dmel_CG4649%09red/dme:Dmel_CG3752%09red
Glycosaminoglycan biosynthesis - chondroitin sulfate / dermatan sulfate	KEGG PATHWAY	dme00532	3	7	0.457743	0.965941	105225525|105234204|105230061	dme:Dmel_CG9220|dme:Dmel_CG32775|dme:Dmel_CG32300|	32497|251900|38288|	http://www.genome.jp/kegg-bin/show_pathway?dme00532/dme:Dmel_CG9220%09red/dme:Dmel_CG32300%09red/dme:Dmel_CG32775%09red
Fanconi anemia pathway	KEGG PATHWAY	dme03460	9	26	0.495284	0.965941	105230101|105231847|105223503|105229669|105227371|105230938|105231998|105227546|105234044	dme:Dmel_CG12189|dme:Dmel_CG12812|dme:Dmel_CG15220|dme:Dmel_CG12936|dme:Dmel_CG7143|dme:Dmel_CG15817|dme:Dmel_CG3458|dme:Dmel_CG9062|dme:Dmel_CG4252|	38079|41231|32113|36136|40438|43462|31565|36199|32608|	http://www.genome.jp/kegg-bin/show_pathway?dme03460/dme:Dmel_CG7143%09red/dme:Dmel_CG9062%09red/dme:Dmel_CG4252%09red/dme:Dmel_CG12936%09red/dme:Dmel_CG3458%09red/dme:Dmel_CG15220%09red/dme:Dmel_CG12812%09red/dme:Dmel_CG15817%09red/dme:Dmel_CG12189%09red
Endocytosis	KEGG PATHWAY	dme04144	30	91	0.499701	0.965941	105228435|105233698|105229865|105234137|105227903|105227021|105233528|105223543|105230153|105231011|105233711|105222532|105228485|105232033|105225931|105231762|105226853|105233242|105224453|105231990|105234141|105233430|105232075|105230421|105232021|105222680|105223991|105226326|105230841|105226325	dme:Dmel_CG9834|dme:Dmel_CG5436|dme:Dmel_CG9779|dme:Dmel_CG2903|dme:Dmel_CG5498|dme:Dmel_CG1487|dme:Dmel_CG6606|dme:Dmel_CG17828|dme:Dmel_CG12110|dme:Dmel_CG17998|dme:Dmel_CG9712|dme:Dmel_CG4108|dme:Dmel_CG11628|dme:Dmel_CG10961|dme:Dmel_CG17033|dme:Dmel_CG2224|dme:Dmel_CG40129|dme:Dmel_CG32434|dme:Dmel_CG7967|dme:Dmel_CG12530|dme:Dmel_CG14396|dme:Dmel_CG7037|dme:Dmel_CG9012|dme:Dmel_CG31366|dme:…	37218|42852|40542|33458|40250|53554|32850|31006|35554|49045|39881|40036|35425|31746|39735|43617|3355013|40327|38204|32981|43875|38961|32537|48581|31738|35890|39564|41569|42160|42265|	http://www.genome.jp/kegg-bin/show_pathway?dme04144/dme:Dmel_CG8243%09red/dme:Dmel_CG10961%09red/dme:Dmel_CG32134%09red/dme:Dmel_CG14396%09red/dme:Dmel_CG2903%09red/dme:Dmel_CG7967%09red/dme:Dmel_CG11628%09red/dme:Dmel_CG9012%09red/dme:Dmel_CG17828%09red/dme:Dmel_CG5436%09red/dme:Dmel_CG5498%09red/dme:Dmel_CG9712%09red/dme:Dmel_CG7223%09red/dme:Dmel_CG40129%09red/dme:Dmel_CG12530%09red/dme:Dmel_C…
Jak-STAT signaling pathway	KEGG PATHWAY	dme04630	7	20	0.502433	0.965941	105233430|105232048|105223634|105231214|105223252|105233688|109579957	dme:Dmel_CG7037|dme:Dmel_CG3954|dme:Dmel_CG5993|dme:Dmel_CG15154|dme:Dmel_CG9096|dme:Dmel_CG1921|dme:Dmel_CG3954|	38961|45278|32813|35085|32551|38424|45278|	http://www.genome.jp/kegg-bin/show_pathway?dme04630/dme:Dmel_CG1921%09red/dme:Dmel_CG15154%09red/dme:Dmel_CG9096%09red/dme:Dmel_CG3954%09red/dme:Dmel_CG7037%09red/dme:Dmel_CG5993%09red
Pyruvate metabolism	KEGG PATHWAY	dme00620	15	45	0.509947	0.965941	105223756|105222325|105232191|105232621|105225827|105232622|105227572|105234168|105225558|105227892|105228969|105233482|105228363|105231405|105224512	dme:Dmel_CG5362|dme:Dmel_CG1516|dme:Dmel_CG17725|dme:Dmel_CG9149|dme:Dmel_CG5889|dme:Dmel_CG9629|dme:Dmel_CG7070|dme:Dmel_CG10120|dme:Dmel_CG10932|dme:Dmel_CG4365|dme:Dmel_CG11198|dme:Dmel_CG4094|dme:Dmel_CG3752|dme:Dmel_CG10160|dme:Dmel_CG31075|	34414|36020|37131|38147|43936|40097|42620|47173|31695|40299|35761|31605|34256|45880|43244|	http://www.genome.jp/kegg-bin/show_pathway?dme00620/dme:Dmel_CG10120%09red/dme:Dmel_CG11198%09red/dme:Dmel_CG4094%09red/dme:Dmel_CG5362%09red/dme:Dmel_CG5889%09red/dme:Dmel_CG9149%09red/dme:Dmel_CG4365%09red/dme:Dmel_CG31075%09red/dme:Dmel_CG9629%09red/dme:Dmel_CG10160%09red/dme:Dmel_CG1516%09red/dme:Dmel_CG17725%09red/dme:Dmel_CG7070%09red/dme:Dmel_CG10932%09red/dme:Dmel_CG3752%09red
Amino sugar and nucleotide sugar metabolism	KEGG PATHWAY	dme00520	15	45	0.509947	0.965941	105227416|105232153|105231918|105222431|105228097|105225051|105224617|105228005|105234126|105233954|105229051|105231197|105222808|105224788|105232601	dme:Dmel_CG5946|dme:Dmel_CG3044|dme:Dmel_CG1345|dme:Dmel_CG8073|dme:Dmel_CG8251|dme:Dmel_CG4347|dme:Dmel_CG8094|dme:Dmel_CG7979|dme:Dmel_CG6957|dme:Dmel_CG9535|dme:Dmel_CG5165|dme:Dmel_CG8890|dme:Dmel_CG9232|dme:Dmel_CG2054|dme:Dmel_CG1969|	39336|31630|43373|35923|35886|39065|44008|38911|33783|33903|44010|33716|33935|38223|43504|	http://www.genome.jp/kegg-bin/show_pathway?dme00520/dme:Dmel_CG8094%09red/dme:Dmel_CG8251%09red/dme:Dmel_CG2054%09red/dme:Dmel_CG4347%09red/dme:Dmel_CG5165%09red/dme:Dmel_CG9232%09red/dme:Dmel_CG5946%09red/dme:Dmel_CG1345%09red/dme:Dmel_CG8073%09red/dme:Dmel_CG1969%09red/dme:Dmel_CG9535%09red/dme:Dmel_CG3044%09red/dme:Dmel_CG7979%09red/dme:Dmel_CG6957%09red/dme:Dmel_CG8890%09red
Ubiquitin mediated proteolysis	KEGG PATHWAY	dme04120	32	98	0.516175	0.965941	105231847|105230860|105233115|105229485|105229586|105227357|105224135|105229988|105222370|105232033|105232014|105224979|105233757|105233204|105222458|105231768|105229661|105227039|Novel00070|105228685|105226743|105230468|105233430|105223342|105224943|105222201|105233533|105228809|105227906|105222014|105227537|105229226	dme:Dmel_CG12812|dme:Dmel_CG12276|dme:Dmel_CG8184|dme:Dmel_CG8998|dme:Dmel_CG1401|dme:Dmel_CG7656|dme:Dmel_CG2257|dme:Dmel_CG8711|dme:Dmel_CG9934|dme:Dmel_CG10961|dme:Dmel_CG14444|dme:Dmel_CG8188|dme:Dmel_CG15437|dme:Dmel_CG16983|dme:Dmel_CG7528|dme:Dmel_CG2218|dme:Dmel_CG7220|dme:Dmel_CG6303|dme:Dmel_CG3962|dme:Dmel_CG6093|dme:Dmel_CG10254|dme:Dmel_CG3962|dme:Dmel_CG7037|dme:Dmel_CG1937|dme:Dmel…	41231|41532|32510|36246|43434|39691|31728|35780|34699|31746|31594|32751|33648|31016|44496|43611|36129|41260|42062|44793|42793|42062|38961|43747|45922|31214|35998|44054|40249|33226|53433|34002|	http://www.genome.jp/kegg-bin/show_pathway?dme04120/dme:Dmel_CG12276%09red/dme:Dmel_CG13221%09red/dme:Dmel_CG3962%09red/dme:Dmel_CG2924%09red/dme:Dmel_CG5701%09red/dme:Dmel_CG14444%09red/dme:Dmel_CG8711%09red/dme:Dmel_CG8188%09red/dme:Dmel_CG10961%09red/dme:Dmel_CG4502%09red/dme:Dmel_CG8184%09red/dme:Dmel_CG8998%09red/dme:Dmel_CG1937%09red/dme:Dmel_CG2257%09red/dme:Dmel_CG2218%09red/dme:Dmel_CG16…
N-Glycan biosynthesis	KEGG PATHWAY	dme00510	12	36	0.519985	0.965941	105230695|105223888|105229728|105230398|105224362|105229271|105230716|105226794|105231374|105228793|105223088|105225343	dme:Dmel_CG6370|dme:Dmel_CG31849|dme:Dmel_CG42275|dme:Dmel_CG2448|dme:Dmel_CG1518|dme:Dmel_CG7870|dme:Dmel_CG4084|dme:Dmel_CG14512|dme:Dmel_CG1291|dme:Dmel_CG14476|dme:Dmel_CG7830|dme:Dmel_CG13431|	37029|318981|31957|32122|33082|34134|37754|43443|38374|49953|34137|37323|	http://www.genome.jp/kegg-bin/show_pathway?dme00510/dme:Dmel_CG6370%09red/dme:Dmel_CG1291%09red/dme:Dmel_CG4084%09red/dme:Dmel_CG7830%09red/dme:Dmel_CG14512%09red/dme:Dmel_CG1518%09red/dme:Dmel_CG2448%09red/dme:Dmel_CG13431%09red/dme:Dmel_CG31849%09red/dme:Dmel_CG7870%09red/dme:Dmel_CG14476%09red/dme:Dmel_CG42275%09red
2-Oxocarboxylic acid metabolism	KEGG PATHWAY	dme01210	6	18	0.553136	0.965941	105224405|105229807|105222215|105224810|105222816|105232100	dme:Dmel_CG4233|dme:Dmel_CG6465|dme:Dmel_CG1673|dme:Dmel_CG7176|dme:Dmel_CG6342|dme:Dmel_CG3861|	33373|41274|32297|44291|41269|31579|	http://www.genome.jp/kegg-bin/show_pathway?dme01210/dme:Dmel_CG4233%09red/dme:Dmel_CG3861%09red/dme:Dmel_CG7176%09red/dme:Dmel_CG1673%09red/dme:Dmel_CG6342%09red/dme:Dmel_CG6465%09red
Drug metabolism - other enzymes	KEGG PATHWAY	dme00983	15	47	0.567599	0.965941	105226110|105230828|105231227|105226577|105223785|105232214|105231050|105224909|105222357|105231955|109579516|105230659|105223265|105230354|105226108	dme:Dmel_CG13270|dme:Dmel_CG10178|dme:Dmel_CG15661|dme:Dmel_CG1411|dme:Dmel_CG15117|dme:Dmel_CG13270|dme:Dmel_CG6330|dme:Dmel_CG2194|dme:Dmel_CG3027|dme:Dmel_CG13270|dme:Dmel_CG13270|dme:Dmel_CG4414|dme:Dmel_CG17148|dme:Dmel_CG7642|dme:Dmel_CG13270|	53513|35105|37421|40675|37197|53513|43240|31858|40916|53513|53513|37590|39393|41605|53513|	http://www.genome.jp/kegg-bin/show_pathway?dme00983/dme:Dmel_CG17148%09red/dme:Dmel_CG10178%09red/dme:Dmel_CG7642%09red/dme:Dmel_CG15117%09red/dme:Dmel_CG1411%09red/dme:Dmel_CG4414%09red/dme:Dmel_CG6330%09red/dme:Dmel_CG3027%09red/dme:Dmel_CG13270%09red/dme:Dmel_CG15661%09red/dme:Dmel_CG2194%09red
Purine metabolism	KEGG PATHWAY	dme00230	42	132	0.567795	0.965941	105231843|105230829|105223747|105233392|105231659|105230677|105229025|105226526|105223267|105228088|105225087|105228891|105226564|105225340|105225261|105232198|105222550|105226400|105225953|105226072|105222140|105227505|105226981|105222431|105224085|105222716|105233168|105227970|105225623|105229051|105225764|105223113|105222949|105230354|105232649|105223573|105224743|105224706|105227572|105222241…	dme:Dmel_CG12267|dme:Dmel_CG34341|dme:Dmel_CG31713|dme:Dmel_CG8363|dme:Dmel_CG5276|dme:Dmel_CG33785|dme:Dmel_CG18315|dme:Dmel_CG10122|dme:Dmel_CG17146|dme:Dmel_CG30104|dme:Dmel_CG5371|dme:Dmel_CG11883|dme:Dmel_CG1163|dme:Dmel_CG31628|dme:Dmel_CG10489|dme:Dmel_CG17209|dme:Dmel_CG11089|dme:Dmel_CG8344|dme:Dmel_CG11246|dme:Dmel_CG8362|dme:Dmel_CG17273|dme:Dmel_CG32626|dme:Dmel_CG32549|dme:Dmel_CG807…	41542|35107|318908|40167|41373|3772344|48224|36617|39396|246458|34392|36121|48312|33986|38661|32524|42973|36289|40415|41174|42466|32352|32822|35923|31309|40935|32228|38315|38753|44010|41721|35196|36160|41605|39976|33210|39310|37875|42620|34796|43739|39941|	http://www.genome.jp/kegg-bin/show_pathway?dme00230/dme:Dmel_CG11979%09red/dme:Dmel_CG17273%09red/dme:Dmel_CG8363%09red/dme:Dmel_CG8362%09red/dme:Dmel_CG10685%09red/dme:Dmel_CG17146%09red/dme:Dmel_CG8344%09red/dme:Dmel_CG7885%09red/dme:Dmel_CG32626%09red/dme:Dmel_CG32549%09red/dme:Dmel_CG18315%09red/dme:Dmel_CG11883%09red/dme:Dmel_CG31628%09red/dme:Dmel_CG31713%09red/dme:Dmel_CG16758%09red/dme:Dm…
Phototransduction - fly	KEGG PATHWAY	dme04745	9	28	0.570176	0.965941	105233813|105232178|105226505|105226853|105233049|105222768|105232848|105229928|105225960	dme:Dmel_CG8472|dme:Dmel_CG3620|dme:Dmel_CG18069|dme:Dmel_CG40129|dme:Dmel_CG18069|dme:Dmel_CG4027|dme:Dmel_CG4574|dme:Dmel_CG1063|dme:Dmel_CG18069|	36329|31376|43828|3355013|43828|31521|33204|40664|43828|	http://www.genome.jp/kegg-bin/show_pathway?dme04745/dme:Dmel_CG4574%09red/dme:Dmel_CG18069%09red/dme:Dmel_CG4027%09red/dme:Dmel_CG3620%09red/dme:Dmel_CG8472%09red/dme:Dmel_CG40129%09red/dme:Dmel_CG1063%09red
Arachidonic acid metabolism	KEGG PATHWAY	dme00590	4	12	0.574995	0.965941	105223505|105232690|105232034|105225028	dme:Dmel_CG10602|dme:Dmel_CG4086|dme:Dmel_CG1583|dme:Dmel_CG12013|	35146|39856|31747|38413|	http://www.genome.jp/kegg-bin/show_pathway?dme00590/dme:Dmel_CG1583%09red/dme:Dmel_CG12013%09red/dme:Dmel_CG10602%09red/dme:Dmel_CG4086%09red
One carbon pool by folate	KEGG PATHWAY	dme00670	4	12	0.574995	0.965941	105225340|105229163|105222550|105226644	dme:Dmel_CG31628|dme:Dmel_CG34424|dme:Dmel_CG11089|dme:Dmel_CG4067|	33986|37699|42973|41279|	http://www.genome.jp/kegg-bin/show_pathway?dme00670/dme:Dmel_CG34424%09red/dme:Dmel_CG4067%09red/dme:Dmel_CG11089%09red/dme:Dmel_CG31628%09red
Fatty acid elongation	KEGG PATHWAY	dme00062	4	12	0.574995	0.965941	105225932|105232829|105223749|105232833	dme:Dmel_CG4851|dme:Dmel_CG16935|dme:Dmel_CG4600|dme:Dmel_CG6543|	34564|36540|34313|36536|	http://www.genome.jp/kegg-bin/show_pathway?dme00062/dme:Dmel_CG6543%09red/dme:Dmel_CG16935%09red/dme:Dmel_CG4851%09red/dme:Dmel_CG4600%09red
Glycosaminoglycan biosynthesis - heparan sulfate / heparin	KEGG PATHWAY	dme00534	4	12	0.574995	0.965941	105223394|105234204|105230846|105230061	dme:Dmel_CG10234|dme:Dmel_CG32775|dme:Dmel_CG4451|dme:Dmel_CG32300|	44433|251900|42380|38288|	http://www.genome.jp/kegg-bin/show_pathway?dme00534/dme:Dmel_CG4451%09red/dme:Dmel_CG10234%09red/dme:Dmel_CG32300%09red/dme:Dmel_CG32775%09red
Porphyrin and chlorophyll metabolism	KEGG PATHWAY	dme00860	13	41	0.577913	0.965941	105226110|105230828|105231227|105223785|105232214|105231346|105228374|105224118|105231955|109579516|105230659|105226865|105226108	dme:Dmel_CG13270|dme:Dmel_CG10178|dme:Dmel_CG15661|dme:Dmel_CG15117|dme:Dmel_CG13270|dme:Dmel_CG10335|dme:Dmel_CG1818|dme:Dmel_CG5037|dme:Dmel_CG13270|dme:Dmel_CG13270|dme:Dmel_CG4414|dme:Dmel_CG3017|dme:Dmel_CG13270|	53513|35105|37421|37197|53513|39402|35986|34394|53513|53513|37590|37815|53513|	http://www.genome.jp/kegg-bin/show_pathway?dme00860/dme:Dmel_CG10178%09red/dme:Dmel_CG15117%09red/dme:Dmel_CG4414%09red/dme:Dmel_CG1818%09red/dme:Dmel_CG3017%09red/dme:Dmel_CG13270%09red/dme:Dmel_CG15661%09red/dme:Dmel_CG10335%09red/dme:Dmel_CG5037%09red
Glycine, serine and threonine metabolism	KEGG PATHWAY	dme00260	9	29	0.60575	0.966321	105227212|105224361|105224950|105232622|105226796|105226865|105224599|105228945|105227979	dme:Dmel_CG11241|dme:Dmel_CG1753|dme:Dmel_CG6287|dme:Dmel_CG9629|dme:Dmel_CG10184|dme:Dmel_CG3017|dme:Dmel_CG3999|dme:Dmel_CG6385|dme:Dmel_CG7758|	40492|33081|34554|40097|42783|37815|41253|37026|40349|	http://www.genome.jp/kegg-bin/show_pathway?dme00260/dme:Dmel_CG10184%09red/dme:Dmel_CG7758%09red/dme:Dmel_CG3999%09red/dme:Dmel_CG9629%09red/dme:Dmel_CG6287%09red/dme:Dmel_CG3017%09red/dme:Dmel_CG11241%09red/dme:Dmel_CG6385%09red/dme:Dmel_CG1753%09red
Alanine, aspartate and glutamate metabolism	KEGG PATHWAY	dme00250	9	29	0.60575	0.966321	105225623|105230343|105231918|105227212|105222716|105229306|105224405|105222140|105232726	dme:Dmel_CG10078|dme:Dmel_CG7433|dme:Dmel_CG1345|dme:Dmel_CG11241|dme:Dmel_CG2867|dme:Dmel_CG2718|dme:Dmel_CG4233|dme:Dmel_CG17273|dme:Dmel_CG33486|	38753|40188|43373|40492|40935|33172|33373|42466|2768965|	http://www.genome.jp/kegg-bin/show_pathway?dme00250/dme:Dmel_CG4233%09red/dme:Dmel_CG17273%09red/dme:Dmel_CG2718%09red/dme:Dmel_CG2867%09red/dme:Dmel_CG1345%09red/dme:Dmel_CG7433%09red/dme:Dmel_CG10078%09red/dme:Dmel_CG11241%09red/dme:Dmel_CG33486%09red
Non-homologous end-joining	KEGG PATHWAY	dme03450	2	6	0.619081	0.966321	105233393|105230166	dme:Dmel_CG18801|dme:Dmel_CG16928|	34930|34565|	http://www.genome.jp/kegg-bin/show_pathway?dme03450/dme:Dmel_CG18801%09red/dme:Dmel_CG16928%09red
Taurine and hypotaurine metabolism	KEGG PATHWAY	dme00430	2	6	0.619081	0.966321	105229437|105222457	dme:Dmel_CG5618|dme:Dmel_CG7550|	40241|38901|	http://www.genome.jp/kegg-bin/show_pathway?dme00430/dme:Dmel_CG5618%09red/dme:Dmel_CG7550%09red
Riboflavin metabolism	KEGG PATHWAY	dme00740	4	13	0.627339	0.966321	105222717|105232627|105232117|105226348	dme:Dmel_CG2846|dme:Dmel_CG9452|dme:Dmel_CG4407|dme:Dmel_CG33748|	40936|40119|32240|3772179|	http://www.genome.jp/kegg-bin/show_pathway?dme00740/dme:Dmel_CG33748%09red/dme:Dmel_CG4407%09red/dme:Dmel_CG2846%09red/dme:Dmel_CG9452%09red
Glyoxylate and dicarboxylate metabolism	KEGG PATHWAY	dme00630	7	24	0.663209	0.966321	105223756|105222816|105232621|105225558|105229306|105227979|105232100	dme:Dmel_CG5362|dme:Dmel_CG6342|dme:Dmel_CG9149|dme:Dmel_CG10932|dme:Dmel_CG2718|dme:Dmel_CG7758|dme:Dmel_CG3861|	34414|41269|38147|31695|33172|40349|31579|	http://www.genome.jp/kegg-bin/show_pathway?dme00630/dme:Dmel_CG2718%09red/dme:Dmel_CG7758%09red/dme:Dmel_CG10932%09red/dme:Dmel_CG9149%09red/dme:Dmel_CG5362%09red/dme:Dmel_CG3861%09red/dme:Dmel_CG6342%09red
Folate biosynthesis	KEGG PATHWAY	dme00790	7	24	0.663209	0.966321	105226111|105229079|105223745|105226149|105232088|105227127|105222790	dme:Dmel_CG8147|dme:Dmel_CG33048|dme:Dmel_CG16784|dme:Dmel_CG16771|dme:Dmel_CG2543|dme:Dmel_CG10238|dme:Dmel_CG12117|	41135|39238|35292|35218|32212|43017|31781|	http://www.genome.jp/kegg-bin/show_pathway?dme00790/dme:Dmel_CG16784%09red/dme:Dmel_CG10238%09red/dme:Dmel_CG16771%09red/dme:Dmel_CG2543%09red/dme:Dmel_CG33048%09red/dme:Dmel_CG8147%09red/dme:Dmel_CG12117%09red
FoxO signaling pathway	KEGG PATHWAY	dme04068	15	51	0.673866	0.966321	105224141|105232160|105223746|105223252|105226677|105232021|105223119|105225362|105229679|105222730|105227595|105228806|105227188|105222157|105232191	dme:Dmel_CG15793|dme:Dmel_CG32672|dme:Dmel_CG5671|dme:Dmel_CG9096|dme:Dmel_CG8905|dme:Dmel_CG2262|dme:Dmel_CG5216|dme:Dmel_CG5686|dme:Dmel_CG3510|dme:Dmel_CG2939|dme:Dmel_CG5475|dme:Dmel_CG6554|dme:Dmel_CG5059|dme:Dmel_CG11324|dme:Dmel_CG17725|	31872|32001|43991|32551|36878|31738|34708|64880|37618|33608|42866|41295|40278|33944|37131|	http://www.genome.jp/kegg-bin/show_pathway?dme04068/dme:Dmel_CG11324%09red/dme:Dmel_CG5671%09red/dme:Dmel_CG5216%09red/dme:Dmel_CG32672%09red/dme:Dmel_CG9096%09red/dme:Dmel_CG5686%09red/dme:Dmel_CG5475%09red/dme:Dmel_CG2939%09red/dme:Dmel_CG15793%09red/dme:Dmel_CG8905%09red/dme:Dmel_CG6554%09red/dme:Dmel_CG3510%09red/dme:Dmel_CG2262%09red/dme:Dmel_CG17725%09red/dme:Dmel_CG5059%09red
Phagosome	KEGG PATHWAY	dme04145	22	74	0.675268	0.966321	105232161|105231459|105222768|105230732|105234137|105226868|105232543|105233428|105225814|105227547|105226376|105227744|105227287|105230911|105231497|105230728|105224125|105232044|105230466|105228808|105229409|105233070	dme:Dmel_CG6213|dme:Dmel_CG2248|dme:Dmel_CG4027|dme:Dmel_CG12403|dme:Dmel_CG2903|dme:Dmel_CG9277|dme:Dmel_CG17369|dme:Dmel_CG5081|dme:Dmel_CG18000|dme:Dmel_CG1709|dme:Dmel_CG11958|dme:Dmel_CG8048|dme:Dmel_CG5373|dme:Dmel_CG6213|dme:Dmel_CG1913|dme:Dmel_CG3762|dme:Dmel_CG1938|dme:Dmel_CG8186|dme:Dmel_CG1088|dme:Dmel_CG1560|dme:Dmel_CG8210|dme:Dmel_CG3401|	42341|38146|31521|45668|33458|37238|41550|36173|44160|43442|44643|36826|37733|42341|40848|45012|32057|44702|40679|44885|36731|37888|	http://www.genome.jp/kegg-bin/show_pathway?dme04145/dme:Dmel_CG6213%09red/dme:Dmel_CG3762%09red/dme:Dmel_CG17369%09red/dme:Dmel_CG8210%09red/dme:Dmel_CG2248%09red/dme:Dmel_CG2903%09red/dme:Dmel_CG5081%09red/dme:Dmel_CG8048%09red/dme:Dmel_CG1913%09red/dme:Dmel_CG1938%09red/dme:Dmel_CG12403%09red/dme:Dmel_CG5373%09red/dme:Dmel_CG9277%09red/dme:Dmel_CG1560%09red/dme:Dmel_CG1709%09red/dme:Dmel_CG1800…
Glycosylphosphatidylinositol(GPI)-anchor biosynthesis	KEGG PATHWAY	dme00563	6	21	0.678093	0.966321	105232841|105233025|105226295|105230115|105231351|105228826	dme:Dmel_CG6657|dme:Dmel_CG9376|dme:Dmel_CG9865|dme:Dmel_CG12006|dme:Dmel_CG12077|dme:Dmel_CG6401|	44057|40139|37470|38446|38410|37020|	http://www.genome.jp/kegg-bin/show_pathway?dme00563/dme:Dmel_CG9865%09red/dme:Dmel_CG9376%09red/dme:Dmel_CG12006%09red/dme:Dmel_CG6401%09red/dme:Dmel_CG12077%09red/dme:Dmel_CG6657%09red
Fructose and mannose metabolism	KEGG PATHWAY	dme00051	8	28	0.684166	0.966321	105228089|105227281|105231795|105224617|105227422|105231197|105227421|105234103	dme:Dmel_CG2070|dme:Dmel_CG4001|dme:Dmel_CG2171|dme:Dmel_CG8094|dme:Dmel_CG6084|dme:Dmel_CG8890|dme:Dmel_CG6084|dme:Dmel_CG4649|	35706|36060|43582|44008|39304|33716|39304|41313|	http://www.genome.jp/kegg-bin/show_pathway?dme00051/dme:Dmel_CG4649%09red/dme:Dmel_CG4001%09red/dme:Dmel_CG8094%09red/dme:Dmel_CG6084%09red/dme:Dmel_CG2171%09red/dme:Dmel_CG2070%09red/dme:Dmel_CG8890%09red
Linoleic acid metabolism	KEGG PATHWAY	dme00591	2	7	0.686311	0.966321	105228089|105232034	dme:Dmel_CG2070|dme:Dmel_CG1583|	35706|31747|	http://www.genome.jp/kegg-bin/show_pathway?dme00591/dme:Dmel_CG1583%09red/dme:Dmel_CG2070%09red
DNA replication	KEGG PATHWAY	dme03030	10	35	0.691279	0.966321	105222969|105222317|105223503|105225261|105228957|105228173|105223305|105223304|105226613|105229466	dme:Dmel_CG2990|dme:Dmel_CG13690|dme:Dmel_CG15220|dme:Dmel_CG10489|dme:Dmel_CG1616|dme:Dmel_CG30105|dme:Dmel_CG9193|dme:Dmel_CG4039|dme:Dmel_CG7538|dme:Dmel_CG5313|	31934|33213|32113|38661|35679|246459|37290|31603|40973|34423|	http://www.genome.jp/kegg-bin/show_pathway?dme03030/dme:Dmel_CG10489%09red/dme:Dmel_CG5313%09red/dme:Dmel_CG4039%09red/dme:Dmel_CG9193%09red/dme:Dmel_CG13690%09red/dme:Dmel_CG30105%09red/dme:Dmel_CG15220%09red/dme:Dmel_CG1616%09red/dme:Dmel_CG2990%09red/dme:Dmel_CG7538%09red
Wnt signaling pathway	KEGG PATHWAY	dme04310	26	88	0.693769	0.966321	105231459|105222428|105224601|105225549|105226958|105226505|105222894|105234077|105233323|105224732|105227509|105229790|105233204|105232178|105228235|105233049|105229166|105224720|105225090|105223252|105223552|105223456|105227097|105232848|105225960|105226202	dme:Dmel_CG2248|dme:Dmel_CG8075|dme:Dmel_CG4003|dme:Dmel_CG4889|dme:Dmel_CG9819|dme:Dmel_CG18069|dme:Dmel_CG4209|dme:Dmel_CG16785|dme:Dmel_CG18492|dme:Dmel_CG18803|dme:Dmel_CG14622|dme:Dmel_CG11579|dme:Dmel_CG16983|dme:Dmel_CG3620|dme:Dmel_CG6205|dme:Dmel_CG18069|dme:Dmel_CG4626|dme:Dmel_CG9739|dme:Dmel_CG5912|dme:Dmel_CG9096|dme:Dmel_CG14622|dme:Dmel_CG11614|dme:Dmel_CG8384|dme:Dmel_CG4574|dme:D…	38146|35922|53439|34009|8674098|43828|44317|31023|39659|40260|31075|31151|31016|31376|32818|43828|31659|40090|44279|32551|31075|44843|43162|33204|43828|32838|	http://www.genome.jp/kegg-bin/show_pathway?dme04310/dme:Dmel_CG8075%09red/dme:Dmel_CG4889%09red/dme:Dmel_CG14622%09red/dme:Dmel_CG4626%09red/dme:Dmel_CG6205%09red/dme:Dmel_CG16983%09red/dme:Dmel_CG9096%09red/dme:Dmel_CG8384%09red/dme:Dmel_CG11579%09red/dme:Dmel_CG9739%09red/dme:Dmel_CG18492%09red/dme:Dmel_CG16785%09red/dme:Dmel_CG3620%09red/dme:Dmel_CG4003%09red/dme:Dmel_CG11614%09red/dme:Dmel_CG…
RNA degradation	KEGG PATHWAY	dme03018	15	53	0.721079	0.978734	105226498|105233686|105233032|105231081|105222099|105230462|105228366|105229315|105221775|105231333|105228768|105225861|105228905|105228918|105229229	dme:Dmel_CG6311|dme:Dmel_CG9323|dme:Dmel_CG9606|dme:Dmel_CG4043|dme:Dmel_CG4916|dme:Dmel_CG2161|dme:Dmel_CG17768|dme:Dmel_CG31938|dme:Dmel_CG13277|dme:Dmel_CG11486|dme:Dmel_CG17654|dme:Dmel_CG3909|dme:Dmel_CG6169|dme:Dmel_CG8395|dme:Dmel_CG5208|	39957|35339|32665|41270|34364|40683|3772012|319033|35003|38369|33351|41226|39722|36766|42058|	http://www.genome.jp/kegg-bin/show_pathway?dme03018/dme:Dmel_CG3909%09red/dme:Dmel_CG9606%09red/dme:Dmel_CG6169%09red/dme:Dmel_CG8395%09red/dme:Dmel_CG6311%09red/dme:Dmel_CG31938%09red/dme:Dmel_CG4916%09red/dme:Dmel_CG11486%09red/dme:Dmel_CG17654%09red/dme:Dmel_CG2161%09red/dme:Dmel_CG9323%09red/dme:Dmel_CG4043%09red/dme:Dmel_CG17768%09red/dme:Dmel_CG5208%09red/dme:Dmel_CG13277%09red
mRNA surveillance pathway	KEGG PATHWAY	dme03015	20	70	0.727117	0.978734	105230876|105226112|105223955|105223862|105233362|105227291|105227072|105222872|105229561|105231967|105228592|105227915|105222263|105221906|105221905|105225747|105222408|105231149|105234120|105231060	dme:Dmel_CG2261|dme:Dmel_CG17170|dme:Dmel_CG7185|dme:Dmel_CG9401|dme:Dmel_CG10377|dme:Dmel_CG2163|dme:Dmel_CG6046|dme:Dmel_CG1810|dme:Dmel_CG16788|dme:Dmel_CG14216|dme:Dmel_CG2096|dme:Dmel_CG5605|dme:Dmel_CG10473|dme:Dmel_CG7697|dme:Dmel_CG7698|dme:Dmel_CG4733|dme:Dmel_CG32743|dme:Dmel_CG6382|dme:Dmel_CG7269|dme:Dmel_CG7483|	43734|3354994|38937|37402|33968|35788|41965|32379|41147|32973|44289|40240|35173|42239|42240|42368|31625|34658|33781|40987|	http://www.genome.jp/kegg-bin/show_pathway?dme03015/dme:Dmel_CG17170%09red/dme:Dmel_CG10473%09red/dme:Dmel_CG1810%09red/dme:Dmel_CG7269%09red/dme:Dmel_CG14216%09red/dme:Dmel_CG32743%09red/dme:Dmel_CG10377%09red/dme:Dmel_CG16788%09red/dme:Dmel_CG5605%09red/dme:Dmel_CG7698%09red/dme:Dmel_CG7483%09red/dme:Dmel_CG6382%09red/dme:Dmel_CG2163%09red/dme:Dmel_CG7697%09red/dme:Dmel_CG6046%09red/dme:Dmel_CG…
RNA transport	KEGG PATHWAY	dme03013	41	139	0.727776	0.978734	105224190|105229153|105226455|105223264|105223077|105226150|105224757|105234054|105231077|105226779|105232051|105230559|105223019|105224505|105233466|105222263|105233718|105225293|105232134|105223862|105225398|105226946|105224475|105228407|105234120|105226741|105226457|105226535|105233687|105230424|105227072|105224740|105229288|105233624|105223896|105233860|105222014|105231060|105225909|105229561…	dme:Dmel_CG11606|dme:Dmel_CG3957|dme:Dmel_CG10811|dme:Dmel_CG5632|dme:Dmel_CG8882|dme:Dmel_CG9177|dme:Dmel_CG8038|dme:Dmel_CG9075|dme:Dmel_CG7883|dme:Dmel_CG7671|dme:Dmel_CG9769|dme:Dmel_CG12131|dme:Dmel_CG3806|dme:Dmel_CG5857|dme:Dmel_CG9946|dme:Dmel_CG10473|dme:Dmel_CG4035|dme:Dmel_CG4153|dme:Dmel_CG8636|dme:Dmel_CG9401|dme:Dmel_CG8274|dme:Dmel_CG4494|dme:Dmel_CG17737|dme:Dmel_CG4878|dme:Dmel_C…	44392|37727|43839|39394|33710|32566|38889|33835|43549|42209|40587|36037|31156|42825|32617|35173|45525|39433|31243|37402|36264|33981|38398|36981|33781|42789|39877|40589|44261|37005|41965|31475|33569|31881|45682|36722|33226|40987|34549|41147|39844|	http://www.genome.jp/kegg-bin/show_pathway?dme03013/dme:Dmel_CG4035%09red/dme:Dmel_CG4153%09red/dme:Dmel_CG10473%09red/dme:Dmel_CG4738%09red/dme:Dmel_CG9075%09red/dme:Dmel_CG11606%09red/dme:Dmel_CG9177%09red/dme:Dmel_CG8038%09red/dme:Dmel_CG9401%09red/dme:Dmel_CG4494%09red/dme:Dmel_CG10840%09red/dme:Dmel_CG10161%09red/dme:Dmel_CG3806%09red/dme:Dmel_CG5632%09red/dme:Dmel_CG7269%09red/dme:Dmel_CG99…
Glycosaminoglycan degradation	KEGG PATHWAY	dme00531	4	16	0.757951	0.990354	105229345|105223785|105226674|105225646	dme:Dmel_CG6201|dme:Dmel_CG15117|dme:Dmel_CG8646|dme:Dmel_CG13397|	34544|37197|36394|46386|	http://www.genome.jp/kegg-bin/show_pathway?dme00531/dme:Dmel_CG8646%09red/dme:Dmel_CG6201%09red/dme:Dmel_CG13397%09red/dme:Dmel_CG15117%09red
SNARE interactions in vesicular transport	KEGG PATHWAY	dme04130	5	20	0.767932	0.990354	105231443|105233428|105230079|105225883|105229123	dme:Dmel_CG14181|dme:Dmel_CG5081|dme:Dmel_CG4109|dme:Dmel_CG1599|dme:Dmel_CG7736|	39051|36173|39847|36015|40373|	http://www.genome.jp/kegg-bin/show_pathway?dme04130/dme:Dmel_CG4109%09red/dme:Dmel_CG14181%09red/dme:Dmel_CG5081%09red/dme:Dmel_CG1599%09red/dme:Dmel_CG7736%09red
Base excision repair	KEGG PATHWAY	dme03410	5	20	0.767932	0.990354	105223661|105225261|105231047|105228822|105223305	dme:Dmel_CG5285|dme:Dmel_CG10489|dme:Dmel_CG9272|dme:Dmel_CG12223|dme:Dmel_CG9193|	42078|38661|35365|117294|37290|	http://www.genome.jp/kegg-bin/show_pathway?dme03410/dme:Dmel_CG12223%09red/dme:Dmel_CG9193%09red/dme:Dmel_CG5285%09red/dme:Dmel_CG10489%09red/dme:Dmel_CG9272%09red
Basal transcription factors	KEGG PATHWAY	dme03022	10	38	0.770275	0.990354	105231297|105222339|105229443|105222546|105228658|105224064|105231511|105222414|105229663|105228728	dme:Dmel_CG6711|dme:Dmel_CG6474|dme:Dmel_CG32211|dme:Dmel_CG2009|dme:Dmel_CG9433|dme:Dmel_CG10756|dme:Dmel_CG5930|dme:Dmel_CG7405|dme:Dmel_CG7614|dme:Dmel_CG2859|	39164|32762|40134|43793|37414|35297|43284|40429|36130|33469|	http://www.genome.jp/kegg-bin/show_pathway?dme03022/dme:Dmel_CG32211%09red/dme:Dmel_CG5930%09red/dme:Dmel_CG9433%09red/dme:Dmel_CG6711%09red/dme:Dmel_CG7405%09red/dme:Dmel_CG2859%09red/dme:Dmel_CG6474%09red/dme:Dmel_CG10756%09red/dme:Dmel_CG2009%09red/dme:Dmel_CG7614%09red
Ubiquinone and other terpenoid-quinone biosynthesis	KEGG PATHWAY	dme00130	2	9	0.791419	0.99251	105226144|105231061	dme:Dmel_CG2453|dme:Dmel_CG9613|	32272|40988|	http://www.genome.jp/kegg-bin/show_pathway?dme00130/dme:Dmel_CG2453%09red/dme:Dmel_CG9613%09red
Arginine and proline metabolism	KEGG PATHWAY	dme00330	14	53	0.792226	0.99251	105231348|105225237|105225442|105224512|105222650|105232635|105232622|105228363|105231760|105226176|105229306|105224405|105231756|105229807	dme:Dmel_CG4300|dme:Dmel_CG8782|dme:Dmel_CG8327|dme:Dmel_CG31075|dme:Dmel_CG1417|dme:Dmel_CG32031|dme:Dmel_CG9629|dme:Dmel_CG3752|dme:Dmel_CG31022|dme:Dmel_CG18104|dme:Dmel_CG2718|dme:Dmel_CG4233|dme:Dmel_CG1546|dme:Dmel_CG6465|	39403|40145|41167|43244|33117|39041|40097|34256|43620|46717|33172|33373|43623|41274|	http://www.genome.jp/kegg-bin/show_pathway?dme00330/dme:Dmel_CG4233%09red/dme:Dmel_CG32031%09red/dme:Dmel_CG4300%09red/dme:Dmel_CG18104%09red/dme:Dmel_CG2718%09red/dme:Dmel_CG1546%09red/dme:Dmel_CG31075%09red/dme:Dmel_CG9629%09red/dme:Dmel_CG1417%09red/dme:Dmel_CG31022%09red/dme:Dmel_CG6465%09red/dme:Dmel_CG8327%09red/dme:Dmel_CG8782%09red/dme:Dmel_CG3752%09red
Hippo signaling pathway - fly	KEGG PATHWAY	dme04391	15	57	0.801876	0.99251	105221973|105231083|105223481|105222993|105223592|105233546|105230393|105225859|105229542|105227822|105225549|105225045|105228494|105224608|105222768	dme:Dmel_CG10917|dme:Dmel_CG17117|dme:Dmel_CG12676|dme:Dmel_CG6383|dme:Dmel_CG17941|dme:Dmel_CG2671|dme:Dmel_CG32717|dme:Dmel_CG12072|dme:Dmel_CG31196|dme:Dmel_CG3352|dme:Dmel_CG4889|dme:Dmel_CG6964|dme:Dmel_CG42840|dme:Dmel_CG33967|dme:Dmel_CG4027|	37089|41273|33619|42896|33245|33156|44861|43651|42186|33627|34009|46156|34179|41783|31521|	http://www.genome.jp/kegg-bin/show_pathway?dme04391/dme:Dmel_CG17117%09red/dme:Dmel_CG33967%09red/dme:Dmel_CG4027%09red/dme:Dmel_CG4889%09red/dme:Dmel_CG10917%09red/dme:Dmel_CG32717%09red/dme:Dmel_CG6964%09red/dme:Dmel_CG2671%09red/dme:Dmel_CG17941%09red/dme:Dmel_CG6383%09red/dme:Dmel_CG12676%09red/dme:Dmel_CG31196%09red/dme:Dmel_CG42840%09red/dme:Dmel_CG12072%09red/dme:Dmel_CG3352%09red
mTOR signaling pathway	KEGG PATHWAY	dme04150	9	36	0.805884	0.99251	105227299|105226415|105229288|105230234|105225362|105227271|105224794|105233718|105223746	dme:Dmel_CG8707|dme:Dmel_CG8866|dme:Dmel_CG8846|dme:Dmel_CG1081|dme:Dmel_CG5686|dme:Dmel_CG8002|dme:Dmel_CG10539|dme:Dmel_CG4035|dme:Dmel_CG5671|	35793|41112|33569|117332|64880|32919|38654|45525|43991|	http://www.genome.jp/kegg-bin/show_pathway?dme04150/dme:Dmel_CG4035%09red/dme:Dmel_CG5671%09red/dme:Dmel_CG5686%09red/dme:Dmel_CG10539%09red/dme:Dmel_CG8866%09red/dme:Dmel_CG8002%09red/dme:Dmel_CG1081%09red/dme:Dmel_CG8707%09red/dme:Dmel_CG8846%09red
Other glycan degradation	KEGG PATHWAY	dme00511	5	22	0.826008	0.994844	105230294|105229685|105231812|105228369|105232409	dme:Dmel_CG4606|dme:Dmel_CG5613|dme:Dmel_CG12582|dme:Dmel_CG1827|dme:Dmel_CG33090|	41913|32726|40524|35989|34835|	http://www.genome.jp/kegg-bin/show_pathway?dme00511/dme:Dmel_CG4606%09red/dme:Dmel_CG5613%09red/dme:Dmel_CG33090%09red/dme:Dmel_CG1827%09red/dme:Dmel_CG12582%09red
Sulfur metabolism	KEGG PATHWAY	dme00920	2	10	0.831278	0.994844	105233392|105233538	dme:Dmel_CG8363|dme:Dmel_CG17903|	40167|34996|	http://www.genome.jp/kegg-bin/show_pathway?dme00920/dme:Dmel_CG8363%09red/dme:Dmel_CG17903%09red
Protein processing in endoplasmic reticulum	KEGG PATHWAY	dme04141	34	126	0.852239	0.994844	105229728|105225006|105230906|105233698|105224257|105228530|105228793|105232909|105229825|105230695|105226376|105224939|105232967|105222370|105233466|105231013|105232524|105233757|105233204|105231425|105223891|105224362|105231585|105223675|105225131|105230170|105224904|105223342|105230421|105222345|105224693|105228809|105228843|105223088	dme:Dmel_CG42275|dme:Dmel_CG1836|dme:Dmel_CG4720|dme:Dmel_CG5436|dme:Dmel_CG6850|dme:Dmel_CG8286|dme:Dmel_CG14476|dme:Dmel_CG4603|dme:Dmel_CG5510|dme:Dmel_CG6370|dme:Dmel_CG11958|dme:Dmel_CG4147|dme:Dmel_CG8983|dme:Dmel_CG9934|dme:Dmel_CG9946|dme:Dmel_CG1609|dme:Dmel_CG5520|dme:Dmel_CG15437|dme:Dmel_CG16983|dme:Dmel_CG1333|dme:Dmel_CG5105|dme:Dmel_CG1518|dme:Dmel_CG4583|dme:Dmel_CG8974|dme:Dmel_C…	31957|43785|42366|42852|40055|41161|49953|38603|42872|37029|44643|32133|36270|34699|32617|43709|43354|33648|31016|38500|43978|33082|42358|32532|35056|36262|39447|43747|48581|35877|37206|44054|43034|34137|	http://www.genome.jp/kegg-bin/show_pathway?dme04141/dme:Dmel_CG7830%09red/dme:Dmel_CG8266%09red/dme:Dmel_CG1836%09red/dme:Dmel_CG4583%09red/dme:Dmel_CG6850%09red/dme:Dmel_CG5436%09red/dme:Dmel_CG11958%09red/dme:Dmel_CG42275%09red/dme:Dmel_CG5105%09red/dme:Dmel_CG8286%09red/dme:Dmel_CG4720%09red/dme:Dmel_CG16983%09red/dme:Dmel_CG9946%09red/dme:Dmel_CG6453%09red/dme:Dmel_CG4603%09red/dme:Dmel_CG193…
Glycosphingolipid biosynthesis - ganglio series	KEGG PATHWAY	dme00604	1	6	0.859588	0.994844	105226456	dme:Dmel_CG9706|	39876|	http://www.genome.jp/kegg-bin/show_pathway?dme00604/dme:Dmel_CG9706%09red
Nucleotide excision repair	KEGG PATHWAY	dme03420	9	39	0.863705	0.994844	105223503|105225006|105225261|105223305|105222414|105229663|105229988|105228658|105229466	dme:Dmel_CG15220|dme:Dmel_CG1836|dme:Dmel_CG10489|dme:Dmel_CG9193|dme:Dmel_CG7405|dme:Dmel_CG7614|dme:Dmel_CG8711|dme:Dmel_CG9433|dme:Dmel_CG5313|	32113|43785|38661|37290|40429|36130|35780|37414|34423|	http://www.genome.jp/kegg-bin/show_pathway?dme03420/dme:Dmel_CG10489%09red/dme:Dmel_CG5313%09red/dme:Dmel_CG9433%09red/dme:Dmel_CG9193%09red/dme:Dmel_CG7405%09red/dme:Dmel_CG15220%09red/dme:Dmel_CG8711%09red/dme:Dmel_CG1836%09red/dme:Dmel_CG7614%09red
Homologous recombination	KEGG PATHWAY	dme03440	4	20	0.873243	0.994844	105229669|105230166|105223503|105231998	dme:Dmel_CG12936|dme:Dmel_CG16928|dme:Dmel_CG15220|dme:Dmel_CG3458|	36136|34565|32113|31565|	http://www.genome.jp/kegg-bin/show_pathway?dme03440/dme:Dmel_CG16928%09red/dme:Dmel_CG12936%09red/dme:Dmel_CG3458%09red/dme:Dmel_CG15220%09red
Mismatch repair	KEGG PATHWAY	dme03430	4	20	0.873243	0.994844	105223111|105223305|105223503|105229466	dme:Dmel_CG10387|dme:Dmel_CG9193|dme:Dmel_CG15220|dme:Dmel_CG5313|	35119|37290|32113|34423|	http://www.genome.jp/kegg-bin/show_pathway?dme03430/dme:Dmel_CG5313%09red/dme:Dmel_CG9193%09red/dme:Dmel_CG10387%09red/dme:Dmel_CG15220%09red
Glycosphingolipid biosynthesis - globo series	KEGG PATHWAY	dme00603	1	7	0.893946	0.994844	105227741	dme:Dmel_CG7997|	36829|	http://www.genome.jp/kegg-bin/show_pathway?dme00603/dme:Dmel_CG7997%09red
Nitrogen metabolism	KEGG PATHWAY	dme00910	3	17	0.899785	0.994844	105231853|105222247|105229306	dme:Dmel_CG3940|dme:Dmel_CG7820|dme:Dmel_CG2718|	41238|34786|33172|	http://www.genome.jp/kegg-bin/show_pathway?dme00910/dme:Dmel_CG7820%09red/dme:Dmel_CG3940%09red/dme:Dmel_CG2718%09red
TGF-beta signaling pathway	KEGG PATHWAY	dme04350	7	34	0.904892	0.994844	105232021|105224429|105224222|105225122|105224794|105225527|105233204	dme:Dmel_CG2262|dme:Dmel_CG1007|dme:Dmel_CG5562|dme:Dmel_CG9885|dme:Dmel_CG10539|dme:Dmel_CG9224|dme:Dmel_CG16983|	31738|38091|37778|33432|38654|32498|31016|	http://www.genome.jp/kegg-bin/show_pathway?dme04350/dme:Dmel_CG9885%09red/dme:Dmel_CG1007%09red/dme:Dmel_CG10539%09red/dme:Dmel_CG9224%09red/dme:Dmel_CG16983%09red/dme:Dmel_CG2262%09red/dme:Dmel_CG5562%09red
Lysosome	KEGG PATHWAY	dme04142	22	90	0.906227	0.994844	105226674|105234262|105232075|105223785|105227547|105233068|105233589|105225932|105227741|105227766|105228369|105229345|105228237|105231812|105233909|105225646|105226761|105224709|105226576|105223550|105224864|105228597	dme:Dmel_CG8646|dme:Dmel_CG3035|dme:Dmel_CG9012|dme:Dmel_CG15117|dme:Dmel_CG1709|dme:Dmel_CG14767|dme:Dmel_CG5722|dme:Dmel_CG4851|dme:Dmel_CG7997|dme:Dmel_CG18817|dme:Dmel_CG1827|dme:Dmel_CG6201|dme:Dmel_CG10992|dme:Dmel_CG12582|dme:Dmel_CG12070|dme:Dmel_CG13397|dme:Dmel_CG11314|dme:Dmel_CG3376|dme:Dmel_CG12163|dme:Dmel_CG7780|dme:Dmel_CG16707|dme:Dmel_CG7291|	36394|31647|32537|37197|43442|50250|34358|34564|36829|59178|35989|34544|32341|40524|43662|46386|43648|37884|40628|48228|39137|33374|	http://www.genome.jp/kegg-bin/show_pathway?dme04142/dme:Dmel_CG13397%09red/dme:Dmel_CG9012%09red/dme:Dmel_CG6201%09red/dme:Dmel_CG5722%09red/dme:Dmel_CG15117%09red/dme:Dmel_CG7780%09red/dme:Dmel_CG18817%09red/dme:Dmel_CG3035%09red/dme:Dmel_CG12163%09red/dme:Dmel_CG7997%09red/dme:Dmel_CG8646%09red/dme:Dmel_CG14767%09red/dme:Dmel_CG16707%09red/dme:Dmel_CG12582%09red/dme:Dmel_CG7291%09red/dme:Dmel_C…
Protein export	KEGG PATHWAY	dme03060	4	22	0.910517	0.994844	105226026|105224939|105231873|105230678	dme:Dmel_CG5434|dme:Dmel_CG4147|dme:Dmel_CG2358|dme:Dmel_CG11110|	42439|32133|40815|37337|	http://www.genome.jp/kegg-bin/show_pathway?dme03060/dme:Dmel_CG4147%09red/dme:Dmel_CG5434%09red/dme:Dmel_CG2358%09red/dme:Dmel_CG11110%09red
Citrate cycle (TCA cycle)	KEGG PATHWAY	dme00020	9	43	0.918318	0.994844	105223756|105232100|105232191|105233482|105222325|105226643|105222816|105224810|105230850	dme:Dmel_CG5362|dme:Dmel_CG3861|dme:Dmel_CG17725|dme:Dmel_CG4094|dme:Dmel_CG1516|dme:Dmel_CG5214|dme:Dmel_CG6342|dme:Dmel_CG7176|dme:Dmel_CG11963|	34414|31579|37131|31605|36020|41360|41269|44291|41067|	http://www.genome.jp/kegg-bin/show_pathway?dme00020/dme:Dmel_CG1516%09red/dme:Dmel_CG4094%09red/dme:Dmel_CG5214%09red/dme:Dmel_CG11963%09red/dme:Dmel_CG5362%09red/dme:Dmel_CG7176%09red/dme:Dmel_CG17725%09red/dme:Dmel_CG3861%09red/dme:Dmel_CG6342%09red
ABC transporters	KEGG PATHWAY	dme02010	1	9	0.939506	0.999293	105223010	dme:Dmel_CG6052|	39971|	http://www.genome.jp/kegg-bin/show_pathway?dme02010/dme:Dmel_CG6052%09red
Circadian rhythm - fly	KEGG PATHWAY	dme04711	1	9	0.939506	0.999293	105229038	dme:Dmel_CG17888|	45588|	http://www.genome.jp/kegg-bin/show_pathway?dme04711/dme:Dmel_CG17888%09red
Other types of O-glycan biosynthesis	KEGG PATHWAY	dme00514	1	12	0.973948	0.999998	105224969	dme:Dmel_CG9996|	43008|	http://www.genome.jp/kegg-bin/show_pathway?dme00514/dme:Dmel_CG9996%09red
Oxidative phosphorylation	KEGG PATHWAY	dme00190	26	139	0.997731	0.999998	4657570|4657572|4657575|4657574|4657576|105232161|105232325|105230732|105224118|4657580|4657582|105228188|105227337|105227547|105227744|105230911|105230728|105225998|105225981|105229289|105232044|105230466|105234082|105232543|105232515|105229409	dme:ND4|dme:COX3|dme:COX1|dme:COX2|dme:ND5|dme:Dmel_CG6213|dme:Dmel_CG9306|dme:Dmel_CG12403|dme:Dmel_CG5037|dme:CYTB|dme:ND2|dme:Dmel_CG30354|dme:Dmel_CG9140|dme:Dmel_CG1709|dme:Dmel_CG8048|dme:Dmel_CG6213|dme:Dmel_CG3762|dme:Dmel_CG4307|dme:Dmel_CG3944|dme:Dmel_CG8844|dme:Dmel_CG8186|dme:Dmel_CG1088|dme:Dmel_CG9065|dme:Dmel_CG17369|dme:Dmel_CG3214|dme:Dmel_CG8210|	19893551|19893540|19893533|19893535|19893549|42341|34747|45668|34394|19893556|19893529|246560|33852|43442|36826|42341|45012|41845|44207|44228|44702|40679|32439|41550|33443|36731|	http://www.genome.jp/kegg-bin/show_pathway?dme00190/dme:Dmel_CG30354%09red/dme:Dmel_CG9140%09red/dme:Dmel_CG3944%09red/dme:Dmel_CG9306%09red/dme:Dmel_CG8186%09red/dme:CYTB%09red/dme:COX2%09red/dme:COX3%09red/dme:COX1%09red/dme:Dmel_CG9065%09red/dme:ND5%09red/dme:Dmel_CG3762%09red/dme:Dmel_CG17369%09red/dme:Dmel_CG8210%09red/dme:Dmel_CG8048%09red/dme:Dmel_CG8844%09red/dme:Dmel_CG5037%09red/dme:Dme…
Aminoacyl-tRNA biosynthesis	KEGG PATHWAY	dme00970	8	62	0.99812	0.999998	109579194|105228885|105232642|105230465|105222249|105225206|105224031|105232578	dme:Dmel_CG12788|dme:Dmel_CG12186|dme:Dmel_CG5660|dme:Dmel_CG1427|dme:Dmel_CG10687|dme:Dmel_CG12141|dme:Dmel_CG7441|dme:Dmel_CG6007|	3772080|38331|39023|40681|35194|31904|39989|42283|	http://www.genome.jp/kegg-bin/show_pathway?dme00970/dme:Dmel_CG1427%09red/dme:Dmel_CG5660%09red/dme:Dmel_CG12788%09red/dme:Dmel_CG12186%09red/dme:Dmel_CG12141%09red/dme:Dmel_CG6007%09red/dme:Dmel_CG10687%09red/dme:Dmel_CG7441%09red
Ribosome biogenesis in eukaryotes	KEGG PATHWAY	dme03008	31	188	0.999949	0.999998	105224190|105229256|105228100|105224199|105226826|105223175|105222975|105225517|105229667|105230572|105228896|105232569|105222593|105228171|105224757|105227280|105222801|105226454|105225370|105226514|105226475|105224742|105224740|105232550|105222200|105225430|105229899|105229978|105232007|105233620|105224868	dme:Dmel_CG11606|dme:Dmel_CG5258|dme:Dmel_CG30349|dme:Dmel_CG12050|dme:Dmel_CG4866|dme:Dmel_CG1994|dme:Dmel_CG11130|dme:Dmel_CG2972|dme:Dmel_CG7637|dme:Dmel_CG8571|dme:Dmel_CG8730|dme:Dmel_CG13849|dme:Dmel_CG12325|dme:Dmel_CG9888|dme:Dmel_CG8038|dme:Dmel_CG10805|dme:Dmel_CG9107|dme:Dmel_CG3949|dme:Dmel_CG4806|dme:Dmel_CG33158|dme:Dmel_CG5018|dme:Dmel_CG11660|dme:Dmel_CG32763|dme:Dmel_CG10214|dme:…	44392|44005|35885|35374|36976|31811|32338|31943|36135|38824|35747|42633|36144|37662|38889|33960|33843|44173|37948|39834|39774|39309|31475|42811|31213|36268|41647|35963|31387|37397|39904|	http://www.genome.jp/kegg-bin/show_pathway?dme03008/dme:Dmel_CG8730%09red/dme:Dmel_CG11606%09red/dme:Dmel_CG4038%09red/dme:Dmel_CG7728%09red/dme:Dmel_CG8038%09red/dme:Dmel_CG3949%09red/dme:Dmel_CG33158%09red/dme:Dmel_CG3071%09red/dme:Dmel_CG3527%09red/dme:Dmel_CG9888%09red/dme:Dmel_CG4866%09red/dme:Dmel_CG10214%09red/dme:Dmel_CG4806%09red/dme:Dmel_CG2972%09red/dme:Dmel_CG11660%09red/dme:Dmel_CG13…
Neuroactive ligand-receptor interaction	KEGG PATHWAY	dme04080	2	44	0.999962	0.999998	105233939|105226651	dme:Dmel_CG7918|dme:Dmel_CG6515|	40955|41286|	http://www.genome.jp/kegg-bin/show_pathway?dme04080/dme:Dmel_CG6515%09red/dme:Dmel_CG7918%09red
Proteasome	KEGG PATHWAY	dme03050	2	50	0.999992	0.999998	105226735|105223056	dme:Dmel_CG10370|dme:Dmel_CG1591|	42805|32274|	http://www.genome.jp/kegg-bin/show_pathway?dme03050/dme:Dmel_CG10370%09red/dme:Dmel_CG1591%09red
Ribosome	KEGG PATHWAY	dme03010	36	233	0.999998	0.999998	105231656|105231631|105226541|105232071|105230054|105229748|105229480|105231091|105222978|105234150|105227582|109579270|105231328|105231783|105230453|105233313|105223781|105224955|105228722|105228762|105230855|105233101|105231641|105231447|105224365|105225493|105231972|105229632|105225212|105224390|105224386|105222138|105224416|105227300|105233555|105232266	dme:Dmel_CG6764|dme:Dmel_CG11522|dme:Dmel_CG1475|dme:Dmel_CG4918|dme:Dmel_CG3395|dme:Dmel_CG1527|dme:Dmel_CG7490|dme:Dmel_CG8495|dme:Dmel_CG9091|dme:Dmel_CG15697|dme:Dmel_CG4207|dme:Dmel_CG13410|dme:Dmel_CG2168|dme:Dmel_CG1883|dme:Dmel_CG31450|dme:Dmel_CG14206|dme:Dmel_CG11258|dme:Dmel_CG5920|dme:Dmel_CG7424|dme:Dmel_CG9354|dme:Dmel_CG7939|dme:Dmel_CG14792|dme:Dmel_CG4759|dme:Dmel_CG8615|dme:Dmel…	41372|43723|40687|36855|39108|47219|40451|41200|32446|42470|37587|42588|43768|43594|326141|32953|39477|34309|34098|41120|43573|31106|43103|38794|33214|32700|32635|41347|44150|34625|44783|42464|38208|37872|36321|43532|	http://www.genome.jp/kegg-bin/show_pathway?dme03010/dme:Dmel_CG7424%09red/dme:Dmel_CG8615%09red/dme:Dmel_CG7490%09red/dme:Dmel_CG8495%09red/dme:Dmel_CG14792%09red/dme:Dmel_CG8857%09red/dme:Dmel_CG2168%09red/dme:Dmel_CG5827%09red/dme:Dmel_CG5920%09red/dme:Dmel_CG9091%09red/dme:Dmel_CG1527%09red/dme:Dmel_CG15697%09red/dme:Dmel_CG15693%09red/dme:Dmel_CG4863%09red/dme:Dmel_CG31450%09red/dme:Dmel_CG79…

## Sheet: 5-8 h vs 2-4 h
Term	Database	ID	Input number	Background number	P-Value	Corrected P-Value	Input	KEGG_ID/KO	Entrez_ID	Hyperlink
Fatty acid degradation	KEGG PATHWAY	dme00071	20	30	0.0147313	0.812724	105223246|105222296|105224514|105230943|105232148|105232983|105232833|105232303|105224381|105232622|105224054|105228363|105229168|105228904|105232985|105221782|105226875|105232621|105228914|105227875	dme:Dmel_CG7461|dme:Dmel_CG8732|dme:Dmel_CG31075|dme:Dmel_CG6598|dme:Dmel_CG5009|dme:Dmel_CG3481|dme:Dmel_CG6543|dme:Dmel_CG4501|dme:Dmel_CG4389|dme:Dmel_CG9629|dme:Dmel_CG17544|dme:Dmel_CG3752|dme:Dmel_CG9709|dme:Dmel_CG17544|dme:Dmel_CG3481|dme:Dmel_CG4598|dme:Dmel_CG4581|dme:Dmel_CG9149|dme:Dmel_CG12891|dme:Dmel_CG3902|	37217|46068|43244|41311|37028|3771877|36536|44117|34276|40097|35213|34256|37446|35213|3771877|34315|37784|38147|36109|40059|	http://www.genome.jp/kegg-bin/show_pathway?dme00071/dme:Dmel_CG7461%09red/dme:Dmel_CG9149%09red/dme:Dmel_CG3481%09red/dme:Dmel_CG9709%09red/dme:Dmel_CG8732%09red/dme:Dmel_CG6598%09red/dme:Dmel_CG5009%09red/dme:Dmel_CG4598%09red/dme:Dmel_CG4581%09red/dme:Dmel_CG4389%09red/dme:Dmel_CG9629%09red/dme:Dmel_CG31075%09red/dme:Dmel_CG6543%09red/dme:Dmel_CG12891%09red/dme:Dmel_CG4501%09red/dme:Dmel_CG1754…
DNA replication	KEGG PATHWAY	dme03030	21	35	0.0273634	0.812724	105231603|105222969|105224168|105225261|105222317|105221839|105223503|105224807|105227069|105228957|105230222|105224519|105226860|105223304|105229142|105223305|105227746|105230989|105228173|105226613|105229466	dme:Dmel_CG6349|dme:Dmel_CG2990|dme:Dmel_CG5949|dme:Dmel_CG10489|dme:Dmel_CG13690|dme:Dmel_CG3975|dme:Dmel_CG15220|dme:Dmel_CG7108|dme:Dmel_CG4337|dme:Dmel_CG1616|dme:Dmel_CG1119|dme:Dmel_CG8648|dme:Dmel_CG5602|dme:Dmel_CG4039|dme:Dmel_CG8729|dme:Dmel_CG9193|dme:Dmel_CG11164|dme:Dmel_CG9633|dme:Dmel_CG30105|dme:Dmel_CG7538|dme:Dmel_CG5313|	42553|31934|39746|38661|33213|34892|32113|38942|41968|35679|40607|36887|37791|31603|35746|37290|32323|40972|246459|40973|34423|	http://www.genome.jp/kegg-bin/show_pathway?dme03030/dme:Dmel_CG1119%09red/dme:Dmel_CG8729%09red/dme:Dmel_CG10489%09red/dme:Dmel_CG5949%09red/dme:Dmel_CG5313%09red/dme:Dmel_CG7108%09red/dme:Dmel_CG9193%09red/dme:Dmel_CG9633%09red/dme:Dmel_CG13690%09red/dme:Dmel_CG30105%09red/dme:Dmel_CG15220%09red/dme:Dmel_CG1616%09red/dme:Dmel_CG3975%09red/dme:Dmel_CG2990%09red/dme:Dmel_CG7538%09red/dme:Dmel_CG63…
beta-Alanine metabolism	KEGG PATHWAY	dme00410	13	18	0.0301916	0.812724	105231348|105224514|105225442|105224381|105226577|105232833|105232622|105224909|105228363|105222357|105228960|105227029|105230343	dme:Dmel_CG4300|dme:Dmel_CG31075|dme:Dmel_CG8327|dme:Dmel_CG4389|dme:Dmel_CG1411|dme:Dmel_CG6543|dme:Dmel_CG9629|dme:Dmel_CG2194|dme:Dmel_CG3752|dme:Dmel_CG3027|dme:Dmel_CG11140|dme:Dmel_CG5044|dme:Dmel_CG7433|	39403|43244|41167|34276|40675|36536|40097|31858|34256|40916|45398|41869|40188|	http://www.genome.jp/kegg-bin/show_pathway?dme00410/dme:Dmel_CG4389%09red/dme:Dmel_CG4300%09red/dme:Dmel_CG11140%09red/dme:Dmel_CG1411%09red/dme:Dmel_CG5044%09red/dme:Dmel_CG31075%09red/dme:Dmel_CG9629%09red/dme:Dmel_CG7433%09red/dme:Dmel_CG6543%09red/dme:Dmel_CG3027%09red/dme:Dmel_CG8327%09red/dme:Dmel_CG2194%09red/dme:Dmel_CG3752%09red
Pyrimidine metabolism	KEGG PATHWAY	dme00240	39	82	0.0474201	0.812724	105231843|105223747|105231050|105231659|105230677|105223409|105226526|105225953|105227101|105223708|105222995|105223113|105228891|105226564|105229299|105225261|105232198|105226400|105222357|105225087|105226981|105230872|105231603|105231621|105227970|105225764|105228306|105227203|105224168|105223573|105228088|105221839|105226577|105224807|105224706|105224909|105222241|105222260|105233593	dme:Dmel_CG12267|dme:Dmel_CG31713|dme:Dmel_CG6330|dme:Dmel_CG5276|dme:Dmel_CG33785|dme:Dmel_CG33051|dme:Dmel_CG10122|dme:Dmel_CG11246|dme:Dmel_CG6092|dme:Dmel_CG18572|dme:Dmel_CG6364|dme:Dmel_CG10685|dme:Dmel_CG11883|dme:Dmel_CG1163|dme:Dmel_CG13418|dme:Dmel_CG10489|dme:Dmel_CG17209|dme:Dmel_CG8344|dme:Dmel_CG3027|dme:Dmel_CG5371|dme:Dmel_CG32549|dme:Dmel_CG2210|dme:Dmel_CG6349|dme:Dmel_CG31155|d…	41542|318908|43240|41373|3772344|39941|36617|40415|43165|32640|42894|35196|36121|48312|42563|38661|32524|36289|40916|34392|32822|43739|42553|261631|38315|41721|31760|326128|39746|33210|246458|34892|40675|38942|37875|31858|34796|32822|33963|	http://www.genome.jp/kegg-bin/show_pathway?dme00240/dme:Dmel_CG43663%09red/dme:Dmel_CG16758%09red/dme:Dmel_CG10685%09red/dme:Dmel_CG8344%09red/dme:Dmel_CG7885%09red/dme:Dmel_CG18572%09red/dme:Dmel_CG32549%09red/dme:Dmel_CG2151%09red/dme:Dmel_CG11883%09red/dme:Dmel_CG6092%09red/dme:Dmel_CG13773%09red/dme:Dmel_CG31713%09red/dme:Dmel_CG6364%09red/dme:Dmel_CG7108%09red/dme:Dmel_CG2210%09red/dme:Dmel_…
Ubiquitin mediated proteolysis	KEGG PATHWAY	dme04120	45	98	0.0515008	0.812724	105231847|105229136|105230772|105225160|105229311|105223702|105226616|105229988|105227357|105231565|105229661|105233714|105231136|105225952|105234152|105222370|105227721|105232014|105224979|105233202|105224487|105224135|105222434|105227039|105226491|105230175|105228010|105229226|Novel00070|105228685|105226743|105234234|105230468|105233430|105223342|105221772|105224132|105222201|105233533|10522880…	dme:Dmel_CG12812|dme:Dmel_CG1877|dme:Dmel_CG4244|dme:Dmel_CG8610|dme:Dmel_CG2508|dme:Dmel_CG32707|dme:Dmel_CG2013|dme:Dmel_CG8711|dme:Dmel_CG7656|dme:Dmel_CG3412|dme:Dmel_CG7220|dme:Dmel_CG9949|dme:Dmel_CG40045|dme:Dmel_CG3962|dme:Dmel_CG7769|dme:Dmel_CG9934|dme:Dmel_CG5788|dme:Dmel_CG14444|dme:Dmel_CG8188|dme:Dmel_CG16982|dme:Dmel_CG12284|dme:Dmel_CG2257|dme:Dmel_CG8068|dme:Dmel_CG6303|dme:Dmel_…	41231|35742|33379|38798|35315|31835|40610|35780|39691|42504|36129|39884|3355079|42062|41611|34699|37035|31594|32751|31014|39753|31728|35927|41260|38151|34487|38916|34002|42062|44793|42793|41785|42062|38961|43747|33932|32473|31214|35998|44054|33226|33648|53433|42105|38516|	http://www.genome.jp/kegg-bin/show_pathway?dme04120/dme:Dmel_CG9153%09red/dme:Dmel_CG13221%09red/dme:Dmel_CG3962%09red/dme:Dmel_CG2924%09red/dme:Dmel_CG7769%09red/dme:Dmel_CG14444%09red/dme:Dmel_CG8711%09red/dme:Dmel_CG1877%09red/dme:Dmel_CG4502%09red/dme:Dmel_CG5788%09red/dme:Dmel_CG1937%09red/dme:Dmel_CG9198%09red/dme:Dmel_CG9949%09red/dme:Dmel_CG15010%09red/dme:Dmel_CG5823%09red/dme:Dmel_CG169…
Nucleotide excision repair	KEGG PATHWAY	dme03420	21	39	0.0570698	0.812724	105223929|105234152|105224168|105230989|105226657|105227354|105221839|105225006|105233202|105225261|105223535|105230222|105226860|105223305|105223503|105222414|105229663|105230522|105229988|105228658|105229466	dme:Dmel_CG8019|dme:Dmel_CG7769|dme:Dmel_CG5949|dme:Dmel_CG9633|dme:Dmel_CG10890|dme:Dmel_CG7764|dme:Dmel_CG3975|dme:Dmel_CG1836|dme:Dmel_CG16982|dme:Dmel_CG10489|dme:Dmel_CG3697|dme:Dmel_CG1119|dme:Dmel_CG5602|dme:Dmel_CG9193|dme:Dmel_CG15220|dme:Dmel_CG7405|dme:Dmel_CG7614|dme:Dmel_CG8151|dme:Dmel_CG8711|dme:Dmel_CG9433|dme:Dmel_CG5313|	39202|41611|39746|40972|3772069|39688|34892|43785|31014|38661|31373|40607|37791|37290|32113|40429|36130|36598|35780|37414|34423|	http://www.genome.jp/kegg-bin/show_pathway?dme03420/dme:Dmel_CG7764%09red/dme:Dmel_CG1119%09red/dme:Dmel_CG10489%09red/dme:Dmel_CG5949%09red/dme:Dmel_CG5313%09red/dme:Dmel_CG9433%09red/dme:Dmel_CG9193%09red/dme:Dmel_CG9633%09red/dme:Dmel_CG7405%09red/dme:Dmel_CG7769%09red/dme:Dmel_CG15220%09red/dme:Dmel_CG8711%09red/dme:Dmel_CG10890%09red/dme:Dmel_CG3975%09red/dme:Dmel_CG8019%09red/dme:Dmel_CG560…
RNA polymerase	KEGG PATHWAY	dme03020	16	28	0.0655037	0.812724	105231843|105223113|105223573|105226564|105227203|105229299|105232198|105231621|105226400|105230677|105222241|105223409|105225764|105233593|105226526|105225953	dme:Dmel_CG12267|dme:Dmel_CG10685|dme:Dmel_CG4033|dme:Dmel_CG1163|dme:Dmel_CG43663|dme:Dmel_CG13418|dme:Dmel_CG17209|dme:Dmel_CG31155|dme:Dmel_CG8344|dme:Dmel_CG33785|dme:Dmel_CG7885|dme:Dmel_CG33051|dme:Dmel_CG3180|dme:Dmel_CG13773|dme:Dmel_CG10122|dme:Dmel_CG11246|	41542|35196|33210|48312|326128|42563|32524|261631|36289|3772344|34796|39941|41721|33963|36617|40415|	http://www.genome.jp/kegg-bin/show_pathway?dme03020/dme:Dmel_CG10122%09red/dme:Dmel_CG1163%09red/dme:Dmel_CG13773%09red/dme:Dmel_CG4033%09red/dme:Dmel_CG17209%09red/dme:Dmel_CG10685%09red/dme:Dmel_CG31155%09red/dme:Dmel_CG8344%09red/dme:Dmel_CG7885%09red/dme:Dmel_CG43663%09red/dme:Dmel_CG33785%09red/dme:Dmel_CG33051%09red/dme:Dmel_CG3180%09red/dme:Dmel_CG12267%09red/dme:Dmel_CG13418%09red/dme:Dme…
Protein processing in endoplasmic reticulum	KEGG PATHWAY	dme04141	53	126	0.0988303	0.812724	105229900|105229136|105223675|105224273|105225317|105230906|105229820|105233951|105229728|105228412|105228530|105228793|105229621|105227233|105226736|105229825|105225892|105230695|105224939|105232967|105229432|105223861|105231136|105222370|105226376|105227760|105232524|105233757|105228596|105229475|105224891|105224362|105229265|105233020|105230175|105225479|105229596|105233202|105234156|105225006…	dme:Dmel_CG8863|dme:Dmel_CG1877|dme:Dmel_CG8974|dme:Dmel_CG5682|dme:Dmel_CG4758|dme:Dmel_CG4720|dme:Dmel_CG4917|dme:Dmel_CG9539|dme:Dmel_CG42275|dme:Dmel_CG10130|dme:Dmel_CG8286|dme:Dmel_CG14476|dme:Dmel_CG4673|dme:Dmel_CG32701|dme:Dmel_CG10221|dme:Dmel_CG5510|dme:Dmel_CG14899|dme:Dmel_CG6370|dme:Dmel_CG4147|dme:Dmel_CG8983|dme:Dmel_CG7945|dme:Dmel_CG9415|dme:Dmel_CG40045|dme:Dmel_CG9934|dme:Dmel…	41646|35742|32532|34714|34333|42366|42679|33905|31957|46080|41161|49953|43091|326234|42806|42872|42005|37029|32133|36270|39679|44226|3355079|34699|44643|36025|43354|33648|36310|39651|44679|33082|33220|40399|34487|35527|41840|31014|40694|43785|41785|39447|43709|43747|44437|32617|35877|38389|31215|44054|35674|34137|42105|	http://www.genome.jp/kegg-bin/show_pathway?dme04141/dme:Dmel_CG1250%09red/dme:Dmel_CG15437%09red/dme:Dmel_CG7830%09red/dme:Dmel_CG9946%09red/dme:Dmel_CG32701%09red/dme:Dmel_CG8266%09red/dme:Dmel_CG1518%09red/dme:Dmel_CG1937%09red/dme:Dmel_CG7865%09red/dme:Dmel_CG7945%09red/dme:Dmel_CG1836%09red/dme:Dmel_CG11958%09red/dme:Dmel_CG7169%09red/dme:Dmel_CG42275%09red/dme:Dmel_CG8286%09red/dme:Dmel_CG47…
Valine, leucine and isoleucine degradation	KEGG PATHWAY	dme00280	16	31	0.110235	0.812724	105223344|105230343|105224890|105224381|105227875|105226875|105232622|105234083|105224514|105232833|105232621|105227029|105230074|105228363|105224030|105227740	dme:Dmel_CG2118|dme:Dmel_CG7433|dme:Dmel_CG6638|dme:Dmel_CG4389|dme:Dmel_CG3902|dme:Dmel_CG4581|dme:Dmel_CG9629|dme:Dmel_CG5599|dme:Dmel_CG31075|dme:Dmel_CG6543|dme:Dmel_CG9149|dme:Dmel_CG5044|dme:Dmel_CG1140|dme:Dmel_CG3752|dme:Dmel_CG7430|dme:Dmel_CG4311|	43750|40188|38979|34276|40059|37784|40097|32441|43244|36536|38147|41869|38261|34256|39988|44154|	http://www.genome.jp/kegg-bin/show_pathway?dme00280/dme:Dmel_CG4311%09red/dme:Dmel_CG4389%09red/dme:Dmel_CG9149%09red/dme:Dmel_CG6543%09red/dme:Dmel_CG4581%09red/dme:Dmel_CG3902%09red/dme:Dmel_CG5044%09red/dme:Dmel_CG7430%09red/dme:Dmel_CG31075%09red/dme:Dmel_CG9629%09red/dme:Dmel_CG7433%09red/dme:Dmel_CG5599%09red/dme:Dmel_CG6638%09red/dme:Dmel_CG1140%09red/dme:Dmel_CG2118%09red/dme:Dmel_CG3752%…
Fatty acid metabolism	KEGG PATHWAY	dme01212	20	41	0.111692	0.812724	105223246|105222296|105232584|105232148|105231784|105234158|105224381|105231732|105224054|105232621|105232833|105228904|105226875|105225932|105229168|105226742|105228914|105227875|105232303|105228969	dme:Dmel_CG7461|dme:Dmel_CG8732|dme:Dmel_CG5887|dme:Dmel_CG5009|dme:Dmel_CG9743|dme:Dmel_CG12170|dme:Dmel_CG4389|dme:Dmel_CG5887|dme:Dmel_CG17544|dme:Dmel_CG9149|dme:Dmel_CG6543|dme:Dmel_CG17544|dme:Dmel_CG4581|dme:Dmel_CG4851|dme:Dmel_CG9709|dme:Dmel_CG3523|dme:Dmel_CG12891|dme:Dmel_CG3902|dme:Dmel_CG4501|dme:Dmel_CG11198|	37217|46068|117369|37028|43593|40692|34276|117369|35213|38147|36536|35213|37784|34564|37446|33524|36109|40059|44117|35761|	http://www.genome.jp/kegg-bin/show_pathway?dme01212/dme:Dmel_CG7461%09red/dme:Dmel_CG9709%09red/dme:Dmel_CG5887%09red/dme:Dmel_CG11198%09red/dme:Dmel_CG9743%09red/dme:Dmel_CG8732%09red/dme:Dmel_CG5009%09red/dme:Dmel_CG9149%09red/dme:Dmel_CG4581%09red/dme:Dmel_CG4389%09red/dme:Dmel_CG3523%09red/dme:Dmel_CG6543%09red/dme:Dmel_CG12891%09red/dme:Dmel_CG4501%09red/dme:Dmel_CG12170%09red/dme:Dmel_CG175…
Hedgehog signaling pathway	KEGG PATHWAY	dme04340	13	24	0.115289	0.812724	105224522|105226771|105223918|105232522|105231565|105227616|105225549|105226668|105224376|105225122|105227911|105227104|105226202	dme:Dmel_CG1708|dme:Dmel_CG4379|dme:Dmel_CG11561|dme:Dmel_CG2048|dme:Dmel_CG3412|dme:Dmel_CG4637|dme:Dmel_CG4889|dme:Dmel_CG2411|dme:Dmel_CG42611|dme:Dmel_CG9885|dme:Dmel_CG2125|dme:Dmel_CG6963|dme:Dmel_CG6407|	35653|34284|33196|43673|42504|42737|34009|35851|8674055|33432|43767|49701|32838|	http://www.genome.jp/kegg-bin/show_pathway?dme04340/dme:Dmel_CG3412%09red/dme:Dmel_CG4637%09red/dme:Dmel_CG9885%09red/dme:Dmel_CG2125%09red/dme:Dmel_CG42611%09red/dme:Dmel_CG4889%09red/dme:Dmel_CG4379%09red/dme:Dmel_CG6407%09red/dme:Dmel_CG1708%09red/dme:Dmel_CG6963%09red/dme:Dmel_CG2411%09red/dme:Dmel_CG2048%09red/dme:Dmel_CG11561%09red
Endocytosis	KEGG PATHWAY	dme04144	39	91	0.12069	0.812724	105228435|105230772|105229627|105234137|105222837|105229989|105224032|105227021|105226019|105233528|105222503|105225248|105231229|105230129|105231011|105233711|105222532|105228916|105225931|105234141|105224187|105226853|105233242|105228608|105229596|105223574|105224453|105231990|105223127|105233430|105232075|105227574|105232021|105232069|105222680|105223991|105226326|105230841|105226325	dme:Dmel_CG9834|dme:Dmel_CG4244|dme:Dmel_CG5798|dme:Dmel_CG2903|dme:Dmel_CG10079|dme:Dmel_CG30372|dme:Dmel_CG33991|dme:Dmel_CG1487|dme:Dmel_CG31158|dme:Dmel_CG6606|dme:Dmel_CG5055|dme:Dmel_CG8385|dme:Dmel_CG3664|dme:Dmel_CG8156|dme:Dmel_CG17998|dme:Dmel_CG9712|dme:Dmel_CG4108|dme:Dmel_CG8055|dme:Dmel_CG17033|dme:Dmel_CG14396|dme:Dmel_CG6521|dme:Dmel_CG40129|dme:Dmel_CG32434|dme:Dmel_CG2903|dme:Dm…	37218|33379|42509|33458|37455|35783|39572|53554|42665|32850|32703|40506|33418|36699|49045|39881|40036|35933|39735|43875|34505|3355013|40327|33458|41840|33211|38204|32981|42525|38961|32537|43330|31738|45928|35890|39564|41569|42160|42265|	http://www.genome.jp/kegg-bin/show_pathway?dme04144/dme:Dmel_CG8243%09red/dme:Dmel_CG9012%09red/dme:Dmel_CG32134%09red/dme:Dmel_CG14396%09red/dme:Dmel_CG2903%09red/dme:Dmel_CG7967%09red/dme:Dmel_CG14296%09red/dme:Dmel_CG33991%09red/dme:Dmel_CG8055%09red/dme:Dmel_CG9712%09red/dme:Dmel_CG6056%09red/dme:Dmel_CG8385%09red/dme:Dmel_CG3664%09red/dme:Dmel_CG7223%09red/dme:Dmel_CG40129%09red/dme:Dmel_CG1…
Jak-STAT signaling pathway	KEGG PATHWAY	dme04630	11	20	0.132974	0.812724	105222434|105224187|105233430|105232048|105223252|105227086|105223634|105225067|105233158|105223728|105233688	dme:Dmel_CG8068|dme:Dmel_CG6521|dme:Dmel_CG7037|dme:Dmel_CG3954|dme:Dmel_CG9096|dme:Dmel_CG4006|dme:Dmel_CG5993|dme:Dmel_CG6033|dme:Dmel_CG8146|dme:Dmel_CG7793|dme:Dmel_CG1921|	35927|34505|38961|45278|32551|41957|32813|36497|32760|34790|38424|	http://www.genome.jp/kegg-bin/show_pathway?dme04630/dme:Dmel_CG8068%09red/dme:Dmel_CG1921%09red/dme:Dmel_CG9096%09red/dme:Dmel_CG7037%09red/dme:Dmel_CG4006%09red/dme:Dmel_CG6521%09red/dme:Dmel_CG3954%09red/dme:Dmel_CG7793%09red/dme:Dmel_CG8146%09red/dme:Dmel_CG6033%09red/dme:Dmel_CG5993%09red
Mismatch repair	KEGG PATHWAY	dme03430	11	20	0.132974	0.812724	105224168|105223111|105221839|105223503|105226860|105227069|105230222|105227184|105223305|105230989|105229466	dme:Dmel_CG5949|dme:Dmel_CG10387|dme:Dmel_CG3975|dme:Dmel_CG15220|dme:Dmel_CG5602|dme:Dmel_CG4337|dme:Dmel_CG1119|dme:Dmel_CG7003|dme:Dmel_CG9193|dme:Dmel_CG9633|dme:Dmel_CG5313|	39746|35119|34892|32113|37791|41968|40607|39654|37290|40972|34423|	http://www.genome.jp/kegg-bin/show_pathway?dme03430/dme:Dmel_CG1119%09red/dme:Dmel_CG10387%09red/dme:Dmel_CG5949%09red/dme:Dmel_CG5313%09red/dme:Dmel_CG9193%09red/dme:Dmel_CG9633%09red/dme:Dmel_CG7003%09red/dme:Dmel_CG15220%09red/dme:Dmel_CG3975%09red/dme:Dmel_CG5602%09red/dme:Dmel_CG4337%09red
Nicotinate and nicotinamide metabolism	KEGG PATHWAY	dme00760	8	13	0.133782	0.812724	105228088|105228428|105228891|105224706|105227970|105226981|105222260|105233621	dme:Dmel_CG30104|dme:Dmel_CG33156|dme:Dmel_CG11883|dme:Dmel_CG3362|dme:Dmel_CG16758|dme:Dmel_CG32549|dme:Dmel_CG32549|dme:Dmel_CG9940|	246458|36507|36121|37875|38315|32822|32822|32328|	http://www.genome.jp/kegg-bin/show_pathway?dme00760/dme:Dmel_CG16758%09red/dme:Dmel_CG9940%09red/dme:Dmel_CG33156%09red/dme:Dmel_CG30104%09red/dme:Dmel_CG32549%09red/dme:Dmel_CG3362%09red/dme:Dmel_CG11883%09red
ECM-receptor interaction	KEGG PATHWAY	dme04512	7	11	0.142785	0.812724	105232696|105228808|105230056|105222384|105232483|105226153|105228925	dme:Dmel_CG10236|dme:Dmel_CG1560|dme:Dmel_CG3322|dme:Dmel_CG7123|dme:Dmel_CG42677|dme:Dmel_CG3168|dme:Dmel_CG18250|	38723|44885|39118|34068|43946|31612|36773|	http://www.genome.jp/kegg-bin/show_pathway?dme04512/dme:Dmel_CG18250%09red/dme:Dmel_CG10236%09red/dme:Dmel_CG3322%09red/dme:Dmel_CG42677%09red/dme:Dmel_CG1560%09red/dme:Dmel_CG7123%09red/dme:Dmel_CG3168%09red
Cysteine and methionine metabolism	KEGG PATHWAY	dme00270	13	26	0.160181	0.812724	105231348|105223756|105225442|105224130|105226003|105224361|105226480|105226573|105227712|105225053|105233565|105231007|105224405	dme:Dmel_CG4300|dme:Dmel_CG5362|dme:Dmel_CG8327|dme:Dmel_CG11654|dme:Dmel_CG7998|dme:Dmel_CG1753|dme:Dmel_CG8430|dme:Dmel_CG12173|dme:Dmel_CG4802|dme:Dmel_CG9977|dme:Dmel_CG5029|dme:Dmel_CG11334|dme:Dmel_CG4233|	39403|34414|41167|32471|42185|33081|36782|40630|36955|38342|34396|43713|33373|	http://www.genome.jp/kegg-bin/show_pathway?dme00270/dme:Dmel_CG4233%09red/dme:Dmel_CG4300%09red/dme:Dmel_CG5362%09red/dme:Dmel_CG11334%09red/dme:Dmel_CG7998%09red/dme:Dmel_CG4802%09red/dme:Dmel_CG9977%09red/dme:Dmel_CG12173%09red/dme:Dmel_CG8327%09red/dme:Dmel_CG5029%09red/dme:Dmel_CG11654%09red/dme:Dmel_CG1753%09red/dme:Dmel_CG8430%09red
Fanconi anemia pathway	KEGG PATHWAY	dme03460	13	26	0.160181	0.812724	105230101|105231847|105223503|105227371|105230938|105231998|105228191|105230438|105229669|105230989|105223535|105222134|105234044	dme:Dmel_CG12189|dme:Dmel_CG12812|dme:Dmel_CG15220|dme:Dmel_CG7143|dme:Dmel_CG15817|dme:Dmel_CG3458|dme:Dmel_CG13745|dme:Dmel_CG6920|dme:Dmel_CG12936|dme:Dmel_CG9633|dme:Dmel_CG3697|dme:Dmel_CG17269|dme:Dmel_CG4252|	38079|41231|32113|40438|43462|31565|35895|41366|36136|40972|31373|2768674|32608|	http://www.genome.jp/kegg-bin/show_pathway?dme03460/dme:Dmel_CG17269%09red/dme:Dmel_CG15817%09red/dme:Dmel_CG9633%09red/dme:Dmel_CG4252%09red/dme:Dmel_CG12936%09red/dme:Dmel_CG6920%09red/dme:Dmel_CG3458%09red/dme:Dmel_CG15220%09red/dme:Dmel_CG3697%09red/dme:Dmel_CG12812%09red/dme:Dmel_CG7143%09red/dme:Dmel_CG13745%09red/dme:Dmel_CG12189%09red
Histidine metabolism	KEGG PATHWAY	dme00340	5	7	0.161123	0.812724	105228363|105232622|105228960|105224514|105222255	dme:Dmel_CG3752|dme:Dmel_CG9629|dme:Dmel_CG11140|dme:Dmel_CG31075|dme:Dmel_CG10697|	34256|40097|45398|43244|35190|	http://www.genome.jp/kegg-bin/show_pathway?dme00340/dme:Dmel_CG9629%09red/dme:Dmel_CG11140%09red/dme:Dmel_CG31075%09red/dme:Dmel_CG10697%09red/dme:Dmel_CG3752%09red
Tryptophan metabolism	KEGG PATHWAY	dme00380	10	19	0.171603	0.812724	105224514|105224381|105225353|105232622|105228363|105224340|105232833|105222255|105232621|105226067	dme:Dmel_CG31075|dme:Dmel_CG4389|dme:Dmel_CG3318|dme:Dmel_CG9629|dme:Dmel_CG3752|dme:Dmel_CG2155|dme:Dmel_CG6543|dme:Dmel_CG10697|dme:Dmel_CG9149|dme:Dmel_CG6950|	43244|34276|37867|40097|34256|32026|36536|35190|38147|41433|	http://www.genome.jp/kegg-bin/show_pathway?dme00380/dme:Dmel_CG4389%09red/dme:Dmel_CG9149%09red/dme:Dmel_CG3318%09red/dme:Dmel_CG9629%09red/dme:Dmel_CG31075%09red/dme:Dmel_CG6543%09red/dme:Dmel_CG10697%09red/dme:Dmel_CG6950%09red/dme:Dmel_CG2155%09red/dme:Dmel_CG3752%09red
Alanine, aspartate and glutamate metabolism	KEGG PATHWAY	dme00250	14	29	0.171948	0.812724	105225623|105232585|105224405|105232726|105227212|105222716|105226480|105227824|105229306|105230343|105222140|105233990|105223708|105231918	dme:Dmel_CG10078|dme:Dmel_CG7145|dme:Dmel_CG4233|dme:Dmel_CG33486|dme:Dmel_CG11241|dme:Dmel_CG2867|dme:Dmel_CG8430|dme:Dmel_CG3590|dme:Dmel_CG2718|dme:Dmel_CG7433|dme:Dmel_CG17273|dme:Dmel_CG4685|dme:Dmel_CG18572|dme:Dmel_CG1345|	38753|40434|33373|2768965|40492|40935|36782|42051|33172|40188|42466|43092|32640|43373|	http://www.genome.jp/kegg-bin/show_pathway?dme00250/dme:Dmel_CG4233%09red/dme:Dmel_CG7433%09red/dme:Dmel_CG17273%09red/dme:Dmel_CG2718%09red/dme:Dmel_CG2867%09red/dme:Dmel_CG10078%09red/dme:Dmel_CG1345%09red/dme:Dmel_CG7145%09red/dme:Dmel_CG18572%09red/dme:Dmel_CG4685%09red/dme:Dmel_CG11241%09red/dme:Dmel_CG8430%09red/dme:Dmel_CG3590%09red/dme:Dmel_CG33486%09red
RNA degradation	KEGG PATHWAY	dme03018	23	53	0.18434	0.812724	105233032|105222426|105224250|105232436|105229315|105222183|105223684|105228084|105233326|105228768|105228918|105225875|105222397|105226498|105228366|105222099|105229229|105225078|105230462|105221775|105231333|105225861|105233667	dme:Dmel_CG9606|dme:Dmel_CG8777|dme:Dmel_CG31716|dme:Dmel_CG15481|dme:Dmel_CG31938|dme:Dmel_CG12101|dme:Dmel_CG11265|dme:Dmel_CG5119|dme:Dmel_CG3291|dme:Dmel_CG17654|dme:Dmel_CG8395|dme:Dmel_CG31137|dme:Dmel_CG9606|dme:Dmel_CG6311|dme:Dmel_CG17768|dme:Dmel_CG4916|dme:Dmel_CG5208|dme:Dmel_CG4279|dme:Dmel_CG2161|dme:Dmel_CG13277|dme:Dmel_CG11486|dme:Dmel_CG3909|dme:Dmel_CG34407|	32665|35921|34416|34721|319033|32045|31795|37070|32935|33351|36766|42880|32665|39957|3772012|34364|42058|37413|40683|35003|38369|41226|5740252|	http://www.genome.jp/kegg-bin/show_pathway?dme03018/dme:Dmel_CG3291%09red/dme:Dmel_CG9606%09red/dme:Dmel_CG8777%09red/dme:Dmel_CG2161%09red/dme:Dmel_CG5208%09red/dme:Dmel_CG15481%09red/dme:Dmel_CG4279%09red/dme:Dmel_CG11265%09red/dme:Dmel_CG31938%09red/dme:Dmel_CG17768%09red/dme:Dmel_CG12101%09red/dme:Dmel_CG31716%09red/dme:Dmel_CG17654%09red/dme:Dmel_CG11486%09red/dme:Dmel_CG5119%09red/dme:Dmel_…
Dorso-ventral axis formation	KEGG PATHWAY	dme04320	13	27	0.185548	0.812724	105229245|105231889|105223795|105228744|105224141|105223499|105232719|105225067|105226487|105226448|105222837|105223728|105231896	dme:Dmel_CG10076|dme:Dmel_CG10868|dme:Dmel_CG31762|dme:Dmel_CG3166|dme:Dmel_CG15793|dme:Dmel_CG3399|dme:Dmel_CG10847|dme:Dmel_CG6033|dme:Dmel_CG4531|dme:Dmel_CG1004|dme:Dmel_CG10079|dme:Dmel_CG7793|dme:Dmel_CG17077|	45931|42752|34648|33392|31872|33611|44543|36497|39833|38168|37455|34790|42757|	http://www.genome.jp/kegg-bin/show_pathway?dme04320/dme:Dmel_CG3166%09red/dme:Dmel_CG10847%09red/dme:Dmel_CG1004%09red/dme:Dmel_CG10868%09red/dme:Dmel_CG7793%09red/dme:Dmel_CG17077%09red/dme:Dmel_CG15793%09red/dme:Dmel_CG31762%09red/dme:Dmel_CG10076%09red/dme:Dmel_CG3399%09red/dme:Dmel_CG6033%09red/dme:Dmel_CG4531%09red/dme:Dmel_CG10079%09red
Phenylalanine metabolism	KEGG PATHWAY	dme00360	6	10	0.194108	0.812724	105229240|105222255|105228960|105226480|105229239|105224405	dme:Dmel_CG12405|dme:Dmel_CG10697|dme:Dmel_CG11140|dme:Dmel_CG8430|dme:Dmel_CG12405|dme:Dmel_CG4233|	246663|35190|45398|36782|246663|33373|	http://www.genome.jp/kegg-bin/show_pathway?dme00360/dme:Dmel_CG4233%09red/dme:Dmel_CG11140%09red/dme:Dmel_CG8430%09red/dme:Dmel_CG10697%09red/dme:Dmel_CG12405%09red
Pantothenate and CoA biosynthesis	KEGG PATHWAY	dme00770	6	10	0.194108	0.812724	105227635|105226577|105224909|105222357|105227904|105228444	dme:Dmel_CG5629|dme:Dmel_CG1411|dme:Dmel_CG2194|dme:Dmel_CG3027|dme:Dmel_CG5725|dme:Dmel_CG30290|	42295|40675|31858|40916|46234|246533|	http://www.genome.jp/kegg-bin/show_pathway?dme00770/dme:Dmel_CG5725%09red/dme:Dmel_CG1411%09red/dme:Dmel_CG30290%09red/dme:Dmel_CG2194%09red/dme:Dmel_CG5629%09red/dme:Dmel_CG3027%09red
FoxO signaling pathway	KEGG PATHWAY	dme04068	22	51	0.196992	0.812724	105232160|105225067|105222837|105223728|105226677|105225577|105227086|105223119|105225362|105232522|105227188|105222730|105229679|105227347|105232191|105224141|105223252|105232021|105227595|105231514|105222157|105228806	dme:Dmel_CG32672|dme:Dmel_CG6033|dme:Dmel_CG10079|dme:Dmel_CG7793|dme:Dmel_CG8905|dme:Dmel_CG1210|dme:Dmel_CG4006|dme:Dmel_CG5216|dme:Dmel_CG5686|dme:Dmel_CG2048|dme:Dmel_CG5059|dme:Dmel_CG2939|dme:Dmel_CG3510|dme:Dmel_CG12306|dme:Dmel_CG17725|dme:Dmel_CG15793|dme:Dmel_CG9096|dme:Dmel_CG2262|dme:Dmel_CG5475|dme:Dmel_CG1775|dme:Dmel_CG11324|dme:Dmel_CG6554|	32001|36497|37455|34790|36878|38017|41957|34708|64880|43673|40278|33608|37618|40232|37131|31872|32551|31738|42866|43725|33944|41295|	http://www.genome.jp/kegg-bin/show_pathway?dme04068/dme:Dmel_CG5475%09red/dme:Dmel_CG6033%09red/dme:Dmel_CG2048%09red/dme:Dmel_CG11324%09red/dme:Dmel_CG9096%09red/dme:Dmel_CG15793%09red/dme:Dmel_CG6554%09red/dme:Dmel_CG17725%09red/dme:Dmel_CG1775%09red/dme:Dmel_CG5216%09red/dme:Dmel_CG32672%09red/dme:Dmel_CG12306%09red/dme:Dmel_CG4006%09red/dme:Dmel_CG2939%09red/dme:Dmel_CG2262%09red/dme:Dmel_CG5…
Homologous recombination	KEGG PATHWAY	dme03440	10	20	0.202611	0.812724	105224168|105221839|105223503|105227069|105231998|105231438|105230438|105229669|105230989|105228464	dme:Dmel_CG5949|dme:Dmel_CG3975|dme:Dmel_CG15220|dme:Dmel_CG4337|dme:Dmel_CG3458|dme:Dmel_CG6754|dme:Dmel_CG6920|dme:Dmel_CG12936|dme:Dmel_CG9633|dme:Dmel_CG6339|	39746|34892|32113|41968|31565|44259|41366|36136|40972|37564|	http://www.genome.jp/kegg-bin/show_pathway?dme03440/dme:Dmel_CG6339%09red/dme:Dmel_CG5949%09red/dme:Dmel_CG9633%09red/dme:Dmel_CG12936%09red/dme:Dmel_CG6920%09red/dme:Dmel_CG3458%09red/dme:Dmel_CG15220%09red/dme:Dmel_CG6754%09red/dme:Dmel_CG3975%09red/dme:Dmel_CG4337%09red
Inositol phosphate metabolism	KEGG PATHWAY	dme00562	16	36	0.216871	0.812724	105232178|105228179|105227287|105222319|105224163|105226135|105232848|105230384|105231795|105223389|105227982|105230700|105224228|105226127|105226168|105224763	dme:Dmel_CG3620|dme:Dmel_CG6562|dme:Dmel_CG5373|dme:Dmel_CG11143|dme:Dmel_CG17029|dme:Dmel_CG6910|dme:Dmel_CG4574|dme:Dmel_CG34359|dme:Dmel_CG2171|dme:Dmel_CG4026|dme:Dmel_CG9391|dme:Dmel_CG6355|dme:Dmel_CG4200|dme:Dmel_CG10260|dme:Dmel_CG9245|dme:Dmel_CG11621|	31376|37517|37733|35671|39740|39391|33204|32285|43582|34300|40346|37033|32601|31247|32506|39329|	http://www.genome.jp/kegg-bin/show_pathway?dme00562/dme:Dmel_CG4574%09red/dme:Dmel_CG10260%09red/dme:Dmel_CG4026%09red/dme:Dmel_CG11143%09red/dme:Dmel_CG11621%09red/dme:Dmel_CG9391%09red/dme:Dmel_CG3620%09red/dme:Dmel_CG6562%09red/dme:Dmel_CG6910%09red/dme:Dmel_CG5373%09red/dme:Dmel_CG2171%09red/dme:Dmel_CG9245%09red/dme:Dmel_CG34359%09red/dme:Dmel_CG4200%09red/dme:Dmel_CG17029%09red/dme:Dmel_CG6…
Terpenoid backbone biosynthesis	KEGG PATHWAY	dme00900	9	18	0.220114	0.812724	105222228|105223779|105232728|105232621|105230652|105230893|105224988|105233868|105227740	dme:Dmel_CG9000|dme:Dmel_CG11268|dme:Dmel_CG10585|dme:Dmel_CG9149|dme:Dmel_CG12389|dme:Dmel_CG17565|dme:Dmel_CG8239|dme:Dmel_CG33671|dme:Dmel_CG4311|	36908|39478|40323|38147|36209|41989|32520|3772247|44154|	http://www.genome.jp/kegg-bin/show_pathway?dme00900/dme:Dmel_CG4311%09red/dme:Dmel_CG9149%09red/dme:Dmel_CG17565%09red/dme:Dmel_CG11268%09red/dme:Dmel_CG10585%09red/dme:Dmel_CG33671%09red/dme:Dmel_CG9000%09red/dme:Dmel_CG12389%09red/dme:Dmel_CG8239%09red
MAPK signaling pathway - fly	KEGG PATHWAY	dme04013	9	18	0.220114	0.812724	105224141|105232048|105228744|105225067|105223139|105222837|105223728|105233902|105231896	dme:Dmel_CG15793|dme:Dmel_CG3954|dme:Dmel_CG3166|dme:Dmel_CG6033|dme:Dmel_CG9768|dme:Dmel_CG10079|dme:Dmel_CG7793|dme:Dmel_CG1378|dme:Dmel_CG17077|	31872|45278|33392|36497|40549|37455|34790|43656|42757|	http://www.genome.jp/kegg-bin/show_pathway?dme04013/dme:Dmel_CG3166%09red/dme:Dmel_CG1378%09red/dme:Dmel_CG7793%09red/dme:Dmel_CG17077%09red/dme:Dmel_CG15793%09red/dme:Dmel_CG3954%09red/dme:Dmel_CG9768%09red/dme:Dmel_CG6033%09red/dme:Dmel_CG10079%09red
Lysine degradation	KEGG PATHWAY	dme00310	14	31	0.223573	0.812724	105226643|105228811|105229444|105224381|105232833|105232622|105228363|105228542|105224514|105225468|105232621|105226084|105229491|105229197	dme:Dmel_CG5214|dme:Dmel_CG5321|dme:Dmel_CG8887|dme:Dmel_CG4389|dme:Dmel_CG6543|dme:Dmel_CG9629|dme:Dmel_CG3752|dme:Dmel_CG42803|dme:Dmel_CG31075|dme:Dmel_CG12196|dme:Dmel_CG9149|dme:Dmel_CG43664|dme:Dmel_CG6199|dme:Dmel_CG7144|	41360|32399|40133|34276|36536|40097|34256|40793|43244|37962|38147|41483|39265|34064|	http://www.genome.jp/kegg-bin/show_pathway?dme00310/dme:Dmel_CG4389%09red/dme:Dmel_CG5321%09red/dme:Dmel_CG42803%09red/dme:Dmel_CG5214%09red/dme:Dmel_CG9149%09red/dme:Dmel_CG31075%09red/dme:Dmel_CG9629%09red/dme:Dmel_CG6543%09red/dme:Dmel_CG12196%09red/dme:Dmel_CG6199%09red/dme:Dmel_CG43664%09red/dme:Dmel_CG8887%09red/dme:Dmel_CG7144%09red/dme:Dmel_CG3752%09red
Non-homologous end-joining	KEGG PATHWAY	dme03450	4	6	0.228133	0.812724	105229634|105233393|105228464|105224519	dme:Dmel_CG5247|dme:Dmel_CG18801|dme:Dmel_CG6339|dme:Dmel_CG8648|	117419|34930|37564|36887|	http://www.genome.jp/kegg-bin/show_pathway?dme03450/dme:Dmel_CG18801%09red/dme:Dmel_CG5247%09red/dme:Dmel_CG6339%09red/dme:Dmel_CG8648%09red
Sulfur relay system	KEGG PATHWAY	dme04122	5	9	0.263504	0.840752	105222056|105229079|105227127|105228358|105230510	dme:Dmel_CG12264|dme:Dmel_CG33048|dme:Dmel_CG10238|dme:Dmel_CG10189|dme:Dmel_CG13090|	34613|39238|43017|35234|34187|	http://www.genome.jp/kegg-bin/show_pathway?dme04122/dme:Dmel_CG10189%09red/dme:Dmel_CG12264%09red/dme:Dmel_CG33048%09red/dme:Dmel_CG13090%09red/dme:Dmel_CG10238%09red
Fatty acid biosynthesis	KEGG PATHWAY	dme00061	5	9	0.263504	0.840752	105222296|105234158|105226742|105232303|105228969	dme:Dmel_CG8732|dme:Dmel_CG12170|dme:Dmel_CG3523|dme:Dmel_CG4501|dme:Dmel_CG11198|	46068|40692|33524|44117|35761|	http://www.genome.jp/kegg-bin/show_pathway?dme00061/dme:Dmel_CG8732%09red/dme:Dmel_CG4501%09red/dme:Dmel_CG3523%09red/dme:Dmel_CG12170%09red/dme:Dmel_CG11198%09red
Propanoate metabolism	KEGG PATHWAY	dme00640	8	17	0.280251	0.840752	105230343|105230114|105224381|105232833|105232621|105227029|105229750|105228969	dme:Dmel_CG7433|dme:Dmel_CG1065|dme:Dmel_CG4389|dme:Dmel_CG6543|dme:Dmel_CG9149|dme:Dmel_CG5044|dme:Dmel_CG10622|dme:Dmel_CG11198|	40188|38447|34276|36536|38147|41869|44001|35761|	http://www.genome.jp/kegg-bin/show_pathway?dme00640/dme:Dmel_CG4389%09red/dme:Dmel_CG9149%09red/dme:Dmel_CG11198%09red/dme:Dmel_CG5044%09red/dme:Dmel_CG7433%09red/dme:Dmel_CG6543%09red/dme:Dmel_CG10622%09red/dme:Dmel_CG1065%09red
Butanoate metabolism	KEGG PATHWAY	dme00650	8	17	0.280251	0.840752	105228089|105230343|105224381|105232833|105232621|105230074|105233990|105227740	dme:Dmel_CG2070|dme:Dmel_CG7433|dme:Dmel_CG4389|dme:Dmel_CG6543|dme:Dmel_CG9149|dme:Dmel_CG1140|dme:Dmel_CG4685|dme:Dmel_CG4311|	35706|40188|34276|36536|38147|38261|43092|44154|	http://www.genome.jp/kegg-bin/show_pathway?dme00650/dme:Dmel_CG4311%09red/dme:Dmel_CG4389%09red/dme:Dmel_CG9149%09red/dme:Dmel_CG7433%09red/dme:Dmel_CG6543%09red/dme:Dmel_CG4685%09red/dme:Dmel_CG1140%09red/dme:Dmel_CG2070%09red
Tyrosine metabolism	KEGG PATHWAY	dme00350	8	17	0.280251	0.840752	105225839|105224405|105230943|105232983|105226480|105232985|105228960|105222255	dme:Dmel_CG9363|dme:Dmel_CG4233|dme:Dmel_CG6598|dme:Dmel_CG3481|dme:Dmel_CG8430|dme:Dmel_CG3481|dme:Dmel_CG11140|dme:Dmel_CG10697|	41133|33373|41311|3771877|36782|3771877|45398|35190|	http://www.genome.jp/kegg-bin/show_pathway?dme00350/dme:Dmel_CG4233%09red/dme:Dmel_CG3481%09red/dme:Dmel_CG11140%09red/dme:Dmel_CG9363%09red/dme:Dmel_CG6598%09red/dme:Dmel_CG8430%09red/dme:Dmel_CG10697%09red
Biosynthesis of unsaturated fatty acids	KEGG PATHWAY	dme01040	8	17	0.280251	0.840752	105232584|105224381|105231784|105231732|105232148|105224054|105228904|105229168	dme:Dmel_CG5887|dme:Dmel_CG4389|dme:Dmel_CG9743|dme:Dmel_CG5887|dme:Dmel_CG5009|dme:Dmel_CG17544|dme:Dmel_CG17544|dme:Dmel_CG9709|	117369|34276|43593|117369|37028|35213|35213|37446|	http://www.genome.jp/kegg-bin/show_pathway?dme01040/dme:Dmel_CG4389%09red/dme:Dmel_CG5887%09red/dme:Dmel_CG9743%09red/dme:Dmel_CG5009%09red/dme:Dmel_CG9709%09red/dme:Dmel_CG17544%09red
Glycosaminoglycan biosynthesis - chondroitin sulfate / dermatan sulfate	KEGG PATHWAY	dme00532	4	7	0.291462	0.851966	105225525|105234204|105226957|105230061	dme:Dmel_CG9220|dme:Dmel_CG32775|dme:Dmel_CG43313|dme:Dmel_CG32300|	32497|251900|32259|38288|	http://www.genome.jp/kegg-bin/show_pathway?dme00532/dme:Dmel_CG43313%09red/dme:Dmel_CG9220%09red/dme:Dmel_CG32775%09red/dme:Dmel_CG32300%09red
mTOR signaling pathway	KEGG PATHWAY	dme04150	14	36	0.373661	0.925273	105232288|105227299|105225577|105229288|105231914|105227086|105230234|105231568|105225362|105227271|105222371|105224629|105224794|105226607	dme:Dmel_CG17596|dme:Dmel_CG8707|dme:Dmel_CG1210|dme:Dmel_CG8846|dme:Dmel_CG33100|dme:Dmel_CG4006|dme:Dmel_CG1081|dme:Dmel_CG11968|dme:Dmel_CG5686|dme:Dmel_CG8002|dme:Dmel_CG5092|dme:Dmel_CG40293|dme:Dmel_CG10539|dme:Dmel_CG10837|	33139|35793|38017|33569|326255|41957|117332|41071|64880|32919|47396|3355135|38654|3355041|	http://www.genome.jp/kegg-bin/show_pathway?dme04150/dme:Dmel_CG11968%09red/dme:Dmel_CG10539%09red/dme:Dmel_CG10837%09red/dme:Dmel_CG5092%09red/dme:Dmel_CG5686%09red/dme:Dmel_CG17596%09red/dme:Dmel_CG4006%09red/dme:Dmel_CG40293%09red/dme:Dmel_CG8707%09red/dme:Dmel_CG33100%09red/dme:Dmel_CG1081%09red/dme:Dmel_CG8846%09red/dme:Dmel_CG1210%09red/dme:Dmel_CG8002%09red
Notch signaling pathway	KEGG PATHWAY	dme04330	9	22	0.37479	0.925273	105221970|105228559|105232209|105224732|105225774|105225765|105228497|105228729|105228185	dme:Dmel_CG33198|dme:Dmel_CG3619|dme:Dmel_CG7471|dme:Dmel_CG18803|dme:Dmel_CG7908|dme:Dmel_CG7012|dme:Dmel_CG3779|dme:Dmel_CG2855|dme:Dmel_CG8118|	251430|42313|38565|40260|43558|42964|34263|33467|36555|	http://www.genome.jp/kegg-bin/show_pathway?dme04330/dme:Dmel_CG7471%09red/dme:Dmel_CG3619%09red/dme:Dmel_CG33198%09red/dme:Dmel_CG7012%09red/dme:Dmel_CG3779%09red/dme:Dmel_CG18803%09red/dme:Dmel_CG7908%09red/dme:Dmel_CG2855%09red/dme:Dmel_CG8118%09red
Peroxisome	KEGG PATHWAY	dme04146	25	68	0.390088	0.925273	105233497|105222640|105229447|105232148|105224339|105224810|105226677|105227678|105231888|105222330|105224054|105226693|105229553|105229945|105222296|105233107|105222778|105229168|105233868|105230354|105233961|105224419|105227195|105228904|105230195	dme:Dmel_CG9027|dme:Dmel_CG1662|dme:Dmel_CG11793|dme:Dmel_CG5009|dme:Dmel_CG2316|dme:Dmel_CG7176|dme:Dmel_CG8905|dme:Dmel_CG9319|dme:Dmel_CG13827|dme:Dmel_CG11919|dme:Dmel_CG17544|dme:Dmel_CG5065|dme:Dmel_CG7217|dme:Dmel_CG8315|dme:Dmel_CG8732|dme:Dmel_CG14777|dme:Dmel_CG10194|dme:Dmel_CG9709|dme:Dmel_CG33671|dme:Dmel_CG7642|dme:Dmel_CG1041|dme:Dmel_CG7970|dme:Dmel_CG3947|dme:Dmel_CG17544|dme:Dme…	36232|32296|39251|37028|43772|44291|36878|35337|42751|3772165|35213|36860|3771951|36758|46068|31099|35231|37446|3772247|41605|40787|38205|40293|35213|36669|	http://www.genome.jp/kegg-bin/show_pathway?dme04146/dme:Dmel_CG9319%09red/dme:Dmel_CG8732%09red/dme:Dmel_CG3947%09red/dme:Dmel_CG11919%09red/dme:Dmel_CG14777%09red/dme:Dmel_CG13827%09red/dme:Dmel_CG7642%09red/dme:Dmel_CG9709%09red/dme:Dmel_CG5009%09red/dme:Dmel_CG5065%09red/dme:Dmel_CG17544%09red/dme:Dmel_CG10194%09red/dme:Dmel_CG1041%09red/dme:Dmel_CG7970%09red/dme:Dmel_CG8315%09red/dme:Dmel_CG7…
Phagosome	KEGG PATHWAY	dme04145	27	74	0.395577	0.925273	105231459|105230732|105233951|105234137|105228412|105232543|105232619|105233428|105225814|105227547|105226376|105231748|105227744|105227287|105231445|105230911|105228608|105230700|105230728|105224125|105233539|105232044|105230466|105228808|105228596|105233070|105231229	dme:Dmel_CG2248|dme:Dmel_CG12403|dme:Dmel_CG9539|dme:Dmel_CG2903|dme:Dmel_CG10130|dme:Dmel_CG17369|dme:Dmel_CG8308|dme:Dmel_CG5081|dme:Dmel_CG18000|dme:Dmel_CG1709|dme:Dmel_CG11958|dme:Dmel_CG18617|dme:Dmel_CG8048|dme:Dmel_CG5373|dme:Dmel_CG2248|dme:Dmel_CG6213|dme:Dmel_CG2903|dme:Dmel_CG6355|dme:Dmel_CG3762|dme:Dmel_CG1938|dme:Dmel_CG17332|dme:Dmel_CG8186|dme:Dmel_CG1088|dme:Dmel_CG1560|dme:Dmel…	38146|45668|33905|33458|46080|41550|39130|36173|44160|43442|44643|42216|36826|37733|38146|42341|33458|37033|45012|32057|34997|44702|40679|44885|36310|37888|33418|	http://www.genome.jp/kegg-bin/show_pathway?dme04145/dme:Dmel_CG17332%09red/dme:Dmel_CG5081%09red/dme:Dmel_CG2903%09red/dme:Dmel_CG18000%09red/dme:Dmel_CG11958%09red/dme:Dmel_CG8186%09red/dme:Dmel_CG8308%09red/dme:Dmel_CG10130%09red/dme:Dmel_CG1938%09red/dme:Dmel_CG1560%09red/dme:Dmel_CG3664%09red/dme:Dmel_CG3401%09red/dme:Dmel_CG1088%09red/dme:Dmel_CG3762%09red/dme:Dmel_CG17369%09red/dme:Dmel_CG5…
Retinol metabolism	KEGG PATHWAY	dme00830	12	31	0.395667	0.925273	105226110|105231227|105230943|105232983|105230785|105232214|105232985|105224204|105231955|109579516|105230659|105226108	dme:Dmel_CG13270|dme:Dmel_CG15661|dme:Dmel_CG6598|dme:Dmel_CG3481|dme:Dmel_CG31991|dme:Dmel_CG13270|dme:Dmel_CG3481|dme:Dmel_CG9265|dme:Dmel_CG13270|dme:Dmel_CG13270|dme:Dmel_CG4414|dme:Dmel_CG13270|	53513|37421|41311|3771877|44887|53513|3771877|35369|53513|53513|37590|53513|	http://www.genome.jp/kegg-bin/show_pathway?dme00830/dme:Dmel_CG3481%09red/dme:Dmel_CG15661%09red/dme:Dmel_CG4414%09red/dme:Dmel_CG6598%09red/dme:Dmel_CG9265%09red/dme:Dmel_CG13270%09red/dme:Dmel_CG31991%09red
Base excision repair	KEGG PATHWAY	dme03410	8	20	0.408673	0.925273	105224168|105227145|105221839|105225261|105231047|105224519|105226860|105223305	dme:Dmel_CG5949|dme:Dmel_CG40411|dme:Dmel_CG3975|dme:Dmel_CG10489|dme:Dmel_CG9272|dme:Dmel_CG8648|dme:Dmel_CG5602|dme:Dmel_CG9193|	39746|3355109|34892|38661|35365|36887|37791|37290|	http://www.genome.jp/kegg-bin/show_pathway?dme03410/dme:Dmel_CG10489%09red/dme:Dmel_CG5949%09red/dme:Dmel_CG9193%09red/dme:Dmel_CG40411%09red/dme:Dmel_CG3975%09red/dme:Dmel_CG9272%09red/dme:Dmel_CG5602%09red/dme:Dmel_CG8648%09red
Citrate cycle (TCA cycle)	KEGG PATHWAY	dme00020	16	43	0.413693	0.925273	105226643|105222196|105232191|105230114|105233482|105226003|105222325|105223756|105222816|105229145|105228669|105224810|105230673|105229750|105232100|105224030	dme:Dmel_CG5214|dme:Dmel_CG12233|dme:Dmel_CG17725|dme:Dmel_CG1065|dme:Dmel_CG4094|dme:Dmel_CG7998|dme:Dmel_CG1516|dme:Dmel_CG5362|dme:Dmel_CG6342|dme:Dmel_CG8322|dme:Dmel_CG17246|dme:Dmel_CG7176|dme:Dmel_CG3283|dme:Dmel_CG10622|dme:Dmel_CG3861|dme:Dmel_CG7430|	41360|32940|37131|38447|31605|42185|36020|34414|41269|36760|37228|44291|35590|44001|31579|39988|	http://www.genome.jp/kegg-bin/show_pathway?dme00020/dme:Dmel_CG3283%09red/dme:Dmel_CG1516%09red/dme:Dmel_CG17246%09red/dme:Dmel_CG4094%09red/dme:Dmel_CG5362%09red/dme:Dmel_CG5214%09red/dme:Dmel_CG7430%09red/dme:Dmel_CG12233%09red/dme:Dmel_CG7998%09red/dme:Dmel_CG10622%09red/dme:Dmel_CG8322%09red/dme:Dmel_CG1065%09red/dme:Dmel_CG17725%09red/dme:Dmel_CG7176%09red/dme:Dmel_CG3861%09red/dme:Dmel_CG63…
Ether lipid metabolism	KEGG PATHWAY	dme00565	9	23	0.415502	0.925273	105225068|105224137|105233389|105232328|105227847|105231321|105224344|105231008|105230195	dme:Dmel_CG6016|dme:Dmel_CG32699|dme:Dmel_CG7149|dme:Dmel_CG33116|dme:Dmel_CG11438|dme:Dmel_CG6718|dme:Dmel_CG8962|dme:Dmel_CG8804|dme:Dmel_CG10253|	36496|31899|34063|326259|40469|39160|32529|35966|36669|	http://www.genome.jp/kegg-bin/show_pathway?dme00565/dme:Dmel_CG8804%09red/dme:Dmel_CG6718%09red/dme:Dmel_CG33116%09red/dme:Dmel_CG10253%09red/dme:Dmel_CG32699%09red/dme:Dmel_CG8962%09red/dme:Dmel_CG7149%09red/dme:Dmel_CG6016%09red/dme:Dmel_CG11438%09red
Drug metabolism - cytochrome P450	KEGG PATHWAY	dme00982	22	61	0.431086	0.925273	105224881|105230943|105228691|105230659|105225466|105226110|105231227|105232983|105222104|105232985|105225817|105229690|105225871|105229682|105228364|105232214|105231955|109579516|105226108|105229686|105228960|105228298	dme:Dmel_CG6662|dme:Dmel_CG6598|dme:Dmel_CG8938|dme:Dmel_CG4414|dme:Dmel_CG16936|dme:Dmel_CG13270|dme:Dmel_CG15661|dme:Dmel_CG3481|dme:Dmel_CG10045|dme:Dmel_CG3481|dme:Dmel_CG10045|dme:Dmel_CG17525|dme:Dmel_CG10045|dme:Dmel_CG17531|dme:Dmel_CG30000|dme:Dmel_CG13270|dme:Dmel_CG13270|dme:Dmel_CG13270|dme:Dmel_CG13270|dme:Dmel_CG17523|dme:Dmel_CG11140|dme:Dmel_CG1681|	38975|41311|36927|37590|37960|53513|37421|3771877|41503|3771877|41503|37109|41503|37112|35995|53513|53513|53513|53513|37107|45398|32299|	http://www.genome.jp/kegg-bin/show_pathway?dme00982/dme:Dmel_CG1681%09red/dme:Dmel_CG16936%09red/dme:Dmel_CG30000%09red/dme:Dmel_CG3481%09red/dme:Dmel_CG11140%09red/dme:Dmel_CG10045%09red/dme:Dmel_CG4414%09red/dme:Dmel_CG6598%09red/dme:Dmel_CG6662%09red/dme:Dmel_CG17531%09red/dme:Dmel_CG13270%09red/dme:Dmel_CG17525%09red/dme:Dmel_CG17523%09red/dme:Dmel_CG15661%09red/dme:Dmel_CG8938%09red
Metabolism of xenobiotics by cytochrome P450	KEGG PATHWAY	dme00980	22	61	0.431086	0.925273	105224881|105230943|105228691|105230659|105225466|105226110|105231227|105232983|105222104|105232985|105225817|105229690|105225871|105229682|105228364|105232214|105231955|109579516|105226108|105229686|105228960|105228298	dme:Dmel_CG6662|dme:Dmel_CG6598|dme:Dmel_CG8938|dme:Dmel_CG4414|dme:Dmel_CG16936|dme:Dmel_CG13270|dme:Dmel_CG15661|dme:Dmel_CG3481|dme:Dmel_CG10045|dme:Dmel_CG3481|dme:Dmel_CG10045|dme:Dmel_CG17525|dme:Dmel_CG10045|dme:Dmel_CG17531|dme:Dmel_CG30000|dme:Dmel_CG13270|dme:Dmel_CG13270|dme:Dmel_CG13270|dme:Dmel_CG13270|dme:Dmel_CG17523|dme:Dmel_CG11140|dme:Dmel_CG1681|	38975|41311|36927|37590|37960|53513|37421|3771877|41503|3771877|41503|37109|41503|37112|35995|53513|53513|53513|53513|37107|45398|32299|	http://www.genome.jp/kegg-bin/show_pathway?dme00980/dme:Dmel_CG1681%09red/dme:Dmel_CG16936%09red/dme:Dmel_CG30000%09red/dme:Dmel_CG3481%09red/dme:Dmel_CG11140%09red/dme:Dmel_CG10045%09red/dme:Dmel_CG4414%09red/dme:Dmel_CG6598%09red/dme:Dmel_CG6662%09red/dme:Dmel_CG17531%09red/dme:Dmel_CG13270%09red/dme:Dmel_CG17525%09red/dme:Dmel_CG17523%09red/dme:Dmel_CG15661%09red/dme:Dmel_CG8938%09red
alpha-Linolenic acid metabolism	KEGG PATHWAY	dme00592	5	12	0.432862	0.925273	105229168|105231321|105228904|105224054|105232148	dme:Dmel_CG9709|dme:Dmel_CG6718|dme:Dmel_CG17544|dme:Dmel_CG17544|dme:Dmel_CG5009|	37446|39160|35213|35213|37028|	http://www.genome.jp/kegg-bin/show_pathway?dme00592/dme:Dmel_CG17544%09red/dme:Dmel_CG9709%09red/dme:Dmel_CG5009%09red/dme:Dmel_CG6718%09red
Carbon metabolism	KEGG PATHWAY	dme01200	37	105	0.435815	0.925273	105230943|105226480|105231966|105230673|105227029|105224030|105224405|105224335|105232833|105224810|105228768|105228669|105224950|105223756|105230953|105233482|105222960|105227281|105224617|105222816|105229750|105222196|105233782|105224404|105226643|105230114|105224381|105226003|105222325|105228097|105227572|105232621|105231795|105230177|105224599|105228674|105232100	dme:Dmel_CG6598|dme:Dmel_CG8430|dme:Dmel_CG12529|dme:Dmel_CG3283|dme:Dmel_CG5044|dme:Dmel_CG7430|dme:Dmel_CG4233|dme:Dmel_CG3724|dme:Dmel_CG6543|dme:Dmel_CG7176|dme:Dmel_CG17654|dme:Dmel_CG17246|dme:Dmel_CG6287|dme:Dmel_CG5362|dme:Dmel_CG4390|dme:Dmel_CG4094|dme:Dmel_CG8893|dme:Dmel_CG4001|dme:Dmel_CG8094|dme:Dmel_CG6342|dme:Dmel_CG10622|dme:Dmel_CG12233|dme:Dmel_CG8036|dme:Dmel_CG3127|dme:Dmel_C…	41311|36782|32974|35590|41869|39988|33373|31185|36536|44291|33351|37228|34554|34414|42396|31605|32545|36060|44008|41269|44001|32940|41027|33461|41360|38447|34276|42185|36020|35886|42620|38147|43582|246599|41253|32013|31579|	http://www.genome.jp/kegg-bin/show_pathway?dme01200/dme:Dmel_CG17333%09red/dme:Dmel_CG8094%09red/dme:Dmel_CG4390%09red/dme:Dmel_CG6598%09red/dme:Dmel_CG3861%09red/dme:Dmel_CG5362%09red/dme:Dmel_CG12233%09red/dme:Dmel_CG6287%09red/dme:Dmel_CG6342%09red/dme:Dmel_CG4233%09red/dme:Dmel_CG4094%09red/dme:Dmel_CG5044%09red/dme:Dmel_CG7430%09red/dme:Dmel_CG3724%09red/dme:Dmel_CG10622%09red/dme:Dmel_CG304…
Phosphatidylinositol signaling system	KEGG PATHWAY	dme04070	15	41	0.440832	0.925273	105232613|105232178|105228179|105227287|105223389|105232848|105230384|105230705|105224163|105227982|105230700|105224228|105226127|105226168|105224763	dme:Dmel_CG31140|dme:Dmel_CG3620|dme:Dmel_CG6562|dme:Dmel_CG5373|dme:Dmel_CG4026|dme:Dmel_CG4574|dme:Dmel_CG34359|dme:Dmel_CG8657|dme:Dmel_CG17029|dme:Dmel_CG9391|dme:Dmel_CG6355|dme:Dmel_CG4200|dme:Dmel_CG10260|dme:Dmel_CG9245|dme:Dmel_CG11621|	42836|31376|37517|37733|34300|33204|32285|36408|39740|40346|37033|32601|31247|32506|39329|	http://www.genome.jp/kegg-bin/show_pathway?dme04070/dme:Dmel_CG4574%09red/dme:Dmel_CG10260%09red/dme:Dmel_CG4026%09red/dme:Dmel_CG9391%09red/dme:Dmel_CG11621%09red/dme:Dmel_CG31140%09red/dme:Dmel_CG3620%09red/dme:Dmel_CG6562%09red/dme:Dmel_CG5373%09red/dme:Dmel_CG9245%09red/dme:Dmel_CG17029%09red/dme:Dmel_CG34359%09red/dme:Dmel_CG4200%09red/dme:Dmel_CG8657%09red/dme:Dmel_CG6355%09red
Porphyrin and chlorophyll metabolism	KEGG PATHWAY	dme00860	15	41	0.440832	0.925273	105226110|105231227|105223785|105232214|105232858|105231346|105228374|105224118|105231955|109579516|105230659|105225551|105231740|105226108|105221768	dme:Dmel_CG13270|dme:Dmel_CG15661|dme:Dmel_CG15117|dme:Dmel_CG13270|dme:Dmel_CG9165|dme:Dmel_CG10335|dme:Dmel_CG1818|dme:Dmel_CG5037|dme:Dmel_CG13270|dme:Dmel_CG13270|dme:Dmel_CG4414|dme:Dmel_CG1885|dme:Dmel_CG2098|dme:Dmel_CG13270|dme:Dmel_CG3433|	53513|37421|37197|53513|46140|39402|35986|34394|53513|53513|37590|31817|43757|53513|44701|	http://www.genome.jp/kegg-bin/show_pathway?dme00860/dme:Dmel_CG3433%09red/dme:Dmel_CG15117%09red/dme:Dmel_CG4414%09red/dme:Dmel_CG1818%09red/dme:Dmel_CG9165%09red/dme:Dmel_CG2098%09red/dme:Dmel_CG13270%09red/dme:Dmel_CG15661%09red/dme:Dmel_CG1885%09red/dme:Dmel_CG10335%09red/dme:Dmel_CG5037%09red
2-Oxocarboxylic acid metabolism	KEGG PATHWAY	dme01210	7	18	0.44707	0.925273	105222196|105224405|105229807|105224810|105222816|105226480|105232100	dme:Dmel_CG12233|dme:Dmel_CG4233|dme:Dmel_CG6465|dme:Dmel_CG7176|dme:Dmel_CG6342|dme:Dmel_CG8430|dme:Dmel_CG3861|	32940|33373|41274|44291|41269|36782|31579|	http://www.genome.jp/kegg-bin/show_pathway?dme01210/dme:Dmel_CG4233%09red/dme:Dmel_CG3861%09red/dme:Dmel_CG12233%09red/dme:Dmel_CG7176%09red/dme:Dmel_CG8430%09red/dme:Dmel_CG6342%09red/dme:Dmel_CG6465%09red
Wnt signaling pathway	KEGG PATHWAY	dme04310	31	88	0.447535	0.925273	105229136|105231459|105224601|105225549|105226959|105226958|105226771|105231565|105226505|105222894|105224938|105234077|105233323|105224732|105227509|105233714|105228851|105233202|105232522|105229790|105232178|105231445|105228235|105224720|105225090|105223252|105223552|105223456|105232848|105231514|105226202	dme:Dmel_CG1877|dme:Dmel_CG2248|dme:Dmel_CG4003|dme:Dmel_CG4889|dme:Dmel_CG9842|dme:Dmel_CG9819|dme:Dmel_CG4379|dme:Dmel_CG3412|dme:Dmel_CG18069|dme:Dmel_CG4209|dme:Dmel_CG15224|dme:Dmel_CG16785|dme:Dmel_CG18492|dme:Dmel_CG18803|dme:Dmel_CG14622|dme:Dmel_CG9949|dme:Dmel_CG3135|dme:Dmel_CG16982|dme:Dmel_CG2048|dme:Dmel_CG11579|dme:Dmel_CG3620|dme:Dmel_CG2248|dme:Dmel_CG6205|dme:Dmel_CG9739|dme:Dme…	35742|38146|53439|34009|32624|8674098|34284|42504|43828|44317|32132|31023|39659|40260|31075|39884|31617|31014|43673|31151|31376|38146|32818|40090|44279|32551|31075|44843|33204|43725|32838|	http://www.genome.jp/kegg-bin/show_pathway?dme04310/dme:Dmel_CG15224%09red/dme:Dmel_CG4889%09red/dme:Dmel_CG1877%09red/dme:Dmel_CG14622%09red/dme:Dmel_CG2048%09red/dme:Dmel_CG9949%09red/dme:Dmel_CG6205%09red/dme:Dmel_CG3135%09red/dme:Dmel_CG16982%09red/dme:Dmel_CG9096%09red/dme:Dmel_CG4379%09red/dme:Dmel_CG9842%09red/dme:Dmel_CG11579%09red/dme:Dmel_CG1775%09red/dme:Dmel_CG18492%09red/dme:Dmel_CG1…
Glutathione metabolism	KEGG PATHWAY	dme00480	22	62	0.456472	0.925273	105224881|105224335|105231966|105228691|105229822|105225466|105231348|105225087|105225442|105222212|105222104|105224810|105233734|105225817|105229690|105225871|105226813|105228364|105222861|105228298|105229686|105229682	dme:Dmel_CG6662|dme:Dmel_CG3724|dme:Dmel_CG12529|dme:Dmel_CG8938|dme:Dmel_CG4919|dme:Dmel_CG16936|dme:Dmel_CG4300|dme:Dmel_CG5371|dme:Dmel_CG8327|dme:Dmel_CG2259|dme:Dmel_CG10045|dme:Dmel_CG7176|dme:Dmel_CG14516|dme:Dmel_CG10045|dme:Dmel_CG17525|dme:Dmel_CG10045|dme:Dmel_CG4752|dme:Dmel_CG30000|dme:Dmel_CG6835|dme:Dmel_CG1681|dme:Dmel_CG17523|dme:Dmel_CG17531|	38975|31185|32974|36927|248194|37960|39403|34392|41167|53581|41503|44291|43444|41503|37109|41503|37569|35995|32775|32299|37107|37112|	http://www.genome.jp/kegg-bin/show_pathway?dme00480/dme:Dmel_CG1681%09red/dme:Dmel_CG6662%09red/dme:Dmel_CG30000%09red/dme:Dmel_CG4300%09red/dme:Dmel_CG14516%09red/dme:Dmel_CG6835%09red/dme:Dmel_CG12529%09red/dme:Dmel_CG10045%09red/dme:Dmel_CG2259%09red/dme:Dmel_CG16936%09red/dme:Dmel_CG5371%09red/dme:Dmel_CG3724%09red/dme:Dmel_CG7176%09red/dme:Dmel_CG17523%09red/dme:Dmel_CG8327%09red/dme:Dmel_CG…
Ascorbate and aldarate metabolism	KEGG PATHWAY	dme00053	11	30	0.462637	0.925273	105226110|105226135|105224514|105231227|105226108|105232214|105232622|105228363|105231955|109579516|105230659	dme:Dmel_CG13270|dme:Dmel_CG6910|dme:Dmel_CG31075|dme:Dmel_CG15661|dme:Dmel_CG13270|dme:Dmel_CG13270|dme:Dmel_CG9629|dme:Dmel_CG3752|dme:Dmel_CG13270|dme:Dmel_CG13270|dme:Dmel_CG4414|	53513|39391|43244|37421|53513|53513|40097|34256|53513|53513|37590|	http://www.genome.jp/kegg-bin/show_pathway?dme00053/dme:Dmel_CG4414%09red/dme:Dmel_CG31075%09red/dme:Dmel_CG9629%09red/dme:Dmel_CG6910%09red/dme:Dmel_CG13270%09red/dme:Dmel_CG15661%09red/dme:Dmel_CG3752%09red
Glycolysis / Gluconeogenesis	KEGG PATHWAY	dme00010	18	51	0.476659	0.926858	105228768|105224514|105232191|105230943|105232983|105232622|105228097|105227572|105227281|105233441|105222960|105231795|105224617|105232985|105228960|105228363|105224030|105224404	dme:Dmel_CG17654|dme:Dmel_CG31075|dme:Dmel_CG17725|dme:Dmel_CG6598|dme:Dmel_CG3481|dme:Dmel_CG9629|dme:Dmel_CG8251|dme:Dmel_CG7070|dme:Dmel_CG4001|dme:Dmel_CG10467|dme:Dmel_CG8893|dme:Dmel_CG2171|dme:Dmel_CG8094|dme:Dmel_CG3481|dme:Dmel_CG11140|dme:Dmel_CG3752|dme:Dmel_CG7430|dme:Dmel_CG3127|	33351|43244|37131|41311|3771877|40097|35886|42620|36060|38697|32545|43582|44008|3771877|45398|34256|39988|33461|	http://www.genome.jp/kegg-bin/show_pathway?dme00010/dme:Dmel_CG3481%09red/dme:Dmel_CG8251%09red/dme:Dmel_CG11140%09red/dme:Dmel_CG8094%09red/dme:Dmel_CG4001%09red/dme:Dmel_CG31075%09red/dme:Dmel_CG7430%09red/dme:Dmel_CG3127%09red/dme:Dmel_CG9629%09red/dme:Dmel_CG6598%09red/dme:Dmel_CG17654%09red/dme:Dmel_CG8893%09red/dme:Dmel_CG17725%09red/dme:Dmel_CG10467%09red/dme:Dmel_CG2171%09red/dme:Dmel_CG7…
Synthesis and degradation of ketone bodies	KEGG PATHWAY	dme00072	3	7	0.479744	0.926858	105230074|105232621|105227740	dme:Dmel_CG1140|dme:Dmel_CG9149|dme:Dmel_CG4311|	38261|38147|44154|	http://www.genome.jp/kegg-bin/show_pathway?dme00072/dme:Dmel_CG4311%09red/dme:Dmel_CG1140%09red/dme:Dmel_CG9149%09red
Protein export	KEGG PATHWAY	dme03060	8	22	0.494781	0.926858	105225024|105225317|105224939|105232640|105231873|105233951|105228412|105228596	dme:Dmel_CG5064|dme:Dmel_CG4758|dme:Dmel_CG4147|dme:Dmel_CG11500|dme:Dmel_CG2358|dme:Dmel_CG9539|dme:Dmel_CG10130|dme:Dmel_CG8860|	39028|34333|32133|50096|40815|33905|46080|36310|	http://www.genome.jp/kegg-bin/show_pathway?dme03060/dme:Dmel_CG10130%09red/dme:Dmel_CG4147%09red/dme:Dmel_CG2358%09red/dme:Dmel_CG5064%09red/dme:Dmel_CG4758%09red/dme:Dmel_CG8860%09red/dme:Dmel_CG11500%09red/dme:Dmel_CG9539%09red
Biosynthesis of amino acids	KEGG PATHWAY	dme01230	22	64	0.506978	0.926858	105222816|105226176|105226480|105224405|105229807|105226796|105224810|105228768|105224950|105222960|105224361|105227281|105230177|105229306|105222196|105233782|105224404|105222325|105232622|105227572|105231795|105232100	dme:Dmel_CG6342|dme:Dmel_CG18104|dme:Dmel_CG8430|dme:Dmel_CG4233|dme:Dmel_CG6465|dme:Dmel_CG10184|dme:Dmel_CG7176|dme:Dmel_CG17654|dme:Dmel_CG6287|dme:Dmel_CG8893|dme:Dmel_CG1753|dme:Dmel_CG4001|dme:Dmel_CG30410|dme:Dmel_CG2718|dme:Dmel_CG12233|dme:Dmel_CG8036|dme:Dmel_CG3127|dme:Dmel_CG1516|dme:Dmel_CG9629|dme:Dmel_CG7070|dme:Dmel_CG2171|dme:Dmel_CG3861|	41269|46717|36782|33373|41274|42783|44291|33351|34554|32545|33081|36060|246599|33172|32940|41027|33461|36020|40097|42620|43582|31579|	http://www.genome.jp/kegg-bin/show_pathway?dme01230/dme:Dmel_CG2718%09red/dme:Dmel_CG3861%09red/dme:Dmel_CG12233%09red/dme:Dmel_CG6287%09red/dme:Dmel_CG6342%09red/dme:Dmel_CG4233%09red/dme:Dmel_CG30410%09red/dme:Dmel_CG8036%09red/dme:Dmel_CG8893%09red/dme:Dmel_CG6465%09red/dme:Dmel_CG10184%09red/dme:Dmel_CG4001%09red/dme:Dmel_CG17654%09red/dme:Dmel_CG7176%09red/dme:Dmel_CG9629%09red/dme:Dmel_CG15…
Glycerolipid metabolism	KEGG PATHWAY	dme00561	15	44	0.532628	0.926858	105232613|105227296|105230785|105227847|105232622|105228079|105228363|105232103|105230705|105224514|105231008|105227422|105223261|105227741|105232764	dme:Dmel_CG31140|dme:Dmel_CG8709|dme:Dmel_CG31991|dme:Dmel_CG11438|dme:Dmel_CG9629|dme:Dmel_CG8298|dme:Dmel_CG3752|dme:Dmel_CG3812|dme:Dmel_CG8657|dme:Dmel_CG31075|dme:Dmel_CG8804|dme:Dmel_CG6084|dme:Dmel_CG4729|dme:Dmel_CG7997|dme:Dmel_CG1216|	42836|35790|44887|40469|40097|36282|34256|32230|36408|43244|35966|39304|39820|36829|38028|	http://www.genome.jp/kegg-bin/show_pathway?dme00561/dme:Dmel_CG8804%09red/dme:Dmel_CG8298%09red/dme:Dmel_CG4729%09red/dme:Dmel_CG11438%09red/dme:Dmel_CG3812%09red/dme:Dmel_CG31075%09red/dme:Dmel_CG6084%09red/dme:Dmel_CG7997%09red/dme:Dmel_CG31140%09red/dme:Dmel_CG9629%09red/dme:Dmel_CG31991%09red/dme:Dmel_CG8709%09red/dme:Dmel_CG1216%09red/dme:Dmel_CG8657%09red/dme:Dmel_CG3752%09red
Pentose phosphate pathway	KEGG PATHWAY	dme00030	8	23	0.536517	0.926858	105224335|105228097|105231966|105227281|105230177|105233871|105228674|105233782	dme:Dmel_CG3724|dme:Dmel_CG8251|dme:Dmel_CG12529|dme:Dmel_CG4001|dme:Dmel_CG30410|dme:Dmel_CG8525|dme:Dmel_CG17333|dme:Dmel_CG8036|	31185|35886|32974|36060|246599|36358|32013|41027|	http://www.genome.jp/kegg-bin/show_pathway?dme00030/dme:Dmel_CG17333%09red/dme:Dmel_CG8525%09red/dme:Dmel_CG8251%09red/dme:Dmel_CG12529%09red/dme:Dmel_CG4001%09red/dme:Dmel_CG3724%09red/dme:Dmel_CG30410%09red/dme:Dmel_CG8036%09red
RNA transport	KEGG PATHWAY	dme03013	46	139	0.568056	0.926858	105224190|105228439|105223563|105227927|105226741|105223077|105226150|105232194|105224757|105230559|105233466|105230383|105232051|105228084|105223019|105231077|105222193|105228645|105223840|105230997|105226455|105233162|105231852|105231914|105226946|105228407|105233860|109579517|105230351|105233869|105226457|105227110|105231978|105233687|105230424|105226607|105230500|105231897|105229288|105225415…	dme:Dmel_CG11606|dme:Dmel_CG11875|dme:Dmel_CG6819|dme:Dmel_CG7269|dme:Dmel_CG10161|dme:Dmel_CG8882|dme:Dmel_CG9177|dme:Dmel_CG3460|dme:Dmel_CG8038|dme:Dmel_CG12131|dme:Dmel_CG9946|dme:Dmel_CG1664|dme:Dmel_CG9769|dme:Dmel_CG5119|dme:Dmel_CG3806|dme:Dmel_CG7883|dme:Dmel_CG7035|dme:Dmel_CG12752|dme:Dmel_CG5733|dme:Dmel_CG4931|dme:Dmel_CG10811|dme:Dmel_CG11943|dme:Dmel_CG6203|dme:Dmel_CG33100|dme:Dme…	44392|43040|41562|33781|42789|33710|32566|31195|38889|36037|32617|43944|40587|37070|31156|43549|44409|37769|37078|41861|43839|33002|37528|326255|33981|36981|36722|318857|44072|36360|39877|37780|32970|44261|37005|3355041|37706|44437|33569|37792|31881|35762|33226|34549|31724|39844|	http://www.genome.jp/kegg-bin/show_pathway?dme03013/dme:Dmel_CG6819%09red/dme:Dmel_CG10837%09red/dme:Dmel_CG12234%09red/dme:Dmel_CG11606%09red/dme:Dmel_CG9177%09red/dme:Dmel_CG33082%09red/dme:Dmel_CG11184%09red/dme:Dmel_CG8038%09red/dme:Dmel_CG4494%09red/dme:Dmel_CG10840%09red/dme:Dmel_CG4954%09red/dme:Dmel_CG3806%09red/dme:Dmel_CG30176%09red/dme:Dmel_CG33100%09red/dme:Dmel_CG8831%09red/dme:Dmel_…
Glyoxylate and dicarboxylate metabolism	KEGG PATHWAY	dme00630	8	24	0.576856	0.926858	105223756|105227453|105222816|105232621|105226003|105229306|105227979|105232100	dme:Dmel_CG5362|dme:Dmel_CG2227|dme:Dmel_CG6342|dme:Dmel_CG9149|dme:Dmel_CG7998|dme:Dmel_CG2718|dme:Dmel_CG7758|dme:Dmel_CG3861|	34414|31960|41269|38147|42185|33172|40349|31579|	http://www.genome.jp/kegg-bin/show_pathway?dme00630/dme:Dmel_CG2227%09red/dme:Dmel_CG2718%09red/dme:Dmel_CG7758%09red/dme:Dmel_CG3861%09red/dme:Dmel_CG9149%09red/dme:Dmel_CG5362%09red/dme:Dmel_CG7998%09red/dme:Dmel_CG6342%09red
Glycerophospholipid metabolism	KEGG PATHWAY	dme00564	19	58	0.584354	0.926858	105225068|105232613|105224137|105233389|105232328|105224741|105226168|105227847|105226401|105231321|105227296|105222107|105230705|105233950|105231008|105232103|105229745|105223261|105227191	dme:Dmel_CG6016|dme:Dmel_CG31140|dme:Dmel_CG32699|dme:Dmel_CG7149|dme:Dmel_CG33116|dme:Dmel_CG18815|dme:Dmel_CG9245|dme:Dmel_CG11438|dme:Dmel_CG9042|dme:Dmel_CG6718|dme:Dmel_CG8709|dme:Dmel_CG8766|dme:Dmel_CG8657|dme:Dmel_CG9526|dme:Dmel_CG8804|dme:Dmel_CG3812|dme:Dmel_CG8745|dme:Dmel_CG4729|dme:Dmel_CG4825|	36496|42836|31899|34063|326259|59176|32506|40469|33824|39160|35790|36405|36408|33900|35966|32230|39530|39820|40281|	http://www.genome.jp/kegg-bin/show_pathway?dme00564/dme:Dmel_CG8804%09red/dme:Dmel_CG6718%09red/dme:Dmel_CG18815%09red/dme:Dmel_CG33116%09red/dme:Dmel_CG4729%09red/dme:Dmel_CG3812%09red/dme:Dmel_CG11438%09red/dme:Dmel_CG32699%09red/dme:Dmel_CG31140%09red/dme:Dmel_CG4825%09red/dme:Dmel_CG7149%09red/dme:Dmel_CG6016%09red/dme:Dmel_CG9245%09red/dme:Dmel_CG9526%09red/dme:Dmel_CG9042%09red/dme:Dmel_CG8…
Regulation of autophagy	KEGG PATHWAY	dme04140	6	18	0.585887	0.926858	105232559|105225833|105227287|105225805|105228783|105232160	dme:Dmel_CG7331|dme:Dmel_CG11877|dme:Dmel_CG5373|dme:Dmel_CG6194|dme:Dmel_CG4428|dme:Dmel_CG32672|	40998|43438|37733|41868|33283|32001|	http://www.genome.jp/kegg-bin/show_pathway?dme04140/dme:Dmel_CG32672%09red/dme:Dmel_CG4428%09red/dme:Dmel_CG5373%09red/dme:Dmel_CG6194%09red/dme:Dmel_CG11877%09red/dme:Dmel_CG7331%09red
Mucin type O-Glycan biosynthesis	KEGG PATHWAY	dme00512	5	15	0.592476	0.926858	105226964|105224387|105232417|105228935|105224641	dme:Dmel_CG6394|dme:Dmel_CG31651|dme:Dmel_CG7480|dme:Dmel_CG8182|dme:Dmel_CG4445|	32836|326151|48775|36717|35627|	http://www.genome.jp/kegg-bin/show_pathway?dme00512/dme:Dmel_CG7480%09red/dme:Dmel_CG6394%09red/dme:Dmel_CG4445%09red/dme:Dmel_CG31651%09red/dme:Dmel_CG8182%09red
Fatty acid elongation	KEGG PATHWAY	dme00062	4	12	0.601527	0.926858	105225932|105224381|105232833|105226875	dme:Dmel_CG4851|dme:Dmel_CG4389|dme:Dmel_CG6543|dme:Dmel_CG4581|	34564|34276|36536|37784|	http://www.genome.jp/kegg-bin/show_pathway?dme00062/dme:Dmel_CG6543%09red/dme:Dmel_CG4389%09red/dme:Dmel_CG4581%09red/dme:Dmel_CG4851%09red
Glycosaminoglycan biosynthesis - heparan sulfate / heparin	KEGG PATHWAY	dme00534	4	12	0.601527	0.926858	105232037|105234204|105230846|105230061	dme:Dmel_CG10117|dme:Dmel_CG32775|dme:Dmel_CG4451|dme:Dmel_CG32300|	36614|251900|42380|38288|	http://www.genome.jp/kegg-bin/show_pathway?dme00534/dme:Dmel_CG10117%09red/dme:Dmel_CG4451%09red/dme:Dmel_CG32775%09red/dme:Dmel_CG32300%09red
Fructose and mannose metabolism	KEGG PATHWAY	dme00051	9	28	0.610251	0.926858	105228089|105225298|105227281|105231795|105224617|105227422|105231197|105222197|105234103	dme:Dmel_CG2070|dme:Dmel_CG10688|dme:Dmel_CG4001|dme:Dmel_CG2171|dme:Dmel_CG8094|dme:Dmel_CG6084|dme:Dmel_CG8890|dme:Dmel_CG3400|dme:Dmel_CG4649|	35706|39436|36060|43582|44008|39304|33716|32938|41313|	http://www.genome.jp/kegg-bin/show_pathway?dme00051/dme:Dmel_CG4649%09red/dme:Dmel_CG10688%09red/dme:Dmel_CG4001%09red/dme:Dmel_CG8094%09red/dme:Dmel_CG6084%09red/dme:Dmel_CG2171%09red/dme:Dmel_CG2070%09red/dme:Dmel_CG3400%09red/dme:Dmel_CG8890%09red
Drug metabolism - other enzymes	KEGG PATHWAY	dme00983	15	47	0.619357	0.926858	105222995|105226110|105227633|105226577|105223785|105232214|105231050|105224909|105222357|105231955|109579516|105230659|105231227|105230354|105226108	dme:Dmel_CG6364|dme:Dmel_CG13270|dme:Dmel_CG9242|dme:Dmel_CG1411|dme:Dmel_CG15117|dme:Dmel_CG13270|dme:Dmel_CG6330|dme:Dmel_CG2194|dme:Dmel_CG3027|dme:Dmel_CG13270|dme:Dmel_CG13270|dme:Dmel_CG4414|dme:Dmel_CG15661|dme:Dmel_CG7642|dme:Dmel_CG13270|	42894|53513|45830|40675|37197|53513|43240|31858|40916|53513|53513|37590|37421|41605|53513|	http://www.genome.jp/kegg-bin/show_pathway?dme00983/dme:Dmel_CG7642%09red/dme:Dmel_CG15117%09red/dme:Dmel_CG6364%09red/dme:Dmel_CG1411%09red/dme:Dmel_CG4414%09red/dme:Dmel_CG6330%09red/dme:Dmel_CG3027%09red/dme:Dmel_CG13270%09red/dme:Dmel_CG9242%09red/dme:Dmel_CG15661%09red/dme:Dmel_CG2194%09red
Basal transcription factors	KEGG PATHWAY	dme03022	12	38	0.629819	0.926858	105231297|105224745|105222339|105223929|105229443|105227354|105224860|105222414|105229663|105230522|105225851|105228658	dme:Dmel_CG6711|dme:Dmel_CG10415|dme:Dmel_CG6474|dme:Dmel_CG8019|dme:Dmel_CG32211|dme:Dmel_CG7764|dme:Dmel_CG1276|dme:Dmel_CG7405|dme:Dmel_CG7614|dme:Dmel_CG8151|dme:Dmel_CG5163|dme:Dmel_CG9433|	39164|39313|32762|39202|40134|39688|38527|40429|36130|36598|42822|37414|	http://www.genome.jp/kegg-bin/show_pathway?dme03022/dme:Dmel_CG7764%09red/dme:Dmel_CG32211%09red/dme:Dmel_CG10415%09red/dme:Dmel_CG9433%09red/dme:Dmel_CG1276%09red/dme:Dmel_CG6711%09red/dme:Dmel_CG7405%09red/dme:Dmel_CG5163%09red/dme:Dmel_CG8019%09red/dme:Dmel_CG6474%09red/dme:Dmel_CG8151%09red/dme:Dmel_CG7614%09red
Metabolic pathways	KEGG PATHWAY	dme01100	298	902	0.630172	0.926858	105225068|105231843|105232613|105224344|105230943|105224139|105230911|105225764|105231966|105232100|105225998|105222457|105230673|105226176|105228793|105227847|105229822|105226400|105226674|105228089|105223889|105222570|105232191|105227212|105230354|105225261|105232198|105230384|105228768|105225953|105226957|105225384|105231748|105226070|105230705|105233469|105227635|105222296|105232178|105227296…	dme:Dmel_CG6016|dme:Dmel_CG12267|dme:Dmel_CG31140|dme:Dmel_CG8962|dme:Dmel_CG6598|dme:Dmel_CG1747|dme:Dmel_CG6213|dme:Dmel_CG3180|dme:Dmel_CG12529|dme:Dmel_CG3861|dme:Dmel_CG4307|dme:Dmel_CG7550|dme:Dmel_CG3283|dme:Dmel_CG18104|dme:Dmel_CG14476|dme:Dmel_CG11438|dme:Dmel_CG4919|dme:Dmel_CG8344|dme:Dmel_CG8646|dme:Dmel_CG2070|dme:Dmel_CG5287|dme:Dmel_CG1998|dme:Dmel_CG17725|dme:Dmel_CG11241|dme:Dme…	36496|41542|42836|32529|41311|32089|42341|41721|32974|31579|41845|38901|35590|46717|49953|40469|248194|36289|36394|35706|34711|32300|37131|40492|41605|38661|32524|32285|33351|40415|32259|36587|42216|41173|36408|31604|42295|46068|31376|35790|43373|31605|37733|31781|34300|45830|36060|32936|36760|37884|34137|33172|39402|32601|35337|32506|33935|43507|43750|32122|246458|34276|43757|44702|40679|35886|4…	http://www.genome.jp/kegg-bin/show_pathway?dme01100/dme:Dmel_CG14935%09red/dme:Dmel_CG3433%09red/dme:Dmel_CG17273%09red/dme:Dmel_CG2718%09red/dme:Dmel_CG8732%09red/dme:Dmel_CG16771%09red/dme:Dmel_CG9232%09red/dme:Dmel_CG30290%09red/dme:Dmel_CG3523%09red/dme:Dmel_CG31849%09red/dme:Dmel_CG18572%09red/dme:Dmel_CG8322%09red/dme:Dmel_CG17654%09red/dme:Dmel_CG33671%09red/dme:Dmel_CG8327%09red/dme:Dmel_…
Hippo signaling pathway - fly	KEGG PATHWAY	dme04391	18	57	0.636915	0.926858	105221973|105232522|105231083|105223481|105229542|105227282|105223592|105225549|105230393|105225859|105222503|105227822|105228127|105225045|105228494|105224608|105232568|105231004	dme:Dmel_CG10917|dme:Dmel_CG2048|dme:Dmel_CG17117|dme:Dmel_CG12676|dme:Dmel_CG31196|dme:Dmel_CG17870|dme:Dmel_CG17941|dme:Dmel_CG4889|dme:Dmel_CG32717|dme:Dmel_CG12072|dme:Dmel_CG5055|dme:Dmel_CG3352|dme:Dmel_CG4005|dme:Dmel_CG6964|dme:Dmel_CG42840|dme:Dmel_CG33967|dme:Dmel_CG13852|dme:Dmel_CG4656|	37089|43673|41273|33619|42186|36059|33245|34009|44861|43651|32703|33627|37851|46156|34179|41783|42634|42734|	http://www.genome.jp/kegg-bin/show_pathway?dme04391/dme:Dmel_CG13852%09red/dme:Dmel_CG17870%09red/dme:Dmel_CG4656%09red/dme:Dmel_CG42840%09red/dme:Dmel_CG12676%09red/dme:Dmel_CG4889%09red/dme:Dmel_CG5055%09red/dme:Dmel_CG32717%09red/dme:Dmel_CG4005%09red/dme:Dmel_CG12072%09red/dme:Dmel_CG17117%09red/dme:Dmel_CG17941%09red/dme:Dmel_CG3352%09red/dme:Dmel_CG10917%09red/dme:Dmel_CG31196%09red/dme:Dme…
Taurine and hypotaurine metabolism	KEGG PATHWAY	dme00430	2	6	0.637422	0.926858	105229437|105222457	dme:Dmel_CG5618|dme:Dmel_CG7550|	40241|38901|	http://www.genome.jp/kegg-bin/show_pathway?dme00430/dme:Dmel_CG5618%09red/dme:Dmel_CG7550%09red
Glycine, serine and threonine metabolism	KEGG PATHWAY	dme00260	9	29	0.645229	0.926858	105227212|105224361|105232622|105226796|105228945|105224599|105224950|105227979|105224030	dme:Dmel_CG11241|dme:Dmel_CG1753|dme:Dmel_CG9629|dme:Dmel_CG10184|dme:Dmel_CG6385|dme:Dmel_CG3999|dme:Dmel_CG6287|dme:Dmel_CG7758|dme:Dmel_CG7430|	40492|33081|40097|42783|37026|41253|34554|40349|39988|	http://www.genome.jp/kegg-bin/show_pathway?dme00260/dme:Dmel_CG10184%09red/dme:Dmel_CG7758%09red/dme:Dmel_CG3999%09red/dme:Dmel_CG7430%09red/dme:Dmel_CG9629%09red/dme:Dmel_CG6287%09red/dme:Dmel_CG11241%09red/dme:Dmel_CG6385%09red/dme:Dmel_CG1753%09red
Pentose and glucuronate interconversions	KEGG PATHWAY	dme00040	14	45	0.650402	0.926858	105226110|105224514|105231227|105223785|105232214|105228363|105225051|105230659|105231955|109579516|105227422|105224947|105226108|105234103	dme:Dmel_CG13270|dme:Dmel_CG31075|dme:Dmel_CG15661|dme:Dmel_CG15117|dme:Dmel_CG13270|dme:Dmel_CG3752|dme:Dmel_CG4347|dme:Dmel_CG4414|dme:Dmel_CG13270|dme:Dmel_CG13270|dme:Dmel_CG6084|dme:Dmel_CG9914|dme:Dmel_CG13270|dme:Dmel_CG4649|	53513|43244|37421|37197|53513|34256|39065|37590|53513|53513|39304|32592|53513|41313|	http://www.genome.jp/kegg-bin/show_pathway?dme00040/dme:Dmel_CG15117%09red/dme:Dmel_CG4347%09red/dme:Dmel_CG4414%09red/dme:Dmel_CG31075%09red/dme:Dmel_CG6084%09red/dme:Dmel_CG13270%09red/dme:Dmel_CG15661%09red/dme:Dmel_CG4649%09red/dme:Dmel_CG9914%09red/dme:Dmel_CG3752%09red
Purine metabolism	KEGG PATHWAY	dme00230	42	132	0.653912	0.926858	105231843|105230829|105223747|105231659|105230677|105227824|105223409|105226526|105225953|105225087|105228891|105226564|105229299|105225261|105232198|105222550|105226400|105232119|105222140|105226981|105230872|105222716|105231603|105231621|105227970|105225623|105225764|105223113|105230354|105227203|105232649|105224168|105223573|105227633|105228088|105221839|105224807|105224706|105227572|105222241…	dme:Dmel_CG12267|dme:Dmel_CG34341|dme:Dmel_CG31713|dme:Dmel_CG5276|dme:Dmel_CG33785|dme:Dmel_CG3590|dme:Dmel_CG33051|dme:Dmel_CG10122|dme:Dmel_CG11246|dme:Dmel_CG5371|dme:Dmel_CG11883|dme:Dmel_CG1163|dme:Dmel_CG13418|dme:Dmel_CG10489|dme:Dmel_CG17209|dme:Dmel_CG11089|dme:Dmel_CG8344|dme:Dmel_CG42276|dme:Dmel_CG17273|dme:Dmel_CG32549|dme:Dmel_CG2210|dme:Dmel_CG2867|dme:Dmel_CG6349|dme:Dmel_CG31155…	41542|35107|318908|41373|3772344|42051|39941|36617|40415|34392|36121|48312|42563|38661|32524|42973|36289|32233|42466|32822|43739|40935|42553|261631|38315|38753|41721|35196|41605|326128|39976|39746|33210|45830|246458|34892|38942|37875|42620|34796|32822|33963|	http://www.genome.jp/kegg-bin/show_pathway?dme00230/dme:Dmel_CG43663%09red/dme:Dmel_CG17273%09red/dme:Dmel_CG16758%09red/dme:Dmel_CG2867%09red/dme:Dmel_CG10685%09red/dme:Dmel_CG3590%09red/dme:Dmel_CG31713%09red/dme:Dmel_CG7885%09red/dme:Dmel_CG32549%09red/dme:Dmel_CG11883%09red/dme:Dmel_CG42276%09red/dme:Dmel_CG13773%09red/dme:Dmel_CG7642%09red/dme:Dmel_CG5949%09red/dme:Dmel_CG11089%09red/dme:Dme…
SNARE interactions in vesicular transport	KEGG PATHWAY	dme04130	6	20	0.670723	0.926858	105233428|105231443|105231913|105229123|105234172|105225883	dme:Dmel_CG5081|dme:Dmel_CG14181|dme:Dmel_CG31136|dme:Dmel_CG7736|dme:Dmel_CG7700|dme:Dmel_CG1599|	36173|39051|42854|40373|248102|36015|	http://www.genome.jp/kegg-bin/show_pathway?dme04130/dme:Dmel_CG5081%09red/dme:Dmel_CG14181%09red/dme:Dmel_CG7700%09red/dme:Dmel_CG1599%09red/dme:Dmel_CG31136%09red/dme:Dmel_CG7736%09red
Folate biosynthesis	KEGG PATHWAY	dme00790	7	24	0.696671	0.926858	105226111|105229079|105223745|105226149|105232088|105227127|105222790	dme:Dmel_CG8147|dme:Dmel_CG33048|dme:Dmel_CG16784|dme:Dmel_CG16771|dme:Dmel_CG2543|dme:Dmel_CG10238|dme:Dmel_CG12117|	41135|39238|35292|35218|32212|43017|31781|	http://www.genome.jp/kegg-bin/show_pathway?dme00790/dme:Dmel_CG16784%09red/dme:Dmel_CG10238%09red/dme:Dmel_CG16771%09red/dme:Dmel_CG2543%09red/dme:Dmel_CG33048%09red/dme:Dmel_CG8147%09red/dme:Dmel_CG12117%09red
Proteasome	KEGG PATHWAY	dme03050	15	50	0.697679	0.926858	105224394|105225563|105222421|105226752|105222328|105230861|105226793|105233347|105226839|105229478|105223056|105229296|105233586|105224271|105226042	dme:Dmel_CG18174|dme:Dmel_CG3455|dme:Dmel_CG8979|dme:Dmel_CG10230|dme:Dmel_CG1519|dme:Dmel_CG5266|dme:Dmel_CG11888|dme:Dmel_CG16916|dme:Dmel_CG3416|dme:Dmel_CG7619|dme:Dmel_CG1591|dme:Dmel_CG17331|dme:Dmel_CG4904|dme:Dmel_CG7762|dme:Dmel_CG1100|	33738|31567|36277|42802|36018|41531|43449|32047|37894|40388|32274|34999|34359|40174|40717|	http://www.genome.jp/kegg-bin/show_pathway?dme03050/dme:Dmel_CG18174%09red/dme:Dmel_CG17331%09red/dme:Dmel_CG3455%09red/dme:Dmel_CG1100%09red/dme:Dmel_CG7762%09red/dme:Dmel_CG3416%09red/dme:Dmel_CG1519%09red/dme:Dmel_CG5266%09red/dme:Dmel_CG10230%09red/dme:Dmel_CG7619%09red/dme:Dmel_CG11888%09red/dme:Dmel_CG8979%09red/dme:Dmel_CG16916%09red/dme:Dmel_CG1591%09red/dme:Dmel_CG4904%09red
Insect hormone biosynthesis	KEGG PATHWAY	dme00981	4	14	0.700574	0.926858	105224924|105232707|105230544|105225924	dme:Dmel_CG6816|dme:Dmel_CG14728|dme:Dmel_CG15106|dme:Dmel_CG13478|	32858|44858|37182|39592|	http://www.genome.jp/kegg-bin/show_pathway?dme00981/dme:Dmel_CG15106%09red/dme:Dmel_CG14728%09red/dme:Dmel_CG6816%09red/dme:Dmel_CG13478%09red
TGF-beta signaling pathway	KEGG PATHWAY	dme04350	10	34	0.701379	0.926858	105229136|105232021|105224429|105224222|105229997|105225122|105231514|105233202|105225527|105224794	dme:Dmel_CG1877|dme:Dmel_CG2262|dme:Dmel_CG1007|dme:Dmel_CG5562|dme:Dmel_CG1891|dme:Dmel_CG9885|dme:Dmel_CG1775|dme:Dmel_CG16982|dme:Dmel_CG9224|dme:Dmel_CG10539|	35742|31738|38091|37778|35731|33432|43725|31014|32498|38654|	http://www.genome.jp/kegg-bin/show_pathway?dme04350/dme:Dmel_CG9885%09red/dme:Dmel_CG1007%09red/dme:Dmel_CG16982%09red/dme:Dmel_CG10539%09red/dme:Dmel_CG9224%09red/dme:Dmel_CG1877%09red/dme:Dmel_CG2262%09red/dme:Dmel_CG5562%09red/dme:Dmel_CG1775%09red/dme:Dmel_CG1891%09red
Linoleic acid metabolism	KEGG PATHWAY	dme00591	2	7	0.704039	0.926858	105228089|105231321	dme:Dmel_CG2070|dme:Dmel_CG6718|	35706|39160|	http://www.genome.jp/kegg-bin/show_pathway?dme00591/dme:Dmel_CG6718%09red/dme:Dmel_CG2070%09red
Sphingolipid metabolism	KEGG PATHWAY	dme00600	8	28	0.719065	0.926858	105226359|105224709|105231761|105232714|105231008|105224139|105227847|105227741	dme:Dmel_CG3576|dme:Dmel_CG3376|dme:Dmel_CG1471|dme:Dmel_CG6962|dme:Dmel_CG8804|dme:Dmel_CG1747|dme:Dmel_CG11438|dme:Dmel_CG7997|	50392|37884|43618|41436|35966|32089|40469|36829|	http://www.genome.jp/kegg-bin/show_pathway?dme00600/dme:Dmel_CG8804%09red/dme:Dmel_CG7997%09red/dme:Dmel_CG6962%09red/dme:Dmel_CG3576%09red/dme:Dmel_CG11438%09red/dme:Dmel_CG1471%09red/dme:Dmel_CG3376%09red/dme:Dmel_CG1747%09red
Selenocompound metabolism	KEGG PATHWAY	dme00450	3	11	0.724169	0.926858	105225384|105228306|105226067	dme:Dmel_CG8553|dme:Dmel_CG2151|dme:Dmel_CG6950|	36587|31760|41433|	http://www.genome.jp/kegg-bin/show_pathway?dme00450/dme:Dmel_CG8553%09red/dme:Dmel_CG6950%09red/dme:Dmel_CG2151%09red
Galactose metabolism	KEGG PATHWAY	dme00052	10	35	0.72975	0.926858	105225051|105229200|105227281|105233441|105224617|105222516|105227422|105233992|105227741|105222808	dme:Dmel_CG4347|dme:Dmel_CG14935|dme:Dmel_CG4001|dme:Dmel_CG10467|dme:Dmel_CG8094|dme:Dmel_CG5288|dme:Dmel_CG6084|dme:Dmel_CG12030|dme:Dmel_CG7997|dme:Dmel_CG9232|	39065|34598|36060|38697|44008|39031|39304|38076|36829|33935|	http://www.genome.jp/kegg-bin/show_pathway?dme00052/dme:Dmel_CG7997%09red/dme:Dmel_CG5288%09red/dme:Dmel_CG8094%09red/dme:Dmel_CG14935%09red/dme:Dmel_CG4347%09red/dme:Dmel_CG4001%09red/dme:Dmel_CG9232%09red/dme:Dmel_CG6084%09red/dme:Dmel_CG12030%09red/dme:Dmel_CG10467%09red
Pyruvate metabolism	KEGG PATHWAY	dme00620	13	45	0.733361	0.926858	105223756|105224514|105232191|105233482|105226003|105222325|105232622|105227572|105228363|105227892|105232621|105224030|105228969	dme:Dmel_CG5362|dme:Dmel_CG31075|dme:Dmel_CG17725|dme:Dmel_CG4094|dme:Dmel_CG7998|dme:Dmel_CG1516|dme:Dmel_CG9629|dme:Dmel_CG7070|dme:Dmel_CG3752|dme:Dmel_CG4365|dme:Dmel_CG9149|dme:Dmel_CG7430|dme:Dmel_CG11198|	34414|43244|37131|31605|42185|36020|40097|42620|34256|40299|38147|39988|35761|	http://www.genome.jp/kegg-bin/show_pathway?dme00620/dme:Dmel_CG1516%09red/dme:Dmel_CG11198%09red/dme:Dmel_CG5362%09red/dme:Dmel_CG4094%09red/dme:Dmel_CG4365%09red/dme:Dmel_CG9149%09red/dme:Dmel_CG7430%09red/dme:Dmel_CG31075%09red/dme:Dmel_CG9629%09red/dme:Dmel_CG7998%09red/dme:Dmel_CG17725%09red/dme:Dmel_CG7070%09red/dme:Dmel_CG3752%09red
Amino sugar and nucleotide sugar metabolism	KEGG PATHWAY	dme00520	13	45	0.733361	0.926858	105232601|105225298|105228097|105225051|105224617|105228005|105234126|105222516|105227416|105231197|105222808|105233992|105231918	dme:Dmel_CG1969|dme:Dmel_CG10688|dme:Dmel_CG8251|dme:Dmel_CG4347|dme:Dmel_CG8094|dme:Dmel_CG7979|dme:Dmel_CG6957|dme:Dmel_CG5288|dme:Dmel_CG5946|dme:Dmel_CG8890|dme:Dmel_CG9232|dme:Dmel_CG12030|dme:Dmel_CG1345|	43504|39436|35886|39065|44008|38911|33783|39031|39336|33716|33935|38076|43373|	http://www.genome.jp/kegg-bin/show_pathway?dme00520/dme:Dmel_CG5288%09red/dme:Dmel_CG8094%09red/dme:Dmel_CG8251%09red/dme:Dmel_CG10688%09red/dme:Dmel_CG5946%09red/dme:Dmel_CG4347%09red/dme:Dmel_CG9232%09red/dme:Dmel_CG1345%09red/dme:Dmel_CG1969%09red/dme:Dmel_CG12030%09red/dme:Dmel_CG7979%09red/dme:Dmel_CG6957%09red/dme:Dmel_CG8890%09red
N-Glycan biosynthesis	KEGG PATHWAY	dme00510	10	36	0.756278	0.926858	105230695|105223889|105229728|105230398|105223888|105224362|105230716|105228793|105223088|105225343	dme:Dmel_CG6370|dme:Dmel_CG5287|dme:Dmel_CG42275|dme:Dmel_CG2448|dme:Dmel_CG31849|dme:Dmel_CG1518|dme:Dmel_CG4084|dme:Dmel_CG14476|dme:Dmel_CG7830|dme:Dmel_CG13431|	37029|34711|31957|32122|318981|33082|37754|49953|34137|37323|	http://www.genome.jp/kegg-bin/show_pathway?dme00510/dme:Dmel_CG6370%09red/dme:Dmel_CG4084%09red/dme:Dmel_CG7830%09red/dme:Dmel_CG1518%09red/dme:Dmel_CG5287%09red/dme:Dmel_CG13431%09red/dme:Dmel_CG31849%09red/dme:Dmel_CG2448%09red/dme:Dmel_CG14476%09red/dme:Dmel_CG42275%09red
Arachidonic acid metabolism	KEGG PATHWAY	dme00590	3	12	0.768918	0.926858	105223505|105226070|105231321	dme:Dmel_CG10602|dme:Dmel_CG16817|dme:Dmel_CG6718|	35146|41173|39160|	http://www.genome.jp/kegg-bin/show_pathway?dme00590/dme:Dmel_CG6718%09red/dme:Dmel_CG10602%09red/dme:Dmel_CG16817%09red
One carbon pool by folate	KEGG PATHWAY	dme00670	3	12	0.768918	0.926858	105229163|105222550|105226644	dme:Dmel_CG34424|dme:Dmel_CG11089|dme:Dmel_CG4067|	37699|42973|41279|	http://www.genome.jp/kegg-bin/show_pathway?dme00670/dme:Dmel_CG34424%09red/dme:Dmel_CG4067%09red/dme:Dmel_CG11089%09red
Starch and sucrose metabolism	KEGG PATHWAY	dme00500	17	60	0.774083	0.926858	105226110|105231227|105223312|105226108|105229200|105223785|105232214|105228097|105222900|105225051|105228655|105224617|105231955|109579516|105230659|105228005|105228748	dme:Dmel_CG13270|dme:Dmel_CG15661|dme:Dmel_CG6904|dme:Dmel_CG13270|dme:Dmel_CG14935|dme:Dmel_CG15117|dme:Dmel_CG13270|dme:Dmel_CG8251|dme:Dmel_CG9485|dme:Dmel_CG4347|dme:Dmel_CG33138|dme:Dmel_CG8094|dme:Dmel_CG13270|dme:Dmel_CG13270|dme:Dmel_CG4414|dme:Dmel_CG7979|dme:Dmel_CG4104|	53513|37421|41823|53513|34598|37197|53513|35886|37435|39065|326264|44008|53513|53513|37590|38911|33642|	http://www.genome.jp/kegg-bin/show_pathway?dme00500/dme:Dmel_CG14935%09red/dme:Dmel_CG8094%09red/dme:Dmel_CG8251%09red/dme:Dmel_CG15117%09red/dme:Dmel_CG4347%09red/dme:Dmel_CG4414%09red/dme:Dmel_CG13270%09red/dme:Dmel_CG33138%09red/dme:Dmel_CG4104%09red/dme:Dmel_CG15661%09red/dme:Dmel_CG6904%09red/dme:Dmel_CG7979%09red/dme:Dmel_CG9485%09red
mRNA surveillance pathway	KEGG PATHWAY	dme03015	20	70	0.777457	0.926858	105226112|105227590|105223955|105221905|105233362|105230383|105222872|105227927|105228084|105227915|105228470|105225415|105230876|105222193|105228645|105225747|105231149|105228823|105227113|105227110	dme:Dmel_CG17170|dme:Dmel_CG5643|dme:Dmel_CG7185|dme:Dmel_CG7698|dme:Dmel_CG10377|dme:Dmel_CG1664|dme:Dmel_CG1810|dme:Dmel_CG7269|dme:Dmel_CG5119|dme:Dmel_CG5605|dme:Dmel_CG9854|dme:Dmel_CG11184|dme:Dmel_CG2261|dme:Dmel_CG7035|dme:Dmel_CG12752|dme:Dmel_CG4733|dme:Dmel_CG6382|dme:Dmel_CG2253|dme:Dmel_CG1898|dme:Dmel_CG30176|	3354994|43312|38937|42240|33968|43944|32379|33781|37070|40240|49636|37792|43734|44409|37769|42368|34658|31724|117365|37780|	http://www.genome.jp/kegg-bin/show_pathway?dme03015/dme:Dmel_CG2253%09red/dme:Dmel_CG5605%09red/dme:Dmel_CG5643%09red/dme:Dmel_CG1810%09red/dme:Dmel_CG9854%09red/dme:Dmel_CG7269%09red/dme:Dmel_CG5119%09red/dme:Dmel_CG11184%09red/dme:Dmel_CG10377%09red/dme:Dmel_CG12752%09red/dme:Dmel_CG17170%09red/dme:Dmel_CG6382%09red/dme:Dmel_CG1898%09red/dme:Dmel_CG7035%09red/dme:Dmel_CG1664%09red/dme:Dmel_CG76…
Glycosaminoglycan degradation	KEGG PATHWAY	dme00531	4	16	0.780512	0.926858	105229345|105223785|105226674|105225646	dme:Dmel_CG6201|dme:Dmel_CG15117|dme:Dmel_CG8646|dme:Dmel_CG13397|	34544|37197|36394|46386|	http://www.genome.jp/kegg-bin/show_pathway?dme00531/dme:Dmel_CG8646%09red/dme:Dmel_CG6201%09red/dme:Dmel_CG13397%09red/dme:Dmel_CG15117%09red
Ubiquinone and other terpenoid-quinone biosynthesis	KEGG PATHWAY	dme00130	2	9	0.806726	0.928958	105226144|105231061	dme:Dmel_CG2453|dme:Dmel_CG9613|	32272|40988|	http://www.genome.jp/kegg-bin/show_pathway?dme00130/dme:Dmel_CG2453%09red/dme:Dmel_CG9613%09red
ABC transporters	KEGG PATHWAY	dme02010	2	9	0.806726	0.928958	105224339|105222965	dme:Dmel_CG2316|dme:Dmel_CG1718|	43772|33103|	http://www.genome.jp/kegg-bin/show_pathway?dme02010/dme:Dmel_CG1718%09red/dme:Dmel_CG2316%09red
Circadian rhythm - fly	KEGG PATHWAY	dme04711	2	9	0.806726	0.928958	105232522|105224282	dme:Dmel_CG2048|dme:Dmel_CG8727|	43673|40162|	http://www.genome.jp/kegg-bin/show_pathway?dme04711/dme:Dmel_CG2048%09red/dme:Dmel_CG8727%09red
Glycosylphosphatidylinositol(GPI)-anchor biosynthesis	KEGG PATHWAY	dme00563	5	21	0.821439	0.935832	105231351|105226295|105228520|105228186|105232841	dme:Dmel_CG12077|dme:Dmel_CG9865|dme:Dmel_CG4433|dme:Dmel_CG3160|dme:Dmel_CG6657|	38410|37470|42388|31487|44057|	http://www.genome.jp/kegg-bin/show_pathway?dme00563/dme:Dmel_CG9865%09red/dme:Dmel_CG12077%09red/dme:Dmel_CG4433%09red/dme:Dmel_CG6657%09red/dme:Dmel_CG3160%09red
Arginine and proline metabolism	KEGG PATHWAY	dme00330	14	53	0.829115	0.935832	105231348|105232585|105224514|105225442|105229807|105222650|105233565|105232622|105228363|105231760|105226176|105229306|105224405|105226480	dme:Dmel_CG4300|dme:Dmel_CG7145|dme:Dmel_CG31075|dme:Dmel_CG8327|dme:Dmel_CG6465|dme:Dmel_CG1417|dme:Dmel_CG5029|dme:Dmel_CG9629|dme:Dmel_CG3752|dme:Dmel_CG31022|dme:Dmel_CG18104|dme:Dmel_CG2718|dme:Dmel_CG4233|dme:Dmel_CG8430|	39403|40434|43244|41167|41274|33117|34396|40097|34256|43620|46717|33172|33373|36782|	http://www.genome.jp/kegg-bin/show_pathway?dme00330/dme:Dmel_CG4233%09red/dme:Dmel_CG4300%09red/dme:Dmel_CG31022%09red/dme:Dmel_CG18104%09red/dme:Dmel_CG2718%09red/dme:Dmel_CG31075%09red/dme:Dmel_CG9629%09red/dme:Dmel_CG1417%09red/dme:Dmel_CG8430%09red/dme:Dmel_CG5029%09red/dme:Dmel_CG6465%09red/dme:Dmel_CG8327%09red/dme:Dmel_CG7145%09red/dme:Dmel_CG3752%09red
Sulfur metabolism	KEGG PATHWAY	dme00920	2	10	0.845087	0.944509	105228313|105233538	dme:Dmel_CG7280|dme:Dmel_CG17903|	32878|34996|	http://www.genome.jp/kegg-bin/show_pathway?dme00920/dme:Dmel_CG17903%09red/dme:Dmel_CG7280%09red
Other types of O-glycan biosynthesis	KEGG PATHWAY	dme00514	2	12	0.901764	0.988599	105224969|105226162	dme:Dmel_CG9996|dme:Dmel_CG14789|	43008|31098|	http://www.genome.jp/kegg-bin/show_pathway?dme00514/dme:Dmel_CG14789%09red/dme:Dmel_CG9996%09red
Glycosphingolipid biosynthesis - globo series	KEGG PATHWAY	dme00603	1	7	0.90188	0.988599	105227741	dme:Dmel_CG7997|	36829|	http://www.genome.jp/kegg-bin/show_pathway?dme00603/dme:Dmel_CG7997%09red
Other glycan degradation	KEGG PATHWAY	dme00511	4	22	0.923071	1	105232312|105229685|105230961|105228369	dme:Dmel_CG6206|dme:Dmel_CG5613|dme:Dmel_CG7985|dme:Dmel_CG1827|	34437|32726|42178|35989|	http://www.genome.jp/kegg-bin/show_pathway?dme00511/dme:Dmel_CG5613%09red/dme:Dmel_CG6206%09red/dme:Dmel_CG1827%09red/dme:Dmel_CG7985%09red
Aminoacyl-tRNA biosynthesis	KEGG PATHWAY	dme00970	14	62	0.936943	1	105228885|105223534|105232704|105233656|105232023|105232434|105223299|105232501|105226926|105233857|105226525|105228440|105225206|105232578	dme:Dmel_CG12186|dme:Dmel_CG11471|dme:Dmel_CG7479|dme:Dmel_CG33123|dme:Dmel_CG2263|dme:Dmel_CG5353|dme:Dmel_CG4938|dme:Dmel_CG9735|dme:Dmel_CG9020|dme:Dmel_CG4938|dme:Dmel_CG10506|dme:Dmel_CG8431|dme:Dmel_CG12141|dme:Dmel_CG6007|	38331|45785|38581|326262|31740|45784|41862|45399|32539|41862|45786|36784|31904|42283|	http://www.genome.jp/kegg-bin/show_pathway?dme00970/dme:Dmel_CG5353%09red/dme:Dmel_CG12186%09red/dme:Dmel_CG7479%09red/dme:Dmel_CG2263%09red/dme:Dmel_CG10506%09red/dme:Dmel_CG9735%09red/dme:Dmel_CG9020%09red/dme:Dmel_CG12141%09red/dme:Dmel_CG8431%09red/dme:Dmel_CG6007%09red/dme:Dmel_CG11471%09red/dme:Dmel_CG4938%09red/dme:Dmel_CG33123%09red
Phototransduction - fly	KEGG PATHWAY	dme04745	5	28	0.944332	1	105226505|105232178|105226853|105222892|105232848	dme:Dmel_CG18069|dme:Dmel_CG3620|dme:Dmel_CG40129|dme:Dmel_CG17759|dme:Dmel_CG4574|	43828|31376|3355013|36384|33204|	http://www.genome.jp/kegg-bin/show_pathway?dme04745/dme:Dmel_CG4574%09red/dme:Dmel_CG3620%09red/dme:Dmel_CG40129%09red/dme:Dmel_CG17759%09red/dme:Dmel_CG18069%09red
Lysosome	KEGG PATHWAY	dme04142	20	90	0.968775	1	105226761|105223218|105224709|105233539|105228369|105232075|105229345|105226543|105223785|105232312|105227547|105233909|105225646|105233068|105228597|105225932|105231748|105226674|105223550|105227741	dme:Dmel_CG11314|dme:Dmel_CG3029|dme:Dmel_CG3376|dme:Dmel_CG17332|dme:Dmel_CG1827|dme:Dmel_CG9012|dme:Dmel_CG6201|dme:Dmel_CG3671|dme:Dmel_CG15117|dme:Dmel_CG6206|dme:Dmel_CG1709|dme:Dmel_CG12070|dme:Dmel_CG13397|dme:Dmel_CG14767|dme:Dmel_CG7291|dme:Dmel_CG4851|dme:Dmel_CG18617|dme:Dmel_CG8646|dme:Dmel_CG7780|dme:Dmel_CG7997|	43648|43943|37884|34997|35989|32537|34544|42490|37197|34437|43442|43662|46386|50250|33374|34564|42216|36394|48228|36829|	http://www.genome.jp/kegg-bin/show_pathway?dme04142/dme:Dmel_CG7997%09red/dme:Dmel_CG17332%09red/dme:Dmel_CG13397%09red/dme:Dmel_CG7291%09red/dme:Dmel_CG1827%09red/dme:Dmel_CG6201%09red/dme:Dmel_CG18617%09red/dme:Dmel_CG7780%09red/dme:Dmel_CG15117%09red/dme:Dmel_CG11314%09red/dme:Dmel_CG8646%09red/dme:Dmel_CG3376%09red/dme:Dmel_CG14767%09red/dme:Dmel_CG3029%09red/dme:Dmel_CG9012%09red/dme:Dmel_CG…
Spliceosome	KEGG PATHWAY	dme03040	29	125	0.975885	1	105229596|105227927|105223220|105222252|105224424|105221825|105222218|105225404|105222537|105226697|105225930|105231625|105233046|105224524|105228366|105232657|105234002|105231970|105226454|105230851|105222193|105228680|105221965|105223226|105222520|105221775|105232689|105233625|105228820	dme:Dmel_CG4264|dme:Dmel_CG7269|dme:Dmel_CG42724|dme:Dmel_CG10689|dme:Dmel_CG13900|dme:Dmel_CG9548|dme:Dmel_CG6197|dme:Dmel_CG18591|dme:Dmel_CG10777|dme:Dmel_CG12343|dme:Dmel_CG5931|dme:Dmel_CG6987|dme:Dmel_CG16792|dme:Dmel_CG11107|dme:Dmel_CG17768|dme:Dmel_CG6418|dme:Dmel_CG13892|dme:Dmel_CG9742|dme:Dmel_CG3949|dme:Dmel_CG11964|dme:Dmel_CG7035|dme:Dmel_CG18426|dme:Dmel_CG8427|dme:Dmel_CG11985|dm…	41840|33781|40785|35192|38093|33909|36514|34080|31707|36143|39737|53443|36314|35654|3772012|39218|38069|32636|44173|41068|44409|47457|36306|50007|41670|35003|41437|53435|31707|	http://www.genome.jp/kegg-bin/show_pathway?dme03040/dme:Dmel_CG16792%09red/dme:Dmel_CG9742%09red/dme:Dmel_CG10689%09red/dme:Dmel_CG12343%09red/dme:Dmel_CG3949%09red/dme:Dmel_CG9548%09red/dme:Dmel_CG13900%09red/dme:Dmel_CG18426%09red/dme:Dmel_CG12135%09red/dme:Dmel_CG6418%09red/dme:Dmel_CG8427%09red/dme:Dmel_CG6197%09red/dme:Dmel_CG17768%09red/dme:Dmel_CG6987%09red/dme:Dmel_CG11107%09red/dme:Dmel_…
Oxidative phosphorylation	KEGG PATHWAY	dme00190	32	139	0.982725	1	105226702|105229084|105232325|105230732|105229484|105224118|105230673|105228188|105227337|105227547|105228669|105231748|105227744|105233469|105224844|105222430|105230911|105226165|105230078|105225998|105230728|105226383|105222565|105224671|105233539|105232044|105230466|105226437|105232992|105232543|105232515|105232364	dme:Dmel_CG7712|dme:Dmel_CG13240|dme:Dmel_CG9306|dme:Dmel_CG12403|dme:Dmel_CG6020|dme:Dmel_CG5037|dme:Dmel_CG3283|dme:Dmel_CG30354|dme:Dmel_CG9140|dme:Dmel_CG1709|dme:Dmel_CG17246|dme:Dmel_CG18617|dme:Dmel_CG8048|dme:Dmel_CG3192|dme:Dmel_CG11154|dme:Dmel_CG4634|dme:Dmel_CG6213|dme:Dmel_CG12203|dme:Dmel_CG4169|dme:Dmel_CG4307|dme:Dmel_CG3762|dme:Dmel_CG6030|dme:Dmel_CG7610|dme:Dmel_CG14482|dme:Dme…	36159|34925|34747|45668|40272|34394|35590|246560|33852|43442|37228|42216|36826|31604|43829|37922|42341|32936|39846|41845|45012|42291|43507|36991|34997|44702|40679|39143|317928|41550|33443|33918|	http://www.genome.jp/kegg-bin/show_pathway?dme00190/dme:Dmel_CG17332%09red/dme:Dmel_CG30354%09red/dme:Dmel_CG8048%09red/dme:Dmel_CG3762%09red/dme:Dmel_CG13240%09red/dme:Dmel_CG6020%09red/dme:Dmel_CG8189%09red/dme:Dmel_CG3192%09red/dme:Dmel_CG9306%09red/dme:Dmel_CG8186%09red/dme:Dmel_CG17369%09red/dme:Dmel_CG6030%09red/dme:Dmel_CG32230%09red/dme:Dmel_CG9140%09red/dme:Dmel_CG14482%09red/dme:Dmel_CG…
Nitrogen metabolism	KEGG PATHWAY	dme00910	1	17	0.994634	1	105229306	dme:Dmel_CG2718|	33172|	http://www.genome.jp/kegg-bin/show_pathway?dme00910/dme:Dmel_CG2718%09red
Ribosome biogenesis in eukaryotes	KEGG PATHWAY	dme03008	39	188	0.998679	1	105224190|105228100|105233039|105224199|105226826|105223175|105222975|105223338|105232945|105229667|Novel00187|Novel00186|105232194|105222115|105230572|105233360|105224938|105230383|105233326|105230230|105228645|105229517|105222593|105224757|105227280|105222801|105231956|105226454|105230351|105226514|105226475|105224742|105232550|105225430|105229899|105229978|105232007|105233620|105224868	dme:Dmel_CG11606|dme:Dmel_CG30349|dme:Dmel_CG42666|dme:Dmel_CG12050|dme:Dmel_CG4866|dme:Dmel_CG1994|dme:Dmel_CG11130|dme:Dmel_CG12785|dme:Dmel_CG42666|dme:Dmel_CG7637|dme:Dmel_CG42666|dme:Dmel_CG42666|dme:Dmel_CG3460|dme:Dmel_CG7989|dme:Dmel_CG8571|dme:Dmel_CG10206|dme:Dmel_CG15224|dme:Dmel_CG1664|dme:Dmel_CG3291|dme:Dmel_CG8064|dme:Dmel_CG12752|dme:Dmel_CG11859|dme:Dmel_CG12325|dme:Dmel_CG8038|d…	44392|35885|31136|35374|36976|31811|32338|41973|31136|36135|31136|31136|31195|36831|38824|33966|32132|43944|32935|42196|37769|43046|36144|38889|33960|33843|46032|44173|44072|39834|39774|39309|42811|36268|41647|35963|31387|37397|39904|	http://www.genome.jp/kegg-bin/show_pathway?dme03008/dme:Dmel_CG3291%09red/dme:Dmel_CG11606%09red/dme:Dmel_CG7989%09red/dme:Dmel_CG7728%09red/dme:Dmel_CG8038%09red/dme:Dmel_CG3949%09red/dme:Dmel_CG12050%09red/dme:Dmel_CG4866%09red/dme:Dmel_CG33158%09red/dme:Dmel_CG3527%09red/dme:Dmel_CG1404%09red/dme:Dmel_CG12752%09red/dme:Dmel_CG10214%09red/dme:Dmel_CG9107%09red/dme:Dmel_CG11660%09red/dme:Dmel_CG…
Neuroactive ligand-receptor interaction	KEGG PATHWAY	dme04080	1	44	0.999998	1	105222503	dme:Dmel_CG5055|	32703|	http://www.genome.jp/kegg-bin/show_pathway?dme04080/dme:Dmel_CG5055%09red
Ribosome	KEGG PATHWAY	dme03010	22	233	1	1	105231656|105231631|105229450|105230054|105229480|105230069|105227582|105224390|105230578|105230453|105224955|105223781|105233300|105228722|105233101|105224365|105222711|105229632|105225212|105227607|105227300|105230096	dme:Dmel_CG6764|dme:Dmel_CG11522|dme:Dmel_CG7636|dme:Dmel_CG3395|dme:Dmel_CG7490|dme:Dmel_CG9730|dme:Dmel_CG4207|dme:Dmel_CG5317|dme:Dmel_CG8338|dme:Dmel_CG31450|dme:Dmel_CG5920|dme:Dmel_CG11258|dme:Dmel_CG8849|dme:Dmel_CG7424|dme:Dmel_CG14792|dme:Dmel_CG4087|dme:Dmel_CG2957|dme:Dmel_CG4863|dme:Dmel_CG2033|dme:Dmel_CG3351|dme:Dmel_CG4326|dme:Dmel_CG13880|	41372|43723|39253|39108|40451|40091|37587|34625|36570|326141|34309|39477|33703|34098|31106|33214|40932|41347|44150|41757|37872|38046|	http://www.genome.jp/kegg-bin/show_pathway?dme03010/dme:Dmel_CG13880%09red/dme:Dmel_CG7490%09red/dme:Dmel_CG14792%09red/dme:Dmel_CG5920%09red/dme:Dmel_CG4863%09red/dme:Dmel_CG9730%09red/dme:Dmel_CG31450%09red/dme:Dmel_CG8338%09red/dme:Dmel_CG2957%09red/dme:Dmel_CG5317%09red/dme:Dmel_CG8849%09red/dme:Dmel_CG7636%09red/dme:Dmel_CG4326%09red/dme:Dmel_CG4207%09red/dme:Dmel_CG2033%09red/dme:Dmel_CG408…
