# Supplementary material for: Transcriptome Analysis of the Oriental Fruit Fly Bactrocera dorsalis Early Embryos
Source: Insects. 2020 May 23;11(5):323. doi: 10.3390/insects11050323 (PMC7290859; doi:10.3390/insects11050323)
Supplement: Supplementary file 1 [file insects-11-00323-s001.zip › Supplementary Material/Table S4.xlsx]

## Sheet: 2-4 h vs 0-1 h
GO_accession	Description	Term_type	Over_represented_pValue	Corrected_pValue	DEG_item	DEG_list	Bg_item	Bg_list	Up	Up_Gene_names	Down	Down_Gene_names
GO:0043168	anion binding	molecular_function	4.7088e-09	2.0728e-05	252	1379	1170	9671	44	105227592,105229085,105226145,105229978,105230343,105232039,105225921,105232092,105228558,105226385,105225625,105227927,105222007,105226157,105221966,105232490,105232522,105230779,105228964,105231060,105222162,105230469,105232760,105222849,105222514,105229676,105225217,109579230,105230338,105233326,105224502,105229351,105234120,Novel00239,105231534,105232528,105227113,105228981,105232633,10522507…	208	105229466,105232657,105228975,105231433,105233576,105232704,105222734,105229440,105234268,105224672,105222861,105229517,105222431,105223106,105231281,105224634,105228432,105223723,105232077,105222106,105228303,105232166,105225320,105230538,105229678,105232703,105227629,105226424,105233349,105222252,105226434,105230548,105230355,105228820,105232101,105225503,105229312,105225662,105224166,105229938…
GO:0036094	small molecule binding	molecular_function	1.5379e-08	2.6474e-05	250	1379	1176	9671	43	105230469,105222849,105232760,105222514,105229676,105225217,109579230,105230338,105233326,Novel00239,105224502,105234120,105231534,105232528,105227113,105225073,105228981,105232633,105227833,105222533,105223220,105229464,105229085,105227592,105226145,105229978,105232039,105232092,105228558,105226385,105225625,105227927,105233033,105221966,105226157,105232490,105232522,105222162,105231060,10523077…	207	105225746,105232888,105232381,105227546,105231574,105232416,105230222,105228957,105225492,105225136,105223022,105233305,105223331,105232088,105230090,105231460,105231650,105224324,105222356,105224676,105229588,105224950,105224030,105231711,105224957,105229693,105222960,105224524,105221885,105228001,105222731,105227305,105223186,105224168,105222183,105233252,105227977,105234138,105224268,105233392…
GO:0000166	nucleotide binding	molecular_function	2.7529e-08	2.6474e-05	245	1379	1155	9671	42	105233326,105230338,Novel00239,105224502,105234120,105230469,105222849,105232760,105222514,105229676,105225217,105227833,105222533,105223220,105229464,105231534,105232528,105227113,105225073,105232633,105228981,105232039,105232092,105228558,105226385,105229085,105227592,105226145,105229978,105222162,105231060,105228964,105230779,105226003,105233773,105225625,105227927,105233033,105226157,10522196…	203	105228001,105224524,105222960,105221885,105227305,105222731,105223186,105224168,105222183,105233252,105227977,105234138,105233392,105224268,105230296,105229412,105223574,105229255,105228801,105233210,105223010,105226613,105227633,105222885,105226793,105224799,105233163,105225696,105229010,105232686,105232434,105222325,105226678,105226050,105232888,105225746,105227546,105232381,105230222,105232416…
GO:1901265	nucleoside phosphate binding	molecular_function	2.7529e-08	2.6474e-05	245	1379	1155	9671	42	105233773,105230779,105228964,105231060,105222162,105226003,105232490,105232522,105227927,105225625,105233033,105221966,105226157,105228558,105226385,105232039,105232092,105226145,105229978,105227592,105229085,105227833,105223220,105229464,105222533,105232528,105227113,105228981,105232633,105225073,105231534,105230338,105233326,105224502,105234120,Novel00239,105222514,105229676,105225217,10523046…	203	105226075,105233624,105230411,105226860,105222641,105232970,105225827,105230129,105233734,105231951,105228928,105223735,105230370,105233868,105232642,105224339,105228440,105223774,105222675,105227184,105227086,105223277,105229200,105230851,105225430,105227875,105223299,105224335,105224868,105222058,105225407,105227347,105231585,105226415,105234170,105228916,105232934,105224089,105224279,105229078…
GO:0005622	intracellular	cellular_component	3.4318e-08	2.6474e-05	439	1379	2446	9671	117	105222876,Novel00238,105228593,105227937,105230054,105231747,105228594,105230044,105232005,105224416,105230063,105225156,105229592,105226448,105222151,105231534,105230338,105234159,109579705,105224347,105228827,105222011,105222514,105229747,105226215,105225217,105226889,105228314,105222849,105229748,105225593,105231060,105228896,105228722,105231783,105226038,105233068,105222729,105228857,10523038…	322	105224435,105232243,105229853,105225589,105223305,105225529,105222410,105231381,105230456,105228415,105223103,105223731,105231781,105232767,105230627,105231094,105227902,105234156,105230438,105232044,105229807,105222708,105233469,105232410,105224788,105227260,105231554,105228439,105223335,105232225,105224010,105224289,105234119,105224529,105226759,105229597,105229969,105232023,105229443,105224407…
GO:0001882	nucleoside binding	molecular_function	5.5028e-08	2.6474e-05	210	1379	956	9671	38	105231060,105222162,105230779,105228964,105225625,105227927,105221966,105226157,105232490,105232522,105232039,105232092,105226385,105228558,105229085,105227592,105229978,105226145,105227833,105222533,105229464,105231534,105227113,105232528,105225073,105228981,105232633,105230338,105233326,Novel00239,105234120,105224502,105230469,105222849,105232760,105222514,105225217,105229676	172	105233868,105232642,105230370,105223735,105227184,105227086,105222675,105224339,105228440,105230411,105233624,105226075,105233734,105231951,105228928,105230129,105226860,105232970,105222641,105224279,105224089,105228916,105231585,105227347,105226415,105222197,105231961,105229078,105230851,105225430,105229200,105223277,105224868,105222058,105225407,105223299,105226424,105227629,105232703,105229678…
GO:0035639	purine ribonucleoside triphosphate binding	molecular_function	6.2012e-08	2.6474e-05	209	1379	952	9671	38	105226157,105221966,105225625,105227927,105232522,105232490,105228964,105230779,105231060,105222162,105227592,105229085,105229978,105226145,105232092,105232039,105226385,105228558,105231534,105232633,105228981,105225073,105227113,105232528,105229464,105222533,105227833,105232760,105222849,105230469,105225217,105229676,105222514,105234120,105224502,Novel00239,105233326,105230338	171	105222197,105231961,105229078,105228916,105231585,105227347,105226415,105224279,105224089,105223299,105224868,105225407,105222058,105223277,105225430,105230851,105229200,105228440,105224339,105227086,105227184,105222675,105223735,105233868,105232642,105230370,105222641,105232970,105226860,105228928,105231951,105233734,105230129,105233624,105226075,105230411,105224672,105234268,105229440,105222734…
GO:0017076	purine nucleotide binding	molecular_function	6.3911e-08	2.6474e-05	211	1379	965	9671	38	105228964,105230779,105231060,105222162,105232490,105232522,105227927,105225625,105221966,105226157,105226385,105228558,105232039,105232092,105229978,105226145,105227592,105229085,105227833,105229464,105222533,105227113,105232528,105232633,105228981,105225073,105231534,105233326,105230338,105234120,105224502,Novel00239,105222514,105225217,105229676,105230469,105232760,105222849	173	105233624,105226075,105230411,105222641,105232970,105226860,105231951,105228928,105233734,105230129,105223735,105233868,105232642,105230370,105228440,105224339,105227086,105227184,105222675,105223277,105225430,105230851,105229200,105223299,105225407,105222058,105224868,105228916,105226415,105231585,105227347,105224279,105224089,105222197,105231961,105229078,105232101,105225503,105229312,105228820…
GO:0005524	ATP binding	molecular_function	7.1385e-08	2.6474e-05	189	1379	835	9671	34	105227833,105229464,105222533,105232528,105228981,105232633,105225073,105231534,105230338,105234120,105224502,Novel00239,105222514,105225217,105229676,105230469,105232760,105222849,105230779,105228964,105231060,105232490,105232522,105227927,105225625,105226157,105221966,105226385,105228558,105232039,105232092,105226145,105227592,105229085	155	105233681,105224031,105223939,105224629,105223137,105225710,105231568,105226735,105231168,105230159,105229290,105228951,105228658,105222245,105230293,105230438,105230189,105225922,105233347,105233857,105227593,105227101,105225948,105223929,105228464,105223141,105223304,105226961,105226771,105223335,105222005,105231025,105230452,105232443,105232023,105229969,105229857,105225087,105222161,105226613…
GO:0001883	purine nucleoside binding	molecular_function	7.8184e-08	2.6474e-05	209	1379	955	9671	38	105232092,105232039,105228558,105226385,105227592,105229085,105226145,105229978,105230779,105228964,105231060,105222162,105221966,105226157,105225625,105227927,105232522,105232490,105224502,105234120,Novel00239,105230338,105233326,105232760,105222849,105230469,105229676,105225217,105222514,105229464,105222533,105227833,105231534,105228981,105232633,105225073,105232528,105227113	171	105233349,105222252,105226434,105230548,105230355,105229678,105227629,105232703,105226424,105229938,105226926,105224166,105222117,105226051,105225509,105225563,105223805,105228820,105232101,105229312,105225503,105222734,105234268,105229440,105224672,105222861,105229517,105229466,105232657,105228975,105231433,105233576,105232704,105228303,105232166,105230538,105222431,105223106,105228432,105224634…
GO:0032549	ribonucleoside binding	molecular_function	7.8184e-08	2.6474e-05	209	1379	955	9671	38	105227833,105222533,105229464,105227113,105232528,105225073,105228981,105232633,105231534,105230338,105233326,Novel00239,105234120,105224502,105222514,105225217,105229676,105230469,105222849,105232760,105231060,105222162,105230779,105228964,105232490,105232522,105225625,105227927,105226157,105221966,105226385,105228558,105232039,105232092,105229978,105226145,105229085,105227592	171	105230351,105223137,105224031,105233681,105223939,105224629,105230159,105229290,105231568,105225710,105226735,105231168,105222245,105228951,105228658,105225922,105233347,105233857,105230293,105230438,105230189,105233687,105228464,105227593,105227101,105227260,105225948,105223929,105226961,105226771,105227906,105223335,105223141,105223304,105222005,105231025,105230452,105232443,105231229,105229857…
GO:0032550	purine ribonucleoside binding	molecular_function	7.8184e-08	2.6474e-05	209	1379	955	9671	38	105232039,105232092,105226385,105228558,105227592,105229085,105229978,105226145,105228964,105230779,105231060,105222162,105225625,105227927,105221966,105226157,105232490,105232522,105233326,105230338,105234120,105224502,Novel00239,105230469,105232760,105222849,105222514,105225217,105229676,105227833,105229464,105222533,105231534,105227113,105232528,105232633,105228981,105225073	171	105227629,105232703,105229678,105226424,105230548,105226434,105233349,105222252,105230355,105229312,105232101,105225503,105228820,105222117,105229938,105226926,105224166,105223805,105225509,105225563,105226051,105228975,105232657,105229466,105232704,105233576,105231433,105224672,105234268,105229440,105222734,105229517,105222861,105228432,105224634,105222431,105223106,105222106,105232077,105223723…
GO:0032555	purine ribonucleotide binding	molecular_function	7.8184e-08	2.6474e-05	209	1379	955	9671	38	105228558,105226385,105232092,105232039,105226145,105229978,105227592,105229085,105230779,105228964,105231060,105222162,105232522,105232490,105221966,105226157,105227927,105225625,105224502,105234120,Novel00239,105230338,105233326,105229676,105225217,105222514,105232760,105222849,105230469,105229464,105222533,105227833,105228981,105232633,105225073,105232528,105227113,105231534	171	105229938,105224166,105226926,105222117,105226051,105225509,105225563,105223805,105228820,105225503,105232101,105229312,105233349,105222252,105226434,105230548,105230355,105229678,105227629,105232703,105226424,105228303,105232166,105230538,105222431,105223106,105224634,105228432,105223723,105232077,105222106,105222734,105234268,105229440,105224672,105222861,105229517,105229466,105232657,105228975…
GO:0044424	intracellular part	cellular_component	8.5354e-08	2.677e-05	424	1379	2370	9671	114	105222849,105228314,105226889,105226215,105225217,105229747,105222514,105228827,105222011,109579705,105224347,105234159,105230338,105222151,105231534,105229592,105226448,105224416,105225156,105230063,105232005,105228594,105230044,105231747,105227937,105228593,105222876,Novel00238,105226541,105223758,105228373,105233101,105228532,105229998,105230855,105230661,105224283,105233413,105229887,10523276…	310	105230069,105230222,105234082,105233478,105233407,105222430,105232381,105231834,105224277,105228428,105228476,105230941,105230556,105232627,105231460,105225168,105225353,105227124,105225136,105225314,105233030,105225492,105233967,105221814,105230345,105232858,105221765,105223186,105232643,105224066,105230870,105222663,105228191,105225197,105222325,105231847,105231939,105226678,105226865,105229790…
GO:0032559	adenyl ribonucleotide binding	molecular_function	9.1219e-08	2.677e-05	189	1379	838	9671	34	105229085,105227592,105226145,105232039,105232092,105228558,105226385,105225625,105227927,105221966,105226157,105232490,105232522,105231060,105230779,105228964,105230469,105222849,105232760,105222514,105229676,105225217,105230338,Novel00239,105224502,105234120,105231534,105232528,105225073,105228981,105232633,105227833,105222533,105229464	155	105233576,105231433,105232704,105229466,105232657,105228975,105222861,105229517,105222734,105234268,105229440,105224672,105223723,105232077,105222106,105223106,105222431,105224634,105230538,105228303,105232166,105226424,105229678,105232703,105230355,105222252,105226434,105230548,105228820,105229312,105232101,105225503,105226051,105225563,105223805,105224166,105229938,105226926,105222117,105224089…
GO:0030554	adenyl nucleotide binding	molecular_function	1.0211e-07	2.8093e-05	190	1379	846	9671	34	105232490,105232522,105225625,105227927,105226157,105221966,105231060,105230779,105228964,105226145,105229085,105227592,105228558,105226385,105232039,105232092,105232528,105225073,105228981,105232633,105231534,105227833,105222533,105229464,105222514,105229676,105225217,105230469,105222849,105232760,105230338,Novel00239,105224502,105234120	156	105229200,105230851,105225430,105223277,105224868,105225407,105223299,105224089,105224279,105231585,105227347,105226415,105228916,105222197,105231961,105230411,105226075,105233624,105230129,105233734,105231951,105228928,105226860,105232970,105222641,105230370,105233868,105232642,105223735,105222675,105227184,105227086,105224339,105228440,105223723,105232077,105222106,105223106,105222431,105224634…
GO:0032553	ribonucleotide binding	molecular_function	1.0965e-07	2.8394e-05	210	1379	966	9671	38	105230338,105233326,Novel00239,105234120,105224502,105222514,105225217,105229676,105230469,105222849,105232760,105227833,105222533,105229464,105227113,105232528,105225073,105228981,105232633,105231534,105226385,105228558,105232039,105232092,105229978,105226145,105229085,105227592,105231060,105222162,105230779,105228964,105232490,105232522,105225625,105227927,105226157,105221966	172	105226613,105233210,105223010,105228801,105229412,105230296,105223574,105229255,105224799,105233163,105226793,105222885,105227633,105226678,105222325,105232686,105232434,105229010,105225696,105222731,105227305,105221885,105224524,105228001,105223186,105233252,105227977,105222183,105234138,105233392,105224268,105233305,105223331,105228957,105225136,105223022,105229588,105231460,105232088,105230090…
GO:0044237	cellular metabolic process	biological_process	2.7805e-07	6.7999e-05	595	1379	3495	9671	141	105226552,105222007,105228192,105231091,105232522,105223252,105225122,105222900,4657576,105232092,105230748,105232095,105222901,105224386,105230763,105223849,105228762,105225212,105225275,105233555,105225076,105225398,105231886,105225164,105232760,105230123,105225785,105224772,105227685,105225350,105224502,105234120,105231631,Novel00217,105231967,105224429,105232490,105231783,105230779,105228722,…	454	105230989,105229078,105231280,105228916,105224979,105227286,105225407,105222554,105226391,105224070,105230851,105223511,105226405,105222202,105221850,105233869,105222212,105233593,105227184,105228650,105230220,105232064,105228440,105230370,105223343,105232667,105226408,105223735,105227063,105225648,105223563,105223861,105226062,105224381,105223795,105233624,105222861,105231958,105229440,105226958…
GO:1901566	organonitrogen compound biosynthetic process	biological_process	3.0208e-07	6.9986e-05	131	1379	629	9671	41	105228909,105224386,105222458,105222901,105231328,105226523,105222335,105230855,105230661,105229998,105228532,105228373,105233101,105226541,105230940,105229748,105230779,105231783,105228722,105234277,105226003,105231091,105226552,105234159,105231631,105234120,105232037,105225217,105226215,105229306,105225164,105225076,105233039,105233555,105232528,105225212,105225397,105228762,105224416,105230763…	90	105232658,105230872,105233310,105226839,105226926,105227895,105223555,105226223,105230548,105229951,105225320,105230538,105232704,105225021,105232680,105229450,105222861,105231958,105222895,105233012,105233624,105223861,105226075,105231951,105232642,105222565,105227184,105223774,105230220,105228440,105223511,105222212,105226405,105233718,105229494,105223299,105226391,105227805,105225035,105224279…
GO:0043604	amide biosynthetic process	biological_process	5.7175e-07	0.00012584	79	1379	353	9671	34	105231091,105224416,105226552,105230763,105223849,105232528,105225212,105225397,105228762,105231783,105230779,105228722,105234277,105226003,105233039,105225076,105229748,105233555,105228373,105233101,105225164,105226541,105230940,105230855,105230661,105228532,105226215,105229998,105231328,105226523,105222335,105224386,105231631,105234159	45	105230096,105224628,105231914,105226759,105233781,105232621,105232023,105223511,105226405,105222212,105233718,105223299,105227805,105232642,105230348,105233857,105229807,105230220,105228440,105226075,105224031,105223543,105231951,105232704,105232680,105229450,105222861,105233407,105229951,105224324,105224676,105222057,105230538,105229693,105224066,105232643,105227895,105223555,105222183,105230548…
GO:0043043	peptide biosynthetic process	biological_process	1.8255e-06	0.00038267	74	1379	331	9671	33	105225397,105228762,105232528,105225212,105226552,105223849,105230763,105231091,105224416,105233555,105233039,105225076,105229748,105234277,105228722,105231783,105230779,105228532,105226215,105229998,105230661,105230855,105226541,105225164,105230940,105228373,105233101,105224386,105231631,105234159,105231328,105222335,105226523	41	105233718,105227805,105223299,105223511,105226405,105222212,105226759,105232621,105233781,105232023,105230096,105231914,105223543,105231951,105226075,105224031,105233857,105229807,105228440,105230220,105230348,105232642,105222057,105230538,105229693,105229951,105224676,105233407,105222861,105232704,105229450,105232680,105226793,105226926,105232434,105222183,105230548,105224066,105232643,105223555…
GO:0006518	peptide metabolic process	biological_process	2.842e-06	0.00056866	78	1379	357	9671	37	105234277,105225275,105228722,105231783,105230779,105233555,105233039,105225076,105229748,105226552,105229592,105223849,105230763,105231091,105224416,105225397,105228762,105232528,105225212,105231328,105226523,105222335,105232095,105224386,105231631,105234159,105225164,105226541,105230940,105226889,105228373,105233101,105226215,105228532,105229998,105230661,105230855	41	105233857,105229807,105228440,105230220,105230348,105232642,105223543,105231951,105226075,105224031,105226759,105232621,105233781,105232023,105230096,105231914,105233718,105227805,105223299,105223511,105226405,105222212,105222183,105230548,105232643,105224066,105223555,105227895,105226793,105226926,105232434,105233407,105222861,105232704,105229450,105232680,105222057,105230538,105229693,105229951…
GO:0043603	cellular amide metabolic process	biological_process	3.4276e-06	0.00065601	83	1379	386	9671	38	105229998,105228532,105226215,105230855,105230661,105230940,105226541,105225164,105233101,105228373,105226889,105232095,105234159,105231631,105224386,105222335,105226523,105231328,105228762,105225397,105225212,105232528,105230763,105223849,105229592,105226552,105224416,105231091,105233555,105229748,105225076,105233039,105225275,105234277,105226003,105230779,105231783,105228722	45	105229693,105230538,105222057,105224676,105229951,105224324,105222861,105233407,105232680,105229450,105232704,105232434,105226926,105226793,105227633,109579187,105230548,105222183,105227895,105223555,105232643,105224066,105223299,105227805,105233718,105222212,105226405,105223511,105232023,105233781,105232621,105226759,105231914,105224628,105230096,105231951,105223543,105224031,105226075,105230220…
GO:0005623	cell	cellular_component	6.4366e-06	0.0011334	456	1379	2633	9671	119	105225785,105228529,105231886,105225164,105232945,105230123,105227188,105223816,105230085,105225612,105228808,105225350,105231631,Novel00217,105225524,Novel00239,105222364,105229351,105230763,105223849,105225212,105225397,105228762,105232633,105229480,105224935,105225275,105225076,105229803,105233555,105231362,105230294,105233390,105224614,105225893,105228903,105222676,105232203,105222335,1052218…	337	105231640,105227428,105227206,105233237,105223020,105227546,105231160,105229475,105231913,105228957,105223022,105223182,105230090,105225479,105226026,105232175,105222258,105225238,105229693,105224230,105228414,105225029,105231514,105223755,105222183,105223312,105228963,105233616,105224268,105227098,105224103,105229255,105226613,105226341,105223448,105226504,105226792,105233406,105224799,105226793…
GO:0044464	cell part	cellular_component	6.4366e-06	0.0011334	456	1379	2633	9671	119	105225612,105228808,105225350,Novel00217,105231631,Novel00239,105225524,105229351,105222364,105225785,105228529,105225164,105231886,105232945,105230123,105227188,105230085,105223816,105224935,105225275,105225076,105229803,105230294,105231362,105233555,105223849,105230763,105225212,105225397,105229480,105232633,105228762,105222335,105221895,105234232,105232092,105224386,105226532,105232095,1052333…	337	105228414,105225029,105223312,105231514,105223755,105222183,105224268,105233616,105228963,105226341,105226613,105229255,105227098,105224103,105226504,105226792,105223448,105226793,105224799,105233406,105227804,105223449,105224892,105226572,105232156,105221772,105225696,105227428,105227206,105231640,105231160,105227546,105223020,105233237,105231913,105229475,105223182,105223022,105228957,105232175…
GO:0034641	cellular nitrogen compound metabolic process	biological_process	7.6026e-06	0.0012872	430	1379	2479	9671	111	105230338,105234159,105228827,105222011,105232172,105229747,105226215,105225217,105222514,105231353,105226889,105228314,105233039,Novel00238,105228940,105226934,105228470,105227937,105228594,105232005,105222922,105231747,105229592,105226448,105224416,105225156,105222458,105224843,105231921,105231917,105228909,105233413,105231328,105226523,105228532,105229998,105230855,105230661,105224283,10522654…	319	105225128,105229010,105225197,105226781,105228191,105231939,105231621,105231847,105226050,105226678,105227403,105223574,105225764,109579187,105233027,105224271,105227977,105221814,105224066,105232643,105230870,105232858,105224168,105230556,105223852,105222057,105224030,105229025,105225550,105224807,105222356,105232627,105231460,105229588,105229546,105224676,105225353,105226156,105233478,105233407…
GO:0006412	translation	biological_process	1.1559e-05	0.0018845	70	1379	324	9671	32	105226541,105225164,105230940,105228373,105233101,105229998,105226215,105228532,105230661,105230855,105231328,105222335,105226523,105224386,105234159,105231631,105226552,105223849,105230763,105231091,105224416,105225397,105228762,105225212,105234277,105228722,105230779,105231783,105233555,105229748,105225076,105233039	38	105233407,105232704,105229450,105232680,105230538,105222057,105229693,105224676,105229951,105222183,105230548,105232643,105224066,105223555,105227895,105226793,105226926,105232434,105233781,105226759,105232023,105230096,105231914,105233718,105227805,105223299,105223511,105226405,105233857,105228440,105230220,105229807,105230348,105232642,105231951,105223543,105224031,105226075
GO:0044260	cellular macromolecule metabolic process	biological_process	2.2643e-05	0.0035598	477	1379	2772	9671	127	105232490,105222729,105223835,105230389,105222408,105231967,105224429,105227097,105233033,105229748,105223209,105230822,105228896,105228722,105230779,105231783,105226038,105230855,105230661,105224283,105228532,105229998,105223225,105223758,105233101,105228373,105226541,105222728,105229085,105230940,105228909,105231921,105224843,105231917,105231328,105226523,105233413,105231747,105228594,105230044…	350	105225430,105228271,105222134,105231986,105233718,105223299,105230096,105232934,105229948,105230019,105224135,105233664,105227347,105231585,105228888,105226284,105234206,105226339,105231545,105230411,105226075,105222105,105223782,105231647,105233025,105231951,105232635,105224085,105222641,105224140,105230074,105232642,105230739,105223774,105227086,105223200,105224339,105222106,105233750,105223106…
GO:0097367	carbohydrate derivative binding	molecular_function	2.3597e-05	0.0035819	217	1379	1086	9671	41	105226145,105229978,105227592,105229085,105228558,105226385,105232039,105225921,105232092,105232490,105232522,105225625,105227927,105221966,105226157,105230779,105228964,105231060,105222162,105222514,105229676,105225217,105230469,105232760,105222849,105230338,105233326,105224502,105229351,105234120,Novel00239,105232528,105227113,105228981,105232633,105225073,105230044,105231534,105227833,10522946…	176	105222431,105223106,105224634,105228432,105223723,105232077,105222106,105228303,105232166,105230538,105229466,105232657,105228975,105231433,105233576,105232704,105230281,105222734,105234268,105229440,105224672,105222861,105229517,105228820,105232101,105225503,105229312,105229938,105224166,105226926,105222117,105226051,105225509,105225563,105223805,105229678,105227629,105232703,105226424,105233349…
GO:0005840	ribosome	cellular_component	3.2032e-05	0.0047002	49	1379	224	9671	30	105225164,105226541,105226552,105223849,105230763,105226889,105231091,105224416,105228373,105233101,105225397,105226215,105228532,105228762,105229998,105230661,105230855,105225212,105234277,105231328,105228722,105231783,105226523,105222335,105233555,105224386,105229748,105225076,105231631,105234159	19	1.05227e+170
GO:0006281	DNA repair	biological_process	3.7172e-05	0.0052784	53	1379	204	9671	5	1.05231e+44	48	105225029,105232643,105230370,105222245,105230438,105231767,105224339,105231566,105233347,105230166,105227184,105227977,105231890,105222641,105231047,105226860,105229634,105225197,105231847,105226735,105225745,105229290,105223647,105225563,105223305,105234044,105229466,105224277,105233576,105230452,105231280,105227354,105224135,105229440,105222734,105230222,105231574,105229327,105223020,105233478…
GO:0006807	nitrogen compound metabolic process	biological_process	5.4395e-05	0.0073285	454	1379	2693	9671	116	105224283,105230855,105230661,105228532,105229998,105223758,105233101,105228373,105223225,105230940,105226541,105228909,105231917,105231921,105224843,105222458,105226523,105231328,105233413,105223835,105222729,105231967,105224429,105227097,105222408,105233033,4657570,105229748,105230822,105223209,105228896,105228722,105231783,105230779,105226038,105226003,105222514,105226215,105225217,105229747,1…	338	105233750,105225738,105224519,105232765,105232409,105226054,105223622,105225320,105232657,105232680,105223078,105231433,105232704,105234268,105228450,105224863,105230628,105231735,105228840,105232101,105233310,105225662,105229294,105226839,105225563,105226813,105225218,105233242,105228271,105225430,105225035,105223299,105229494,105222134,105231986,105233718,105234170,105233664,105231585,105230096…
GO:0016887	ATPase activity	molecular_function	5.9241e-05	0.0073285	62	1379	244	9671	7	1.05226e+62	55	105223020,105229440,105222734,105224672,105230222,105231574,105232443,105233576,105230452,105227354,105222005,105229466,105223335,105225407,105226961,105223304,105223141,105228464,105229200,105223723,105228957,105225430,105233305,105230851,105229588,105223277,105233347,105227977,105222252,105232044,105230438,105234138,105230293,105224339,105230370,105222565,105224524,105222245,105227305,105228658…
GO:0008094	DNA-dependent ATPase activity	molecular_function	5.9405e-05	0.0073285	12	1379	24	9671	2	1.05229e+17	10	1.05223e+89
GO:0008026	ATP-dependent helicase activity	molecular_function	5.9933e-05	0.0073285	12	1379	23	9671	1	105225073	11	1.05223e+98
GO:0070035	purine NTP-dependent helicase activity	molecular_function	5.9933e-05	0.0073285	12	1379	23	9671	1	105225073	11	1.05223e+98
GO:0003678	DNA helicase activity	molecular_function	6.4821e-05	0.0077119	25	1379	74	9671	0		25	1.05228e+224
GO:0005737	cytoplasm	cellular_component	7.266e-05	0.0082603	205	1379	1129	9671	57	105223252,105222408,105231091,105228857,105224556,105226552,105233033,105229748,105231783,105228896,105228722,105234277,105233068,105230855,105230661,105228903,105229998,105228532,105232203,105233101,105224614,105228373,105226541,105224386,105226318,105232095,105222335,105226523,105231328,105232092,105221895,105225212,105228762,105225397,105230044,105224416,105230763,105222151,105223849,105229592…	148	105226405,105223511,105227805,105233718,105227286,105229494,105226361,105231585,105222238,105229948,105232934,105230096,105223778,105228692,105231723,105232621,105226062,105223861,105223782,105222105,105223795,105234086,105224505,105233025,105231951,105233228,105231521,105225259,105232505,105227239,105232642,105233225,105224140,105230220,105227750,105223774,105233968,105229951,105233750,105227505…
GO:0034660	ncRNA metabolic process	biological_process	7.3183e-05	0.0082603	63	1379	260	9671	6	1.05231e+53	57	105232642,105222245,105222873,105230370,105227629,105227977,105233347,105223774,105233857,105222183,105228440,105230548,105230351,105225662,105223185,105228945,105224271,105228436,105224031,105226075,105231162,105227810,105225246,105225563,105231951,105226735,105231287,105232434,105226926,105232704,105230452,105233576,105232934,105228542,105232888,105226244,105231574,105226339,105232023,105222734…
GO:0097159	organic cyclic compound binding	molecular_function	7.8113e-05	0.0083867	478	1379	2758	9671	116	105225350,105222520,105231744,105229351,105224502,105222364,105234120,Novel00239,105232670,105225785,105232760,105231886,105226308,105230085,105225079,105227833,105224935,105222533,105229725,105232787,105223849,105228200,105232528,105227023,105225888,105228854,105223324,105232633,105228981,105222335,105232039,105232092,105221895,105230381,105225370,105226385,105225369,105228639,105222805,10523339…	362	105225029,105228001,105224524,105227305,105222193,105222731,105224268,105223312,105226924,105222183,105233820,105229255,105228801,105233210,105226613,105232156,105225696,105232434,105223449,105227633,105222885,105226793,105225246,105224799,105232969,105232888,105225746,105227428,105232416,105223020,105227546,105224324,105226026,105232088,105230090,105223022,105228957,105233810,105225238,105231711…
GO:1901363	heterocyclic compound binding	molecular_function	7.8113e-05	0.0083867	478	1379	2758	9671	116	105230085,105226308,105232760,105231886,105232670,105225785,105234120,105224502,105222364,105229351,Novel00239,105231744,105222520,105225350,105228981,105232633,105228200,105228854,105223324,105232528,105225888,105227023,105223849,105232787,105229725,105222533,105227833,105224935,105225079,105226704,105226145,105227592,105225893,105233390,105222805,105228639,105226385,105225370,105230381,10522536…	362	105226935,105229693,105231711,105225238,105232261,105222257,105232088,105230090,105224324,105226026,105233810,105228957,105223022,105232416,105227546,105223020,105225746,105232888,105232969,105227428,105223449,105232434,105232156,105225696,105225246,105224799,105226793,105227633,105222885,105226613,105233210,105228801,105229255,105224268,105233820,105222183,105226924,105223312,105225029,105222731…
GO:0009987	cellular process	biological_process	8.3714e-05	0.0087741	823	1379	5116	9671	183	105224935,105227833,105229613,105229803,105231362,105223040,105228854,105232528,105225397,105225612,105223987,105231744,Novel00239,105225833,105224208,105229351,105229306,105230085,105228491,105234277,105232613,105231616,105226157,105232186,105227015,105231080,105222335,105221895,105234232,105226532,105226385,105227900,105225893,105227592,105222676,105232203,105233204,105229464,Novel00238,1052289…	640	105227752,105234097,105222245,105224362,105227011,105233698,105228658,105222241,105223137,105224031,105228878,105228436,105223939,105233340,105229290,105227430,105226535,105227814,105229228,105225710,105231047,105224628,105222005,105231025,105230877,105225711,105230226,105230190,105231914,105225146,105234282,105221839,105222213,105224501,105228643,105230522,105233687,105232579,105226053,105223988…
GO:0006974	cellular response to DNA damage stimulus	biological_process	8.9386e-05	0.0091506	54	1379	216	9671	6	1.05228e+53	48	105223335,105223111,105227371,105226961,105222134,105224519,105229588,105225430,105222734,105229440,105231574,105230222,105233478,105223020,105229327,105229466,105234044,105233576,105224277,105224135,105230452,105231280,105227354,105229634,105226860,105231047,105222641,105226735,105231847,105225197,105229290,105223647,105225745,105225563,105223305,105231890,105230438,105224339,105231767,105231566…
GO:0043229	intracellular organelle	cellular_component	0.00010201	0.010205	341	1379	1966	9671	102	105231631,105225524,Novel00239,105222364,105229351,105225612,105228808,105225350,105227188,105230085,105223816,105225785,105228529,105231886,105225164,105232945,105230123,105225076,105231362,105230294,105233555,105224935,105225275,105225212,105225397,105228762,105232633,105230763,105223849,105224386,105226532,105232095,105222335,105221895,105234232,105232092,105228903,105232203,105233390,10522461…	239	105226613,105224103,105227098,105226504,105226792,105223448,105224799,105233406,105226572,105227804,105223449,105232156,105228414,105225029,105223755,105224268,105233616,105228963,105223182,105228957,105223022,105232175,105230090,105224230,105225238,105227206,105227428,105227546,105233237,105223020,105231913,105229475,105223549,105228949,105223185,105233681,105223543,105227896,105230348,105222245…
GO:0033554	cellular response to stress	biological_process	0.0001544	0.015103	58	1379	240	9671	8	1.05234e+71	50	105233347,105230166,105227977,105227184,105231566,105224339,105231767,105230438,105222245,105232643,105230370,105225029,105223305,105225563,105229290,105225745,105223647,105225197,105231847,105226735,105222641,105231047,105229634,105226860,105224435,105231890,105229327,105223020,105233478,105230222,105231574,105229440,105222734,105231280,105230452,105227354,105224135,105225021,105224277,105233576…
GO:0003735	structural constituent of ribosome	molecular_function	0.00016063	0.015372	46	1379	221	9671	29	105234159,105231631,105225076,105229748,105224386,105233555,105226523,105222335,105228722,105231783,105231328,105234277,105225212,105230661,105230855,105229998,105228532,105226215,105228762,105225397,105233101,105228373,105224416,105231091,105223849,105230763,105226552,105225164,105226541	17	1.05232e+152
GO:0043226	organelle	cellular_component	0.00017126	0.01604	343	1379	1989	9671	103	105229998,105228532,105224283,105230855,105230661,105226541,105228373,105233101,105223758,105231921,105228909,105229887,105233413,105231328,105226523,105222729,105233033,105222408,105230389,105234100,105224429,105231967,105225593,105229748,105233068,105231060,105226038,105231783,105228722,105229747,105225217,105226215,105222514,105222849,105226889,105228314,105230338,105234159,105222011,105228827…	240	105229945,105230751,105228592,105225738,105233750,105227612,105231408,105230303,105226839,105233310,105228820,105232101,105225602,105233077,105230531,105223743,105231852,105226434,105232445,105233430,105233349,105225218,105225591,105225814,105229494,105227728,105234152,105228692,105223196,105234206,105226284,105224135,105225066,105230096,105225048,105226361,105225507,105231585,105233664,105227353…
GO:0044444	cytoplasmic part	cellular_component	0.0002018	0.018507	165	1379	912	9671	54	105228827,105224347,105222364,105234159,105231631,105225164,105228529,105226889,105226215,105227188,105225275,105230294,105228593,105233555,105225076,105222876,105230763,105222151,105223849,105229592,105224416,105228762,105225397,105225212,105232092,105221895,105222335,105226523,105231328,105232095,105224386,105226541,105228373,105233101,105224614,105229998,105228532,105232203,105230661,105230855…	111	105230345,105224268,105221765,105232858,105228414,105224066,105232643,105226678,105227804,105229790,105229444,105226865,105226504,105226613,105227098,105223576,105223574,105229475,105230069,105227546,105233407,105233237,105234082,105228476,105227206,105232175,105225168,105226026,105233030,105225314,105225492,105227124,105229807,105232044,105231323,105234156,105232767,105223731,105230348,105227011…
GO:0003723	RNA binding	molecular_function	0.00022738	0.020427	82	1379	378	9671	18	1.05231e+161	64	105226054,105232261,105224422,105223622,105229693,105230090,105226026,105225353,105227961,105228905,105233407,105222734,105229440,105231574,105230222,105227612,105225024,105233576,105232704,105232680,105225563,105225246,105226793,105226839,105232686,105229010,105223449,105232101,105227547,105223312,105227977,105231852,105227305,105222193,105221765,105227895,105225029,105232703,105223335,105226961…
GO:0006259	DNA metabolic process	biological_process	0.00023574	0.020755	107	1379	521	9671	17	1.05228e+152	90	105230877,105232443,105229948,105231280,105230452,105224135,105226284,105231502,105229327,105221839,105230989,105228888,105225087,105222202,105225430,105230851,105223304,105227371,105223111,105223335,105222134,105226961,105231986,105225259,105228519,105231376,105230370,105225261,105222245,105223343,105231605,105231603,105230438,105224339,105230293,105233347,105227184,105223861,105231890,105231998…
GO:0032991	macromolecular complex	cellular_component	0.000273	0.023564	237	1379	1365	9671	73	105228827,105222011,105225612,Novel00239,105231631,105234159,Novel00217,105225164,105232945,105230123,105226889,105228529,105227162,105229747,105223816,105226215,105225217,105229613,105225275,105227937,105233555,105222876,105225076,Novel00238,105229803,105226448,105229592,105230763,105222151,105223849,105224416,105225156,105230063,105225397,105228762,105225212,105232768,105221895,105234232,105231…	164	105233967,105228963,105230345,105224066,105232643,105221765,105225029,105233406,105229444,105229790,105232156,105221772,105231847,105231939,105224892,105222325,105228191,105227098,105224688,105223576,105224103,105229255,105229412,105223574,105226613,105233586,105224271,105227547,105229733,105233407,105231160,105230069,105230222,105231913,105228476,105231640,105227206,105224277,105231834,105230556…
GO:0042623	ATPase activity, coupled	molecular_function	0.00030966	0.026214	28	1379	93	9671	5	1.05229e+44	23	1.05223e+206
GO:0004003	ATP-dependent DNA helicase activity	molecular_function	0.00032453	0.026955	7	1379	11	9671	0		7	1.05227e+62
GO:0016817	hydrolase activity, acting on acid anhydrides	molecular_function	0.00034731	0.028313	113	1379	542	9671	19	105228903,105229978,105224283,105228529,105230469,105231497,105231189,105228909,Novel00239,105232039,105228827,105229864,105226868,105225073,105232633,105226157,105221966,105231534,105223209	94	105233305,105225314,105228957,105223723,105223022,105229588,105230090,105228082,105230556,105231711,105227354,105233576,105230303,105228975,105229466,105222430,105223020,105231574,105232416,105230222,105224672,105222734,105229440,105234268,105226613,105223010,105228801,105232101,105229412,105229312,105229255,105225563,105225509,105233406,105227615,105226678,105222117,105229634,105229010,105224166…
GO:0006399	tRNA metabolic process	biological_process	0.00035878	0.028716	53	1379	220	9671	3	1.05233e+26	50	105232934,105233576,105228542,105232704,105230452,105226244,105232888,105222734,105232023,105225235,105229440,105231574,105226339,105223723,105225430,105221850,105222356,105226053,105223335,105226961,105224030,105230538,105228536,105229693,105223299,105230370,105232642,105222873,105222245,105227629,105222183,105233857,105227977,105233347,105228440,105230548,105230351,105225662,105226075,105228945…
GO:0030529	ribonucleoprotein complex	cellular_component	0.00042837	0.033673	62	1379	316	9671	32	105226448,105226552,105226541,105225164,105230763,105223849,105231091,105226889,105228373,105233101,105224416,105225397,105229998,105225217,105228762,105228532,105226215,105225212,105230855,105230661,105234277,105231328,105222335,105226523,105231783,105228722,105233555,105229748,105225076,105224386,105234159,105231631	30	105233781,105226759,105230069,105229440,105232704,105225024,105230096,105229450,105227805,105222554,105223188,105223511,105223182,105225353,105226405,105229951,105226026,105230220,105229807,105231323,105230348,105232643,105224066,105223555,105221765,105223073,105223543,105227896,105224271,105232243
GO:1901564	organonitrogen compound metabolic process	biological_process	0.00065588	0.048923	163	1379	935	9671	49	105226552,105231091,105229748,105232613,4657570,105234277,105226003,105228722,105231783,105230779,105228532,105229998,105230855,105230661,105226541,105230940,4657576,105228373,105233101,105222901,105232095,105222458,105224386,105228909,105231328,105222335,105226523,105225397,105228762,105232528,105225212,105229592,105223849,105230763,105224416,105233555,105233039,105225076,105225275,105223816,105…	114	105224335,105229494,105233718,105226391,105225035,105227805,105223299,105225430,105223511,105226405,105222212,105232621,105232161,105224089,105230096,105224279,105234170,105226163,105231951,105233012,105222895,105224377,105226075,105223861,105233624,105223774,105227184,105228440,105230220,105222565,105232642,105232409,105225320,105230538,105233750,105229951,105231958,105222861,105234268,105225021…
GO:0004386	helicase activity	molecular_function	0.00066238	0.048923	38	1379	143	9671	2	1.0523e+17	36	105230222,105231574,105229440,105222734,105223020,105229466,105230452,105227354,105233576,105223141,105222058,105225407,105224868,105226961,105223335,105229588,105225430,105233305,105222252,105230438,105233347,105227977,105232703,105228658,105222245,105227305,105224524,105230370,105226735,105229634,105225563,105225589,105229290,105226613,105230351,105228801
GO:0009378	four-way junction helicase activity	molecular_function	0.00066336	0.048923	15	1379	41	9671	0		15	1.0523e+134
GO:0016818	hydrolase activity, acting on acid anhydrides, in phosphorus-containing anhydrides	molecular_function	0.00066683	0.048923	101	1379	484	9671	15	105232633,105225073,105226868,105231534,105226157,105221966,Novel00239,105228909,105231189,105228827,105232039,105229978,105228903,105231497,105230469	86	105231168,105224505,105231568,105226735,105229290,105230129,105225589,105228928,105223939,105230351,105230438,105232044,105224339,105230293,105233347,105228658,105230370,105222565,105222245,105223304,105223141,105229957,105223335,105225407,105224868,105226961,105222058,105222026,105223277,105227593,105229200,105233687,105228464,105230851,105225430,105229078,105231961,105231229,105232443,105224089…
GO:0034470	ncRNA processing	biological_process	0.00073872	0.053309	47	1379	198	9671	5	1.05233e+44	42	105226053,105222356,105221850,105225430,105223188,105223723,105226437,105222554,105228536,105224030,105226961,105223335,105232888,105226244,105230452,105228542,105232934,105233576,105231574,105226339,105229440,105225235,105222734,105228436,105224271,105228945,105223185,105225662,105230351,105226735,105231287,105231162,105227810,105225246,105225563,105227629,105222245,105222873,105230370,105233347…
GO:0017111	nucleoside-triphosphatase activity	molecular_function	0.00079131	0.056183	95	1379	453	9671	13	1.05227e+116	82	105228464,105233687,105229200,105225430,105230851,105223277,105227593,105222026,105223335,105225407,105222058,105224868,105226961,105223304,105223141,105229957,105224089,105232443,105230452,105222005,105231229,105229078,105231961,105230351,105223939,105225589,105230129,105229290,105228928,105231168,105226735,105231568,105224505,105230370,105222565,105222245,105228658,105233347,105230438,105232044…
GO:0043167	ion binding	molecular_function	0.00083895	0.057705	450	1379	2580	9671	90	105229771,105233390,105227900,105222805,105231092,105227592,105226145,105230748,105232039,105225921,105232092,105221895,105226385,105230381,109579211,105227927,105225625,105228192,105222007,105226157,105221966,105232522,105225618,105229670,105222900,105231616,105227685,105232670,105232760,105230085,105234120,105224208,105224502,105222364,105229351,105225524,Novel00239,105228200,105228854,10523252…	360	105229466,105233576,105224672,105222734,105229440,105222861,105228432,105231281,105223389,105232898,105222431,105223723,105230538,105232703,105227629,105229447,105229678,105226424,105222767,105232030,105231595,105230548,105228522,105230049,105230166,105231566,105231889,105231645,105225402,105232658,105226149,105222117,105229938,105226926,105224166,105223805,105224902,105226051,105228916,105225924…
GO:0016462	pyrophosphatase activity	molecular_function	0.00083897	0.057705	96	1379	460	9671	13	1.05225e+116	83	105228928,105225589,105230129,105229290,105231568,105226735,105224505,105231168,105230351,105223939,105233347,105230293,105224339,105230438,105232044,105222245,105222565,105230370,105228658,105225407,105224868,105222058,105226961,105223335,105229957,105223141,105223304,105225430,105230851,105233687,105228464,105229200,105227593,105223277,105222026,105231961,105229078,105230452,105222005,105224089…
GO:0051649	establishment of localization in cell	biological_process	0.00097809	0.06624	87	1379	422	9671	14	1.05223e+125	73	105226384,105231890,105233681,105225113,105230440,105223861,105226062,105233228,105222410,105227967,105225529,105222664,105226963,105224140,105227011,105232767,105231521,105232247,105232505,105234156,105223511,105225430,105228186,105233869,105228439,105231554,105232083,105230885,105229865,105232225,105230784,105229948,105228916,105231585,105227098,105223576,105223574,105231645,105225602,105225402…
GO:0006396	RNA processing	biological_process	0.0010646	0.070914	77	1379	361	9671	16	1.05232e+143	61	105227629,105225029,105227977,105225662,105232658,105224271,105227810,105225246,105225563,105223449,105229010,105231287,105228428,105233576,105232888,105231574,105229440,105222734,105223182,105223723,105226437,105222356,105231460,105224030,105226054,105222245,105222873,105230370,105228415,105228519,105223073,105233347,105223774,109579205,105230351,105228949,105228436,105228945,105223185,105231162…
GO:0003724	RNA helicase activity	molecular_function	0.001092	0.070914	21	1379	67	9671	0		21	1.05232e+188
GO:0051641	cellular localization	biological_process	0.0010955	0.070914	92	1379	452	9671	15	1.05231e+134	77	105225402,105225602,105231645,105223574,105227098,105223576,105233682,105226051,105229287,105229790,105223186,105221765,105233952,105224732,105224524,105230701,105226424,105222252,105233349,105229174,105221814,105231566,105222532,105225565,105231369,105227505,105226026,105224634,105233030,105225314,105227014,105227206,105224277,105225024,105228476,105230375,105229475,105229077,105222734,105231913…
GO:0009451	RNA modification	biological_process	0.0011289	0.072019	30	1379	116	9671	3	1.05233e+26	27	105229440,105222734,105231574,105233347,105227977,105224885,105227629,105228542,105230370,105233576,105230452,105222245,105232704,105228536,105226735,105223335,105223622,105225563,105231162,105227810,105226961,105221850,105226053,105225353,105223723,105225430,105230351
GO:0003676	nucleic acid binding	molecular_function	0.001487	0.09351	308	1379	1770	9671	93	105222514,105233464,105229676,105228314,105230469,105231353,105230338,105233326,105224301,105232172,105229244,105228827,105225073,105222922,105232005,105225896,105231534,105233039,105226934,105232012,105227937,105230054,105228470,105232797,105224283,105227843,105223758,105231719,105230940,105231921,105228558,105229535,105231328,105232768,105229887,105233413,105222510,105232490,105222729,105226703…	215	105233305,105225550,105232639,105225136,105225353,105229546,105228447,105230556,105224422,105233407,105222771,105228905,105233478,105231526,105231574,105230222,105229723,105225764,105227547,105233027,105225128,105231621,105226678,105226781,105232686,105229010,105232643,105232685,105224168,105223978,105221765,105227977,105230345,105229174,105232410,105227377,105223929,105226961,105223335,105223535…
GO:0009058	biosynthetic process	biological_process	0.0021067	0.13053	365	1379	2192	9671	92	105230763,105223849,105225212,105232528,105228854,105228762,105225397,105229613,105225398,105225076,105233555,105229306,105227685,105225785,105230123,105231886,105225164,105225612,105225350,105231631,Novel00217,105229351,105234120,Novel00239,105231091,105222007,105226552,105223252,105227015,105225122,105234277,105231616,105225893,105222335,105230748,105232092,105221895,105226532,105224386,1052229…	273	105230226,105228655,105231914,105233860,105226957,105224628,105230452,105222213,105227055,105221839,105233781,105225087,105232250,105228003,105224501,105233782,105231740,105223141,105232083,105228519,105225261,105224362,105230348,105222245,105222873,105224424,105233857,105225922,105222241,105223939,105227883,105224031,105228949,105223647,105223543,105231997,105232888,105227428,105233237,105222717…
GO:0043231	intracellular membrane-bounded organelle	cellular_component	0.00214	0.13053	281	1379	1628	9671	69	105229592,105226448,105231534,105225156,105228594,105232005,105231747,105228593,Novel00238,105222849,105226889,105228314,105229747,105225217,105222514,105222011,105228827,105224347,109579705,105233033,105222408,105230389,105224429,105234100,105231967,105222729,105233068,105231060,105226038,105223758,105224283,105229887,105233413,105226523,105231921,105228909,105232633,105225275,105224935,10523029…	212	105229597,105224529,105229443,105231502,105229969,105224010,105224289,105232225,105233469,105232410,105231554,105227260,105231094,105227902,105234156,105232044,105222708,105223731,105223103,105230456,105228415,105232767,105231781,105223305,105225589,105231381,105222410,105224435,105232243,105229853,105234082,105233478,105224277,105228428,105228476,105231834,105230556,105230941,105227124,105225136…
GO:0016874	ligase activity	molecular_function	0.0021647	0.13053	38	1379	153	9671	5	1.05231e+44	33	105222183,105233857,105231566,105231323,105228440,105230548,105232642,105227633,105230510,105231951,105226860,105232434,105222641,105226926,105222325,105233012,105226075,105233624,105224031,105222861,105232023,105229969,105225340,105233360,105232704,105224628,105230538,105223299,105229693,105231409,105227260,105232088,105222212
GO:0016853	isomerase activity	molecular_function	0.0022598	0.13443	28	1379	113	9671	7	1.05231e+62	21	1.05233e+188
GO:0043227	membrane-bounded organelle	cellular_component	0.0025431	0.14926	281	1379	1632	9671	69	105232633,105231362,105230294,105225275,105224935,105230085,105227188,105232945,105230123,105231886,105228529,105225785,105222364,105229351,105225524,Novel00239,105225350,105228808,105225612,105223252,105224556,105225625,105227291,105232203,105228903,105225893,105224614,105233390,105232095,105226532,105234232,105232092,105221895,105232005,105228594,105231747,105231534,105226448,105229592,10522515…	212	105232083,105227746,105224399,105228003,105231522,105232579,105224501,105228643,105222213,105221839,105224345,105225711,105226957,105231025,105227896,105223185,105233681,105223549,105228949,105224424,105228519,105228658,105222245,105227011,105234066,105224230,105225238,105232175,105230090,105223182,105228957,105223022,105231913,105229475,105227546,105233237,105223020,105227428,105227206,105226572…
GO:0046483	heterocycle metabolic process	biological_process	0.0027174	0.15624	374	1379	2224	9671	80	105230748,105232092,105234232,105221895,105226532,105222901,4657576,105225893,105225122,105234277,105231616,105222007,105228192,105231080,105227015,105223252,105225612,105225350,Novel00217,105231744,105229351,105234120,Novel00239,105227685,105224772,105225785,105230123,105231886,105227833,105224935,105229613,105225398,105231362,105228854,105231328,105233413,105228909,105231921,105231917,105224843…	294	105229678,105226223,105227629,105222767,105226424,105230548,105231767,105231566,105230166,105222369,105222402,105224228,105232658,105230872,105226926,105224166,105231287,105229634,105226051,105227810,105229466,105231155,105226526,105225021,105233576,105230464,105227354,105227285,105229440,105222734,105226958,105222115,105231958,105233483,105223723,105230538,105225259,105230370,105222565,105232667…
GO:1901360	organic cyclic compound metabolic process	biological_process	0.002733	0.15624	381	1379	2275	9671	80	105230123,105231886,105227685,105224772,105225785,105225350,105225612,105229351,105234120,Novel00239,Novel00217,105231744,105228854,105229613,105224935,105227833,105231362,105225398,105225893,4657576,105232092,105234232,105221895,105230748,105222901,105226532,105222007,105228192,105231080,105227015,105223252,105225122,105234277,105231616,105231353,105228314,105225217,105229747,105222514,105228827…	301	105223020,105222717,105231160,105234044,105232888,105227428,105225238,105229693,105222257,105224324,105232175,105223022,105228957,105226437,105223182,105224268,105223755,105231514,105222183,105225029,105225401,105224524,105222193,105232156,105232434,105223449,105233406,105225745,105227633,105225246,105224799,105228801,105226341,105226613,105222213,105227055,105221839,105225087,105228655,105230877…
GO:0002949	tRNA threonylcarbamoyladenosine modification	biological_process	0.0028589	0.1593	17	1379	53	9671	0		17	1.05233e+152
GO:0070525	tRNA threonylcarbamoyladenosine metabolic process	biological_process	0.0028589	0.1593	17	1379	53	9671	0		17	1.05225e+152
GO:0006725	cellular aromatic compound metabolic process	biological_process	0.0029508	0.16104	375	1379	2231	9671	80	105230338,105222011,105228827,105232172,105229747,105225217,105222514,105231353,105228314,105228940,Novel00238,105233039,105226934,105228470,105227937,105228594,105222922,105232005,105231747,105226448,105225156,105222458,105231921,105224843,105231917,105228909,105233413,105231328,105224283,105223225,105223758,105230822,105223209,4657570,105226003,105226038,105228896,105228964,105231783,105230779,…	295	105225128,105226865,105225197,105228191,105226781,105231939,105231621,105231847,105226050,105226678,105229010,105225764,109579187,105227403,105223574,105224271,105233027,105227977,105221814,105232643,105230870,105224168,105232858,105229025,105224030,105230556,105223852,105224807,105225550,105229588,105229546,105225353,105232627,105222356,105231460,105226156,105233478,105228072,105229014,105230222…
GO:0044710	single-organism metabolic process	biological_process	0.0030097	0.16104	309	1379	1853	9671	43	105223040,105228200,105223413,105230294,105233509,105229613,105225079,105232670,105229306,105232267,105224502,105223252,105228192,105231616,105223787,105232613,4657576,105226532,105234232,105230748,105229464,105226215,105225217,105230524,105233019,105231353,105232037,105228827,105232490,105233033,105230822,4657570,105226697,105226003,105231783,105230779,105228964,105226038,105229998,105223758,105…	266	105223111,105227371,105222400,105231740,105224512,105233782,105222161,105233781,105225087,105233860,105230877,105231329,105224628,105230452,105224890,105230226,105225711,105229290,105228433,105223647,105226028,105231047,105227572,105230786,105231890,105227883,105224031,105228436,105233857,105225922,105227508,105224424,105224362,105222245,105222873,105229693,105226935,105226437,105233810,105233457…
GO:0006614	SRP-dependent cotranslational protein targeting to membrane	biological_process	0.0030804	0.16104	10	1379	27	9671	1	105226157	9	1.05225e+80
GO:0045047	protein targeting to ER	biological_process	0.0030804	0.16104	10	1379	27	9671	1	105226157	9	1.05225e+80
GO:0072599	establishment of protein localization to endoplasmic reticulum	biological_process	0.0030804	0.16104	10	1379	27	9671	1	105226157	9	1.05222e+80
GO:0044267	cellular protein metabolic process	biological_process	0.0031095	0.16104	187	1379	1068	9671	64	105222849,105225164,105232760,105226889,105229676,105226215,105230524,105231320,105229389,105234120,105224502,105234159,105231631,105229592,105223849,105230763,105224416,105230044,105225397,105228762,105225212,105225275,105229464,105227833,105233555,105225076,105233039,105222728,105229085,105226541,105230940,105227592,105227900,105233101,105228373,105223758,105233204,105229998,105228532,105230855…	123	105233407,105232381,105233522,105229113,105227206,105229147,105223852,105222057,105229693,105231833,105224957,105229546,105224676,105231460,105233252,105226924,105222183,105222393,105224268,105233967,105222731,105225401,105232643,105224066,105232048,105226793,105225246,105222885,105221772,105225696,105232686,105232434,105233210,105229627,105233586,105233781,105222161,105226759,105222269,105229586…
GO:0010467	gene expression	biological_process	0.0031857	0.16306	300	1379	1777	9671	92	105231747,105232005,105228594,105225156,105224416,105226448,105229592,105226934,105228940,Novel00238,105233039,105222514,105225217,105226215,105229747,105228314,105226889,105231353,105234159,105230148,105232172,105222011,105222729,105227097,105224429,105231967,105222408,105233033,105229748,105223209,105226038,105230779,105231783,105228722,105228896,105230661,105224283,105230855,105229998,10522853…	208	105232410,105228536,105231371,105223304,105226961,105223335,105226244,105228542,105224407,105229443,105232023,105229969,105225235,105226759,105228945,105229853,105226735,105222410,105231162,105225589,105228415,105230456,105222708,105229807,105227811,105227902,105228570,105233347,105231094,105224676,105229546,105231460,105222356,105232627,105225550,105224030,105222057,105230556,105231834,105228428…
GO:1901576	organic substance biosynthetic process	biological_process	0.003301	0.16538	353	1379	2126	9671	90	105223252,105227015,105231091,105226552,105231616,105234277,105225122,105225893,105224386,105226532,105222901,105230748,105222335,105221895,105232092,105228854,105232528,105225212,105225397,105228762,105230763,105223849,105225076,105225398,105233555,105229613,105225785,105229306,105227685,105231886,105225164,105230123,Novel00217,105231631,Novel00239,105234120,105229351,105225612,105225350,1052324…	263	105223511,105226649,105224070,105229200,105233869,105222212,105226405,105222202,105225407,105227286,105227805,105226391,105224279,105224089,105226163,105228916,105230989,105232621,105229327,105232161,105233012,105225648,105223563,105233624,105226062,105223861,105224941,105232667,105222565,105225259,105226408,105227184,109579205,105233593,105230220,105228440,105231605,105227961,105229951,105233483…
GO:0006400	tRNA modification	biological_process	0.0033062	0.16538	23	1379	85	9671	1	105233033	22	1.05223e+197
GO:0008033	tRNA processing	biological_process	0.0036118	0.17864	37	1379	158	9671	2	1.05225e+17	35	105227629,105222873,105222245,105230370,105227977,105233347,105228945,105228436,105230351,105225662,105226735,105231287,105231162,105225246,105225563,105232888,105226244,105230452,105232934,105233576,105228542,105226339,105231574,105222734,105225235,105229440,105226053,105221850,105222356,105225430,105223723,105228536,105226961,105224030,105223335
GO:0003916	DNA topoisomerase activity	molecular_function	0.0036967	0.18081	9	1379	22	9671	4	1.05233e+35	5	1.05226e+44
GO:0016748	succinyltransferase activity	molecular_function	0.003742	0.18102	4	1379	5	9671	0		4	1.05227e+35
GO:0043228	non-membrane-bounded organelle	cellular_component	0.0038061	0.18211	97	1379	539	9671	47	105233555,105225593,105231362,105229748,105225076,105234277,105231783,105228722,105228762,105222729,105225397,105225212,105227015,105232186,105230763,105223849,105226552,105224416,105232084,105231091,105231921,105231631,105234159,105224386,105230338,105228827,105232092,105234232,105226523,105222335,105231328,105223816,105228532,105226215,105229998,105230855,105230661,105222514,105228903,105232945…	50	105227896,105223543,105223305,105223861,105223185,105232243,105231323,105229807,105230220,105223303,105232540,105225259,105230348,105222245,105222554,105227728,105227805,105226405,105222202,105232579,105223511,105226284,105226759,105233781,105225507,105227353,105224891,105230096,105222663,105226042,105223448,105224103,105229412,105233791,105225814,105232703,105223555,105232643,105224066,105224230…
GO:0045786	negative regulation of cell cycle	biological_process	0.0040404	0.19124	10	1379	27	9671	2	1.05231e+17	8	1.05223e+71
GO:0044249	cellular biosynthetic process	biological_process	0.0042552	0.19792	341	1379	2051	9671	90	105228314,105231353,105222514,105230524,105226215,105225217,105229747,105232172,105222011,105232037,105234159,105224416,105225156,105231747,105232005,105227937,105229464,105226934,105233039,Novel00238,105228940,105223758,105233101,105228373,105223225,105230940,105226541,105230855,105224283,105230661,105228532,105229998,105226523,105231328,105233413,105228909,105231917,105222458,105227097,10522442…	251	105231834,105228428,105228072,105229014,105230222,105231574,105231526,105226156,105233407,105222356,105232627,105224676,105227124,105225550,105224807,109579523,105230556,105223852,105222057,105224030,105232858,105224168,105232643,105224066,105230870,105221814,105227977,105233027,105227403,105225764,109579187,105228191,105231939,105226050,105231621,105226678,105225128,105225340,105232023,105229443…
GO:0043232	intracellular non-membrane-bounded organelle	cellular_component	0.0042713	0.19792	94	1379	523	9671	45	105225397,105222729,105228762,105232186,105227015,105225212,105226552,105223849,105230763,105231091,105232084,105224416,105231362,105233555,105229748,105225076,105234277,105228722,105231783,105229998,105226215,105228532,105223816,105222514,105230661,105230855,105225164,105226541,105232945,105226889,105233101,105228314,105228373,105223758,105231921,105230338,105224386,105234159,105231631,105234232…	49	105227805,105227728,105222554,105223511,105232579,105222202,105226405,105233781,105226759,105226284,105224891,105230096,105227353,105225507,105223305,105223543,105227896,105232243,105223185,105223861,105230220,105231323,105229807,105222245,105230348,105225259,105232540,105223303,105230556,105224230,105228592,105233483,105229951,105230222,105225892,105230069,105227206,105229450,105226042,105222663…
GO:0006139	nucleobase-containing compound metabolic process	biological_process	0.0047946	0.21985	355	1379	2116	9671	75	105231080,105227015,105223252,105222007,105228192,105231616,105225122,105234277,4657576,105225893,105226532,105230748,105232092,105234232,105221895,105228854,105225398,105231362,105227833,105224935,105229613,105227685,105224772,105225785,105230123,105231886,Novel00217,105231744,105229351,Novel00239,105225612,105225350,105223835,105222729,105231967,105224429,105227097,105222408,105233033,4657570,1…	280	105221850,105222202,105233869,105229200,105224070,105223188,105230851,105222554,105224335,105225407,105228916,105231280,105224279,105232161,105229327,105230989,105223795,105226062,105223861,105233624,105223563,105233012,105225648,105231998,105226860,105233216,105227063,105225259,105230370,105222565,105232667,105223343,105231605,105228440,109579205,105233593,105227184,105233483,105223723,105230538…
GO:0006265	DNA topological change	biological_process	0.0049326	0.22317	8	1379	19	9671	3	1.05229e+26	5	1.05232e+44
GO:0090304	nucleic acid metabolic process	biological_process	0.0049683	0.22317	326	1379	1919	9671	72	105231080,105227015,105223252,105222007,105228192,105231616,105225122,105234277,105225893,105226532,105230748,105221895,105232092,105234232,105228854,105225398,105231362,105227833,105224935,105229613,105225785,105227685,105224772,105231886,105230123,105231744,Novel00217,Novel00239,105229351,105225612,105225350,105222729,105223835,105222408,105231967,105227097,105224429,105233033,105230822,1052232…	254	105229200,105224070,105230851,105223188,105221850,105222202,105233869,105225407,105222554,105231280,105228916,105229327,105230989,105223563,105225648,105231998,105223795,105223861,105226062,105233216,105227063,105226860,105230370,105232667,105223343,105225259,109579205,105233593,105227184,105231605,105228440,105223723,105233483,105230538,105226526,105230464,105233576,105227354,105227285,105229466…
GO:0019001	guanyl nucleotide binding	molecular_function	0.0051856	0.23058	52	1379	247	9671	6	1.05233e+53	46	105223010,105230351,105229255,105229312,105228928,105226793,105225509,105233163,105230129,105229290,105231568,105229010,105231168,105222245,105227305,105230370,105221885,105224524,105227629,105233252,105227977,105234138,105222252,105233349,105225430,105233687,105223723,105228432,105224634,105227260,105224868,105225407,105222058,105227906,105229957,105231711,105230452,105222005,105231229,105224672…
GO:0070972	protein localization to endoplasmic reticulum	biological_process	0.0055341	0.23675	10	1379	29	9671	1	105226157	9	1.05225e+80
GO:0000314	organellar small ribosomal subunit	cellular_component	0.0055395	0.23675	3	1379	4	9671	1	105226889	2	1.05232e+17
GO:0005763	mitochondrial small ribosomal subunit	cellular_component	0.0055395	0.23675	3	1379	4	9671	1	105226889	2	1.05232e+17
GO:0015935	small ribosomal subunit	cellular_component	0.0055395	0.23675	3	1379	4	9671	1	105226889	2	1.05228e+17
GO:0005634	nucleus	cellular_component	0.0062576	0.26172	193	1379	1081	9671	54	Novel00239,105225524,105229351,105222364,105225350,105222011,105225612,109579705,105228808,105229747,105230085,105225217,105222514,105222849,105231886,105232945,105230123,105225785,105228314,105228529,105231362,Novel00238,105224935,105228594,105232005,105232633,105231747,105229592,105226448,105231534,105225156,105231921,105228909,105226532,105229887,105221895,105234232,105233413,105226523,1052242…	139	105224799,105233406,105228191,105223449,105225197,105231939,105231847,105226572,105232156,105226613,105226792,105223448,105223755,105230345,105233616,105224268,105228963,105221814,105232643,105230870,105225029,105230556,105224230,105225238,105223182,105223022,105225136,105228957,105225314,105232175,105232627,105230090,105231460,105223020,105233478,105228428,105227428,105224277,105231834,105223305…
GO:0005525	GTP binding	molecular_function	0.0063021	0.26172	51	1379	243	9671	6	1.05233e+53	45	105228928,105226793,105225509,105233163,105230129,105229290,105231568,105229010,105231168,105223010,105230351,105229255,105229312,105227977,105233252,105234138,105233349,105222252,105222245,105227305,105224524,105230370,105221885,105227629,105224868,105225407,105222058,105227906,105231711,105225430,105233687,105223723,105228432,105224634,105227260,105224672,105232416,105229440,105234268,105223742…
GO:0032561	guanyl ribonucleotide binding	molecular_function	0.0063021	0.26172	51	1379	243	9671	6	1.05226e+53	45	105231229,105230452,105222005,105224672,105232416,105234268,105229440,105223742,105222734,105229078,105228432,105224634,105227260,105225430,105233687,105223723,105231711,105225407,105222058,105224868,105227906,105227629,105222245,105227305,105230370,105224524,105221885,105234138,105222252,105233349,105233252,105227977,105223010,105230351,105229255,105229312,105231568,105229010,105231168,105226793…
GO:0003824	catalytic activity	molecular_function	0.007982	0.3249	680	1379	4347	9671	124	105223209,105226470,105231783,105230779,105228896,105228722,105232490,105231967,105228558,105228909,105230343,105229998,105224283,105229978,105229085,105223758,105228470,105225073,105229745,105222922,105226448,105231534,105233326,105231189,105234159,109579230,105228827,105230524,105222514,105231497,105233019,105222849,105231353,105226889,105222900,105223787,105225122,105232522,105228192,105225625…	556	105224939,105232833,105230129,105233734,105231951,105233025,105232635,105224505,105222895,105232103,105226075,105224377,105223774,105225439,105227086,105232303,105232347,105224339,105230074,105232642,105226933,105222058,105227875,105223299,105222371,105232174,105223394,105225430,105233992,105232117,105230502,105222197,105233813,105228045,105233756,105230019,105231585,105227610,105234170,105225563…
GO:0044429	mitochondrial part	cellular_component	0.0080209	0.3249	32	1379	156	9671	8	1.05222e+71	24	1.05232e+215
GO:0051186	cofactor metabolic process	biological_process	0.0081131	0.3249	30	1379	132	9671	5	1.05226e+44	25	1.05224e+224
GO:0019843	rRNA binding	molecular_function	0.0081187	0.3249	4	1379	8	9671	2	1.0523e+17	2	1.05223e+17
GO:0070008	serine-type exopeptidase activity	molecular_function	0.0082835	0.32616	7	1379	16	9671	2	1.05231e+17	5	1.05233e+44
GO:1902582	single-organism intracellular transport	biological_process	0.0082985	0.32616	44	1379	212	9671	7	1.05229e+62	37	105228916,105231585,105230375,105228476,105225024,105227206,105231913,105222734,105233869,105224634,105226026,105225430,105225314,105233030,105230885,105232083,105229865,105232225,105227014,105233952,105221765,105232505,105224524,105226963,105224140,105229174,105234156,105233349,105222252,105222532,105225565,105231890,105225602,105223861,105227098,105227967,105226051
GO:0016627	oxidoreductase activity, acting on the CH-CH group of donors	molecular_function	0.0089509	0.34869	19	1379	72	9671	2	1.05226e+17	17	1.05222e+152
GO:0006613	cotranslational protein targeting to membrane	biological_process	0.0093126	0.3596	10	1379	31	9671	1	105226157	9	1.05222e+80
GO:0046907	intracellular transport	biological_process	0.0096574	0.36967	72	1379	366	9671	13	1.05231e+116	59	105226051,105229790,105233682,105227098,105223576,105223574,105225602,105225565,105222532,105221814,105233349,105229174,105222252,105224524,105224732,105230701,105221765,105223186,105233952,105227014,105233030,105225314,105231369,105226026,105224634,105233784,105222734,105231978,105231913,105225024,105228476,105227206,105224277,105230375,105233228,105225529,105227967,105223861,105231890,105234156…
GO:0005739	mitochondrion	cellular_component	0.010191	0.38354	45	1379	238	9671	10	1.05222e+89	35	105233273,105223731,105228414,105232505,105232858,105231521,105227895,105225114,105232445,105233310,105233077,105226062,105226504,105232243,105226865,105229444,105227804,105231381,105227896,105224505,105225021,105231025,105225711,105226361,105234082,105231502,105233469,105225492,105233030,105232410,105229157,105233750,105225168,105224399,105229494
GO:0006570	tyrosine metabolic process	biological_process	0.010194	0.38354	4	1379	8	9671	0		4	1.05226e+35
GO:0006612	protein targeting to membrane	biological_process	0.010426	0.38766	11	1379	35	9671	1	105226157	10	1.05226e+89
GO:0098519	nucleotide phosphatase activity, acting on free nucleotides	molecular_function	0.01048	0.38766	8	1379	22	9671	0		8	1.0523e+71
GO:0071840	cellular component organization or biogenesis	biological_process	0.010975	0.40258	153	1379	864	9671	36	105234277,105233068,105226038,105226906,105227015,105226157,105224429,105222408,105226318,105228558,105226532,105232092,105229164,105226523,105232203,109579226,105226827,105230940,105232012,105231362,105225398,105229803,105224935,105229480,105228854,105231534,105225156,105232787,105230338,105231744,105228827,105232172,105224301,105225217,105222514,105232945	117	105224505,105227967,105224939,105227894,105226075,105223861,105226062,105222105,105231998,105225927,105232064,105227086,105223774,105225259,105231521,105232540,105232130,105223969,105232505,105223303,105227728,105222554,105230038,105224868,105222202,105225430,105223188,105230851,105223778,105228916,105227353,105225507,105225066,105227714,105233429,105224135,105224891,105229948,105224166,105227810…
GO:0044271	cellular nitrogen compound biosynthetic process	biological_process	0.011204	0.40761	273	1379	1649	9671	78	105225785,105230123,105225164,105231886,105225612,105225350,Novel00217,105231631,105229351,Novel00239,105223849,105230763,105225212,105228854,105232528,105228762,105225397,105229613,105225398,105225076,105233555,105225893,105222335,105232092,105221895,105226532,105224386,105222901,105231091,105226552,105227015,105223252,105234277,105225122,105231616,105228314,105225217,105226215,105229747,1052321…	195	105232888,105227428,105231160,105222717,105224324,105223022,105226437,105228957,105229693,105225238,105224524,105224268,105223755,105231514,105222183,105226341,105226613,105232156,105232434,105226793,105224799,105233406,105227633,105231914,105228655,105226957,105224628,105227055,105222213,105233781,105228003,105232250,105224501,105232083,105223141,105231740,105222245,105230348,105222241,105233857…
GO:0007050	cell cycle arrest	biological_process	0.011447	0.41304	5	1379	10	9671	0		5	1.05223e+44
GO:0016684	oxidoreductase activity, acting on peroxide as acceptor	molecular_function	0.011565	0.4139	7	1379	20	9671	0		7	1.05228e+62
GO:0004812	aminoacyl-tRNA ligase activity	molecular_function	0.011682	0.41473	17	1379	61	9671	1	105230779	16	1.05224e+143
GO:0004616	phosphogluconate dehydrogenase (decarboxylating) activity	molecular_function	0.011877	0.41824	6	1379	16	9671	0		6	1.05224e+53
GO:0008536	Ran GTPase binding	molecular_function	0.012399	0.43319	8	1379	19	9671	2	1.05231e+17	6	1.05234e+53
GO:0016772	transferase activity, transferring phosphorus-containing groups	molecular_function	0.012534	0.43446	141	1379	764	9671	31	105225217,105229676,105227162,105232760,105230123,105222849,105228314,105227685,105224502,105231189,105232172,105228854,105229464,105228470,105227833,105224283,105227592,105229085,105227843,105224843,105226385,105233413,105232092,105231328,105230748,105232522,105226157,105222408,105232613,105228722,105228964	110	105224957,105222257,105231460,105224807,105223331,105225136,105230222,105222717,105234044,105228428,105231621,105226678,105225696,105232686,105233682,105225128,105222885,105227633,105223019,105233210,105225764,105223010,105227403,105223574,105233392,105227977,105233252,105231382,105222183,105224168,105229044,105223186,105225401,105225548,105226771,105226961,105227101,105229596,105225948,105229857…
GO:0004185	serine-type carboxypeptidase activity	molecular_function	0.013706	0.47135	3	1379	4	9671	0		3	1.05232e+26
GO:0072594	establishment of protein localization to organelle	biological_process	0.015458	0.52672	21	1379	86	9671	4	1.05225e+35	17	1.05231e+152
GO:0044265	cellular macromolecule catabolic process	biological_process	0.015555	0.52672	23	1379	103	9671	6	1.0523e+53	17	1.05234e+152
GO:0004719	protein-L-isoaspartate (D-aspartate) O-methyltransferase activity	molecular_function	0.015906	0.53448	6	1379	18	9671	0		6	1.05225e+53
GO:0006418	tRNA aminoacylation for protein translation	biological_process	0.016504	0.55038	16	1379	59	9671	1	105230779	15	1.05224e+134
GO:0042254	ribosome biogenesis	biological_process	0.016778	0.55354	17	1379	70	9671	4	1.05229e+35	13	1.05225e+116
GO:0016749	N-succinyltransferase activity	molecular_function	0.01685	0.55354	3	1379	4	9671	0		3	1.05227e+26
GO:0005759	mitochondrial matrix	cellular_component	0.017346	0.56559	6	1379	17	9671	2	1.05227e+17	4	1.05227e+35
GO:0098796	membrane protein complex	cellular_component	0.018581	0.60142	77	1379	413	9671	20	1.05227e+179	57	105227286,105232225,105227805,105233687,105228439,105231554,105222212,105231723,105232161,105231585,105228916,105226535,105225529,105231568,105231381,105231890,105234156,105227750,105222565,105227239,105232505,105228658,105225320,105232166,105225314,105233030,105229951,105233750,105225168,105231913,105230222,105231640,105230303,105228476,105227206,105225021,105233406,105227810,105229790,105229444…
GO:0016628	oxidoreductase activity, acting on the CH-CH group of donors, NAD or NADP as acceptor	molecular_function	0.019636	0.62316	7	1379	20	9671	2	1.05226e+17	5	1.05226e+44
GO:0044391	ribosomal subunit	cellular_component	0.019642	0.62316	5	1379	13	9671	1	105226889	4	1.05226e+35
GO:0008152	metabolic process	biological_process	0.019759	0.62316	757	1379	4971	9671	160	105225156,105224416,105229592,105231747,105230044,105232005,105229464,Novel00238,105228940,105222876,105233039,105228314,105230469,105229747,105225217,105229676,105226215,105228163,105232172,105229244,105231320,105230338,105230148,105229389,105222408,105230389,105227097,105233033,105222729,105223835,105226038,105228964,105226697,105226003,105229748,105230822,105233101,105222728,105230661,10522853…	597	105228542,105226244,105229857,105224885,105226759,105221768,105229145,105227717,105229969,105225340,105225187,105225235,105222026,105228186,105225948,105227260,105226771,105223335,105231371,105228415,105229046,105231376,105229101,105233954,105225028,105230293,105231603,105230438,105229807,105228570,105223876,105227902,105224404,105226959,105226875,105228945,105231162,105223305,105225589,105226735…
GO:0005488	binding	molecular_function	0.019819	0.62316	881	1379	5667	9671	185	105232787,105230763,105223849,105227023,105223324,105228200,105228762,105232633,105225079,105233402,105233509,105222634,105223413,105228610,105225785,105224772,105227685,105228529,105231886,105232760,105225350,105222520,105224502,105222364,105234120,109579211,105227927,105225625,105222007,105228192,105223252,105232522,105225618,105229670,105228462,105225122,105223787,105222900,105233390,105222805…	696	105233146,105226445,105230678,105221825,105231329,105226957,105230452,105228655,105222161,105233781,105225087,105226126,105227055,105229680,105233782,105232250,105229596,105228003,105224689,105226029,105227101,105229865,105224727,105225261,105222873,105226952,105233857,105225922,105227508,105224424,105221809,105228949,105230919,105230351,105224629,105231890,105223185,105233681,105223543,105223647…
GO:0006282	regulation of DNA repair	biological_process	0.020704	0.63735	2	1379	2	9671	1	105231921	1	105223647
GO:0080135	regulation of cellular response to stress	biological_process	0.020704	0.63735	2	1379	2	9671	1	105231921	1	105223647
GO:2001020	regulation of response to DNA damage stimulus	biological_process	0.020704	0.63735	2	1379	2	9671	1	105231921	1	105223647
GO:0006364	rRNA processing	biological_process	0.022087	0.67053	13	1379	49	9671	3	1.05234e+26	10	1.05225e+89
GO:0016072	rRNA metabolic process	biological_process	0.022087	0.67053	13	1379	49	9671	3	1.05232e+26	10	1.05223e+89
GO:0016875	ligase activity, forming carbon-oxygen bonds	molecular_function	0.022491	0.6735	17	1379	65	9671	1	105230779	16	1.05222e+143
GO:0016876	ligase activity, forming aminoacyl-tRNA and related compounds	molecular_function	0.022491	0.6735	17	1379	65	9671	1	105230779	16	1.05231e+143
GO:0000160	phosphorelay signal transduction system	biological_process	0.023107	0.68289	8	1379	24	9671	0		8	1.05223e+71
GO:0033365	protein localization to organelle	biological_process	0.023407	0.68289	22	1379	94	9671	4	1.05225e+35	18	1.05225e+161
GO:0016779	nucleotidyltransferase activity	molecular_function	0.023907	0.68289	45	1379	225	9671	11	1.05231e+98	34	105224140,105230074,105225261,105224168,105233954,105222241,105225439,105231382,105222183,105233593,105233392,105231603,105225764,105227403,105223019,105231997,105227633,105223647,105231621,105227615,105226839,105226957,105226526,105233860,105231155,105229466,105230226,105230222,105224807,105225136,105221850,105225407,105222257,105226054
GO:0000956	nuclear-transcribed mRNA catabolic process	biological_process	0.023945	0.68289	5	1379	12	9671	3	1.05222e+26	2	1.05226e+17
GO:0017016	Ras GTPase binding	molecular_function	0.024196	0.68289	10	1379	29	9671	2	1.05231e+17	8	1.05232e+71
GO:0031267	small GTPase binding	molecular_function	0.024196	0.68289	10	1379	29	9671	2	1.05231e+17	8	1.05234e+71
GO:0051020	GTPase binding	molecular_function	0.024196	0.68289	10	1379	29	9671	2	1.05229e+17	8	1.05232e+71
GO:0016410	N-acyltransferase activity	molecular_function	0.024534	0.68289	13	1379	53	9671	1	105231747	12	1.05229e+107
GO:0006817	phosphate ion transport	biological_process	0.024538	0.68289	6	1379	17	9671	1	105233713	5	1.05232e+44
GO:0006605	protein targeting	biological_process	0.024848	0.68289	22	1379	97	9671	6	1.05229e+53	16	1.05233e+143
GO:0003682	chromatin binding	molecular_function	0.024925	0.68289	8	1379	22	9671	4	1.05228e+35	4	1.05229e+35
GO:0034613	cellular protein localization	biological_process	0.024929	0.68289	62	1379	319	9671	12	1.0523e+107	50	105226062,105223576,105223574,105231568,105233682,105225529,105229790,105229287,105226051,105233228,105231521,105232767,105232247,105221765,105223186,105232505,105226424,105230701,105224732,105224524,105227011,105224140,105221814,105222252,105234156,105233349,105231566,105225565,105224634,105228186,105228439,105231369,105226026,105223511,105225430,105233030,105225314,105230885,105232225,105231585…
GO:0070727	cellular macromolecule localization	biological_process	0.024929	0.68289	62	1379	319	9671	12	1.05226e+107	50	105233784,105222734,105231913,105231978,105224277,105227206,105228476,105229948,105225024,105230784,105231585,105232225,105230885,105233030,105225314,105225430,105223511,105226026,105231369,105228186,105224634,105228439,105231566,105225565,105222252,105234156,105233349,105221814,105224140,105227011,105224732,105224524,105230701,105226424,105232505,105221765,105232247,105223186,105232767,105231521…
GO:0051276	chromosome organization	biological_process	0.02543	0.68289	31	1379	146	9671	8	1.05229e+71	23	1.05232e+206
GO:0031090	organelle membrane	cellular_component	0.025433	0.68289	70	1379	382	9671	16	1.0523e+143	54	105231723,105231025,105226957,105222238,105231585,105227286,105229494,105232225,105227805,105231554,105231522,105234156,105227750,105223731,105227239,105232505,105232767,105231521,105233025,105231381,105224505,105224435,105226062,105223861,105233237,105223927,105227206,105225021,105230303,105228476,105229945,105227124,105225314,105233030,105225492,105233750,105229951,105225168,105223743,105233349…
GO:0004665	prephenate dehydrogenase (NADP+) activity	molecular_function	0.025599	0.68289	3	1379	5	9671	0		3	1.05226e+26
GO:0006571	tyrosine biosynthetic process	biological_process	0.025599	0.68289	3	1379	5	9671	0		3	1.05226e+26
GO:0008977	prephenate dehydrogenase activity	molecular_function	0.025599	0.68289	3	1379	5	9671	0		3	1.05224e+26
GO:0098588	bounding membrane of organelle	cellular_component	0.025804	0.68289	53	1379	271	9671	13	1.05223e+116	40	105229951,105231554,105231522,105225168,105227124,105225314,105233030,105232225,105227805,105227286,105229494,105229945,105222238,105231585,105227206,105228476,105230303,105231025,105226957,105233237,105231723,105223927,105223861,105231645,105224435,105226613,105224505,105226678,105226051,105233025,105227239,105232767,105233273,105230701,105233349,105234156,105227750,105226434,105224268,105223743
GO:0051188	cofactor biosynthetic process	biological_process	0.025907	0.68289	22	1379	99	9671	5	1.05234e+44	17	1.05224e+152
GO:0008171	O-methyltransferase activity	molecular_function	0.026184	0.68609	8	1379	29	9671	0		8	1.05225e+71
GO:0006260	DNA replication	biological_process	0.026703	0.69555	41	1379	205	9671	5	1.05225e+44	36	105230293,105231605,105231603,105230438,105227977,105233242,105231566,105224168,105225259,105228519,105222245,105226424,105225261,105223305,105231735,105223861,105226613,105230222,105231502,105226284,105228450,105225087,105230989,105224863,105222115,105221839,105229466,105230452,105231433,105229948,105223304,105231986,105222257,105232175,105224807,105228957
GO:0008104	protein localization	biological_process	0.027549	0.71335	75	1379	401	9671	15	1.0523e+134	60	105225314,105233030,105226026,105231369,105224634,105224277,105227206,105228476,105225024,105233784,105229475,105229077,105222734,105231913,105231978,105223574,105223576,105231645,105226051,105229287,105229790,105233682,105225401,105224732,105224524,105230701,105226424,105221765,105223186,105225565,105231566,105223743,105233951,105233349,105222252,105221814,105225430,105223511,105228186,105228439…
GO:0097034	mitochondrial respiratory chain complex IV biogenesis	biological_process	0.027745	0.71422	4	1379	9	9671	2	1.05224e+17	2	1.05228e+17
GO:0032269	negative regulation of cellular protein metabolic process	biological_process	0.028555	0.72198	6	1379	19	9671	1	105233039	5	1.0523e+44
GO:0051248	negative regulation of protein metabolic process	biological_process	0.028555	0.72198	6	1379	19	9671	1	105233039	5	1.05225e+44
GO:0016071	mRNA metabolic process	biological_process	0.028699	0.72198	29	1379	134	9671	9	1.05225e+80	20	1.05228e+179
GO:0042398	cellular modified amino acid biosynthetic process	biological_process	0.028702	0.72198	8	1379	26	9671	3	1.05233e+26	5	1.05225e+44
GO:0006520	cellular amino acid metabolic process	biological_process	0.029444	0.73644	39	1379	192	9671	5	1.05229e+44	34	105226026,105224324,105229693,105223299,105226391,105230538,105229494,105226163,105232888,105232704,105233576,105224089,105232023,105226156,105224031,105224377,105226075,109579187,105226613,105232434,105226926,105223305,105231951,105229287,105227633,105226028,105226223,105232642,105222873,105230465,105228440,105230548,105222183,105233857
GO:0090150	establishment of protein localization to membrane	biological_process	0.029642	0.7372	14	1379	56	9671	1	105226157	13	1.05222e+116
GO:0044877	macromolecular complex binding	molecular_function	0.030318	0.74978	28	1379	133	9671	5	1.05223e+44	23	1.05226e+206
GO:0043038	amino acid activation	biological_process	0.031046	0.75925	16	1379	63	9671	1	105230779	15	1.05234e+134
GO:0043039	tRNA aminoacylation	biological_process	0.031046	0.75925	16	1379	63	9671	1	105230779	15	1.05226e+134
GO:0009059	macromolecule biosynthetic process	biological_process	0.032676	0.78943	277	1379	1707	9671	81	105231747,105232005,105225156,105224416,105226934,105228940,Novel00238,105233039,105227937,105222514,105230524,105226215,105229747,105228314,105234159,105232172,105222011,105232037,105232490,105222729,105224429,105227097,105222408,105233033,105229748,105223209,105226038,105231783,105230779,105228722,105230661,105230855,105224283,105229998,105228532,105233101,105228373,105223758,105223225,10523094…	196	105232410,105231371,105223304,105226961,105223335,105224407,105231502,105229443,105232023,105226759,105229853,105226735,105222410,105223305,105225589,105230456,105230293,105227811,105222708,105229807,105231603,105230438,105227902,105228570,105233347,105231094,105224676,105232627,105224807,105225550,105222057,105230556,105231834,105231526,105231574,105230222,105228072,105229014,105233407,105233027…
GO:0001669	acrosomal vesicle	cellular_component	0.032818	0.78943	2	1379	2	9671	0		2	1.05234e+17
GO:0097223	sperm part	cellular_component	0.032818	0.78943	2	1379	2	9671	0		2	1.05225e+17
GO:0034645	cellular macromolecule biosynthetic process	biological_process	0.033415	0.79772	272	1379	1677	9671	81	105225612,105225350,105231631,Novel00217,Novel00239,105229351,105225785,105227685,105231886,105225164,105230123,105229613,105225076,105225398,105233555,105230763,105223849,105228854,105225212,105225397,105228762,105230748,105222335,105221895,105232092,105224386,105226532,105225893,105225122,105234277,105231616,105231091,105226552,105223252,105227015,105232172,105232037,105222011,105234159,1052283…	191	105224524,105223755,105231514,105222183,105226924,105223312,105224268,105226341,105226613,105233406,105224799,105226793,105232434,105232156,105227428,105231160,105228957,105223022,105232175,105222257,105225238,105229693,105224362,105225261,105222245,105230348,105228519,105233857,105225922,105222241,105224424,105228949,105223939,105224031,105223543,105223647,105231997,105226957,105230452,105228655…
GO:0045184	establishment of protein localization	biological_process	0.033525	0.79772	71	1379	382	9671	14	1.05231e+125	57	105221814,105233349,105233951,105222252,105225565,105223743,105223186,105221765,105224732,105224524,105225401,105230701,105233682,105229287,105226051,105229790,105231645,105223576,105223574,105222734,105229077,105229475,105231978,105231913,105233784,105228476,105225024,105227206,105224277,105231369,105226026,105224634,105233030,105225314,105234156,105232247,105232505,105232767,105231521,105227011…
GO:0051246	regulation of protein metabolic process	biological_process	0.033795	0.79981	14	1379	57	9671	3	1.05223e+26	11	1.05229e+98
GO:0098805	whole membrane	cellular_component	0.034597	0.80466	22	1379	101	9671	4	1.05222e+35	18	1.05224e+161
GO:0072657	protein localization to membrane	biological_process	0.034662	0.80466	14	1379	57	9671	1	105226157	13	1.05226e+116
GO:0009539	photosystem II reaction center	cellular_component	0.03486	0.80466	10	1379	33	9671	3	1.05233e+26	7	1.05232e+62
GO:0004113	2',3'-cyclic-nucleotide 3'-phosphodiesterase activity	molecular_function	0.035008	0.80466	2	1379	2	9671	0		2	1.05225e+17
GO:0009214	cyclic nucleotide catabolic process	biological_process	0.035008	0.80466	2	1379	2	9671	0		2	1.05225e+17
GO:0033178	proton-transporting two-sector ATPase complex, catalytic domain	cellular_component	0.035178	0.80466	9	1379	30	9671	2	1.05229e+17	7	1.05233e+62
GO:0005773	vacuole	cellular_component	0.035497	0.80466	5	1379	12	9671	1	105228529	4	1.05232e+35
GO:0006401	RNA catabolic process	biological_process	0.035645	0.80466	7	1379	22	9671	3	1.05229e+26	4	1.05228e+35
GO:0006402	mRNA catabolic process	biological_process	0.035645	0.80466	7	1379	22	9671	3	1.05222e+26	4	1.05234e+35
GO:0000075	cell cycle checkpoint	biological_process	0.036062	0.80993	6	1379	19	9671	2	1.05225e+17	4	1.05225e+35
GO:0008376	acetylgalactosaminyltransferase activity	molecular_function	0.036777	0.81353	3	1379	5	9671	0		3	1.05227e+26
GO:0031985	Golgi cisterna	cellular_component	0.036777	0.81353	3	1379	5	9671	0		3	1.05232e+26
GO:0032580	Golgi cisterna membrane	cellular_component	0.036777	0.81353	3	1379	5	9671	0		3	1.05227e+26
GO:0006778	porphyrin-containing compound metabolic process	biological_process	0.037341	0.82188	12	1379	46	9671	1	105222458	11	1.05226e+98
GO:0030170	pyridoxal phosphate binding	molecular_function	0.038446	0.83477	11	1379	42	9671	3	1.0523e+26	8	1.05233e+71
GO:0008312	7S RNA binding	molecular_function	0.03866	0.83477	3	1379	6	9671	0		3	1.05226e+26
GO:0048500	signal recognition particle	cellular_component	0.03866	0.83477	3	1379	6	9671	0		3	1.05225e+26
GO:0006886	intracellular protein transport	biological_process	0.038692	0.83477	55	1379	286	9671	11	1.05225e+98	44	105223574,105223576,105225529,105233682,105229790,105226051,105233228,105232767,105232505,105221765,105232247,105223186,105230701,105227011,105224140,105224732,105224524,105222252,105234156,105233349,105221814,105225565,105228186,105224634,105228439,105231369,105226026,105225430,105223511,105233030,105225314,105230885,105232225,105231585,105230784,105224277,105227206,105228476,105229948,105225024…
GO:0044238	primary metabolic process	biological_process	0.038875	0.83477	593	1379	3846	9671	141	105228594,105222922,105226448,105226934,105228470,105227937,105230524,105222514,105222849,105231353,105226889,105234159,105232037,105222011,105228827,105232490,105224429,105231967,105223209,4657570,105228722,105228896,105231783,105230779,105229998,105224283,105230855,105229085,105226541,105230940,105223225,105228373,105223758,105228909,105228762,105225212,105223849,105230763,105233555,105225076,1…	452	105226961,105223304,105228536,105232410,105224788,105229443,105222269,105229586,105231502,105224407,105232023,105227919,105232443,105234119,105224844,105230159,105231381,105222410,105229853,105233347,105231094,105227811,105222708,105230456,105230627,105223852,105222057,105228447,105224957,105225550,105229588,105224676,105232627,105222356,105232381,105226156,105233478,105228072,105231574,105231526…
GO:0044427	chromosomal part	cellular_component	0.039495	0.84347	24	1379	117	9671	8	1.05228e+71	16	1.05233e+143
GO:0022613	ribonucleoprotein complex biogenesis	biological_process	0.039755	0.84347	17	1379	76	9671	4	1.05234e+35	13	1.05233e+116
GO:0016879	ligase activity, forming carbon-nitrogen bonds	molecular_function	0.039855	0.84347	12	1379	43	9671	2	1.05233e+17	10	1.05228e+89
GO:0009521	photosystem	cellular_component	0.040692	0.84415	16	1379	65	9671	3	1.05233e+26	13	1.05223e+116
GO:1901070	guanosine-containing compound biosynthetic process	biological_process	0.041024	0.84415	3	1379	7	9671	0		3	1.05234e+26
GO:0004601	peroxidase activity	molecular_function	0.041026	0.84415	4	1379	9	9671	0		4	1.05225e+35
GO:0043234	protein complex	cellular_component	0.041481	0.84415	179	1379	1087	9671	42	105228909,105226532,105232095,105231921,105221895,105232768,105234232,105228903,105222676,105222900,105228896,105226038,105232186,105227015,105223252,105226906,105228857,105224429,105233033,105224556,Novel00217,Novel00239,105225612,105228827,105222011,105229747,105227162,105223816,105226889,105228529,105232945,105230123,105222876,Novel00238,105229803,105227937,105229613,105225275,105230063,105225…	137	105232101,105233310,105233077,105226051,105227810,105226839,105222117,105222767,105230701,105226424,105225218,105229678,105232703,105225814,105231566,105222773,105223284,105233791,105228522,105230531,105233349,105225114,105227505,105233750,105225738,105229951,105228592,105225320,105232166,105229311,105225021,105230303,105222328,105227354,105229466,105227612,105230861,105223563,105232663,105226075…
GO:0010340	carboxyl-O-methyltransferase activity	molecular_function	0.041493	0.84415	6	1379	21	9671	0		6	1.05229e+53
GO:0051998	protein carboxyl O-methyltransferase activity	molecular_function	0.041493	0.84415	6	1379	21	9671	0		6	1.05231e+53
GO:0071103	DNA conformation change	biological_process	0.041537	0.84415	13	1379	54	9671	3	1.05229e+26	10	1.05223e+89
GO:0072522	purine-containing compound biosynthetic process	biological_process	0.04166	0.84415	20	1379	94	9671	2	1.05229e+17	18	1.05234e+161
GO:0015031	protein transport	biological_process	0.04178	0.84415	68	1379	368	9671	14	1.05229e+125	54	105234156,105232767,105232505,105232247,105227011,105224140,105225529,105233228,105230440,105226384,105225317,105222238,105231585,105230784,105229948,105230885,105232225,105228186,105228439,105225430,105223511,105233951,105222252,105233349,105221814,105223743,105225565,105223186,105221765,105230701,105225401,105224732,105224524,105233682,105229790,105226051,105231645,105223574,105223576,105231913…
GO:0010333	terpene synthase activity	molecular_function	0.042329	0.84415	3	1379	5	9671	1	105230123	2	1.05224e+17
GO:0035091	phosphatidylinositol binding	molecular_function	0.042803	0.84415	9	1379	31	9671	1	105229351	8	1.0523e+71
GO:0009127	purine nucleoside monophosphate biosynthetic process	biological_process	0.043036	0.84415	12	1379	54	9671	1	105228909	11	1.05233e+98
GO:0009168	purine ribonucleoside monophosphate biosynthetic process	biological_process	0.043036	0.84415	12	1379	54	9671	1	105228909	11	1.0523e+98
GO:0000302	response to reactive oxygen species	biological_process	0.043083	0.84415	3	1379	5	9671	1	105227291	2	1.05232e+17
GO:1901031	regulation of response to reactive oxygen species	biological_process	0.043083	0.84415	3	1379	5	9671	1	105227291	2	1.05227e+17
GO:1902882	regulation of response to oxidative stress	biological_process	0.043083	0.84415	3	1379	5	9671	1	105227291	2	1.05227e+17
GO:0044711	single-organism biosynthetic process	biological_process	0.043147	0.84415	90	1379	512	9671	13	1.05232e+116	77	105233972,105231381,105224939,105223647,105232635,105233025,105224941,105231162,105223861,105233624,105227883,105228945,105233012,105222895,105223876,105233857,105223774,105225922,105226408,105230627,105222565,105222873,105231740,105225035,105226391,105229494,105225948,105227260,105228853,105233782,105226649,105225340,105232161,105226759,105232621,105233992,105227610,105230226,105226163,105224089…
GO:0071704	organic substance metabolic process	biological_process	0.043467	0.84503	628	1379	4103	9671	147	105226448,105222922,105228594,105227937,105228470,105226934,105226889,105231353,105222849,105233019,105222514,105230524,105222011,105228827,105232037,105234159,105224429,105231967,105232490,105228896,105228722,105231783,105230779,4657570,105223209,105228373,105223758,105223225,105230940,105229085,105226541,105230855,105224283,105229998,105228909,105223849,105230763,105225212,105228762,105225079,1…	481	105234119,105224844,105232443,105222269,105229443,105224407,105229586,105231502,105227919,105232023,105228853,105224788,105232410,105223304,105228536,105226961,105230627,105230456,105222708,105227811,105233347,105231094,105229853,105231381,105222410,105223191,105230159,105231834,105221964,105229113,105228072,105231574,105231526,105232381,105233478,105226156,105229588,105224676,105232627,105222356…
GO:0006779	porphyrin-containing compound biosynthetic process	biological_process	0.043793	0.84503	10	1379	36	9671	1	105222458	9	1.05226e+80
GO:0008176	tRNA (guanine-N7-)-methyltransferase activity	molecular_function	0.043989	0.84503	4	1379	11	9671	0		4	1.05231e+35
GO:0007005	mitochondrion organization	biological_process	0.044214	0.84503	15	1379	65	9671	6	1.05231e+53	9	1.05225e+80
GO:0033647	host intracellular organelle	cellular_component	0.044344	0.84503	12	1379	45	9671	4	1.05229e+35	8	1.05225e+71
GO:0033648	host intracellular membrane-bounded organelle	cellular_component	0.044344	0.84503	12	1379	45	9671	4	1.05233e+35	8	1.05224e+71
GO:0003924	GTPase activity	molecular_function	0.045227	0.8576	37	1379	190	9671	5	1.05232e+44	32	105224505,105231568,105229010,105228928,105225509,105230129,105229290,105223010,105230351,105229255,105229312,105234138,105233349,105227977,105227305,105230370,105229957,105231711,105222058,105225407,105222026,105225430,105233687,105223723,105224672,105232416,105234268,105229440,105222734,105229078,105231229,105230452
GO:0006979	response to oxidative stress	biological_process	0.045576	0.8576	8	1379	25	9671	3	1.05222e+26	5	1.05232e+44
GO:0010921	regulation of phosphatase activity	biological_process	0.045588	0.8576	2	1379	3	9671	1	105231320	1	105227422
GO:0016482	cytoplasmic transport	biological_process	0.046175	0.86132	26	1379	127	9671	4	1.05232e+35	22	1.05233e+197
GO:0005740	mitochondrial envelope	cellular_component	0.046303	0.86132	26	1379	139	9671	6	1.05232e+53	20	1.05229e+179
GO:0042451	purine nucleoside biosynthetic process	biological_process	0.046714	0.86132	13	1379	62	9671	2	1.05225e+17	11	1.05225e+98
GO:0046129	purine ribonucleoside biosynthetic process	biological_process	0.046714	0.86132	13	1379	62	9671	2	1.05225e+17	11	1.05232e+98
GO:0008170	N-methyltransferase activity	molecular_function	0.046764	0.86132	10	1379	37	9671	1	105231744	9	1.05229e+80
GO:0009156	ribonucleoside monophosphate biosynthetic process	biological_process	0.047758	0.87489	12	1379	55	9671	1	105228909	11	1.05233e+98
GO:0004861	cyclin-dependent protein serine/threonine kinase inhibitor activity	molecular_function	0.048292	0.87489	3	1379	6	9671	0		3	1.05223e+26
GO:0030291	protein serine/threonine kinase inhibitor activity	molecular_function	0.048292	0.87489	3	1379	6	9671	0		3	1.05223e+26
GO:0009057	macromolecule catabolic process	biological_process	0.048296	0.87489	29	1379	152	9671	7	1.05229e+62	22	1.05225e+197
GO:0003918	DNA topoisomerase type II (ATP-hydrolyzing) activity	molecular_function	0.048796	0.87674	4	1379	10	9671	2	1.05233e+17	2	1.05232e+17
GO:0061505	DNA topoisomerase II activity	molecular_function	0.048796	0.87674	4	1379	10	9671	2	1.05233e+17	2	1.05232e+17
GO:0015288	porin activity	molecular_function	0.049363	0.87713	2	1379	4	9671	0		2	1.05229e+17
GO:0022829	wide pore channel activity	molecular_function	0.049363	0.87713	2	1379	4	9671	0		2	1.05222e+17
GO:0032940	secretion by cell	biological_process	0.049615	0.87713	14	1379	61	9671	2	1.05223e+17	12	1.05223e+107
GO:0046903	secretion	biological_process	0.049615	0.87713	14	1379	61	9671	2	1.05223e+17	12	1.05229e+107
GO:0016209	antioxidant activity	molecular_function	0.050631	0.89094	10	1379	43	9671	0		10	1.05229e+89
GO:0030163	protein catabolic process	biological_process	0.050801	0.89094	18	1379	85	9671	3	1.0523e+26	15	1.05222e+134
GO:0009523	photosystem II	cellular_component	0.051724	0.89422	13	1379	51	9671	3	1.05233e+26	10	1.05223e+89
GO:0009064	glutamine family amino acid metabolic process	biological_process	0.051737	0.89422	7	1379	23	9671	1	105229306	6	1.05226e+53
GO:0070647	protein modification by small protein conjugation or removal	biological_process	0.051798	0.89422	15	1379	59	9671	2	1.05228e+17	13	1.05222e+116
GO:0006818	hydrogen transport	biological_process	0.052052	0.89422	24	1379	118	9671	4	1.05229e+35	20	1.05225e+179
GO:0015992	proton transport	biological_process	0.052052	0.89422	24	1379	118	9671	4	1.05227e+35	20	1.05233e+179
GO:1901605	alpha-amino acid metabolic process	biological_process	0.052207	0.89422	20	1379	95	9671	3	1.05226e+26	17	1.05226e+152
GO:0042710	biofilm formation	biological_process	0.052423	0.89445	4	1379	10	9671	1	105233039	3	1.05225e+26
GO:0006310	DNA recombination	biological_process	0.052717	0.89598	25	1379	125	9671	2	1.05234e+17	23	1.05232e+206
GO:0043086	negative regulation of catalytic activity	biological_process	0.053536	0.90294	6	1379	22	9671	0		6	1.05227e+53
GO:0044092	negative regulation of molecular function	biological_process	0.053536	0.90294	6	1379	22	9671	0		6	1.05226e+53
GO:0004109	coproporphyrinogen oxidase activity	molecular_function	0.054872	0.92193	2	1379	3	9671	0		2	1.05222e+17
GO:0034357	photosynthetic membrane	cellular_component	0.055483	0.92866	17	1379	72	9671	3	1.05223e+26	14	1.05227e+125
GO:0048037	cofactor binding	molecular_function	0.05646	0.92929	49	1379	286	9671	6	1.05222e+53	43	105225746,105232888,105234170,105224890,105232934,105231329,105229796,105233992,105233781,105229145,105231281,105224676,105227468,105224324,105222356,105233782,105227875,105234168,105224030,105224950,105224335,105232858,105226223,105222873,105222960,105224405,105227184,105227508,105230114,105222183,105228945,105227883,105228436,105224377,105225237,105225662,105226959,105230296,105226693,105226050…
GO:0006750	glutathione biosynthetic process	biological_process	0.056713	0.92929	3	1379	6	9671	1	105232528	2	1.05223e+17
GO:0019184	nonribosomal peptide biosynthetic process	biological_process	0.056713	0.92929	3	1379	6	9671	1	105232528	2	1.05222e+17
GO:0042025	host cell nucleus	cellular_component	0.057096	0.92929	11	1379	41	9671	4	1.05229e+35	7	1.05232e+62
GO:0098655	cation transmembrane transport	biological_process	0.057985	0.92929	32	1379	168	9671	5	1.05229e+44	27	105233406,105224217,105231381,105233310,105223448,105227547,105223284,105230049,105228988,105222565,105229678,105230408,105225320,105229928,105225314,105226437,109579523,105231554,105223389,105231723,105232161,105231913,105230222,105225021,105230303,105228096,105228916
GO:0098662	inorganic cation transmembrane transport	biological_process	0.057985	0.92929	32	1379	168	9671	5	1.05229e+44	27	105229678,105222565,105228988,105230049,105223284,105223448,105227547,105233310,105224217,105231381,105233406,105228916,105228096,105230303,105225021,105230222,105231913,105232161,105231723,105223389,105231554,105226437,105225314,109579523,105229928,105230408,105225320
GO:0000156	phosphorelay response regulator activity	molecular_function	0.057988	0.92929	2	1379	3	9671	0		2	1.05229e+17
GO:0009579	thylakoid	cellular_component	0.058455	0.92929	18	1379	77	9671	4	1.05223e+35	14	1.0523e+125
GO:0044436	thylakoid part	cellular_component	0.058455	0.92929	18	1379	77	9671	4	1.05223e+35	14	1.05229e+125
GO:0004112	cyclic-nucleotide phosphodiesterase activity	molecular_function	0.058591	0.92929	5	1379	13	9671	0		5	1.05224e+44
GO:0016070	RNA metabolic process	biological_process	0.059223	0.92929	254	1379	1541	9671	60	105225156,105226448,105228854,105231747,105228594,105232005,105224935,105229613,105228470,Novel00238,105228940,105226934,105225398,105231362,105225785,105224772,105228314,105231886,105231353,105230123,105222514,105229747,105225217,105225612,105232172,105222011,105225350,105231744,Novel00217,Novel00239,105229351,105222408,105227097,105224429,105231967,105233033,105222007,105223252,105227015,105231…	194	105226957,105230452,105228542,105228655,105226244,105224885,105226759,105227055,105222213,105224407,105229443,105232023,105225235,105229969,105224501,105228643,105232410,105228003,105226053,105232250,105226961,105223335,105224399,105232083,105231371,105228536,105223304,105234097,105222245,105222873,105228415,105230456,105228519,105223073,105231094,105233347,105222241,105233857,105222708,105227811…
GO:1901607	alpha-amino acid biosynthetic process	biological_process	0.059254	0.92929	15	1379	67	9671	3	1.05232e+26	12	1.05224e+107
GO:0019899	enzyme binding	molecular_function	0.05941	0.92929	14	1379	55	9671	2	1.05231e+17	12	1.05234e+107
GO:0008483	transaminase activity	molecular_function	0.059466	0.92929	3	1379	6	9671	2	1.0523e+17	1	105225237
GO:0022402	cell cycle process	biological_process	0.059478	0.92929	30	1379	155	9671	7	1.05224e+62	23	1.05225e+206
GO:0098660	inorganic ion transmembrane transport	biological_process	0.059522	0.92929	32	1379	169	9671	5	1.05229e+44	27	105228096,105228916,105225021,105230303,105230222,105231913,105232161,105231723,105231554,105223389,109579523,105225314,105226437,105229928,105230408,105225320,105229678,105228988,105222565,105223284,105230049,105227547,105223448,105233310,105231381,105224217,105233406
GO:0004715	non-membrane spanning protein tyrosine kinase activity	molecular_function	0.059588	0.92929	2	1379	3	9671	0		2	1.05223e+17
GO:0048285	organelle fission	biological_process	0.05993	0.92929	15	1379	71	9671	3	1.05224e+26	12	1.05231e+107
GO:0016043	cellular component organization	biological_process	0.059985	0.92929	135	1379	796	9671	33	105226157,105224429,105222408,105226906,105227015,105233068,105226038,105230940,105226827,105232203,109579226,105232092,105226523,105229164,105228558,105226318,105226532,105231534,105225156,105232787,105228854,105224935,105232012,105231362,105229803,105225398,105232945,105225217,105222514,105228827,105232172,105224301,105230338	102	105223778,105225507,105227353,105228916,105229948,105224891,105224135,105233429,105227714,105225066,105227728,105230038,105222202,105230851,105225430,105232064,105227086,105223303,105232505,105231521,105232130,105223969,105232540,105225259,105227967,105224505,105224939,105226062,105222105,105223861,105226075,105227894,105225927,105231998,105228450,105222734,105223927,105225909,105232680,105225024…
GO:0006783	heme biosynthetic process	biological_process	0.060049	0.92929	6	1379	19	9671	1	105222458	5	1.05232e+44
GO:0006480	N-terminal protein amino acid methylation	biological_process	0.060168	0.92929	2	1379	4	9671	0		2	1.05231e+17
GO:0031365	N-terminal protein amino acid modification	biological_process	0.060168	0.92929	2	1379	4	9671	0		2	1.05231e+17
GO:0008134	transcription factor binding	molecular_function	0.060377	0.92929	19	1379	84	9671	1	105225350	18	1.05233e+161
GO:0019773	proteasome core complex, alpha-subunit complex	cellular_component	0.061233	0.93919	3	1379	9	9671	0		3	1.05234e+26
GO:0033108	mitochondrial respiratory chain complex assembly	biological_process	0.061585	0.9413	4	1379	11	9671	2	1.05231e+17	2	1.05227e+17
GO:0005694	chromosome	cellular_component	0.061994	0.94428	29	1379	148	9671	12	1.05227e+107	17	1.05233e+152
GO:0031966	mitochondrial membrane	cellular_component	0.063699	0.956	24	1379	129	9671	5	1.05222e+44	19	1.05225e+170
GO:0004298	threonine-type endopeptidase activity	molecular_function	0.06394	0.956	4	1379	16	9671	0		4	1.05231e+35
GO:0070003	threonine-type peptidase activity	molecular_function	0.06394	0.956	4	1379	16	9671	0		4	1.05222e+35
GO:0034655	nucleobase-containing compound catabolic process	biological_process	0.063991	0.956	9	1379	35	9671	3	1.05222e+26	6	1.05234e+53
GO:0033036	macromolecule localization	biological_process	0.064155	0.956	82	1379	464	9671	16	1.05225e+143	66	105227055,105225317,105231585,105222238,105230784,105229948,105233146,105230885,105232225,105233869,105228186,105228439,105223511,105225430,105234156,105231521,105232767,105232247,105232505,105224140,105227011,105231568,105225529,105233228,105230440,105226062,105226384,105231978,105231913,105222734,105229077,105229475,105233784,105225024,105228476,105224277,105227206,105224634,105226026,105231369…
GO:0000793	condensed chromosome	cellular_component	0.064374	0.956	12	1379	55	9671	2	1.05234e+17	10	1.05224e+89
GO:0019646	aerobic electron transport chain	biological_process	0.064693	0.956	1	1379	1	9671	1	105223040	0
GO:0061024	membrane organization	biological_process	0.065171	0.956	26	1379	127	9671	2	1.05233e+17	24	1.05225e+215
GO:1901068	guanosine-containing compound metabolic process	biological_process	0.06526	0.956	3	1379	8	9671	0		3	1.05231e+26
GO:0003922	GMP synthase (glutamine-hydrolyzing) activity	molecular_function	0.065369	0.956	2	1379	3	9671	0		2	1.05234e+17
GO:0006177	GMP biosynthetic process	biological_process	0.065369	0.956	2	1379	3	9671	0		2	1.05234e+17
GO:0046037	GMP metabolic process	biological_process	0.065369	0.956	2	1379	3	9671	0		2	1.05234e+17
GO:0008962	phosphatidylglycerophosphatase activity	molecular_function	0.065986	0.96016	2	1379	3	9671	1	105225079	1	105222400
GO:0016740	transferase activity	molecular_function	0.06609	0.96016	239	1379	1447	9671	48	105228314,105227685,105232760,105230123,105231353,105222849,105230524,105226215,105229676,105225217,105227162,105232172,105231189,105231744,105224502,105229389,105233719,105228854,105231747,105229745,105227833,105228470,105229464,105223758,4657576,105227843,105227900,105227592,105226827,105229085,105224283,105230343,105231328,105230748,105232092,105233413,105224843,105226385,105225625,105222408,1…	191	105234044,105229016,105228428,105234012,105230222,105231913,105222717,105231460,105225353,105229546,105224676,105227124,105225136,105229744,105226437,105224807,105223331,105224957,105230556,105223852,105222257,105228082,105226456,105232858,105229044,105223186,105224168,105225401,105225548,105233392,105226924,105223312,105222183,105233252,105231382,105227977,105223019,105227403,105223574,105225764…
GO:0005543	phospholipid binding	molecular_function	0.066592	0.96159	11	1379	43	9671	1	105229351	10	1.05223e+89
GO:0008173	RNA methyltransferase activity	molecular_function	0.0669	0.96159	7	1379	27	9671	1	105231353	6	1.05226e+53
GO:0043436	oxoacid metabolic process	biological_process	0.067433	0.96159	54	1379	298	9671	6	1.05232e+53	48	105232223,105232642,105222873,105226223,105233857,105222183,105227508,105223876,105226567,105224404,105230465,105230548,105228440,105226613,109579187,105224381,105226075,105224377,105224031,105227633,105229287,105226028,105223305,105225128,105231951,105232434,105226926,105227572,105233576,105224089,105232704,105224628,105232888,105226163,105226156,105231099,105233992,105232023,105230382,105224324…
GO:0046165	alcohol biosynthetic process	biological_process	0.06744	0.96159	2	1379	3	9671	1	105231353	1	105230627
GO:0044815	DNA packaging complex	cellular_component	0.068099	0.96159	4	1379	14	9671	1	105231921	3	1.05233e+26
GO:0009067	aspartate family amino acid biosynthetic process	biological_process	0.068538	0.96159	4	1379	11	9671	1	105226003	3	1.05226e+26
GO:0003785	actin monomer binding	molecular_function	0.06858	0.96159	1	1379	1	9671	0		1	105222184
GO:0000502	proteasome complex	cellular_component	0.068604	0.96159	6	1379	25	9671	0		6	1.05222e+53
GO:0033646	host intracellular part	cellular_component	0.068878	0.96159	15	1379	63	9671	6	1.05225e+53	9	1.05228e+80
GO:0043656	intracellular region of host	cellular_component	0.068878	0.96159	15	1379	63	9671	6	1.05224e+53	9	1.05231e+80
GO:0006417	regulation of translation	biological_process	0.068893	0.96159	4	1379	11	9671	1	105233039	3	1.05228e+26
GO:0034248	regulation of cellular amide metabolic process	biological_process	0.068893	0.96159	4	1379	11	9671	1	105233039	3	1.05228e+26
GO:0005315	inorganic phosphate transmembrane transporter activity	molecular_function	0.069463	0.96159	4	1379	12	9671	0		4	1.05225e+35
GO:1901677	phosphate transmembrane transporter activity	molecular_function	0.069463	0.96159	4	1379	12	9671	0		4	1.05225e+35
GO:0044248	cellular catabolic process	biological_process	0.069465	0.96159	44	1379	253	9671	9	1.05229e+80	35	105232161,105229586,105231099,105224628,105233576,105222328,105229948,105229311,105230556,105223852,105227101,105228452,105225738,105228271,105225479,105230382,105222259,105224268,105233967,105226567,105225259,105234097,105225401,105229046,105228988,105221772,105223305,105225563,105226028,105229287,105223795,105233586,105223861,105230861,105223563
GO:0006082	organic acid metabolic process	biological_process	0.070674	0.97278	54	1379	299	9671	6	1.05232e+53	48	105222183,105233857,105227508,105224404,105226567,105223876,105230465,105230548,105228440,105232642,105232223,105222873,105226223,105229287,105227633,105226028,105223305,105231951,105225128,105232434,105226926,105227572,105226613,109579187,105224381,105226075,105224377,105224031,105226156,105233992,105231099,105232023,105233576,105224089,105232704,105224628,105226163,105232888,105229494,105230538…
GO:0009124	nucleoside monophosphate biosynthetic process	biological_process	0.070716	0.97278	12	1379	58	9671	1	105228909	11	1.05225e+98
GO:0003870	5-aminolevulinate synthase activity	molecular_function	0.072058	0.98547	2	1379	3	9671	0		2	1.05233e+17
GO:0016301	kinase activity	molecular_function	0.072086	0.98547	88	1379	482	9671	21	1.05226e+188	67	105225563,105223805,105225128,105222885,105226051,105226678,105233682,105232686,105225696,105232658,105233210,105230872,105223010,105223574,105233252,105227977,105230355,105233392,105226567,105225548,105225401,105229044,105224957,105222106,105230254,105224634,105223389,105231460,105223106,105222431,105229517,105222717,105233576,105228428,105234044,105223721,105228928,105232635,105230129,105225710…
GO:0032268	regulation of cellular protein metabolic process	biological_process	0.074532	1	12	1379	53	9671	3	1.05223e+26	9	1.05227e+80
GO:0030145	manganese ion binding	molecular_function	0.074829	1	4	1379	10	9671	0		4	1.05229e+35
GO:0008023	transcription elongation factor complex	cellular_component	0.075161	1	5	1379	15	9671	4	105226532,105226038,Novel00239,Novel00238	1	105233869
GO:0016838	carbon-oxygen lyase activity, acting on phosphates	molecular_function	0.075301	1	3	1379	6	9671	1	105230123	2	1.05226e+17
GO:0042176	regulation of protein catabolic process	biological_process	0.075416	1	6	1379	21	9671	0		6	1.05222e+53
GO:1902580	single-organism cellular localization	biological_process	0.075692	1	22	1379	108	9671	4	1.05229e+35	18	1.05232e+161
GO:0009065	glutamine family amino acid catabolic process	biological_process	0.076521	1	3	1379	7	9671	0		3	1.05234e+26
GO:0019722	calcium-mediated signaling	biological_process	0.077331	1	2	1379	3	9671	0		2	1.05223e+17
GO:0019932	second-messenger-mediated signaling	biological_process	0.077331	1	2	1379	3	9671	0		2	1.05227e+17
GO:0006739	NADP metabolic process	biological_process	0.077359	1	3	1379	7	9671	0		3	1.05233e+26
GO:0051784	negative regulation of nuclear division	biological_process	0.077845	1	4	1379	12	9671	1	105225217	3	1.0523e+26
GO:0010948	negative regulation of cell cycle process	biological_process	0.07818	1	5	1379	16	9671	2	1.05231e+17	3	1.0523e+26
GO:0000184	nuclear-transcribed mRNA catabolic process, nonsense-mediated decay	biological_process	0.078374	1	3	1379	7	9671	2	1.05224e+17	1	105225563
GO:0006164	purine nucleotide biosynthetic process	biological_process	0.078834	1	18	1379	90	9671	2	1.05225e+17	16	1.05232e+143
GO:0000278	mitotic cell cycle	biological_process	0.078851	1	19	1379	95	9671	5	1.05226e+44	14	1.05229e+125
GO:1903047	mitotic cell cycle process	biological_process	0.078851	1	19	1379	95	9671	5	1.05231e+44	14	1.05234e+125
GO:0016747	transferase activity, transferring acyl groups other than amino-acyl groups	molecular_function	0.078873	1	22	1379	111	9671	2	1.05232e+17	20	1.05227e+179
GO:0019752	carboxylic acid metabolic process	biological_process	0.079571	1	52	1379	289	9671	5	1.05229e+44	47	105232888,105226163,105224628,105232704,105233576,105224089,105232023,105231099,105233992,105226156,105224676,105224324,105226026,105230382,105223299,105229693,105226391,105229453,105230538,105229494,105226223,105232642,105222873,105230465,105230548,105228440,105226567,105224404,105223876,105227508,105222183,105233857,105224031,105224381,105224377,105226075,109579187,105226613,105227572,105232434…
GO:0043170	macromolecule metabolic process	biological_process	0.079929	1	510	1379	3327	9671	132	105232095,105226385,105224386,105226532,105221895,105234232,105232092,105230748,105222335,105233204,105225893,105227592,105227900,105222900,105231616,105234277,105225122,105232522,105223252,105227015,105231080,105226552,105228192,105222007,105231091,Novel00239,105234120,105224502,105229351,105231744,Novel00217,105231631,105225350,105225612,105223987,105231886,105225164,105232760,105230123,1052257…	378	105227810,105223805,105226051,105227615,105231287,105229634,105224166,105226926,105232658,105224228,105222402,105222369,105230166,105231566,105231767,105230548,105226424,105222767,105230701,105227895,105227629,105223555,105230538,105229311,105223723,105227961,105224741,105233483,105229951,105222431,105231958,105222115,105226958,105222734,105229440,105227285,105222929,105227354,105230464,105233576…
GO:0006733	oxidoreduction coenzyme metabolic process	biological_process	0.08007	1	7	1379	26	9671	0		7	1.05224e+62
GO:0004637	phosphoribosylamine-glycine ligase activity	molecular_function	0.080383	1	2	1379	3	9671	0		2	1.05225e+17
GO:0006144	purine nucleobase metabolic process	biological_process	0.080383	1	2	1379	3	9671	0		2	1.05233e+17
GO:0009113	purine nucleobase biosynthetic process	biological_process	0.080383	1	2	1379	3	9671	0		2	1.05225e+17
GO:0016769	transferase activity, transferring nitrogenous groups	molecular_function	0.080472	1	3	1379	7	9671	2	1.0523e+17	1	105225237
GO:0044422	organelle part	cellular_component	0.081144	1	167	1379	1027	9671	42	105223758,105232203,105221895,105234232,105232092,105232095,105231921,105228909,105226532,105224556,105222408,105224429,105222729,105232186,105223252,105227015,105233068,105226038,105225593,105232945,105230123,105226889,105228529,105228314,105229747,105225217,105223816,105227188,105222011,105228827,105225612,105224347,Novel00239,105222364,105226448,105229592,105225156,105225275,105231362,10523029…	125	105223927,105227612,105227354,105230303,105225021,105229945,105229311,105228592,105229951,105233750,105225738,105223743,105228522,105230531,105233791,105232445,105226434,105225114,105233349,105225218,105222767,105230701,105233273,105225814,105227895,105232703,105226051,105226839,105233310,105232101,105231645,105233077,105228692,105231723,105229327,105226284,105224135,105224891,105225507,105231585…
GO:0016469	proton-transporting two-sector ATPase complex	cellular_component	0.081246	1	21	1379	104	9671	4	1.05229e+35	17	1.0523e+152
GO:0009142	nucleoside triphosphate biosynthetic process	biological_process	0.081777	1	10	1379	50	9671	1	105228909	9	1.05225e+80
GO:0009145	purine nucleoside triphosphate biosynthetic process	biological_process	0.081777	1	10	1379	50	9671	1	105228909	9	1.05231e+80
GO:0009201	ribonucleoside triphosphate biosynthetic process	biological_process	0.081777	1	10	1379	50	9671	1	105228909	9	1.05225e+80
GO:0009206	purine ribonucleoside triphosphate biosynthetic process	biological_process	0.081777	1	10	1379	50	9671	1	105228909	9	1.05233e+80
GO:0016423	tRNA (guanine) methyltransferase activity	molecular_function	0.082706	1	4	1379	13	9671	0		4	1.05229e+35
GO:0006024	glycosaminoglycan biosynthetic process	biological_process	0.083597	1	4	1379	10	9671	1	105232037	3	1.0523e+26
GO:0019087	transformation of host cell by virus	biological_process	0.083831	1	7	1379	24	9671	0		7	1.05223e+62
GO:0031300	intrinsic component of organelle membrane	cellular_component	0.084084	1	15	1379	69	9671	4	1.05232e+35	11	1.05224e+98
GO:0031301	integral component of organelle membrane	cellular_component	0.084084	1	15	1379	69	9671	4	1.05222e+35	11	1.05224e+98
GO:0007067	mitotic nuclear division	biological_process	0.084226	1	11	1379	51	9671	2	1.05231e+17	9	1.05229e+80
GO:0033014	tetrapyrrole biosynthetic process	biological_process	0.084244	1	16	1379	73	9671	2	1.05223e+17	14	1.05224e+125
GO:0044446	intracellular organelle part	cellular_component	0.084445	1	165	1379	1016	9671	41	105223758,105232203,105234232,105232092,105221895,105231921,105232095,105226532,105228909,105224556,105224429,105222408,105222729,105227015,105223252,105232186,105233068,105226038,105232945,105230123,105228314,105228529,105226889,105225217,105223816,105229747,105227188,105222011,105228827,105224347,105225612,105222364,Novel00239,105229592,105226448,105225156,105225275,105230294,105228593,10523136…	124	105227612,105223927,105227354,105225021,105230303,105229311,105229945,105228592,105233750,105225738,105229951,105225114,105232445,105226434,105233349,105233791,105228522,105230531,105223743,105232703,105227895,105225814,105222767,105230701,105225218,105233273,105226839,105226051,105231645,105233077,105233310,105232101,105226284,105231723,105228692,105229327,105231516,105222238,105227353,105231585…
GO:0008443	phosphofructokinase activity	molecular_function	0.08456	1	4	1379	13	9671	0		4	1.05222e+35
GO:0030896	checkpoint clamp complex	cellular_component	0.085116	1	2	1379	4	9671	1	105234232	1	105223305
GO:0008063	Toll signaling pathway	biological_process	0.085366	1	2	1379	3	9671	1	105222011	1	105226361
GO:0006996	organelle organization	biological_process	0.085611	1	79	1379	455	9671	21	1.05226e+188	58	105222245,105227752,105232505,105223303,105225259,105232540,105231521,105227574,105232064,105231998,105226075,105223861,105226062,105229290,105227967,105222184,105224505,105231568,105224891,105229948,105232443,105230877,105224289,105224135,105227353,105225507,105228916,105230851,105222202,105232579,105223988,105225332,105227728,105226424,105231566,105233791,105230531,105225114,105233310,105223448…
GO:0006732	coenzyme metabolic process	biological_process	0.087866	1	17	1379	84	9671	4	1.05232e+35	13	1.05225e+116
GO:0006575	cellular modified amino acid metabolic process	biological_process	0.088558	1	8	1379	32	9671	3	1.05232e+26	5	1.05222e+44
GO:0044281	small molecule metabolic process	biological_process	0.088655	1	89	1379	536	9671	12	1.05232e+103	77	105232223,105225401,105229678,105226223,105222183,105230548,105230465,105226567,105232658,105233310,105230872,105226613,109579187,105225128,105229287,105227633,105226926,105226839,105232434,105232704,105228428,105225021,105233576,105232888,105231099,105222717,105226156,105230222,105226437,105224676,105233750,105226026,105224324,105225320,105230538,105229025,105229693,105229453,105222873,105232642…
GO:0035556	intracellular signal transduction	biological_process	0.088743	1	65	1379	353	9671	8	1.0523e+71	57	105223022,105223723,105234214,105233750,105228082,105231711,105225021,105232657,105229466,105232680,105228856,105228905,105234268,105224672,105232416,105223574,105227071,105222402,105224228,105225745,105225128,105233163,105225509,105231847,105232643,105221885,105225548,105227629,105233242,105230355,105233252,105233687,105225430,105221850,105225948,105224784,105227906,105224868,105227549,105229245…
GO:0016567	protein ubiquitination	biological_process	0.089901	1	9	1379	35	9671	2	1.05228e+17	7	1.0523e+62
GO:0008535	respiratory chain complex IV assembly	biological_process	0.090142	1	3	1379	8	9671	2	1.05224e+17	1	105226504
GO:0033617	mitochondrial respiratory chain complex IV assembly	biological_process	0.090142	1	3	1379	8	9671	2	1.05224e+17	1	105226504
GO:0045861	negative regulation of proteolysis	biological_process	0.090342	1	4	1379	14	9671	0		4	1.0523e+35
GO:0009152	purine ribonucleotide biosynthetic process	biological_process	0.090345	1	17	1379	86	9671	2	1.05229e+17	15	1.05226e+134
GO:0042278	purine nucleoside metabolic process	biological_process	0.09042	1	21	1379	113	9671	4	4.65758e+31	17	1.05232e+152
GO:0046128	purine ribonucleoside metabolic process	biological_process	0.09042	1	21	1379	113	9671	4	4.65757e+31	17	1.05234e+152
GO:0000221	vacuolar proton-transporting V-type ATPase, V1 domain	cellular_component	0.090595	1	4	1379	11	9671	1	105228529	3	1.05232e+26
GO:0005774	vacuolar membrane	cellular_component	0.090595	1	4	1379	11	9671	1	105228529	3	1.0523e+26
GO:0016471	vacuolar proton-transporting V-type ATPase complex	cellular_component	0.090595	1	4	1379	11	9671	1	105228529	3	1.05232e+26
GO:0044437	vacuolar part	cellular_component	0.090595	1	4	1379	11	9671	1	105228529	3	1.0523e+26
GO:0042168	heme metabolic process	biological_process	0.091307	1	6	1379	21	9671	1	105222458	5	1.05223e+44
GO:0031072	heat shock protein binding	molecular_function	0.091493	1	3	1379	7	9671	0		3	1.05224e+26
GO:0006950	response to stress	biological_process	0.091995	1	80	1379	469	9671	11	1.05223e+98	69	105227371,105223111,105223335,105222134,105226961,105225430,105229327,105226339,105224407,105230877,105230452,105231280,105224135,105228655,105229290,105230159,105223647,105233025,105223305,105227967,105231047,105222641,105226860,105226735,105224435,105231890,105225028,105231094,105233347,105227184,105230438,105224339,105228988,105230370,105222245,105225320,105222847,105229588,105228592,105224519…
GO:0072521	purine-containing compound metabolic process	biological_process	0.093132	1	27	1379	144	9671	4	4.65758e+31	23	1.0523e+206
GO:1902600	hydrogen ion transmembrane transport	biological_process	0.09322	1	22	1379	113	9671	4	1.05229e+35	18	1.05225e+161
GO:0044802	single-organism membrane organization	biological_process	0.09328	1	20	1379	98	9671	1	105226157	19	1.05225e+170
GO:0006511	ubiquitin-dependent protein catabolic process	biological_process	0.093311	1	14	1379	67	9671	3	1.0523e+26	11	1.05234e+98
GO:0016860	intramolecular oxidoreductase activity	molecular_function	0.09417	1	5	1379	17	9671	0		5	1.05233e+44
GO:0051235	maintenance of location	biological_process	0.094219	1	5	1379	17	9671	1	105229803	4	1.05232e+35
GO:0009306	protein secretion	biological_process	0.094725	1	6	1379	25	9671	1	105223301	5	1.05232e+44
GO:1901575	organic substance catabolic process	biological_process	0.095119	1	42	1379	241	9671	8	1.0523e+71	34	105222258,105223852,105229311,105222259,105230382,105225479,105228271,105225738,105231099,105224407,105229586,105224628,105233576,105222328,105229948,105221964,105223305,105225563,105225128,105229287,105226028,105223191,105227572,105221772,105230861,105233586,105223795,105224268,105224404,105233967,105234097,105228988,105225401,105225259
GO:0016192	vesicle-mediated transport	biological_process	0.095415	1	39	1379	202	9671	7	1.05232e+62	32	105234156,105229174,105221814,105225565,105233952,105226963,105230701,105222664,105225529,105222410,105229790,105223861,105222513,105233681,105225113,105225402,105225602,105223574,105224103,105227098,105223576,105231913,105231585,105227206,105228476,105230375,105232225,105232083,105230885,105227505,105231554,105228439
GO:0016616	oxidoreductase activity, acting on the CH-OH group of donors, NAD or NADP as acceptor	molecular_function	0.095446	1	19	1379	108	9671	2	1.05226e+17	17	1.05226e+152
GO:0006801	superoxide metabolic process	biological_process	0.095581	1	3	1379	9	9671	0		3	1.05232e+26
GO:0007059	chromosome segregation	biological_process	0.095942	1	12	1379	57	9671	0		12	1.05224e+107
GO:0030141	secretory granule	cellular_component	0.09596	1	2	1379	4	9671	0		2	1.05225e+17
GO:0000902	cell morphogenesis	biological_process	0.096222	1	13	1379	57	9671	0		13	1.05233e+116
GO:0032989	cellular component morphogenesis	biological_process	0.096222	1	13	1379	57	9671	0		13	1.05222e+116
GO:0009260	ribonucleotide biosynthetic process	biological_process	0.096424	1	17	1379	87	9671	2	1.05225e+17	15	1.05234e+134
GO:0046390	ribose phosphate biosynthetic process	biological_process	0.096424	1	17	1379	87	9671	2	1.05229e+17	15	1.05226e+134
GO:0031400	negative regulation of protein modification process	biological_process	0.096691	1	4	1379	13	9671	0		4	1.05226e+35
GO:0000313	organellar ribosome	cellular_component	0.097184	1	3	1379	10	9671	1	105226889	2	1.05232e+17
GO:0005761	mitochondrial ribosome	cellular_component	0.097184	1	3	1379	10	9671	1	105226889	2	1.05232e+17
GO:0010608	posttranscriptional regulation of gene expression	biological_process	0.097445	1	4	1379	12	9671	1	105233039	3	1.05228e+26
GO:0006720	isoprenoid metabolic process	biological_process	0.097964	1	11	1379	45	9671	0		11	1.05225e+98
GO:0008299	isoprenoid biosynthetic process	biological_process	0.097964	1	11	1379	45	9671	0		11	1.05225e+98
GO:1901606	alpha-amino acid catabolic process	biological_process	0.098347	1	4	1379	14	9671	0		4	1.05223e+35
GO:0009095	aromatic amino acid family biosynthetic process, prephenate pathway	biological_process	0.099048	1	3	1379	8	9671	0		3	1.05224e+26
GO:0019941	modification-dependent protein catabolic process	biological_process	0.099586	1	14	1379	68	9671	3	1.0523e+26	11	1.05231e+98
GO:0043632	modification-dependent macromolecule catabolic process	biological_process	0.099586	1	14	1379	68	9671	3	1.0523e+26	11	1.05231e+98
GO:0016835	carbon-oxygen lyase activity	molecular_function	0.099608	1	11	1379	52	9671	2	1.05223e+17	9	1.05233e+80
GO:0050518	2-C-methyl-D-erythritol 4-phosphate cytidylyltransferase activity	molecular_function	0.099754	1	2	1379	4	9671	0		2	1.05234e+17
GO:0008990	rRNA (guanine-N2-)-methyltransferase activity	molecular_function	0.10007	1	1	1379	1	9671	0		1	105226437
GO:0016435	rRNA (guanine) methyltransferase activity	molecular_function	0.10007	1	1	1379	1	9671	0		1	105226437
GO:0032446	protein modification by small protein conjugation	biological_process	0.10179	1	9	1379	36	9671	2	1.05228e+17	7	1.0523e+62
GO:0000280	nuclear division	biological_process	0.10192	1	13	1379	64	9671	3	1.05231e+26	10	1.05228e+89
GO:0005198	structural molecule activity	molecular_function	0.1028	1	82	1379	553	9671	39	105224416,105222408,105231091,105228857,105224556,105230763,105223849,105225527,105226552,105225212,105228762,105225397,105231783,105230779,105228722,105234277,105229613,105229748,105225076,105233555,105233101,105228373,105225164,105226541,105230855,105230661,105224283,105228903,105229998,105225217,105228532,105226215,105223816,105222335,105226523,105231328,105234159,105231631,105224386	43	105233664,105227353,105226277,105230096,105225317,105233781,105226759,105223499,105225103,105228439,105226405,105223511,105227805,105225259,105226933,105230348,105230220,105229807,105232243,105230411,105231545,105225710,105227896,105223543,105225988,105229450,105232381,105233237,105227587,105233483,105229951,105229693,105225320,105228447,105226813,105223555,105225056,105230701,105232643,105224066…
GO:0016593	Cdc73/Paf1 complex	cellular_component	0.10299	1	2	1379	4	9671	2	1.05227e+17	0
GO:0007016	cytoskeletal anchoring at plasma membrane	biological_process	0.10322	1	4	1379	12	9671	1	105229803	3	1.05232e+26
GO:0051782	negative regulation of cell division	biological_process	0.10389	1	4	1379	13	9671	1	105225217	3	1.0523e+26
GO:0004057	arginyltransferase activity	molecular_function	0.10403	1	1	1379	1	9671	0		1	105223852
GO:0016598	protein arginylation	biological_process	0.10403	1	1	1379	1	9671	0		1	105223852
GO:0000002	mitochondrial genome maintenance	biological_process	0.10414	1	2	1379	4	9671	2	1.09579e+17	0
GO:0044257	cellular protein catabolic process	biological_process	0.10485	1	15	1379	77	9671	3	1.0523e+26	12	1.05225e+107
GO:0051603	proteolysis involved in cellular protein catabolic process	biological_process	0.10485	1	15	1379	77	9671	3	1.0523e+26	12	1.05225e+107
GO:0006527	arginine catabolic process	biological_process	0.10491	1	2	1379	4	9671	0		2	1.05234e+17
GO:0008880	glucuronate isomerase activity	molecular_function	0.10533	1	2	1379	4	9671	0		2	1.05231e+17
GO:0019200	carbohydrate kinase activity	molecular_function	0.10576	1	4	1379	14	9671	0		4	1.05225e+35
GO:0080134	regulation of response to stress	biological_process	0.10617	1	6	1379	22	9671	2	1.05227e+17	4	1.05227e+35
GO:0003873	6-phosphofructo-2-kinase activity	molecular_function	0.10661	1	3	1379	10	9671	0		3	1.05222e+26
GO:0006000	fructose metabolic process	biological_process	0.10661	1	3	1379	10	9671	0		3	1.0523e+26
GO:0005839	proteasome core complex	cellular_component	0.108	1	4	1379	18	9671	0		4	1.05222e+35
GO:0009126	purine nucleoside monophosphate metabolic process	biological_process	0.10854	1	19	1379	102	9671	3	4.65758e+22	16	1.0523e+143
GO:0009167	purine ribonucleoside monophosphate metabolic process	biological_process	0.10854	1	19	1379	102	9671	3	1.05229e+22	16	1.05233e+143
GO:0043666	regulation of phosphoprotein phosphatase activity	biological_process	0.10918	1	1	1379	1	9671	1	105231320	0
GO:0009066	aspartate family amino acid metabolic process	biological_process	0.10939	1	4	1379	13	9671	1	105226003	3	1.05228e+26
GO:0016884	carbon-nitrogen ligase activity, with glutamine as amido-N-donor	molecular_function	0.10961	1	3	1379	8	9671	0		3	1.05228e+26
GO:0051346	negative regulation of hydrolase activity	biological_process	0.11015	1	3	1379	10	9671	0		3	1.05229e+26
GO:0016881	acid-amino acid ligase activity	molecular_function	0.11056	1	5	1379	16	9671	1	105232528	4	1.05223e+35
GO:0033013	tetrapyrrole metabolic process	biological_process	0.11058	1	17	1379	83	9671	2	1.05223e+17	15	1.05223e+134
GO:0006023	aminoglycan biosynthetic process	biological_process	0.11071	1	4	1379	11	9671	1	105232037	3	1.05224e+26
GO:0015298	solute:cation antiporter activity	molecular_function	0.11096	1	3	1379	7	9671	1	105228314	2	1.05227e+17
GO:0015299	solute:proton antiporter activity	molecular_function	0.11096	1	3	1379	7	9671	1	105228314	2	1.05227e+17
GO:0009056	catabolic process	biological_process	0.11107	1	53	1379	319	9671	10	1.05224e+89	43	105234097,105229046,105228988,105225401,105225259,105224268,105233967,105224404,105226567,105230861,105223563,105233586,105223795,105223861,105225128,105223305,105225563,105223191,105226028,105229287,105222325,105227572,105221772,105224628,105221964,105233576,105229948,105222328,105231099,105232161,105229586,105224407,105230382,105222259,105227101,105228452,105225738,105228271,105225479,105222258…
GO:0004864	protein phosphatase inhibitor activity	molecular_function	0.11189	1	2	1379	4	9671	1	105231320	1	105233340
GO:0019212	phosphatase inhibitor activity	molecular_function	0.11189	1	2	1379	4	9671	1	105231320	1	105233340
GO:0008757	S-adenosylmethionine-dependent methyltransferase activity	molecular_function	0.11227	1	13	1379	64	9671	1	105231744	12	1.05231e+107
GO:0009163	nucleoside biosynthetic process	biological_process	0.11248	1	13	1379	69	9671	2	1.05229e+17	11	1.05231e+98
GO:0042455	ribonucleoside biosynthetic process	biological_process	0.11248	1	13	1379	69	9671	2	1.05229e+17	11	1.05226e+98
GO:0008081	phosphoric diester hydrolase activity	molecular_function	0.11282	1	8	1379	29	9671	1	105223787	7	1.05225e+62
GO:0051783	regulation of nuclear division	biological_process	0.11295	1	5	1379	19	9671	1	105225217	4	1.05225e+35
GO:0003899	DNA-directed RNA polymerase activity	molecular_function	0.11329	1	18	1379	92	9671	4	1.05231e+35	14	1.05222e+125
GO:0051287	NAD binding	molecular_function	0.11358	1	13	1379	68	9671	2	1.05234e+17	11	1.05223e+98
GO:0051920	peroxiredoxin activity	molecular_function	0.11427	1	3	1379	11	9671	0		3	1.05234e+26
GO:0009161	ribonucleoside monophosphate metabolic process	biological_process	0.11486	1	19	1379	103	9671	3	4.65758e+22	16	1.05225e+143
GO:0008080	N-acetyltransferase activity	molecular_function	0.11556	1	10	1379	49	9671	1	105231747	9	1.05224e+80
GO:0017053	transcriptional repressor complex	cellular_component	0.11563	1	4	1379	13	9671	1	105229613	3	1.05225e+26
GO:0046992	oxidoreductase activity, acting on X-H and Y-H to form an X-Y bond	molecular_function	0.11694	1	2	1379	4	9671	1	105229613	1	105230345
GO:0050485	oxidoreductase activity, acting on X-H and Y-H to form an X-Y bond, with a disulfide as acceptor	molecular_function	0.11694	1	2	1379	4	9671	1	105229613	1	105230345
GO:0000794	condensed nuclear chromosome	cellular_component	0.11768	1	9	1379	41	9671	2	1.05234e+17	7	1.05224e+62
GO:0046332	SMAD binding	molecular_function	0.11782	1	2	1379	4	9671	0		2	1.05226e+17
GO:0006754	ATP biosynthetic process	biological_process	0.11827	1	9	1379	46	9671	1	105228909	8	1.05232e+71
GO:0015985	energy coupled proton transport, down electrochemical gradient	biological_process	0.11827	1	9	1379	46	9671	1	105228909	8	1.05225e+71
GO:0015986	ATP synthesis coupled proton transport	biological_process	0.11827	1	9	1379	46	9671	1	105228909	8	1.05225e+71
GO:0006397	mRNA processing	biological_process	0.11871	1	22	1379	111	9671	6	1.05226e+53	16	1.0523e+143
GO:0009144	purine nucleoside triphosphate metabolic process	biological_process	0.11957	1	18	1379	99	9671	3	4.65758e+22	15	1.05225e+134
GO:0009199	ribonucleoside triphosphate metabolic process	biological_process	0.11957	1	18	1379	99	9671	3	4.65758e+22	15	1.05232e+134
GO:0009205	purine ribonucleoside triphosphate metabolic process	biological_process	0.11957	1	18	1379	99	9671	3	4.65758e+22	15	1.05224e+134
GO:0046148	pigment biosynthetic process	biological_process	0.11987	1	13	1379	58	9671	1	105222458	12	1.05229e+107
GO:0008168	methyltransferase activity	molecular_function	0.12082	1	32	1379	180	9671	3	1.05232e+26	29	105225056,105226456,105223774,105232064,105228949,105223322,105231162,105227810,105225246,105223647,105227302,105230375,105228542,105226163,105229016,105231913,105226339,105225235,105228442,105227124,105226437,105226053,105229546,105224676,105223937,105222847,105228082,105225035,105228536
GO:0009424	bacterial-type flagellum hook	cellular_component	0.12088	1	2	1379	5	9671	1	105225593	1	105232381
GO:0015643	toxic substance binding	molecular_function	0.12097	1	4	1379	12	9671	1	105223252	3	1.05225e+26
GO:0030177	positive regulation of Wnt signaling pathway	biological_process	0.1211	1	2	1379	4	9671	0		2	1.05226e+17
GO:0060070	canonical Wnt signaling pathway	biological_process	0.1211	1	2	1379	4	9671	0		2	1.05222e+17
GO:0060828	regulation of canonical Wnt signaling pathway	biological_process	0.1211	1	2	1379	4	9671	0		2	1.05222e+17
GO:0090263	positive regulation of canonical Wnt signaling pathway	biological_process	0.1211	1	2	1379	4	9671	0		2	1.05226e+17
GO:0005743	mitochondrial inner membrane	cellular_component	0.12169	1	17	1379	93	9671	3	1.05232e+26	14	1.05225e+125
GO:0004602	glutathione peroxidase activity	molecular_function	0.12212	1	2	1379	4	9671	0		2	1.05225e+17
GO:0016741	transferase activity, transferring one-carbon groups	molecular_function	0.12222	1	33	1379	186	9671	3	1.05232e+26	30	105225056,105226456,105223774,105232064,105228949,105223322,105223647,105231162,105227810,105225246,105227302,105228542,105230375,105229016,105226163,105225340,105225235,105226339,105231913,105226437,105227124,105228442,105223937,105229546,105224676,105226053,105228082,105222847,105228536,105225035
GO:0004631	phosphomevalonate kinase activity	molecular_function	0.12247	1	1	1379	1	9671	0		1	105230627
GO:0006695	cholesterol biosynthetic process	biological_process	0.12247	1	1	1379	1	9671	0		1	105230627
GO:0016126	sterol biosynthetic process	biological_process	0.12247	1	1	1379	1	9671	0		1	105230627
GO:1902653	secondary alcohol biosynthetic process	biological_process	0.12247	1	1	1379	1	9671	0		1	105230627
GO:0018995	host	cellular_component	0.12306	1	18	1379	86	9671	7	1.05233e+62	11	1.05225e+98
GO:0043657	host cell	cellular_component	0.12306	1	18	1379	86	9671	7	1.05222e+62	11	1.05223e+98
GO:0044215	other organism	cellular_component	0.12306	1	18	1379	86	9671	7	1.05225e+62	11	1.0523e+98
GO:0044216	other organism cell	cellular_component	0.12306	1	18	1379	86	9671	7	1.05229e+62	11	1.0523e+98
GO:0044217	other organism part	cellular_component	0.12306	1	18	1379	86	9671	7	1.05233e+62	11	1.05224e+98
GO:0009086	methionine biosynthetic process	biological_process	0.1231	1	2	1379	4	9671	0		2	1.05227e+17
GO:0000786	nucleosome	cellular_component	0.1235	1	3	1379	11	9671	1	105231921	2	1.05233e+17
GO:0032993	protein-DNA complex	cellular_component	0.1235	1	3	1379	11	9671	1	105231921	2	1.05233e+17
GO:0033925	mannosyl-glycoprotein endo-beta-N-acetylglucosaminidase activity	molecular_function	0.12357	1	2	1379	4	9671	0		2	1.05225e+17
GO:0019362	pyridine nucleotide metabolic process	biological_process	0.12412	1	6	1379	23	9671	0		6	1.05224e+53
GO:0046496	nicotinamide nucleotide metabolic process	biological_process	0.12412	1	6	1379	23	9671	0		6	1.05224e+53
GO:0004807	triose-phosphate isomerase activity	molecular_function	0.12418	1	1	1379	1	9671	0		1	105231795
GO:0004089	carbonate dehydratase activity	molecular_function	0.12438	1	1	1379	1	9671	0		1	105231566
GO:0006073	cellular glucan metabolic process	biological_process	0.12496	1	4	1379	13	9671	1	105223987	3	1.05226e+26
GO:0044042	glucan metabolic process	biological_process	0.12496	1	4	1379	13	9671	1	105223987	3	1.05234e+26
GO:0090544	BAF-type complex	cellular_component	0.12606	1	2	1379	4	9671	0		2	1.05231e+17
GO:0004488	methylenetetrahydrofolate dehydrogenase (NADP+) activity	molecular_function	0.12624	1	4	1379	15	9671	2	1.05232e+17	2	1.09579e+17
GO:1901659	glycosyl compound biosynthetic process	biological_process	0.12643	1	13	1379	70	9671	2	1.05229e+17	11	1.05234e+98
GO:0006305	DNA alkylation	biological_process	0.12696	1	3	1379	10	9671	1	105231744	2	1.0523e+17
GO:0006306	DNA methylation	biological_process	0.12696	1	3	1379	10	9671	1	105231744	2	1.05231e+17
GO:0044728	DNA methylation or demethylation	biological_process	0.12696	1	3	1379	10	9671	1	105231744	2	1.05231e+17
GO:0043648	dicarboxylic acid metabolic process	biological_process	0.12793	1	4	1379	13	9671	1	105226003	3	1.05233e+26
GO:0009967	positive regulation of signal transduction	biological_process	0.12797	1	6	1379	22	9671	2	1.0523e+17	4	1.05226e+35
GO:0010647	positive regulation of cell communication	biological_process	0.12797	1	6	1379	22	9671	2	1.0523e+17	4	1.05232e+35
GO:0023056	positive regulation of signaling	biological_process	0.12797	1	6	1379	22	9671	2	1.05229e+17	4	1.05229e+35
GO:0019354	siroheme biosynthetic process	biological_process	0.12807	1	4	1379	13	9671	1	105222458	3	1.05233e+26
GO:0043115	precorrin-2 dehydrogenase activity	molecular_function	0.12807	1	4	1379	13	9671	1	105222458	3	1.05233e+26
GO:0046156	siroheme metabolic process	biological_process	0.12807	1	4	1379	13	9671	1	105222458	3	1.05226e+26
GO:0000070	mitotic sister chromatid segregation	biological_process	0.12808	1	5	1379	20	9671	0		5	1.05229e+44
GO:0000819	sister chromatid segregation	biological_process	0.12808	1	5	1379	20	9671	0		5	1.0523e+44
GO:0009295	nucleoid	cellular_component	0.12906	1	2	1379	4	9671	1	105232092	1	105232077
GO:0044272	sulfur compound biosynthetic process	biological_process	0.12949	1	6	1379	22	9671	2	1.05233e+17	4	1.05222e+35
GO:0016052	carbohydrate catabolic process	biological_process	0.13061	1	7	1379	29	9671	1	105223987	6	1.05224e+53
GO:0008652	cellular amino acid biosynthetic process	biological_process	0.13061	1	15	1379	75	9671	3	1.05226e+26	12	1.05226e+107
GO:0032978	protein insertion into membrane from inner side	biological_process	0.13066	1	2	1379	4	9671	0		2	1.05226e+17
GO:0032979	protein insertion into mitochondrial membrane from inner side	biological_process	0.13066	1	2	1379	4	9671	0		2	1.05232e+17
GO:0051204	protein insertion into mitochondrial membrane	biological_process	0.13066	1	2	1379	4	9671	0		2	1.05226e+17
GO:0051184	cofactor transporter activity	molecular_function	0.13103	1	3	1379	8	9671	0		3	1.05226e+26
GO:0009063	cellular amino acid catabolic process	biological_process	0.13111	1	4	1379	15	9671	0		4	1.05223e+35
GO:0007034	vacuolar transport	biological_process	0.13125	1	4	1379	15	9671	0		4	1.05223e+35
GO:0005996	monosaccharide metabolic process	biological_process	0.13226	1	8	1379	36	9671	2	1.05232e+17	6	1.0523e+53
GO:0016861	intramolecular oxidoreductase activity, interconverting aldoses and ketoses	molecular_function	0.13263	1	4	1379	14	9671	0		4	1.05233e+35
GO:0019693	ribose phosphate metabolic process	biological_process	0.13284	1	25	1379	139	9671	4	4.65758e+31	21	1.05224e+188
GO:0050750	low-density lipoprotein particle receptor binding	molecular_function	0.13312	1	1	1379	1	9671	0		1	105233225
GO:0070325	lipoprotein particle receptor binding	molecular_function	0.13312	1	1	1379	1	9671	0		1	105233225
GO:0008276	protein methyltransferase activity	molecular_function	0.13337	1	9	1379	41	9671	0		9	1.05225e+80
GO:0015099	nickel cation transmembrane transporter activity	molecular_function	0.1341	1	3	1379	9	9671	0		3	1.05224e+26
GO:0015675	nickel cation transport	biological_process	0.1341	1	3	1379	9	9671	0		3	1.05223e+26
GO:0035444	nickel cation transmembrane transport	biological_process	0.1341	1	3	1379	9	9671	0		3	1.05224e+26
GO:0009141	nucleoside triphosphate metabolic process	biological_process	0.1341	1	18	1379	101	9671	3	4.65758e+22	15	1.05223e+134
GO:0016125	sterol metabolic process	biological_process	0.13461	1	2	1379	4	9671	0		2	1.05227e+17
GO:0016197	endosomal transport	biological_process	0.13615	1	3	1379	9	9671	1	105222876	2	1.05232e+17
GO:1901988	negative regulation of cell cycle phase transition	biological_process	0.13651	1	4	1379	14	9671	1	105230940	3	1.05225e+26
GO:1901991	negative regulation of mitotic cell cycle phase transition	biological_process	0.13651	1	4	1379	14	9671	1	105230940	3	1.0523e+26
GO:0048193	Golgi vesicle transport	biological_process	0.13663	1	16	1379	80	9671	1	105231534	15	1.05232e+134
GO:0036442	hydrogen-exporting ATPase activity	molecular_function	0.13802	1	3	1379	10	9671	1	105228909	2	1.05223e+17
GO:0046961	proton-transporting ATPase activity, rotational mechanism	molecular_function	0.13802	1	3	1379	10	9671	1	105228909	2	1.05233e+17
GO:0004618	phosphoglycerate kinase activity	molecular_function	0.14	1	1	1379	1	9671	0		1	105224404
GO:0034062	RNA polymerase activity	molecular_function	0.14128	1	23	1379	123	9671	7	1.05225e+62	16	1.05228e+143
GO:0006063	uronic acid metabolic process	biological_process	0.14199	1	2	1379	5	9671	0		2	1.0523e+17
GO:0006064	glucuronate catabolic process	biological_process	0.14199	1	2	1379	5	9671	0		2	1.0523e+17
GO:0019585	glucuronate metabolic process	biological_process	0.14199	1	2	1379	5	9671	0		2	1.0523e+17
GO:0046365	monosaccharide catabolic process	biological_process	0.14199	1	2	1379	5	9671	0		2	1.0523e+17
GO:1901361	organic cyclic compound catabolic process	biological_process	0.14202	1	10	1379	49	9671	3	1.05229e+26	7	1.05226e+62
GO:0004832	valine-tRNA ligase activity	molecular_function	0.14221	1	2	1379	4	9671	0		2	1.05233e+17
GO:0006438	valyl-tRNA aminoacylation	biological_process	0.14221	1	2	1379	4	9671	0		2	1.05231e+17
GO:0016010	dystrophin-associated glycoprotein complex	cellular_component	0.14237	1	5	1379	19	9671	1	105229803	4	1.05222e+35
GO:0051726	regulation of cell cycle	biological_process	0.14298	1	11	1379	52	9671	2	1.05225e+17	9	1.05229e+80
GO:0009123	nucleoside monophosphate metabolic process	biological_process	0.14305	1	19	1379	106	9671	3	4.65757e+22	16	1.05231e+143
GO:0006890	retrograde vesicle-mediated transport, Golgi to ER	biological_process	0.14323	1	2	1379	4	9671	0		2	1.05227e+17
GO:0035303	regulation of dephosphorylation	biological_process	0.14395	1	3	1379	9	9671	2	1.05231e+17	1	105227422
GO:0035304	regulation of protein dephosphorylation	biological_process	0.14395	1	3	1379	9	9671	2	1.05223e+17	1	105227422
GO:0043093	FtsZ-dependent cytokinesis	biological_process	0.14403	1	7	1379	30	9671	1	105226318	6	1.0523e+53
GO:0004363	glutathione synthase activity	molecular_function	0.14455	1	2	1379	4	9671	1	105232528	1	105222861
GO:0004748	ribonucleoside-diphosphate reductase activity, thioredoxin disulfide as acceptor	molecular_function	0.14512	1	2	1379	4	9671	0		2	1.05225e+17
GO:0016725	oxidoreductase activity, acting on CH or CH2 groups	molecular_function	0.14512	1	2	1379	4	9671	0		2	1.05226e+17
GO:0016728	oxidoreductase activity, acting on CH or CH2 groups, disulfide as acceptor	molecular_function	0.14512	1	2	1379	4	9671	0		2	1.05225e+17
GO:0061731	ribonucleoside-diphosphate reductase activity	molecular_function	0.14512	1	2	1379	4	9671	0		2	1.05226e+17
GO:0055114	oxidation-reduction process	biological_process	0.14564	1	131	1379	833	9671	21	1.05225e+184	110	105230296,105226693,109579187,105227640,105226050,105222325,105222960,105224066,105232223,105231514,105223312,105230579,105229174,105230345,105233810,105233457,105227124,105224065,105223182,109579523,105224324,105222356,105224676,105223852,105224950,105224030,105226935,105225988,105232888,105224514,105233237,105226156,105229773,105229475,105226959,105230786,105227883,105228945,105228436,105223647…
GO:0006457	protein folding	biological_process	0.14584	1	11	1379	65	9671	2	1.05232e+17	9	1.05229e+80
GO:0036459	ubiquitinyl hydrolase activity	molecular_function	0.14738	1	7	1379	27	9671	1	105230044	6	1.05234e+53
GO:0016638	oxidoreductase activity, acting on the CH-NH2 group of donors	molecular_function	0.14805	1	5	1379	20	9671	0		5	1.05233e+44
GO:0006163	purine nucleotide metabolic process	biological_process	0.14811	1	25	1379	140	9671	4	1.05225e+31	21	1.05228e+188
GO:0000776	kinetochore	cellular_component	0.14898	1	10	1379	49	9671	2	1.05227e+17	8	1.05225e+71
GO:0014070	response to organic cyclic compound	biological_process	0.15023	1	6	1379	24	9671	1	105224283	5	1.05228e+44
GO:0033993	response to lipid	biological_process	0.15023	1	6	1379	24	9671	1	105224283	5	1.0523e+44
GO:0043401	steroid hormone mediated signaling pathway	biological_process	0.15023	1	6	1379	24	9671	1	105224283	5	1.05226e+44
GO:0048545	response to steroid hormone	biological_process	0.15023	1	6	1379	24	9671	1	105224283	5	1.05226e+44
GO:0071383	cellular response to steroid hormone stimulus	biological_process	0.15023	1	6	1379	24	9671	1	105224283	5	1.05226e+44
GO:0071396	cellular response to lipid	biological_process	0.15023	1	6	1379	24	9671	1	105224283	5	1.05226e+44
GO:0071407	cellular response to organic cyclic compound	biological_process	0.15023	1	6	1379	24	9671	1	105224283	5	1.05228e+44
GO:1902533	positive regulation of intracellular signal transduction	biological_process	0.15041	1	4	1379	13	9671	2	1.0523e+17	2	1.05232e+17
GO:0000775	chromosome, centromeric region	cellular_component	0.15169	1	15	1379	75	9671	6	1.05233e+53	9	1.05228e+80
GO:0098687	chromosomal region	cellular_component	0.15169	1	15	1379	75	9671	6	1.05228e+53	9	1.05224e+80
GO:0006325	chromatin organization	biological_process	0.15291	1	11	1379	53	9671	3	1.05232e+26	8	1.05232e+71
GO:0004096	catalase activity	molecular_function	0.15331	1	1	1379	1	9671	0		1	105227717
GO:0008410	CoA-transferase activity	molecular_function	0.15368	1	1	1379	1	9671	0		1	105230074
GO:0005741	mitochondrial outer membrane	cellular_component	0.15394	1	7	1379	33	9671	2	1.05222e+17	5	1.05233e+44
GO:0031968	organelle outer membrane	cellular_component	0.15394	1	7	1379	33	9671	2	1.05222e+17	5	1.05229e+44
GO:0009894	regulation of catabolic process	biological_process	0.15404	1	11	1379	55	9671	2	1.05229e+17	9	1.05225e+80
GO:0005669	transcription factor TFIID complex	cellular_component	0.15433	1	3	1379	10	9671	2	1.05226e+17	1	105230456
GO:0070567	cytidylyltransferase activity	molecular_function	0.15441	1	2	1379	5	9671	0		2	1.05234e+17
GO:0046034	ATP metabolic process	biological_process	0.15446	1	17	1379	95	9671	3	4.65758e+22	14	1.05223e+125
GO:0001522	pseudouridine synthesis	biological_process	0.15515	1	4	1379	16	9671	0		4	1.05225e+35
GO:0045930	negative regulation of mitotic cell cycle	biological_process	0.15541	1	4	1379	15	9671	1	105230940	3	1.0523e+26
GO:0045259	proton-transporting ATP synthase complex	cellular_component	0.15544	1	7	1379	36	9671	1	105228909	6	1.05231e+53
GO:0000288	nuclear-transcribed mRNA catabolic process, deadenylation-dependent decay	biological_process	0.15585	1	2	1379	5	9671	1	105229351	1	105228271
GO:0000290	deadenylation-dependent decapping of nuclear-transcribed mRNA	biological_process	0.15585	1	2	1379	5	9671	1	105229351	1	105228271
GO:0004733	pyridoxamine-phosphate oxidase activity	molecular_function	0.15609	1	1	1379	2	9671	0		1	105230296
GO:0032507	maintenance of protein location in cell	biological_process	0.15724	1	4	1379	14	9671	1	105229803	3	1.05232e+26
GO:0045185	maintenance of protein location	biological_process	0.15724	1	4	1379	14	9671	1	105229803	3	1.05232e+26
GO:0051651	maintenance of location in cell	biological_process	0.15724	1	4	1379	14	9671	1	105229803	3	1.05232e+26
GO:0015297	antiporter activity	molecular_function	0.15758	1	3	1379	8	9671	1	105228314	2	1.05227e+17
GO:0098813	nuclear chromosome segregation	biological_process	0.15805	1	9	1379	44	9671	0		9	1.05223e+80
GO:0031974	membrane-enclosed lumen	cellular_component	0.15827	1	58	1379	344	9671	17	105226038,105225612,105222011,105234232,105232092,105226532,Novel00238,105228909,105231362,Novel00239,105225156,105224429,105226889,105232945,105230123,105223252,105229747	41	105225029,105232858,105225218,105222767,105230456,105225114,105222708,105228963,105233791,105231094,109579205,105223185,105232243,105223861,105232101,105231939,105228191,105227896,105226839,105222410,105232156,105223305,105226865,105226051,105233406,105227353,105231834,105224135,105224891,105222213,105229443,105226284,105229475,105234082,105233869,105228592,105233750,105224501,105228957,105224230…
GO:0033313	meiotic cell cycle checkpoint	biological_process	0.15842	1	1	1379	1	9671	1	105225217	0
GO:0040020	regulation of meiotic nuclear division	biological_process	0.15842	1	1	1379	1	9671	1	105225217	0
GO:0045835	negative regulation of meiotic nuclear division	biological_process	0.15842	1	1	1379	1	9671	1	105225217	0
GO:0051445	regulation of meiotic cell cycle	biological_process	0.15842	1	1	1379	1	9671	1	105225217	0
GO:0051447	negative regulation of meiotic cell cycle	biological_process	0.15842	1	1	1379	1	9671	1	105225217	0
GO:0051598	meiotic recombination checkpoint	biological_process	0.15842	1	1	1379	1	9671	1	105225217	0
GO:0009404	toxin metabolic process	biological_process	0.15887	1	4	1379	13	9671	2	1.05223e+17	2	1.05225e+17
GO:0000777	condensed chromosome kinetochore	cellular_component	0.15888	1	9	1379	44	9671	1	105232945	8	1.05227e+71
GO:0000779	condensed chromosome, centromeric region	cellular_component	0.15888	1	9	1379	44	9671	1	105232945	8	1.05229e+71
GO:0009976	tocopherol cyclase activity	molecular_function	0.15909	1	1	1379	1	9671	0		1	105224030
GO:0034220	ion transmembrane transport	biological_process	0.15927	1	34	1379	194	9671	5	1.05227e+44	29	105225320,105230408,105229928,105229409,109579523,105226437,105225314,105231554,105223389,105231723,105230222,105232161,105231913,105225021,105230303,105228096,105225249,105228916,105233406,105231381,105224217,105233310,105227547,105223448,105223284,105230049,105228988,105222565,105229678
GO:0016538	cyclin-dependent protein serine/threonine kinase regulator activity	molecular_function	0.1593	1	3	1379	10	9671	0		3	1.05225e+26
GO:0033180	proton-transporting V-type ATPase, V1 domain	cellular_component	0.15949	1	4	1379	13	9671	1	105228529	3	1.05232e+26
GO:0010309	acireductone dioxygenase [iron(II)-requiring] activity	molecular_function	0.15999	1	1	1379	2	9671	1	105226697	0
GO:0006760	folic acid-containing compound metabolic process	biological_process	0.16122	1	4	1379	16	9671	2	1.05226e+17	2	1.09579e+17
GO:0009396	folic acid-containing compound biosynthetic process	biological_process	0.16122	1	4	1379	16	9671	2	1.05226e+17	2	1.09579e+17
GO:0009002	serine-type D-Ala-D-Ala carboxypeptidase activity	molecular_function	0.16219	1	1	1379	1	9671	0		1	105232934
GO:0006888	ER to Golgi vesicle-mediated transport	biological_process	0.16265	1	6	1379	27	9671	0		6	1.05229e+53
GO:0016820	hydrolase activity, acting on acid anhydrides, catalyzing transmembrane movement of substances	molecular_function	0.16407	1	16	1379	79	9671	3	1.05229e+26	13	1.05222e+116
GO:0019439	aromatic compound catabolic process	biological_process	0.16446	1	10	1379	51	9671	3	1.05229e+26	7	1.05223e+62
GO:0005047	signal recognition particle binding	molecular_function	0.16531	1	2	1379	6	9671	0		2	1.05225e+17
GO:0009150	purine ribonucleotide metabolic process	biological_process	0.16537	1	24	1379	136	9671	4	4.65758e+31	20	1.05224e+179
GO:0019866	organelle inner membrane	cellular_component	0.16618	1	17	1379	98	9671	3	1.05232e+26	14	1.05231e+125
GO:0072524	pyridine-containing compound metabolic process	biological_process	0.16649	1	6	1379	25	9671	0		6	1.05228e+53
GO:0009119	ribonucleoside metabolic process	biological_process	0.16766	1	21	1379	122	9671	4	4.65758e+31	17	1.0523e+152
GO:0006516	glycoprotein catabolic process	biological_process	0.16831	1	1	1379	1	9671	0		1	105225479
GO:0044770	cell cycle phase transition	biological_process	0.16854	1	5	1379	21	9671	1	105230940	4	1.05226e+35
GO:0044772	mitotic cell cycle phase transition	biological_process	0.16854	1	5	1379	21	9671	1	105230940	4	1.0523e+35
GO:1901987	regulation of cell cycle phase transition	biological_process	0.16854	1	5	1379	21	9671	1	105230940	4	1.05225e+35
GO:1901990	regulation of mitotic cell cycle phase transition	biological_process	0.16854	1	5	1379	21	9671	1	105230940	4	1.0523e+35
GO:0032505	reproduction of a single-celled organism	biological_process	0.16919	1	7	1379	31	9671	1	105226318	6	1.05224e+53
GO:0000042	protein targeting to Golgi	biological_process	0.1696	1	3	1379	8	9671	1	105231534	2	1.05231e+17
GO:0000301	retrograde transport, vesicle recycling within Golgi	biological_process	0.1696	1	3	1379	8	9671	1	105231534	2	1.05226e+17
GO:0034067	protein localization to Golgi apparatus	biological_process	0.1696	1	3	1379	8	9671	1	105231534	2	1.05231e+17
GO:0072600	establishment of protein localization to Golgi	biological_process	0.1696	1	3	1379	8	9671	1	105231534	2	1.05226e+17
GO:0006576	cellular biogenic amine metabolic process	biological_process	0.17086	1	7	1379	33	9671	0		7	1.05232e+62
GO:0044106	cellular amine metabolic process	biological_process	0.17086	1	7	1379	33	9671	0		7	1.05232e+62
GO:0009252	peptidoglycan biosynthetic process	biological_process	0.17138	1	1	1379	1	9671	0		1	105223861
GO:0000151	ubiquitin ligase complex	cellular_component	0.17152	1	11	1379	55	9671	1	105229592	10	1.05226e+89
GO:0009308	amine metabolic process	biological_process	0.1718	1	8	1379	39	9671	1	105223816	7	1.0523e+62
GO:0030153	bacteriocin immunity	biological_process	0.17222	1	3	1379	9	9671	1	105223252	2	1.05225e+17
GO:0009259	ribonucleotide metabolic process	biological_process	0.1724	1	24	1379	137	9671	4	4.65757e+31	20	1.05234e+179
GO:0006066	alcohol metabolic process	biological_process	0.17268	1	4	1379	15	9671	2	1.05233e+17	2	1.05227e+17
GO:0006541	glutamine metabolic process	biological_process	0.17299	1	3	1379	9	9671	1	105229306	2	1.05226e+17
GO:0031639	plasminogen activation	biological_process	0.17327	1	1	1379	1	9671	1	105230148	0
GO:0030688	preribosome, small subunit precursor	cellular_component	0.17335	1	1	1379	1	9671	0		1	105223188
GO:0015979	photosynthesis	biological_process	0.17336	1	18	1379	91	9671	3	1.05228e+26	15	1.05232e+134
GO:0098799	outer mitochondrial membrane protein complex	cellular_component	0.1734	1	4	1379	17	9671	2	1.05222e+17	2	1.05233e+17
GO:0048583	regulation of response to stimulus	biological_process	0.17341	1	22	1379	109	9671	6	1.05231e+53	16	1.05229e+143
GO:0033643	host cell part	cellular_component	0.17383	1	17	1379	85	9671	6	1.05225e+53	11	1.05228e+98
GO:0006083	acetate metabolic process	biological_process	0.17385	1	1	1379	1	9671	0		1	105224676
GO:0019385	methanogenesis, from acetate	biological_process	0.17385	1	1	1379	1	9671	0		1	105224676
GO:0040029	regulation of gene expression, epigenetic	biological_process	0.1739	1	3	1379	11	9671	1	105231744	2	1.0523e+17
GO:0010564	regulation of cell cycle process	biological_process	0.17393	1	6	1379	27	9671	2	1.05225e+17	4	1.0523e+35
GO:0008641	small protein activating enzyme activity	molecular_function	0.1746	1	4	1379	16	9671	2	1.05229e+17	2	1.05231e+17
GO:0004609	phosphatidylserine decarboxylase activity	molecular_function	0.17498	1	1	1379	1	9671	0		1	105227610
GO:0009360	DNA polymerase III complex	cellular_component	0.1753	1	2	1379	6	9671	0		2	1.05229e+17
GO:0042575	DNA polymerase complex	cellular_component	0.1753	1	2	1379	6	9671	0		2	1.0523e+17
GO:0043233	organelle lumen	cellular_component	0.17545	1	57	1379	339	9671	17	105223252,105229747,105225156,105224429,105226889,105230123,105232945,105226532,Novel00238,105228909,105231362,Novel00239,105226038,105225612,105222011,105234232,105232092	40	105233869,105228592,105233750,105224501,105228957,105224230,105222554,105231834,105227353,105224135,105224891,105222213,105229443,105229475,105226284,105223185,105232243,105223861,105232101,105231939,105227896,105228191,105226839,105222410,105232156,105223305,105226865,105226051,105233406,105225029,105232858,105225218,105222767,105230456,105225114,105222708,105228963,105231094,105233791,109579205
GO:0070013	intracellular organelle lumen	cellular_component	0.17545	1	57	1379	339	9671	17	105226889,105225156,105224429,105232945,105230123,105223252,105229747,105225612,105226038,105232092,105234232,105222011,105228909,Novel00238,105226532,Novel00239,105231362	40	105224891,105224135,105231834,105227353,105229475,105226284,105229443,105222213,105228957,105224501,105233750,105228592,105233869,105222554,105224230,105230456,105222767,105225218,105232858,105225029,109579205,105231094,105233791,105228963,105222708,105225114,105232101,105223861,105232243,105223185,105233406,105226051,105226865,105223305,105232156,105222410,105226839,105228191,105227896,105231939
GO:0000785	chromatin	cellular_component	0.17593	1	3	1379	13	9671	1	105231921	2	1.05233e+17
GO:0016491	oxidoreductase activity	molecular_function	0.17639	1	139	1379	908	9671	19	1.05226e+168	120	105224065,105223182,105233457,105233810,105225492,105224676,105224324,105222356,105224030,105224950,105223852,105226935,105225988,105232888,105224514,105233237,105226156,105229773,105229475,109579187,105227098,105230296,105226693,105227640,105226050,105227804,105222325,105228414,105232223,105222960,105224066,105230579,105231514,105230345,105229174,105233782,105233469,105228853,105224810,105224399…
GO:0072593	reactive oxygen species metabolic process	biological_process	0.17721	1	3	1379	11	9671	0		3	1.05229e+26
GO:0004373	glycogen (starch) synthase activity	molecular_function	0.17773	1	1	1379	1	9671	0		1	105223312
GO:0005977	glycogen metabolic process	biological_process	0.17773	1	1	1379	1	9671	0		1	105223312
GO:0005978	glycogen biosynthetic process	biological_process	0.17773	1	1	1379	1	9671	0		1	105223312
GO:0006112	energy reserve metabolic process	biological_process	0.17773	1	1	1379	1	9671	0		1	105223312
GO:0008144	drug binding	molecular_function	0.17836	1	2	1379	5	9671	1	105222408	1	105222371
GO:0004779	sulfate adenylyltransferase activity	molecular_function	0.17934	1	1	1379	1	9671	0		1	105233392
GO:0004781	sulfate adenylyltransferase (ATP) activity	molecular_function	0.17934	1	1	1379	1	9671	0		1	105233392
GO:0008899	homoserine O-succinyltransferase activity	molecular_function	0.18249	1	1	1379	1	9671	0		1	105226613
GO:0009092	homoserine metabolic process	biological_process	0.18249	1	1	1379	1	9671	0		1	105226613
GO:0016750	O-succinyltransferase activity	molecular_function	0.18249	1	1	1379	1	9671	0		1	105226613
GO:0016863	intramolecular oxidoreductase activity, transposing C=C bonds	molecular_function	0.18249	1	1	1379	1	9671	0		1	105226613
GO:0019279	L-methionine biosynthetic process from L-homoserine via cystathionine	biological_process	0.18249	1	1	1379	1	9671	0		1	105226613
GO:0019281	L-methionine biosynthetic process from homoserine via O-succinyl-L-homoserine and cystathionine	biological_process	0.18249	1	1	1379	1	9671	0		1	105226613
GO:0047750	cholestenol delta-isomerase activity	molecular_function	0.18249	1	1	1379	1	9671	0		1	105226613
GO:0071265	L-methionine biosynthetic process	biological_process	0.18249	1	1	1379	1	9671	0		1	105226613
GO:0071266	'de novo' L-methionine biosynthetic process	biological_process	0.18249	1	1	1379	1	9671	0		1	105226613
GO:0016836	hydro-lyase activity	molecular_function	0.18249	1	8	1379	41	9671	1	105222901	7	1.05229e+62
GO:0006887	exocytosis	biological_process	0.18317	1	8	1379	36	9671	1	105222876	7	1.05222e+62
GO:0008791	arginine N-succinyltransferase activity	molecular_function	0.18324	1	1	1379	1	9671	0		1	105229287
GO:0004649	poly(ADP-ribose) glycohydrolase activity	molecular_function	0.18339	1	1	1379	1	9671	0		1	105229733
GO:0009117	nucleotide metabolic process	biological_process	0.18428	1	31	1379	183	9671	4	1.05225e+31	27	105227633,105224335,105225128,105225320,105231381,105233972,105227572,105226437,105232658,105233310,105230872,105227260,105225948,105233750,105233624,105226156,105224404,105232161,105230222,105222565,105225401,105228428,105225021,105224279,105224628,105224844,105229678
GO:0000152	nuclear ubiquitin ligase complex	cellular_component	0.18445	1	10	1379	51	9671	1	105229592	9	1.05229e+80
GO:0005680	anaphase-promoting complex	cellular_component	0.18445	1	10	1379	51	9671	1	105229592	9	1.05224e+80
GO:0031461	cullin-RING ubiquitin ligase complex	cellular_component	0.18445	1	10	1379	51	9671	1	105229592	9	1.05232e+80
GO:0043015	gamma-tubulin binding	molecular_function	0.18457	1	1	1379	2	9671	0		1	105223305
GO:0016569	covalent chromatin modification	biological_process	0.18486	1	5	1379	19	9671	2	1.05226e+17	3	1.05232e+26
GO:0016570	histone modification	biological_process	0.18486	1	5	1379	19	9671	2	1.05227e+17	3	1.05233e+26
GO:0009522	photosystem I	cellular_component	0.18584	1	4	1379	15	9671	0		4	1.05229e+35
GO:0000077	DNA damage checkpoint	biological_process	0.18613	1	2	1379	6	9671	1	105234232	1	105223305
GO:0031570	DNA integrity checkpoint	biological_process	0.18613	1	2	1379	6	9671	1	105234232	1	105223305
GO:0030699	glycine reductase activity	molecular_function	0.18692	1	1	1379	1	9671	0		1	105230345
GO:0030700	glycine reductase complex	cellular_component	0.18692	1	1	1379	1	9671	0		1	105230345
GO:0001649	osteoblast differentiation	biological_process	0.18746	1	1	1379	1	9671	1	105226827	0
GO:0015016	[heparan sulfate]-glucosamine N-sulfotransferase activity	molecular_function	0.18746	1	1	1379	1	9671	0		1	105234012
GO:0016717	oxidoreductase activity, acting on paired donors, with oxidation of a pair of donors resulting in the reduction of molecular oxygen to two molecules of water	molecular_function	0.18746	1	1	1379	1	9671	0		1	105230579
GO:0019321	pentose metabolic process	biological_process	0.18746	1	1	1379	1	9671	1	105232267	0
GO:0019566	arabinose metabolic process	biological_process	0.18746	1	1	1379	1	9671	1	105232267	0
GO:0022611	dormancy process	biological_process	0.18746	1	1	1379	1	9671	0		1	105225021
GO:0030278	regulation of ossification	biological_process	0.18746	1	1	1379	1	9671	1	105226827	0
GO:0034483	heparan sulfate sulfotransferase activity	molecular_function	0.18746	1	1	1379	1	9671	0		1	105234012
GO:0045667	regulation of osteoblast differentiation	biological_process	0.18746	1	1	1379	1	9671	1	105226827	0
GO:0046373	L-arabinose metabolic process	biological_process	0.18746	1	1	1379	1	9671	1	105232267	0
GO:0046556	alpha-L-arabinofuranosidase activity	molecular_function	0.18746	1	1	1379	1	9671	1	105232267	0
GO:0030111	regulation of Wnt signaling pathway	biological_process	0.18808	1	2	1379	5	9671	0		2	1.05222e+17
GO:0006084	acetyl-CoA metabolic process	biological_process	0.18825	1	2	1379	5	9671	0		2	1.05226e+17
GO:0006637	acyl-CoA metabolic process	biological_process	0.18825	1	2	1379	5	9671	0		2	1.05232e+17
GO:0035383	thioester metabolic process	biological_process	0.18825	1	2	1379	5	9671	0		2	1.05226e+17
GO:0031399	regulation of protein modification process	biological_process	0.18916	1	6	1379	27	9671	2	1.05231e+17	4	1.05225e+35
GO:0046700	heterocycle catabolic process	biological_process	0.18964	1	9	1379	45	9671	3	1.05222e+26	6	1.05228e+53
GO:0072686	mitotic spindle	cellular_component	0.19051	1	7	1379	33	9671	1	105232945	6	1.05225e+53
GO:0009073	aromatic amino acid family biosynthetic process	biological_process	0.19108	1	3	1379	10	9671	0		3	1.05226e+26
GO:0006753	nucleoside phosphate metabolic process	biological_process	0.19176	1	31	1379	184	9671	4	4.65758e+31	27	105224404,105232161,105230222,105226156,105229678,105224844,105225401,105228428,105225021,105222565,105224279,105224628,105231381,105233972,105227572,105224335,105227633,105225320,105225128,105233750,105225948,105227260,105233624,105226437,105233310,105230872,105232658
GO:0003951	NAD+ kinase activity	molecular_function	0.19191	1	2	1379	5	9671	0		2	1.05228e+17
GO:0006741	NADP biosynthetic process	biological_process	0.19191	1	2	1379	5	9671	0		2	1.05233e+17
GO:0007094	mitotic spindle assembly checkpoint	biological_process	0.19226	1	3	1379	11	9671	0		3	1.05225e+26
GO:0009895	negative regulation of catabolic process	biological_process	0.19226	1	3	1379	11	9671	0		3	1.0523e+26
GO:0031330	negative regulation of cellular catabolic process	biological_process	0.19226	1	3	1379	11	9671	0		3	1.0523e+26
GO:0031396	regulation of protein ubiquitination	biological_process	0.19226	1	3	1379	11	9671	0		3	1.05225e+26
GO:0031397	negative regulation of protein ubiquitination	biological_process	0.19226	1	3	1379	11	9671	0		3	1.05225e+26
GO:0031577	spindle checkpoint	biological_process	0.19226	1	3	1379	11	9671	0		3	1.0523e+26
GO:0032435	negative regulation of proteasomal ubiquitin-dependent protein catabolic process	biological_process	0.19226	1	3	1379	11	9671	0		3	1.05226e+26
GO:0033046	negative regulation of sister chromatid segregation	biological_process	0.19226	1	3	1379	11	9671	0		3	1.0523e+26
GO:0033048	negative regulation of mitotic sister chromatid segregation	biological_process	0.19226	1	3	1379	11	9671	0		3	1.0523e+26
GO:0042177	negative regulation of protein catabolic process	biological_process	0.19226	1	3	1379	11	9671	0		3	1.05225e+26
GO:0045839	negative regulation of mitotic nuclear division	biological_process	0.19226	1	3	1379	11	9671	0		3	1.0523e+26
GO:0045841	negative regulation of mitotic metaphase/anaphase transition	biological_process	0.19226	1	3	1379	11	9671	0		3	1.0523e+26
GO:0051340	regulation of ligase activity	biological_process	0.19226	1	3	1379	11	9671	0		3	1.05225e+26
GO:0051348	negative regulation of transferase activity	biological_process	0.19226	1	3	1379	11	9671	0		3	1.05226e+26
GO:0051352	negative regulation of ligase activity	biological_process	0.19226	1	3	1379	11	9671	0		3	1.05225e+26
GO:0051436	negative regulation of ubiquitin-protein ligase activity involved in mitotic cell cycle	biological_process	0.19226	1	3	1379	11	9671	0		3	1.0523e+26
GO:0051438	regulation of ubiquitin-protein transferase activity	biological_process	0.19226	1	3	1379	11	9671	0		3	1.0523e+26
GO:0051439	regulation of ubiquitin-protein ligase activity involved in mitotic cell cycle	biological_process	0.19226	1	3	1379	11	9671	0		3	1.05226e+26
GO:0051444	negative regulation of ubiquitin-protein transferase activity	biological_process	0.19226	1	3	1379	11	9671	0		3	1.05225e+26
GO:0051985	negative regulation of chromosome segregation	biological_process	0.19226	1	3	1379	11	9671	0		3	1.05225e+26
GO:0071173	spindle assembly checkpoint	biological_process	0.19226	1	3	1379	11	9671	0		3	1.05225e+26
GO:0071174	mitotic spindle checkpoint	biological_process	0.19226	1	3	1379	11	9671	0		3	1.0523e+26
GO:1901799	negative regulation of proteasomal protein catabolic process	biological_process	0.19226	1	3	1379	11	9671	0		3	1.05226e+26
GO:1902100	negative regulation of metaphase/anaphase transition of cell cycle	biological_process	0.19226	1	3	1379	11	9671	0		3	1.0523e+26
GO:1903051	negative regulation of proteolysis involved in cellular protein catabolic process	biological_process	0.19226	1	3	1379	11	9671	0		3	1.0523e+26
GO:1903320	regulation of protein modification by small protein conjugation or removal	biological_process	0.19226	1	3	1379	11	9671	0		3	1.05225e+26
GO:1903321	negative regulation of protein modification by small protein conjugation or removal	biological_process	0.19226	1	3	1379	11	9671	0		3	1.0523e+26
GO:1903363	negative regulation of cellular protein catabolic process	biological_process	0.19226	1	3	1379	11	9671	0		3	1.0523e+26
GO:1904666	regulation of ubiquitin protein ligase activity	biological_process	0.19226	1	3	1379	11	9671	0		3	1.05226e+26
GO:1904667	negative regulation of ubiquitin protein ligase activity	biological_process	0.19226	1	3	1379	11	9671	0		3	1.0523e+26
GO:2000816	negative regulation of mitotic sister chromatid separation	biological_process	0.19226	1	3	1379	11	9671	0		3	1.05226e+26
GO:2001251	negative regulation of chromosome organization	biological_process	0.19226	1	3	1379	11	9671	0		3	1.0523e+26
GO:0008234	cysteine-type peptidase activity	molecular_function	0.19237	1	15	1379	77	9671	7	1.0523e+62	8	1.05228e+71
GO:0045261	proton-transporting ATP synthase complex, catalytic core F(1)	cellular_component	0.1928	1	2	1379	7	9671	1	105228909	1	105222565
GO:0008073	ornithine decarboxylase inhibitor activity	molecular_function	0.19358	1	1	1379	2	9671	1	105221966	0
GO:0042979	ornithine decarboxylase regulator activity	molecular_function	0.19358	1	1	1379	2	9671	1	105221966	0
GO:0031304	intrinsic component of mitochondrial inner membrane	cellular_component	0.19371	1	3	1379	10	9671	2	1.05233e+17	1	105225114
GO:0031305	integral component of mitochondrial inner membrane	cellular_component	0.19371	1	3	1379	10	9671	2	1.05232e+17	1	105225114
GO:0032592	integral component of mitochondrial membrane	cellular_component	0.19371	1	3	1379	10	9671	2	1.05233e+17	1	105225114
GO:0098573	intrinsic component of mitochondrial membrane	cellular_component	0.19371	1	3	1379	10	9671	2	1.05233e+17	1	105225114
GO:0006368	transcription elongation from RNA polymerase II promoter	biological_process	0.19425	1	5	1379	21	9671	4	105226038,105226532,Novel00238,Novel00239	1	105233869
GO:0005787	signal peptidase complex	cellular_component	0.19463	1	5	1379	23	9671	4	1.05225e+35	1	105227805
GO:0006465	signal peptide processing	biological_process	0.19463	1	5	1379	23	9671	4	1.05225e+35	1	105227805
GO:0000940	condensed chromosome outer kinetochore	cellular_component	0.19492	1	8	1379	40	9671	1	105232945	7	1.05225e+62
GO:0044455	mitochondrial membrane part	cellular_component	0.19729	1	15	1379	87	9671	5	1.05232e+44	10	1.05229e+89
GO:0009165	nucleotide biosynthetic process	biological_process	0.19737	1	21	1379	122	9671	2	1.05225e+17	19	1.05226e+170
GO:1901293	nucleoside phosphate biosynthetic process	biological_process	0.19737	1	21	1379	122	9671	2	1.05225e+17	19	1.05225e+170
GO:0000917	barrier septum assembly	biological_process	0.19824	1	7	1379	33	9671	1	105226318	6	1.05228e+53
GO:0032506	cytokinetic process	biological_process	0.19824	1	7	1379	33	9671	1	105226318	6	1.0523e+53
GO:0090529	cell septum assembly	biological_process	0.19824	1	7	1379	33	9671	1	105226318	6	1.0523e+53
GO:1902410	mitotic cytokinetic process	biological_process	0.19824	1	7	1379	33	9671	1	105226318	6	1.0523e+53
GO:0030545	receptor regulator activity	molecular_function	0.19922	1	2	1379	5	9671	0		2	1.05234e+17
GO:0030547	receptor inhibitor activity	molecular_function	0.19922	1	2	1379	5	9671	0		2	1.05223e+17
GO:0030548	acetylcholine receptor regulator activity	molecular_function	0.19922	1	2	1379	5	9671	0		2	1.05223e+17
GO:0030550	acetylcholine receptor inhibitor activity	molecular_function	0.19922	1	2	1379	5	9671	0		2	1.05234e+17
GO:0030119	AP-type membrane coat adaptor complex	cellular_component	0.19941	1	3	1379	10	9671	0		3	1.05224e+26
GO:0016559	peroxisome fission	biological_process	0.19958	1	2	1379	6	9671	0		2	1.0523e+17
GO:0000989	transcription factor activity, transcription factor binding	molecular_function	0.20076	1	23	1379	130	9671	4	1.05225e+35	19	1.05232e+170
GO:0003712	transcription cofactor activity	molecular_function	0.20076	1	23	1379	130	9671	4	1.05222e+35	19	1.05229e+170
GO:0005921	gap junction	cellular_component	0.20126	1	3	1379	10	9671	2	1.05231e+17	1	105227158
GO:0006525	arginine metabolic process	biological_process	0.20212	1	2	1379	6	9671	0		2	1.05234e+17
GO:0004470	malic enzyme activity	molecular_function	0.20224	1	2	1379	5	9671	0		2	1.05234e+17
GO:0004471	malate dehydrogenase (decarboxylating) (NAD+) activity	molecular_function	0.20224	1	2	1379	5	9671	0		2	1.05226e+17
GO:0008531	riboflavin kinase activity	molecular_function	0.20311	1	1	1379	2	9671	0		1	105222717
GO:0042147	retrograde transport, endosome to Golgi	biological_process	0.20404	1	2	1379	5	9671	1	105222876	1	105230375
GO:0031109	microtubule polymerization or depolymerization	biological_process	0.20455	1	4	1379	17	9671	0		4	1.05226e+35
GO:0031110	regulation of microtubule polymerization or depolymerization	biological_process	0.20455	1	4	1379	17	9671	0		4	1.05226e+35
GO:0030976	thiamine pyrophosphate binding	molecular_function	0.20457	1	3	1379	10	9671	1	109579230	2	1.05225e+17
GO:0006106	fumarate metabolic process	biological_process	0.20469	1	2	1379	5	9671	0		2	1.05226e+17
GO:0042559	pteridine-containing compound biosynthetic process	biological_process	0.20524	1	4	1379	18	9671	2	1.05232e+17	2	1.05224e+17
GO:0016579	protein deubiquitination	biological_process	0.20589	1	6	1379	23	9671	0		6	1.05231e+53
GO:0070646	protein modification by small protein removal	biological_process	0.20589	1	6	1379	23	9671	0		6	1.05223e+53
GO:0016877	ligase activity, forming carbon-sulfur bonds	molecular_function	0.206	1	4	1379	17	9671	2	1.05229e+17	2	1.05231e+17
GO:0010466	negative regulation of peptidase activity	biological_process	0.20614	1	1	1379	3	9671	0		1	105227239
GO:0010951	negative regulation of endopeptidase activity	biological_process	0.20614	1	1	1379	3	9671	0		1	105227239
GO:0043154	negative regulation of cysteine-type endopeptidase activity involved in apoptotic process	biological_process	0.20614	1	1	1379	3	9671	0		1	105227239
GO:2000117	negative regulation of cysteine-type endopeptidase activity	biological_process	0.20614	1	1	1379	3	9671	0		1	105227239
GO:0003995	acyl-CoA dehydrogenase activity	molecular_function	0.20714	1	4	1379	16	9671	0		4	1.05228e+35
GO:0005976	polysaccharide metabolic process	biological_process	0.20722	1	7	1379	32	9671	1	105223987	6	1.05234e+53
GO:0031967	organelle envelope	cellular_component	0.20813	1	26	1379	162	9671	6	1.05233e+53	20	1.05232e+179
GO:0007091	metaphase/anaphase transition of mitotic cell cycle	biological_process	0.20865	1	4	1379	17	9671	0		4	1.0523e+35
GO:0010965	regulation of mitotic sister chromatid separation	biological_process	0.20865	1	4	1379	17	9671	0		4	1.05225e+35
GO:0030071	regulation of mitotic metaphase/anaphase transition	biological_process	0.20865	1	4	1379	17	9671	0		4	1.05226e+35
GO:0031145	anaphase-promoting complex-dependent proteasomal ubiquitin-dependent protein catabolic process	biological_process	0.20865	1	4	1379	17	9671	0		4	1.05229e+35
GO:0032434	regulation of proteasomal ubiquitin-dependent protein catabolic process	biological_process	0.20865	1	4	1379	17	9671	0		4	1.0523e+35
GO:0033044	regulation of chromosome organization	biological_process	0.20865	1	4	1379	17	9671	0		4	1.0523e+35
GO:0033045	regulation of sister chromatid segregation	biological_process	0.20865	1	4	1379	17	9671	0		4	1.0523e+35
GO:0033047	regulation of mitotic sister chromatid segregation	biological_process	0.20865	1	4	1379	17	9671	0		4	1.05229e+35
GO:0044784	metaphase/anaphase transition of cell cycle	biological_process	0.20865	1	4	1379	17	9671	0		4	1.05226e+35
GO:0051304	chromosome separation	biological_process	0.20865	1	4	1379	17	9671	0		4	1.05226e+35
GO:0051306	mitotic sister chromatid separation	biological_process	0.20865	1	4	1379	17	9671	0		4	1.0523e+35
GO:0051983	regulation of chromosome segregation	biological_process	0.20865	1	4	1379	17	9671	0		4	1.0523e+35
GO:0061136	regulation of proteasomal protein catabolic process	biological_process	0.20865	1	4	1379	17	9671	0		4	1.05226e+35
GO:1902099	regulation of metaphase/anaphase transition of cell cycle	biological_process	0.20865	1	4	1379	17	9671	0		4	1.0523e+35
GO:1903050	regulation of proteolysis involved in cellular protein catabolic process	biological_process	0.20865	1	4	1379	17	9671	0		4	1.0523e+35
GO:1903362	regulation of cellular protein catabolic process	biological_process	0.20865	1	4	1379	17	9671	0		4	1.0523e+35
GO:0003954	NADH dehydrogenase activity	molecular_function	0.20974	1	8	1379	44	9671	3	1.05229e+24	5	1.05224e+44
GO:0007249	I-kappaB kinase/NF-kappaB signaling	biological_process	0.20975	1	2	1379	5	9671	1	105230085	1	105231979
GO:0043122	regulation of I-kappaB kinase/NF-kappaB signaling	biological_process	0.20975	1	2	1379	5	9671	1	105230085	1	105231979
GO:0043123	positive regulation of I-kappaB kinase/NF-kappaB signaling	biological_process	0.20975	1	2	1379	5	9671	1	105230085	1	105231979
GO:0009251	glucan catabolic process	biological_process	0.21062	1	1	1379	2	9671	1	105223987	0
GO:0030245	cellulose catabolic process	biological_process	0.21062	1	1	1379	2	9671	1	105223987	0
GO:0044247	cellular polysaccharide catabolic process	biological_process	0.21062	1	1	1379	2	9671	1	105223987	0
GO:0051275	beta-glucan catabolic process	biological_process	0.21062	1	1	1379	2	9671	1	105223987	0
GO:0004411	homogentisate 1,2-dioxygenase activity	molecular_function	0.21136	1	1	1379	3	9671	0		1	105223305
GO:0006559	L-phenylalanine catabolic process	biological_process	0.21136	1	1	1379	3	9671	0		1	105223305
GO:1902222	erythrose 4-phosphate/phosphoenolpyruvate family amino acid catabolic process	biological_process	0.21136	1	1	1379	3	9671	0		1	105223305
GO:0009755	hormone-mediated signaling pathway	biological_process	0.21138	1	6	1379	27	9671	1	105224283	5	1.05226e+44
GO:0032870	cellular response to hormone stimulus	biological_process	0.21138	1	6	1379	27	9671	1	105224283	5	1.05228e+44
GO:0030515	snoRNA binding	molecular_function	0.21139	1	2	1379	6	9671	0		2	1.05225e+17
GO:0072588	box H/ACA RNP complex	cellular_component	0.21139	1	2	1379	6	9671	0		2	1.05233e+17
GO:0046649	lymphocyte activation	biological_process	0.21169	1	2	1379	5	9671	0		2	1.05224e+17
GO:0007049	cell cycle	biological_process	0.21187	1	39	1379	235	9671	8	1.0523e+71	31	105233791,105225591,105232247,105223303,105225259,105223305,105223563,105224688,105223448,105222105,105223861,105223020,105224761,105225340,105228450,105223778,105224891,105229948,105230877,105225066,105227353,105229245,105227728,105229311,105224230,105223022,105222259,105225738,105233483,105228592,105229596
GO:0000124	SAGA complex	cellular_component	0.2123	1	3	1379	10	9671	0		3	1.05225e+26
GO:0045454	cell redox homeostasis	biological_process	0.21242	1	8	1379	49	9671	0		8	1.05223e+71
GO:0031555	transcriptional attenuation	biological_process	0.21371	1	3	1379	10	9671	2	1.05232e+17	1	105229294
GO:0031556	transcriptional attenuation by ribosome	biological_process	0.21371	1	3	1379	10	9671	2	1.05232e+17	1	105229294
GO:0015232	heme transporter activity	molecular_function	0.21395	1	2	1379	5	9671	0		2	1.05224e+17
GO:0008963	phospho-N-acetylmuramoyl-pentapeptide-transferase activity	molecular_function	0.21403	1	1	1379	2	9671	0		1	105223889
GO:0044454	nuclear chromosome part	cellular_component	0.21438	1	10	1379	53	9671	2	1.05234e+17	8	1.05224e+71
GO:0016485	protein processing	biological_process	0.21739	1	9	1379	45	9671	5	1.0523e+44	4	1.05228e+35
GO:0051604	protein maturation	biological_process	0.21739	1	9	1379	45	9671	5	1.05225e+44	4	1.05227e+35
GO:0042440	pigment metabolic process	biological_process	0.21748	1	13	1379	66	9671	1	105222458	12	1.05229e+107
GO:0000778	condensed nuclear chromosome kinetochore	cellular_component	0.21758	1	7	1379	34	9671	1	105232945	6	1.05224e+53
GO:0000780	condensed nuclear chromosome, centromeric region	cellular_component	0.21758	1	7	1379	34	9671	1	105232945	6	1.05227e+53
GO:0000942	condensed nuclear chromosome outer kinetochore	cellular_component	0.21758	1	7	1379	34	9671	1	105232945	6	1.05225e+53
GO:0042729	DASH complex	cellular_component	0.21758	1	7	1379	34	9671	1	105232945	6	1.05225e+53
GO:0044264	cellular polysaccharide metabolic process	biological_process	0.21788	1	5	1379	21	9671	1	105223987	4	1.05223e+35
GO:0008839	4-hydroxy-tetrahydrodipicolinate reductase	molecular_function	0.218	1	1	1379	2	9671	1	105226003	0
GO:0065009	regulation of molecular function	biological_process	0.21817	1	15	1379	84	9671	2	1.05229e+17	13	1.05227e+116
GO:0042626	ATPase activity, coupled to transmembrane movement of substances	molecular_function	0.21823	1	11	1379	54	9671	2	1.05229e+17	9	1.05232e+80
GO:0043492	ATPase activity, coupled to movement of substances	molecular_function	0.21823	1	11	1379	54	9671	2	1.05222e+17	9	1.05232e+80
GO:0007093	mitotic cell cycle checkpoint	biological_process	0.21833	1	3	1379	12	9671	0		3	1.05226e+26
GO:0008017	microtubule binding	molecular_function	0.21841	1	9	1379	43	9671	1	105226827	8	1.05222e+71
GO:0044270	cellular nitrogen compound catabolic process	biological_process	0.21865	1	9	1379	47	9671	3	1.05229e+26	6	1.05226e+53
GO:0003714	transcription corepressor activity	molecular_function	0.21987	1	1	1379	2	9671	0		1	105228072
GO:0005786	signal recognition particle, endoplasmic reticulum targeting	cellular_component	0.21988	1	1	1379	2	9671	0		1	105225024
GO:0030942	endoplasmic reticulum signal peptide binding	molecular_function	0.21988	1	1	1379	2	9671	0		1	105225024
GO:0044724	single-organism carbohydrate catabolic process	biological_process	0.22055	1	5	1379	22	9671	0		5	1.05228e+44
GO:0004143	diacylglycerol kinase activity	molecular_function	0.22219	1	2	1379	5	9671	1	105232613	1	105225548
GO:0007205	protein kinase C-activating G-protein coupled receptor signaling pathway	biological_process	0.22219	1	2	1379	5	9671	1	105232613	1	105225548
GO:0006555	methionine metabolic process	biological_process	0.22244	1	2	1379	6	9671	0		2	1.05226e+17
GO:0030203	glycosaminoglycan metabolic process	biological_process	0.22302	1	5	1379	23	9671	1	105232037	4	1.05224e+35
GO:0012507	ER to Golgi transport vesicle membrane	cellular_component	0.22307	1	5	1379	22	9671	0		5	1.05227e+44
GO:0030127	COPII vesicle coat	cellular_component	0.22307	1	5	1379	22	9671	0		5	1.05227e+44
GO:0030134	ER to Golgi transport vesicle	cellular_component	0.22307	1	5	1379	22	9671	0		5	1.05227e+44
GO:0007346	regulation of mitotic cell cycle	biological_process	0.22345	1	5	1379	24	9671	1	105230940	4	1.05229e+35
GO:0000281	mitotic cytokinesis	biological_process	0.22359	1	7	1379	34	9671	1	105226318	6	1.0523e+53
GO:0061640	cytoskeleton-dependent cytokinesis	biological_process	0.22359	1	7	1379	34	9671	1	105226318	6	1.05222e+53
GO:0005730	nucleolus	cellular_component	0.22535	1	3	1379	11	9671	1	105231362	2	1.05223e+17
GO:0071495	cellular response to endogenous stimulus	biological_process	0.2255	1	6	1379	28	9671	1	105224283	5	1.0523e+44
GO:0015930	glutamate synthase activity	molecular_function	0.22566	1	2	1379	6	9671	0		2	1.05233e+17
GO:0051302	regulation of cell division	biological_process	0.22658	1	5	1379	24	9671	1	105225217	4	1.05226e+35
GO:0009982	pseudouridine synthase activity	molecular_function	0.2272	1	2	1379	7	9671	0		2	1.05224e+17
GO:0016773	phosphotransferase activity, alcohol group as acceptor	molecular_function	0.22756	1	77	1379	445	9671	20	1.05233e+179	57	105225710,105227572,105223721,105228928,105230129,105224939,105224629,105223137,105230411,105232347,105227086,105232766,105223774,105228519,105233698,105223735,105222371,105226771,105229596,105225948,105222197,105229857,105222161,105226415,105227347,105231585,105224279,105231025,105233682,105232686,105225696,105225563,105225128,105223805,105222885,105226051,105233210,105232658,105223574,105233392…
GO:0019359	nicotinamide nucleotide biosynthetic process	biological_process	0.22866	1	2	1379	6	9671	0		2	1.05233e+17
GO:0019363	pyridine nucleotide biosynthetic process	biological_process	0.22866	1	2	1379	6	9671	0		2	1.05228e+17
GO:0051090	regulation of sequence-specific DNA binding transcription factor activity	biological_process	0.2287	1	2	1379	6	9671	0		2	1.05231e+17
GO:0090307	mitotic spindle assembly	biological_process	0.22889	1	1	1379	2	9671	1	105224429	0
GO:1902850	microtubule cytoskeleton organization involved in mitosis	biological_process	0.22889	1	1	1379	2	9671	1	105224429	0
GO:0007088	regulation of mitotic nuclear division	biological_process	0.22967	1	4	1379	18	9671	0		4	1.05226e+35
GO:0000154	rRNA modification	biological_process	0.2299	1	3	1379	12	9671	1	105231744	2	1.05228e+17
GO:0031167	rRNA methylation	biological_process	0.2299	1	3	1379	12	9671	1	105231744	2	1.05228e+17
GO:0004511	tyrosine 3-monooxygenase activity	molecular_function	0.23029	1	1	1379	2	9671	1	105228200	0
GO:0000439	core TFIIH complex	cellular_component	0.23039	1	2	1379	7	9671	0		2	1.05227e+17
GO:0005732	small nucleolar ribonucleoprotein complex	cellular_component	0.23055	1	3	1379	12	9671	0		3	1.05233e+26
GO:0007031	peroxisome organization	biological_process	0.23077	1	5	1379	21	9671	1	105222408	4	1.05226e+35
GO:0017025	TBP-class protein binding	molecular_function	0.23083	1	2	1379	7	9671	0		2	1.05227e+17
GO:0005778	peroxisomal membrane	cellular_component	0.23094	1	4	1379	16	9671	1	105222408	3	1.05226e+26
GO:0005779	integral component of peroxisomal membrane	cellular_component	0.23094	1	4	1379	16	9671	1	105222408	3	1.0523e+26
GO:0031231	intrinsic component of peroxisomal membrane	cellular_component	0.23094	1	4	1379	16	9671	1	105222408	3	1.05226e+26
GO:0031903	microbody membrane	cellular_component	0.23094	1	4	1379	16	9671	1	105222408	3	1.05226e+26
GO:0044438	microbody part	cellular_component	0.23094	1	4	1379	16	9671	1	105222408	3	1.05226e+26
GO:0044439	peroxisomal part	cellular_component	0.23094	1	4	1379	16	9671	1	105222408	3	1.05226e+26
GO:0051301	cell division	biological_process	0.23161	1	13	1379	74	9671	2	1.05226e+17	11	1.05225e+98
GO:0006098	pentose-phosphate shunt	biological_process	0.23177	1	1	1379	2	9671	0		1	105224335
GO:0019682	glyceraldehyde-3-phosphate metabolic process	biological_process	0.23177	1	1	1379	2	9671	0		1	105224335
GO:0051156	glucose 6-phosphate metabolic process	biological_process	0.23177	1	1	1379	2	9671	0		1	105224335
GO:0006109	regulation of carbohydrate metabolic process	biological_process	0.23243	1	2	1379	6	9671	0		2	1.05229e+17
GO:0050790	regulation of catalytic activity	biological_process	0.23264	1	13	1379	72	9671	2	1.05229e+17	11	1.05225e+98
GO:0046688	response to copper ion	biological_process	0.23303	1	1	1379	2	9671	0		1	105222771
GO:0015399	primary active transmembrane transporter activity	molecular_function	0.23321	1	11	1379	55	9671	2	1.05229e+17	9	1.05223e+80
GO:0015405	P-P-bond-hydrolysis-driven transmembrane transporter activity	molecular_function	0.23321	1	11	1379	55	9671	2	1.05222e+17	9	1.05233e+80
GO:0005086	ARF guanyl-nucleotide exchange factor activity	molecular_function	0.23359	1	2	1379	5	9671	0		2	1.05233e+17
GO:0032011	ARF protein signal transduction	biological_process	0.23359	1	2	1379	5	9671	0		2	1.05228e+17
GO:0032012	regulation of ARF protein signal transduction	biological_process	0.23359	1	2	1379	5	9671	0		2	1.05228e+17
GO:0032922	circadian regulation of gene expression	biological_process	0.23404	1	1	1379	2	9671	1	105228981	0
GO:0007548	sex differentiation	biological_process	0.23488	1	3	1379	10	9671	3	1.05223e+26	0
GO:0046660	female sex differentiation	biological_process	0.23488	1	3	1379	10	9671	3	1.05229e+26	0
GO:0008193	tRNA guanylyltransferase activity	molecular_function	0.23489	1	1	1379	2	9671	0		1	105221850
GO:0019079	viral genome replication	biological_process	0.23721	1	10	1379	50	9671	1	105225073	9	1.05233e+80
GO:0008137	NADH dehydrogenase (ubiquinone) activity	molecular_function	0.23756	1	7	1379	39	9671	2	4657576105224610	5	1.05232e+44
GO:0050136	NADH dehydrogenase (quinone) activity	molecular_function	0.23756	1	7	1379	39	9671	2	4657576105224610	5	1.05232e+44
GO:0032403	protein complex binding	molecular_function	0.23766	1	18	1379	104	9671	1	105226827	17	1.05229e+152
GO:0006302	double-strand break repair	biological_process	0.23768	1	5	1379	23	9671	0		5	1.0523e+44
GO:1990204	oxidoreductase complex	cellular_component	0.23845	1	5	1379	24	9671	1	105228827	4	1.0523e+35
GO:0015035	protein disulfide oxidoreductase activity	molecular_function	0.23846	1	5	1379	28	9671	0		5	1.05222e+44
GO:0015036	disulfide oxidoreductase activity	molecular_function	0.23846	1	5	1379	28	9671	0		5	1.05229e+44
GO:0008238	exopeptidase activity	molecular_function	0.23878	1	13	1379	67	9671	3	1.05224e+26	10	1.0523e+89
GO:0030117	membrane coat	cellular_component	0.24013	1	15	1379	76	9671	3	1.05229e+26	12	1.05232e+107
GO:0048475	coated membrane	cellular_component	0.24013	1	15	1379	76	9671	3	1.05222e+26	12	1.05234e+107
GO:0008289	lipid binding	molecular_function	0.24077	1	18	1379	99	9671	4	1.0523e+35	14	1.05228e+125
GO:0004860	protein kinase inhibitor activity	molecular_function	0.24155	1	3	1379	11	9671	0		3	1.05223e+26
GO:0019210	kinase inhibitor activity	molecular_function	0.24155	1	3	1379	11	9671	0		3	1.05223e+26
GO:0009112	nucleobase metabolic process	biological_process	0.24178	1	2	1379	6	9671	0		2	1.05225e+17
GO:0046112	nucleobase biosynthetic process	biological_process	0.24178	1	2	1379	6	9671	0		2	1.05225e+17
GO:0006790	sulfur compound metabolic process	biological_process	0.24325	1	9	1379	44	9671	2	1.05233e+17	7	1.05222e+62
GO:0004357	glutamate-cysteine ligase activity	molecular_function	0.24375	1	1	1379	2	9671	0		1	105222212
GO:0002250	adaptive immune response	biological_process	0.24432	1	1	1379	2	9671	1	105226908	0
GO:0002437	inflammatory response to antigenic stimulus	biological_process	0.24432	1	1	1379	2	9671	1	105226908	0
GO:0002438	acute inflammatory response to antigenic stimulus	biological_process	0.24432	1	1	1379	2	9671	1	105226908	0
GO:0002449	lymphocyte mediated immunity	biological_process	0.24432	1	1	1379	2	9671	1	105226908	0
GO:0002460	adaptive immune response based on somatic recombination of immune receptors built from immunoglobulin superfamily domains	biological_process	0.24432	1	1	1379	2	9671	1	105226908	0
GO:0002524	hypersensitivity	biological_process	0.24432	1	1	1379	2	9671	1	105226908	0
GO:0002526	acute inflammatory response	biological_process	0.24432	1	1	1379	2	9671	1	105226908	0
GO:0016064	immunoglobulin mediated immune response	biological_process	0.24432	1	1	1379	2	9671	1	105226908	0
GO:0016068	type I hypersensitivity	biological_process	0.24432	1	1	1379	2	9671	1	105226908	0
GO:0019724	B cell mediated immunity	biological_process	0.24432	1	1	1379	2	9671	1	105226908	0
GO:0044283	small molecule biosynthetic process	biological_process	0.24474	1	23	1379	134	9671	4	1.05229e+35	19	1.05233e+170
GO:0044432	endoplasmic reticulum part	cellular_component	0.24575	1	28	1379	160	9671	9	1.05224e+80	19	1.05233e+170
GO:0010639	negative regulation of organelle organization	biological_process	0.24641	1	4	1379	17	9671	1	105225217	3	1.05226e+26
GO:0032886	regulation of microtubule-based process	biological_process	0.24711	1	4	1379	18	9671	0		4	1.05228e+35
GO:0070507	regulation of microtubule cytoskeleton organization	biological_process	0.24711	1	4	1379	18	9671	0		4	1.05223e+35
GO:0006749	glutathione metabolic process	biological_process	0.24724	1	3	1379	11	9671	1	105232528	2	1.05223e+17
GO:0042558	pteridine-containing compound metabolic process	biological_process	0.24751	1	4	1379	19	9671	2	1.05232e+17	2	1.09579e+17
GO:0030658	transport vesicle membrane	cellular_component	0.24865	1	6	1379	28	9671	0		6	1.05232e+53
GO:0016573	histone acetylation	biological_process	0.2493	1	2	1379	6	9671	0		2	1.05229e+17
GO:0051336	regulation of hydrolase activity	biological_process	0.25247	1	7	1379	34	9671	1	105231320	6	1.05229e+53
GO:0019888	protein phosphatase regulator activity	molecular_function	0.25256	1	2	1379	6	9671	1	105231320	1	105233340
GO:0005747	mitochondrial respiratory chain complex I	cellular_component	0.25284	1	3	1379	13	9671	1	105228827	2	1.05233e+17
GO:0030964	NADH dehydrogenase complex	cellular_component	0.25284	1	3	1379	13	9671	1	105228827	2	1.05233e+17
GO:0045271	respiratory chain complex I	cellular_component	0.25284	1	3	1379	13	9671	1	105228827	2	1.05229e+17
GO:0051775	response to redox state	biological_process	0.25291	1	1	1379	2	9671	0		1	105226813
GO:0005795	Golgi stack	cellular_component	0.2536	1	3	1379	10	9671	0		3	1.05232e+26
GO:0005819	spindle	cellular_component	0.25361	1	10	1379	54	9671	1	105232945	9	1.05229e+80
GO:0044769	ATPase activity, coupled to transmembrane movement of ions, rotational mechanism	molecular_function	0.25377	1	3	1379	14	9671	1	105228909	2	1.05233e+17
GO:0007340	acrosome reaction	biological_process	0.25384	1	3	1379	11	9671	0		3	1.05222e+26
GO:0017156	calcium ion-dependent exocytosis	biological_process	0.25384	1	3	1379	11	9671	0		3	1.05225e+26
GO:0016407	acetyltransferase activity	molecular_function	0.25421	1	10	1379	57	9671	1	105231747	9	1.05229e+80
GO:0005911	cell-cell junction	cellular_component	0.25467	1	3	1379	11	9671	2	1.05231e+17	1	105227158
GO:0016655	oxidoreductase activity, acting on NAD(P)H, quinone or similar compound as acceptor	molecular_function	0.25495	1	9	1379	51	9671	2	4657576105224610	7	1.05228e+62
GO:0000139	Golgi membrane	cellular_component	0.25597	1	7	1379	32	9671	1	105224556	6	1.05227e+53
GO:0003896	DNA primase activity	molecular_function	0.25609	1	3	1379	11	9671	1	105227685	2	1.05225e+17
GO:0000030	mannosyltransferase activity	molecular_function	0.2572	1	3	1379	11	9671	1	105232490	2	1.05224e+17
GO:0044461	bacterial-type flagellum part	cellular_component	0.25796	1	2	1379	7	9671	1	105225593	1	105232381
GO:0010563	negative regulation of phosphorus metabolic process	biological_process	0.25819	1	1	1379	2	9671	0		1	105227422
GO:0010923	negative regulation of phosphatase activity	biological_process	0.25819	1	1	1379	2	9671	0		1	105227422
GO:0019902	phosphatase binding	molecular_function	0.25819	1	1	1379	2	9671	0		1	105227422
GO:0035305	negative regulation of dephosphorylation	biological_process	0.25819	1	1	1379	2	9671	0		1	105227422
GO:0035308	negative regulation of protein dephosphorylation	biological_process	0.25819	1	1	1379	2	9671	0		1	105227422
GO:0045936	negative regulation of phosphate metabolic process	biological_process	0.25819	1	1	1379	2	9671	0		1	105227422
GO:1902589	single-organism organelle organization	biological_process	0.2583	1	41	1379	244	9671	7	1.05224e+62	34	105228916,105225507,105227353,105229948,105230877,105224891,105225332,105223988,105228592,105225738,105232077,105224230,105227728,105229311,105231521,105225259,105223303,105226424,105222245,105227574,105232064,105233791,105231566,105223861,105226062,105223448,105233310,105231568,105224505,105222184,105222663,105227967,105229290,105226051
GO:0043412	macromolecule modification	biological_process	0.25898	1	120	1379	726	9671	27	105227833,105226038,105229464,105222900,105223209,105233033,105232490,105231080,105232522,105230748,105231320,105232092,105231744,105226532,105229389,105231917,105226385,105224502,105227900,105223758,105222849,105222728,105229085,105232760,105227592,105230524,105229676	93	105222245,105223343,105231376,105230370,105224362,105225259,105223735,105233347,105227086,105232064,105233232,105224424,105230411,105223137,105230351,105231545,105224629,105232635,105233025,105231162,105225710,105226735,105230452,105231025,105230019,105224279,105228542,105229948,105228916,105227347,105231585,105226415,105224885,105222161,105222269,105227919,105225430,105228442,105226053,105226029…
GO:0051082	unfolded protein binding	molecular_function	0.26051	1	12	1379	69	9671	0		12	1.05225e+107
GO:0030261	chromosome condensation	biological_process	0.26116	1	2	1379	7	9671	0		2	1.05232e+17
GO:0019064	fusion of virus membrane with host plasma membrane	biological_process	0.26159	1	3	1379	12	9671	1	105232787	2	1.05226e+17
GO:0039663	membrane fusion involved in viral entry into host cell	biological_process	0.26159	1	3	1379	12	9671	1	105232787	2	1.05232e+17
GO:0044800	multi-organism membrane fusion	biological_process	0.26159	1	3	1379	12	9671	1	105232787	2	1.05232e+17
GO:0044803	multi-organism membrane organization	biological_process	0.26159	1	3	1379	12	9671	1	105232787	2	1.05226e+17
GO:0007264	small GTPase mediated signal transduction	biological_process	0.26173	1	31	1379	181	9671	3	1.05232e+26	28	105228485,105233242,105228692,105233252,105234268,105232416,105224672,105221885,105230370,105226277,105222245,105232680,105231229,105227629,105228856,105227906,105230129,105224868,105233163,105225509,105228928,105231711,105231568,105223723,105233687,105230351,105225430,105221850
GO:0006354	DNA-templated transcription, elongation	biological_process	0.26345	1	5	1379	23	9671	4	Novel00239,Novel00238,105226532,105226038	1	105233869
GO:0046782	regulation of viral transcription	biological_process	0.26369	1	1	1379	2	9671	0		1	105231647
GO:1903900	regulation of viral life cycle	biological_process	0.26369	1	1	1379	2	9671	0		1	105231647
GO:0005788	endoplasmic reticulum lumen	cellular_component	0.2638	1	1	1379	2	9671	0		1	105229475
GO:0000229	cytoplasmic chromosome	cellular_component	0.26392	1	1	1379	2	9671	1	105232092	0
GO:0000262	mitochondrial chromosome	cellular_component	0.26392	1	1	1379	2	9671	1	105232092	0
GO:0042645	mitochondrial nucleoid	cellular_component	0.26392	1	1	1379	2	9671	1	105232092	0
GO:0016615	malate dehydrogenase activity	molecular_function	0.26442	1	2	1379	6	9671	0		2	1.05226e+17
GO:0016746	transferase activity, transferring acyl groups	molecular_function	0.26587	1	28	1379	164	9671	3	1.05232e+26	25	1.05225e+224
GO:0050662	coenzyme binding	molecular_function	0.26588	1	36	1379	239	9671	3	1.09579e+26	33	105233992,105233781,105229796,105232934,105231329,105224890,105234170,105232888,105225746,105224335,105224950,105224030,105227875,105234168,105233782,105227468,105222356,105224324,105231281,105224676,105227184,105222960,105222873,105226223,105226050,105225827,105230296,105226693,105226959,105225662,105227883,105228945,105228436
GO:0014065	phosphatidylinositol 3-kinase signaling	biological_process	0.26627	1	2	1379	6	9671	1	105229085	1	105228905
GO:0014066	regulation of phosphatidylinositol 3-kinase signaling	biological_process	0.26627	1	2	1379	6	9671	1	105229085	1	105228905
GO:0014068	positive regulation of phosphatidylinositol 3-kinase signaling	biological_process	0.26627	1	2	1379	6	9671	1	105229085	1	105228905
GO:0043548	phosphatidylinositol 3-kinase binding	molecular_function	0.26627	1	2	1379	6	9671	1	105229085	1	105228905
GO:0048015	phosphatidylinositol-mediated signaling	biological_process	0.26627	1	2	1379	6	9671	1	105229085	1	105228905
GO:0048017	inositol lipid-mediated signaling	biological_process	0.26627	1	2	1379	6	9671	1	105229085	1	105228905
GO:0015145	monosaccharide transmembrane transporter activity	molecular_function	0.26651	1	1	1379	2	9671	0		1	105232223
GO:0015149	hexose transmembrane transporter activity	molecular_function	0.26651	1	1	1379	2	9671	0		1	105232223
GO:0015153	rhamnose transmembrane transporter activity	molecular_function	0.26651	1	1	1379	2	9671	0		1	105232223
GO:0015078	hydrogen ion transmembrane transporter activity	molecular_function	0.26651	1	27	1379	169	9671	5	1.05227e+44	22	1.05225e+197
GO:0003917	DNA topoisomerase type I activity	molecular_function	0.26732	1	1	1379	2	9671	1	105228827	0
GO:0031554	regulation of DNA-templated transcription, termination	biological_process	0.26779	1	3	1379	11	9671	2	1.05232e+17	1	105229294
GO:0005768	endosome	cellular_component	0.26846	1	1	1379	4	9671	0		1	105227239
GO:0005770	late endosome	cellular_component	0.26846	1	1	1379	4	9671	0		1	105227239
GO:0010008	endosome membrane	cellular_component	0.26846	1	1	1379	4	9671	0		1	105227239
GO:0031902	late endosome membrane	cellular_component	0.26846	1	1	1379	4	9671	0		1	105227239
GO:0044440	endosomal part	cellular_component	0.26846	1	1	1379	4	9671	0		1	105227239
GO:0045121	membrane raft	cellular_component	0.26846	1	1	1379	4	9671	0		1	105227239
GO:0071986	Ragulator complex	cellular_component	0.26846	1	1	1379	4	9671	0		1	105227239
GO:0005057	receptor signaling protein activity	molecular_function	0.26927	1	5	1379	22	9671	0		5	1.0523e+44
GO:0042578	phosphoric ester hydrolase activity	molecular_function	0.26988	1	32	1379	176	9671	5	1.0523e+44	27	105229440,105222734,105229777,105232119,105224890,105224628,105229147,105222400,105224868,105232627,105230407,105223723,105233232,105233349,105233347,105232048,105230701,105232643,105225401,105230370,105224085,105229444,105229290,105224228,105223795,105226149,105231545
GO:0004402	histone acetyltransferase activity	molecular_function	0.27198	1	3	1379	11	9671	1	105231747	2	1.05233e+17
GO:0048523	negative regulation of cellular process	biological_process	0.27386	1	16	1379	90	9671	3	1.05233e+26	13	1.05226e+116
GO:0050660	flavin adenine dinucleotide binding	molecular_function	0.27391	1	14	1379	77	9671	0		14	1.05228e+125
GO:0045182	translation regulator activity	molecular_function	0.27414	1	1	1379	2	9671	0		1	105222057
GO:0004177	aminopeptidase activity	molecular_function	0.27496	1	3	1379	12	9671	0		3	1.05227e+26
GO:0030176	integral component of endoplasmic reticulum membrane	cellular_component	0.27569	1	7	1379	36	9671	1	105228593	6	1.0523e+53
GO:0031227	intrinsic component of endoplasmic reticulum membrane	cellular_component	0.27569	1	7	1379	36	9671	1	105228593	6	1.0523e+53
GO:0004853	uroporphyrinogen decarboxylase activity	molecular_function	0.27586	1	1	1379	2	9671	0		1	105223141
GO:0009116	nucleoside metabolic process	biological_process	0.27587	1	22	1379	140	9671	4	1.05225e+31	18	1.05228e+161
GO:0007342	fusion of sperm to egg plasma membrane	biological_process	0.27669	1	3	1379	12	9671	0		3	1.05234e+26
GO:0045026	plasma membrane fusion	biological_process	0.27669	1	3	1379	12	9671	0		3	1.05225e+26
GO:0008202	steroid metabolic process	biological_process	0.2772	1	7	1379	42	9671	1	105226003	6	1.05228e+53
GO:0019954	asexual reproduction	biological_process	0.27773	1	7	1379	37	9671	1	105226318	6	1.05225e+53
GO:0019748	secondary metabolic process	biological_process	0.27796	1	5	1379	22	9671	2	1.05233e+17	3	1.05234e+26
GO:0019207	kinase regulator activity	molecular_function	0.27836	1	5	1379	25	9671	1	105227162	4	1.05223e+35
GO:0005742	mitochondrial outer membrane translocase complex	cellular_component	0.27885	1	3	1379	15	9671	2	1.05222e+17	1	105233030
GO:0070887	cellular response to chemical stimulus	biological_process	0.28052	1	9	1379	45	9671	3	1.05223e+26	6	1.0523e+53
GO:0006165	nucleoside diphosphate phosphorylation	biological_process	0.28073	1	4	1379	19	9671	0		4	1.05225e+35
GO:0046939	nucleotide phosphorylation	biological_process	0.28073	1	4	1379	19	9671	0		4	1.05224e+35
GO:0008175	tRNA methyltransferase activity	molecular_function	0.28159	1	4	1379	20	9671	0		4	1.05231e+35
GO:0016568	chromatin modification	biological_process	0.28161	1	8	1379	39	9671	3	1.05232e+26	5	1.05231e+44
GO:0043414	macromolecule methylation	biological_process	0.28188	1	8	1379	44	9671	1	105231744	7	1.05228e+62
GO:0055086	nucleobase-containing small molecule metabolic process	biological_process	0.28195	1	34	1379	214	9671	4	4.65757e+31	30	105224404,105229678,105225401,105222565,105233972,105231381,105227572,105225128,105227633,105233624,105233310,105230872,105232658,105233012,105232161,105230222,105225340,105226156,105224844,105224628,105224279,105225021,105228428,105225320,105229025,105224335,105233750,105227260,105225948,105226437
GO:0030131	clathrin adaptor complex	cellular_component	0.28224	1	2	1379	6	9671	0		2	1.05224e+17
GO:0032259	methylation	biological_process	0.28345	1	11	1379	63	9671	1	105231744	10	1.05228e+89
GO:0009966	regulation of signal transduction	biological_process	0.28388	1	16	1379	82	9671	4	1.0523e+35	12	1.05225e+107
GO:0042802	identical protein binding	molecular_function	0.28398	1	9	1379	49	9671	1	105225350	8	1.05226e+71
GO:0030416	methylamine metabolic process	biological_process	0.28486	1	1	1379	2	9671	1	105223816	0
GO:1901160	primary amino compound metabolic process	biological_process	0.28486	1	1	1379	2	9671	1	105223816	0
GO:0031329	regulation of cellular catabolic process	biological_process	0.28491	1	9	1379	51	9671	2	1.05226e+17	7	1.05227e+62
GO:0016667	oxidoreductase activity, acting on a sulfur group of donors	molecular_function	0.28537	1	11	1379	63	9671	2	1.05233e+17	9	1.05224e+80
GO:0016053	organic acid biosynthetic process	biological_process	0.28555	1	17	1379	98	9671	3	1.05226e+26	14	1.05226e+125
GO:0046394	carboxylic acid biosynthetic process	biological_process	0.28555	1	17	1379	98	9671	3	1.05226e+26	14	1.05228e+125
GO:0016866	intramolecular transferase activity	molecular_function	0.28559	1	4	1379	18	9671	0		4	1.05232e+35
GO:0006189	'de novo' IMP biosynthetic process	biological_process	0.28575	1	1	1379	2	9671	0		1	105225128
GO:0006077	(1->6)-beta-D-glucan metabolic process	biological_process	0.28894	1	1	1379	2	9671	0		1	105225922
GO:0006078	(1->6)-beta-D-glucan biosynthetic process	biological_process	0.28894	1	1	1379	2	9671	0		1	105225922
GO:0043752	adenosylcobinamide kinase activity	molecular_function	0.28918	1	1	1379	2	9671	0		1	105223774
GO:0004527	exonuclease activity	molecular_function	0.29036	1	13	1379	76	9671	3	1.05233e+26	10	1.05232e+89
GO:0015988	energy coupled proton transmembrane transport, against electrochemical gradient	biological_process	0.29066	1	13	1379	69	9671	3	1.05229e+26	10	1.05229e+89
GO:0015991	ATP hydrolysis coupled proton transport	biological_process	0.29066	1	13	1379	69	9671	3	1.05229e+26	10	1.0523e+89
GO:1901657	glycosyl compound metabolic process	biological_process	0.29157	1	22	1379	141	9671	4	4.65758e+31	18	1.0523e+161
GO:0017150	tRNA dihydrouridine synthase activity	molecular_function	0.29257	1	2	1379	7	9671	0		2	1.05233e+17
GO:0051273	beta-glucan metabolic process	biological_process	0.29303	1	2	1379	8	9671	1	105223987	1	105225922
GO:0030638	polyketide metabolic process	biological_process	0.29402	1	1	1379	2	9671	0		1	105224941
GO:0030639	polyketide biosynthetic process	biological_process	0.29402	1	1	1379	2	9671	0		1	105224941
GO:0031975	envelope	cellular_component	0.29456	1	26	1379	169	9671	6	1.05222e+53	20	1.05225e+179
GO:0000372	Group I intron splicing	biological_process	0.2955	1	2	1379	6	9671	0		2	1.05229e+17
GO:0000376	RNA splicing, via transesterification reactions with guanosine as nucleophile	biological_process	0.2955	1	2	1379	6	9671	0		2	1.05229e+17
GO:0016651	oxidoreductase activity, acting on NAD(P)H	molecular_function	0.29602	1	16	1379	95	9671	5	1.05229e+42	11	1.05233e+98
GO:0016774	phosphotransferase activity, carboxyl group as acceptor	molecular_function	0.29613	1	1	1379	2	9671	0		1	105224404
GO:0045321	leukocyte activation	biological_process	0.29731	1	2	1379	7	9671	0		2	1.05224e+17
GO:0016054	organic acid catabolic process	biological_process	0.29809	1	6	1379	31	9671	0		6	1.05226e+53
GO:0046395	carboxylic acid catabolic process	biological_process	0.29809	1	6	1379	31	9671	0		6	1.05234e+53
GO:0005853	eukaryotic translation elongation factor 1 complex	cellular_component	0.29816	1	1	1379	3	9671	0		1	105233407
GO:0048869	cellular developmental process	biological_process	0.29869	1	20	1379	111	9671	2	1.05229e+17	18	1.0523e+161
GO:0019538	protein metabolic process	biological_process	0.29875	1	228	1379	1537	9671	71	105226552,105231091,105230389,105232522,105232490,105234277,105226038,105230779,105231783,105228722,105222900,105223209,105229748,105229085,105222728,105226541,105230940,105227592,105227900,105233101,105228373,105223758,105233204,105229998,105228532,105230661,105230855,105232092,105230748,105231328,105226523,105222335,105232095,105226385,105231917,105226318,105228909,105224386,105226532,105229592…	157	105230502,105229078,105233020,105224279,105230019,105229948,105232934,105230096,105228916,105231585,105227347,105226415,105233718,105227921,105227286,105223299,105227805,105225192,105228442,105223511,105226405,105228650,105227086,105232064,105230220,105228440,105232642,105223343,105225259,105223735,105227239,105233025,105232635,105231951,105232833,105230411,105231545,105230861,105226789,105233624…
GO:0003857	3-hydroxyacyl-CoA dehydrogenase activity	molecular_function	0.29965	1	4	1379	24	9671	0		4	1.05227e+35
GO:0005811	lipid particle	cellular_component	0.30079	1	1	1379	3	9671	0		1	105225892
GO:0012511	monolayer-surrounded lipid storage body	cellular_component	0.30079	1	1	1379	3	9671	0		1	105225892
GO:0006904	vesicle docking involved in exocytosis	biological_process	0.30099	1	4	1379	18	9671	1	105222876	3	1.05225e+26
GO:0030162	regulation of proteolysis	biological_process	0.30228	1	5	1379	26	9671	0		5	1.0523e+44
GO:0006825	copper ion transport	biological_process	0.30361	1	3	1379	15	9671	0		3	1.0523e+26
GO:0010646	regulation of cell communication	biological_process	0.30443	1	17	1379	90	9671	5	1.05229e+44	12	1.05222e+107
GO:0023051	regulation of signaling	biological_process	0.30443	1	17	1379	90	9671	5	1.05223e+44	12	1.0523e+107
GO:0004022	alcohol dehydrogenase (NAD) activity	molecular_function	0.30453	1	1	1379	2	9671	1	105233019	0
GO:0015945	methanol metabolic process	biological_process	0.30453	1	1	1379	2	9671	1	105233019	0
GO:0015946	methanol oxidation	biological_process	0.30453	1	1	1379	2	9671	1	105233019	0
GO:0034308	primary alcohol metabolic process	biological_process	0.30453	1	1	1379	2	9671	1	105233019	0
GO:0019867	outer membrane	cellular_component	0.30469	1	15	1379	86	9671	6	1.05227e+53	9	1.05226e+80
GO:0045263	proton-transporting ATP synthase complex, coupling factor F(o)	cellular_component	0.30481	1	5	1379	29	9671	0		5	1.05231e+44
GO:1990234	transferase complex	cellular_component	0.30516	1	40	1379	246	9671	12	1.0523e+107	28	105222213,105227612,105229443,105230222,105224135,105229466,105231834,105231516,105227286,105230556,105224132,105227805,105229311,105224501,105233750,105225738,105228522,105225114,105228963,105222767,105230456,105231781,105226051,105231847,105226839,105222410,105221772,105232101
GO:0070603	SWI/SNF superfamily-type complex	cellular_component	0.30528	1	2	1379	8	9671	0		2	1.05226e+17
GO:0009166	nucleotide catabolic process	biological_process	0.30698	1	2	1379	7	9671	0		2	1.05225e+17
GO:1901292	nucleoside phosphate catabolic process	biological_process	0.30698	1	2	1379	7	9671	0		2	1.05225e+17
GO:0006333	chromatin assembly or disassembly	biological_process	0.30737	1	3	1379	16	9671	0		3	1.05224e+26
GO:0007052	mitotic spindle organization	biological_process	0.30827	1	3	1379	13	9671	2	1.05224e+17	1	105224891
GO:0008883	glutamyl-tRNA reductase activity	molecular_function	0.30877	1	2	1379	7	9671	0		2	1.05234e+17
GO:0000796	condensin complex	cellular_component	0.30951	1	1	1379	3	9671	0		1	105223303
GO:0007076	mitotic chromosome condensation	biological_process	0.30951	1	1	1379	3	9671	0		1	105223303
GO:0015321	sodium-dependent phosphate transmembrane transporter activity	molecular_function	0.31016	1	1	1379	2	9671	1	105233713	0
GO:0044341	sodium-dependent phosphate transport	biological_process	0.31016	1	1	1379	2	9671	1	105233713	0
GO:0043138	3'-5' DNA helicase activity	molecular_function	0.31049	1	1	1379	2	9671	0		1	105230438
GO:0043140	ATP-dependent 3'-5' DNA helicase activity	molecular_function	0.31049	1	1	1379	2	9671	0		1	105230438
GO:0006891	intra-Golgi vesicle-mediated transport	biological_process	0.31056	1	5	1379	22	9671	1	105231534	4	1.05231e+35
GO:0005540	hyaluronic acid binding	molecular_function	0.31076	1	1	1379	2	9671	0		1	105228045
GO:0051129	negative regulation of cellular component organization	biological_process	0.31082	1	4	1379	19	9671	1	105225217	3	1.05226e+26
GO:0009132	nucleoside diphosphate metabolic process	biological_process	0.31087	1	4	1379	20	9671	0		4	1.05225e+35
GO:0006542	glutamine biosynthetic process	biological_process	0.31289	1	1	1379	2	9671	1	105229306	0
GO:0001525	angiogenesis	biological_process	0.31307	1	1	1379	2	9671	0		1	105231979
GO:0001568	blood vessel development	biological_process	0.31307	1	1	1379	2	9671	0		1	105231979
GO:0001944	vasculature development	biological_process	0.31307	1	1	1379	2	9671	0		1	105231979
GO:0045765	regulation of angiogenesis	biological_process	0.31307	1	1	1379	2	9671	0		1	105231979
GO:0045766	positive regulation of angiogenesis	biological_process	0.31307	1	1	1379	2	9671	0		1	105231979
GO:0048514	blood vessel morphogenesis	biological_process	0.31307	1	1	1379	2	9671	0		1	105231979
GO:0072358	cardiovascular system development	biological_process	0.31307	1	1	1379	2	9671	0		1	105231979
GO:0072359	circulatory system development	biological_process	0.31307	1	1	1379	2	9671	0		1	105231979
GO:1901342	regulation of vasculature development	biological_process	0.31307	1	1	1379	2	9671	0		1	105231979
GO:1904018	positive regulation of vasculature development	biological_process	0.31307	1	1	1379	2	9671	0		1	105231979
GO:0008610	lipid biosynthetic process	biological_process	0.31347	1	28	1379	170	9671	5	1.05231e+44	23	1.05234e+206
GO:0030507	spectrin binding	molecular_function	0.3137	1	1	1379	2	9671	1	105226827	0
GO:0008810	cellulase activity	molecular_function	0.31469	1	1	1379	3	9671	1	105223987	0
GO:1901617	organic hydroxy compound biosynthetic process	biological_process	0.31491	1	2	1379	7	9671	1	105231353	1	105230627
GO:0016514	SWI/SNF complex	cellular_component	0.31563	1	1	1379	2	9671	0		1	105230531
GO:0000910	cytokinesis	biological_process	0.3157	1	7	1379	38	9671	1	105226318	6	1.05228e+53
GO:0000446	nucleoplasmic THO complex	cellular_component	0.31638	1	1	1379	2	9671	0		1	105233869
GO:0043021	ribonucleoprotein complex binding	molecular_function	0.31669	1	2	1379	9	9671	0		2	1.05225e+17
GO:0004550	nucleoside diphosphate kinase activity	molecular_function	0.31695	1	1	1379	4	9671	0		1	105230872
GO:0006183	GTP biosynthetic process	biological_process	0.31695	1	1	1379	4	9671	0		1	105230872
GO:0006228	UTP biosynthetic process	biological_process	0.31695	1	1	1379	4	9671	0		1	105230872
GO:0006241	CTP biosynthetic process	biological_process	0.31695	1	1	1379	4	9671	0		1	105230872
GO:0009148	pyrimidine nucleoside triphosphate biosynthetic process	biological_process	0.31695	1	1	1379	4	9671	0		1	105230872
GO:0009208	pyrimidine ribonucleoside triphosphate metabolic process	biological_process	0.31695	1	1	1379	4	9671	0		1	105230872
GO:0009209	pyrimidine ribonucleoside triphosphate biosynthetic process	biological_process	0.31695	1	1	1379	4	9671	0		1	105230872
GO:0046036	CTP metabolic process	biological_process	0.31695	1	1	1379	4	9671	0		1	105230872
GO:0046039	GTP metabolic process	biological_process	0.31695	1	1	1379	4	9671	0		1	105230872
GO:0046051	UTP metabolic process	biological_process	0.31695	1	1	1379	4	9671	0		1	105230872
GO:0046132	pyrimidine ribonucleoside biosynthetic process	biological_process	0.31695	1	1	1379	4	9671	0		1	105230872
GO:0046134	pyrimidine nucleoside biosynthetic process	biological_process	0.31695	1	1	1379	4	9671	0		1	105230872
GO:0009072	aromatic amino acid family metabolic process	biological_process	0.31704	1	4	1379	21	9671	0		4	1.05226e+35
GO:0019915	lipid storage	biological_process	0.31755	1	1	1379	3	9671	0		1	105227124
GO:0007018	microtubule-based movement	biological_process	0.31781	1	9	1379	42	9671	0		9	1.05233e+80
GO:0070566	adenylyltransferase activity	molecular_function	0.31924	1	3	1379	13	9671	1	105228470	2	1.05228e+17
GO:0001906	cell killing	biological_process	0.31971	1	3	1379	14	9671	1	105224347	2	1.05226e+17
GO:0031640	killing of cells of other organism	biological_process	0.31971	1	3	1379	14	9671	1	105224347	2	1.05226e+17
GO:0044179	hemolysis in other organism	biological_process	0.31971	1	3	1379	14	9671	1	105224347	2	1.05226e+17
GO:0044364	disruption of cells of other organism	biological_process	0.31971	1	3	1379	14	9671	1	105224347	2	1.05226e+17
GO:0051715	cytolysis in other organism	biological_process	0.31971	1	3	1379	14	9671	1	105224347	2	1.05226e+17
GO:0016278	lysine N-methyltransferase activity	molecular_function	0.32007	1	5	1379	23	9671	0		5	1.05226e+44
GO:0016279	protein-lysine N-methyltransferase activity	molecular_function	0.32007	1	5	1379	23	9671	0		5	1.05229e+44
GO:0018024	histone-lysine N-methyltransferase activity	molecular_function	0.32007	1	5	1379	23	9671	0		5	1.05229e+44
GO:0042054	histone methyltransferase activity	molecular_function	0.32007	1	5	1379	23	9671	0		5	1.05229e+44
GO:0061025	membrane fusion	biological_process	0.32057	1	9	1379	49	9671	1	105232787	8	1.05227e+71
GO:0046406	magnesium protoporphyrin IX methyltransferase activity	molecular_function	0.32072	1	1	1379	3	9671	0		1	105225035
GO:0004512	inositol-3-phosphate synthase activity	molecular_function	0.32118	1	1	1379	2	9671	1	105231353	0
GO:0006021	inositol biosynthetic process	biological_process	0.32118	1	1	1379	2	9671	1	105231353	0
GO:0016872	intramolecular lyase activity	molecular_function	0.32118	1	1	1379	2	9671	1	105231353	0
GO:0046173	polyol biosynthetic process	biological_process	0.32118	1	1	1379	2	9671	1	105231353	0
GO:0071310	cellular response to organic substance	biological_process	0.32193	1	6	1379	31	9671	1	105224283	5	1.05228e+44
GO:0009108	coenzyme biosynthetic process	biological_process	0.32241	1	10	1379	60	9671	4	1.05234e+35	6	1.05228e+53
GO:0005451	monovalent cation:proton antiporter activity	molecular_function	0.32258	1	1	1379	2	9671	1	105228314	0
GO:0015385	sodium:proton antiporter activity	molecular_function	0.32258	1	1	1379	2	9671	1	105228314	0
GO:0015491	cation:cation antiporter activity	molecular_function	0.32258	1	1	1379	2	9671	1	105228314	0
GO:0009725	response to hormone	biological_process	0.32267	1	6	1379	31	9671	1	105224283	5	1.0523e+44
GO:0006898	receptor-mediated endocytosis	biological_process	0.32365	1	1	1379	2	9671	1	105231592	0
GO:0008705	methionine synthase activity	molecular_function	0.32383	1	1	1379	2	9671	0		1	105226163
GO:0042084	5-methyltetrahydrofolate-dependent methyltransferase activity	molecular_function	0.32383	1	1	1379	2	9671	0		1	105226163
GO:0006091	generation of precursor metabolites and energy	biological_process	0.32565	1	19	1379	118	9671	4	1.05223e+31	15	1.05227e+134
GO:0019075	virus maturation	biological_process	0.32575	1	1	1379	2	9671	1	105225156	0
GO:0046797	viral procapsid maturation	biological_process	0.32575	1	1	1379	2	9671	1	105225156	0
GO:0030173	integral component of Golgi membrane	cellular_component	0.32608	1	1	1379	2	9671	0		1	105223861
GO:0031228	intrinsic component of Golgi membrane	cellular_component	0.32608	1	1	1379	2	9671	0		1	105223861
GO:0044038	cell wall macromolecule biosynthetic process	biological_process	0.32673	1	1	1379	2	9671	0		1	105223861
GO:0070589	cellular component macromolecule biosynthetic process	biological_process	0.32673	1	1	1379	2	9671	0		1	105223861
GO:0022008	neurogenesis	biological_process	0.32695	1	6	1379	29	9671	1	105226827	5	1.05227e+44
GO:0030182	neuron differentiation	biological_process	0.32695	1	6	1379	29	9671	1	105226827	5	1.0958e+44
GO:0031175	neuron projection development	biological_process	0.32695	1	6	1379	29	9671	1	105226827	5	1.05233e+44
GO:0048666	neuron development	biological_process	0.32695	1	6	1379	29	9671	1	105226827	5	1.0958e+44
GO:0048699	generation of neurons	biological_process	0.32695	1	6	1379	29	9671	1	105226827	5	1.05227e+44
GO:0016762	xyloglucan:xyloglucosyl transferase activity	molecular_function	0.32712	1	1	1379	2	9671	0		1	105233681
GO:0048046	apoplast	cellular_component	0.32712	1	1	1379	2	9671	0		1	105233681
GO:0000228	nuclear chromosome	cellular_component	0.32747	1	10	1379	59	9671	2	1.05234e+17	8	1.05226e+71
GO:0004180	carboxypeptidase activity	molecular_function	0.32754	1	5	1379	26	9671	1	105222634	4	1.0523e+35
GO:0046983	protein dimerization activity	molecular_function	0.32762	1	24	1379	149	9671	6	1.05227e+53	18	1.05234e+161
GO:0009986	cell surface	cellular_component	0.32831	1	1	1379	2	9671	0		1	105224135
GO:0008521	acetyl-CoA transporter activity	molecular_function	0.32843	1	1	1379	2	9671	0		1	105226456
GO:0051185	coenzyme transporter activity	molecular_function	0.32843	1	1	1379	2	9671	0		1	105226456
GO:0017137	Rab GTPase binding	molecular_function	0.32853	1	1	1379	2	9671	0		1	105231075
GO:0044161	host cell cytoplasmic vesicle	cellular_component	0.32853	1	1	1379	2	9671	0		1	105231075
GO:0006743	ubiquinone metabolic process	biological_process	0.32861	1	1	1379	3	9671	0		1	105228853
GO:0006744	ubiquinone biosynthetic process	biological_process	0.32861	1	1	1379	3	9671	0		1	105228853
GO:0043385	mycotoxin metabolic process	biological_process	0.32878	1	1	1379	2	9671	1	105233033	0
GO:0043386	mycotoxin biosynthetic process	biological_process	0.32878	1	1	1379	2	9671	1	105233033	0
GO:0045122	aflatoxin biosynthetic process	biological_process	0.32878	1	1	1379	2	9671	1	105233033	0
GO:0046222	aflatoxin metabolic process	biological_process	0.32878	1	1	1379	2	9671	1	105233033	0
GO:1901376	organic heteropentacyclic compound metabolic process	biological_process	0.32878	1	1	1379	2	9671	1	105233033	0
GO:1901378	organic heteropentacyclic compound biosynthetic process	biological_process	0.32878	1	1	1379	2	9671	1	105233033	0
GO:0031410	cytoplasmic vesicle	cellular_component	0.32997	1	11	1379	62	9671	2	1.05225e+17	9	1.05232e+80
GO:0004421	hydroxymethylglutaryl-CoA synthase activity	molecular_function	0.3301	1	1	1379	2	9671	0		1	105224939
GO:0016614	oxidoreductase activity, acting on CH-OH group of donors	molecular_function	0.33047	1	19	1379	127	9671	2	1.05233e+17	17	1.05234e+152
GO:0004829	threonine-tRNA ligase activity	molecular_function	0.33053	1	1	1379	2	9671	0		1	105229969
GO:0000097	sulfur amino acid biosynthetic process	biological_process	0.33109	1	2	1379	7	9671	0		2	1.05226e+17
GO:0004592	pantoate-beta-alanine ligase activity	molecular_function	0.33249	1	1	1379	2	9671	0		1	105224628
GO:0015939	pantothenate metabolic process	biological_process	0.33249	1	1	1379	2	9671	0		1	105224628
GO:0015940	pantothenate biosynthetic process	biological_process	0.33249	1	1	1379	2	9671	0		1	105224628
GO:0030118	clathrin coat	cellular_component	0.33425	1	3	1379	12	9671	0		3	1.05224e+26
GO:0015947	methane metabolic process	biological_process	0.33474	1	4	1379	20	9671	0		4	1.05224e+35
GO:0015948	methanogenesis	biological_process	0.33474	1	4	1379	20	9671	0		4	1.0958e+35
GO:0015975	energy derivation by oxidation of reduced inorganic compounds	biological_process	0.33474	1	4	1379	20	9671	0		4	1.05224e+35
GO:0043446	cellular alkane metabolic process	biological_process	0.33474	1	4	1379	20	9671	0		4	1.05224e+35
GO:0043447	alkane biosynthetic process	biological_process	0.33474	1	4	1379	20	9671	0		4	1.05227e+35
GO:0045444	fat cell differentiation	biological_process	0.33502	1	3	1379	13	9671	1	105229464	2	1.05225e+17
GO:0043240	Fanconi anaemia nuclear complex	cellular_component	0.33533	1	1	1379	2	9671	0		1	105225029
GO:0042555	MCM complex	cellular_component	0.33555	1	1	1379	2	9671	0		1	105226613
GO:0030983	mismatched DNA binding	molecular_function	0.33561	1	3	1379	12	9671	0		3	1.0523e+26
GO:0031411	gas vesicle	cellular_component	0.33579	1	1	1379	3	9671	0		1	105233483
GO:0030908	protein splicing	biological_process	0.33587	1	1	1379	2	9671	0		1	105226924
GO:0032865	ERMES complex	cellular_component	0.33666	1	1	1379	2	9671	0		1	105225168
GO:0044232	organelle membrane contact site	cellular_component	0.33666	1	1	1379	2	9671	0		1	105225168
GO:0044233	ER-mitochondrion membrane contact site	cellular_component	0.33666	1	1	1379	2	9671	0		1	105225168
GO:0004197	cysteine-type endopeptidase activity	molecular_function	0.33697	1	10	1379	55	9671	4	1.05229e+35	6	1.05227e+53
GO:0001514	selenocysteine incorporation	biological_process	0.33716	1	1	1379	2	9671	0		1	105226793
GO:0006451	translational readthrough	biological_process	0.33716	1	1	1379	2	9671	0		1	105226793
GO:0008767	UDP-galactopyranose mutase activity	molecular_function	0.33738	1	1	1379	2	9671	0		1	105231605
GO:0033176	proton-transporting V-type ATPase complex	cellular_component	0.33743	1	10	1379	54	9671	2	1.05227e+17	8	1.05232e+71
GO:0007020	microtubule nucleation	biological_process	0.33785	1	2	1379	7	9671	0		2	1.05223e+17
GO:0010968	regulation of microtubule nucleation	biological_process	0.33785	1	2	1379	7	9671	0		2	1.05223e+17
GO:0031112	positive regulation of microtubule polymerization or depolymerization	biological_process	0.33785	1	2	1379	7	9671	0		2	1.05226e+17
GO:0031113	regulation of microtubule polymerization	biological_process	0.33785	1	2	1379	7	9671	0		2	1.05226e+17
GO:0031116	positive regulation of microtubule polymerization	biological_process	0.33785	1	2	1379	7	9671	0		2	1.05223e+17
GO:0046785	microtubule polymerization	biological_process	0.33785	1	2	1379	7	9671	0		2	1.05226e+17
GO:0090063	positive regulation of microtubule nucleation	biological_process	0.33785	1	2	1379	7	9671	0		2	1.05223e+17
GO:0009719	response to endogenous stimulus	biological_process	0.3381	1	6	1379	32	9671	1	105224283	5	1.05227e+44
GO:0006694	steroid biosynthetic process	biological_process	0.33844	1	6	1379	39	9671	1	105226003	5	1.05234e+44
GO:0006714	sesquiterpenoid metabolic process	biological_process	0.33872	1	1	1379	2	9671	0		1	105223572
GO:0010334	sesquiterpene synthase activity	molecular_function	0.33872	1	1	1379	2	9671	0		1	105223572
GO:0016106	sesquiterpenoid biosynthetic process	biological_process	0.33872	1	1	1379	2	9671	0		1	105223572
GO:0045482	trichodiene synthase activity	molecular_function	0.33872	1	1	1379	2	9671	0		1	105223572
GO:0001772	immunological synapse	cellular_component	0.33978	1	1	1379	2	9671	0		1	105225168
GO:0097197	tetraspanin-enriched microdomain	cellular_component	0.33978	1	1	1379	2	9671	0		1	105225168
GO:0031505	fungal-type cell wall organization	biological_process	0.3398	1	1	1379	2	9671	1	105226906	0
GO:0071852	fungal-type cell wall organization or biogenesis	biological_process	0.3398	1	1	1379	2	9671	1	105226906	0
GO:0009084	glutamine family amino acid biosynthetic process	biological_process	0.34078	1	2	1379	8	9671	1	105229306	1	105232888
GO:0008855	exodeoxyribonuclease VII activity	molecular_function	0.34091	1	6	1379	37	9671	1	105222625	5	1.05225e+44
GO:0000287	magnesium ion binding	molecular_function	0.34185	1	7	1379	39	9671	0		7	1.05229e+62
GO:0007399	nervous system development	biological_process	0.34204	1	6	1379	30	9671	1	105226827	5	1.05233e+44
GO:0003690	double-stranded DNA binding	molecular_function	0.34207	1	4	1379	19	9671	0		4	1.05224e+35
GO:0009847	spore germination	biological_process	0.34246	1	2	1379	7	9671	0		2	1.05233e+17
GO:0048278	vesicle docking	biological_process	0.34276	1	4	1379	19	9671	1	105222876	3	1.05223e+26
GO:0005789	endoplasmic reticulum membrane	cellular_component	0.34349	1	26	1379	156	9671	9	1.05232e+80	17	1.05227e+152
GO:0071702	organic substance transport	biological_process	0.34367	1	87	1379	547	9671	17	1.05229e+152	70	105233228,105225529,105226384,105224435,105230440,105234156,105224140,105227011,105230370,105232505,105232247,105232767,105225582,105232225,105230885,105225430,105223511,105228186,105233869,105228439,105228888,105225317,105227055,105229948,105233146,105231025,105230784,105222238,105231585,105225249,105226051,105226793,105229790,105233682,105223574,105223576,105231735,105231645,105225565,105223120…
GO:0015114	phosphate ion transmembrane transporter activity	molecular_function	0.34371	1	1	1379	3	9671	1	105233713	0
GO:0042175	nuclear outer membrane-endoplasmic reticulum membrane network	cellular_component	0.34438	1	27	1379	162	9671	10	1.05223e+89	17	1.05227e+152
GO:0044433	cytoplasmic vesicle part	cellular_component	0.34458	1	8	1379	44	9671	1	105224556	7	1.05229e+62
GO:0051119	sugar transmembrane transporter activity	molecular_function	0.34461	1	2	1379	8	9671	0		2	1.05231e+17
GO:0003746	translation elongation factor activity	molecular_function	0.34481	1	3	1379	15	9671	1	105230940	2	1.05233e+17
GO:0008121	ubiquinol-cytochrome-c reductase activity	molecular_function	0.34495	1	6	1379	31	9671	0		6	1.05225e+53
GO:0016681	oxidoreductase activity, acting on diphenols and related substances as donors, cytochrome as acceptor	molecular_function	0.34495	1	6	1379	31	9671	0		6	1.05229e+53
GO:0072525	pyridine-containing compound biosynthetic process	biological_process	0.34499	1	2	1379	8	9671	0		2	1.05233e+17
GO:0070469	respiratory chain	cellular_component	0.34524	1	5	1379	28	9671	1	105228827	4	1.05234e+35
GO:0019842	vitamin binding	molecular_function	0.34588	1	4	1379	20	9671	1	109579230	3	1.05234e+26
GO:0006536	glutamate metabolic process	biological_process	0.34681	1	2	1379	8	9671	0		2	1.05226e+17
GO:0015631	tubulin binding	molecular_function	0.35017	1	10	1379	57	9671	1	105226827	9	1.05232e+80
GO:0008792	arginine decarboxylase activity	molecular_function	0.3502	1	1	1379	3	9671	0		1	105233576
GO:0098798	mitochondrial protein complex	cellular_component	0.35106	1	12	1379	78	9671	3	1.05229e+26	9	1.05231e+80
GO:0004427	inorganic diphosphatase activity	molecular_function	0.35242	1	1	1379	3	9671	0		1	105222430
GO:0046870	cadmium ion binding	molecular_function	0.35258	1	1	1379	3	9671	0		1	105222105
GO:0034599	cellular response to oxidative stress	biological_process	0.35259	1	3	1379	12	9671	2	1.05222e+17	1	105224435
GO:0006353	DNA-templated transcription, termination	biological_process	0.35271	1	3	1379	13	9671	2	1.05225e+17	1	105229294
GO:1901681	sulfur compound binding	molecular_function	0.35365	1	6	1379	35	9671	2	1.09579e+17	4	1.05225e+35
GO:0046912	transferase activity, transferring acyl groups, acyl groups converted into alkyl on transfer	molecular_function	0.35416	1	2	1379	7	9671	0		2	1.05229e+17
GO:0048584	positive regulation of response to stimulus	biological_process	0.35605	1	7	1379	35	9671	2	1.05229e+17	5	1.05229e+44
GO:0004045	aminoacyl-tRNA hydrolase activity	molecular_function	0.35612	1	1	1379	4	9671	0		1	105231871
GO:0016023	cytoplasmic membrane-bounded vesicle	cellular_component	0.35656	1	10	1379	56	9671	2	1.05233e+17	8	1.05231e+71
GO:0015934	large ribosomal subunit	cellular_component	0.35695	1	2	1379	9	9671	0		2	1.0523e+17
GO:0001765	membrane raft assembly	biological_process	0.35744	1	2	1379	7	9671	0		2	1.0523e+17
GO:0031579	membrane raft organization	biological_process	0.35744	1	2	1379	7	9671	0		2	1.0523e+17
GO:0044091	membrane biogenesis	biological_process	0.35744	1	2	1379	7	9671	0		2	1.0523e+17
GO:0044854	plasma membrane raft assembly	biological_process	0.35744	1	2	1379	7	9671	0		2	1.0523e+17
GO:0044857	plasma membrane raft organization	biological_process	0.35744	1	2	1379	7	9671	0		2	1.0523e+17
GO:0070836	caveola assembly	biological_process	0.35744	1	2	1379	7	9671	0		2	1.05233e+17
GO:0071709	membrane assembly	biological_process	0.35744	1	2	1379	7	9671	0		2	1.05233e+17
GO:0046933	proton-transporting ATP synthase activity, rotational mechanism	molecular_function	0.35881	1	2	1379	11	9671	1	105228909	1	105222565
GO:0044459	plasma membrane part	cellular_component	0.35889	1	15	1379	87	9671	2	1.05223e+17	13	1.05225e+116
GO:0015459	potassium channel regulator activity	molecular_function	0.3592	1	1	1379	4	9671	0		1	105228878
GO:0019870	potassium channel inhibitor activity	molecular_function	0.3592	1	1	1379	4	9671	0		1	105228878
GO:0004652	polynucleotide adenylyltransferase activity	molecular_function	0.36023	1	1	1379	3	9671	1	105228470	0
GO:0034212	peptide N-acetyltransferase activity	molecular_function	0.36027	1	3	1379	13	9671	1	105231747	2	1.05233e+17
GO:0061733	peptide-lysine-N-acetyltransferase activity	molecular_function	0.36027	1	3	1379	13	9671	1	105231747	2	1.05233e+17
GO:0017148	negative regulation of translation	biological_process	0.36039	1	1	1379	3	9671	1	105233039	0
GO:0034249	negative regulation of cellular amide metabolic process	biological_process	0.36039	1	1	1379	3	9671	1	105233039	0
GO:0044282	small molecule catabolic process	biological_process	0.36367	1	6	1379	34	9671	0		6	1.05223e+53
GO:0090231	regulation of spindle checkpoint	biological_process	0.36402	1	1	1379	4	9671	0		1	105225738
GO:0090266	regulation of mitotic cell cycle spindle assembly checkpoint	biological_process	0.36402	1	1	1379	4	9671	0		1	105225738
GO:1901976	regulation of cell cycle checkpoint	biological_process	0.36402	1	1	1379	4	9671	0		1	105225738
GO:1903504	regulation of mitotic spindle checkpoint	biological_process	0.36402	1	1	1379	4	9671	0		1	105225738
GO:0006553	lysine metabolic process	biological_process	0.36462	1	1	1379	3	9671	1	105226003	0
GO:0009085	lysine biosynthetic process	biological_process	0.36462	1	1	1379	3	9671	1	105226003	0
GO:0009089	lysine biosynthetic process via diaminopimelate	biological_process	0.36462	1	1	1379	3	9671	1	105226003	0
GO:0046451	diaminopimelate metabolic process	biological_process	0.36462	1	1	1379	3	9671	1	105226003	0
GO:0016776	phosphotransferase activity, phosphate group as acceptor	molecular_function	0.36633	1	6	1379	35	9671	1	105230748	5	1.05231e+44
GO:0048731	system development	biological_process	0.36769	1	8	1379	44	9671	2	1.05224e+17	6	1.05233e+53
GO:0006473	protein acetylation	biological_process	0.3678	1	2	1379	8	9671	0		2	1.05233e+17
GO:0006475	internal protein amino acid acetylation	biological_process	0.3678	1	2	1379	8	9671	0		2	1.05233e+17
GO:0018393	internal peptidyl-lysine acetylation	biological_process	0.3678	1	2	1379	8	9671	0		2	1.05229e+17
GO:0018394	peptidyl-lysine acetylation	biological_process	0.3678	1	2	1379	8	9671	0		2	1.05229e+17
GO:0043543	protein acylation	biological_process	0.3678	1	2	1379	8	9671	0		2	1.05229e+17
GO:0004325	ferrochelatase activity	molecular_function	0.36837	1	1	1379	3	9671	0		1	105231740
GO:2001070	starch binding	molecular_function	0.37002	1	2	1379	8	9671	2	1.05224e+17	0
GO:0007131	reciprocal meiotic recombination	biological_process	0.37017	1	2	1379	9	9671	1	105225217	1	105230877
GO:0035825	reciprocal DNA recombination	biological_process	0.37017	1	2	1379	9	9671	1	105225217	1	105230877
GO:0006304	DNA modification	biological_process	0.37027	1	5	1379	28	9671	1	105231744	4	1.05223e+35
GO:0005253	anion channel activity	molecular_function	0.37129	1	2	1379	7	9671	0		2	1.05225e+17
GO:0009007	site-specific DNA-methyltransferase (adenine-specific) activity	molecular_function	0.37131	1	1	1379	3	9671	1	105231744	0
GO:0009008	DNA-methyltransferase activity	molecular_function	0.37131	1	1	1379	3	9671	1	105231744	0
GO:0032775	DNA methylation on adenine	biological_process	0.37131	1	1	1379	3	9671	1	105231744	0
GO:0030030	cell projection organization	biological_process	0.37144	1	10	1379	54	9671	1	105226827	9	1.05228e+80
GO:0006303	double-strand break repair via nonhomologous end joining	biological_process	0.37252	1	2	1379	9	9671	0		2	1.0523e+17
GO:0019887	protein kinase regulator activity	molecular_function	0.37298	1	4	1379	21	9671	0		4	1.05223e+35
GO:0017176	phosphatidylinositol N-acetylglucosaminyltransferase activity	molecular_function	0.37426	1	2	1379	10	9671	1	105230524	1	105232635
GO:0006081	cellular aldehyde metabolic process	biological_process	0.37546	1	1	1379	3	9671	0		1	105224335
GO:0004810	tRNA adenylyltransferase activity	molecular_function	0.37642	1	1	1379	3	9671	0		1	105227633
GO:0030120	vesicle coat	cellular_component	0.37644	1	7	1379	38	9671	1	105224556	6	1.05232e+53
GO:0030135	coated vesicle	cellular_component	0.37644	1	7	1379	38	9671	1	105224556	6	1.05232e+53
GO:0030659	cytoplasmic vesicle membrane	cellular_component	0.37644	1	7	1379	38	9671	1	105224556	6	1.05231e+53
GO:0030662	coated vesicle membrane	cellular_component	0.37644	1	7	1379	38	9671	1	105224556	6	1.05228e+53
GO:0019208	phosphatase regulator activity	molecular_function	0.37728	1	2	1379	8	9671	1	105231320	1	105233340
GO:0006479	protein methylation	biological_process	0.37762	1	4	1379	20	9671	0		4	1.05223e+35
GO:0008213	protein alkylation	biological_process	0.37762	1	4	1379	20	9671	0		4	1.05228e+35
GO:0008285	negative regulation of cell proliferation	biological_process	0.3777	1	1	1379	3	9671	0		1	105225340
GO:0030243	cellulose metabolic process	biological_process	0.37794	1	1	1379	4	9671	1	105223987	0
GO:0007017	microtubule-based process	biological_process	0.37835	1	20	1379	116	9671	3	1.05224e+26	17	1.05225e+152
GO:0009916	alternative oxidase activity	molecular_function	0.3787	1	1	1379	3	9671	0		1	105227714
GO:0009061	anaerobic respiration	biological_process	0.37892	1	4	1379	21	9671	0		4	1.0958e+35
GO:0032502	developmental process	biological_process	0.37896	1	42	1379	254	9671	13	1.05229e+116	29	109579523,105222202,105229596,105225021,105227714,105233429,105226957,105230190,105232680,105227238,105224979,105226388,105233237,105225317,105229969,105224031,105227159,105224939,105225128,105230228,105228988,105230257,105226167,105231979,105223969,105233698,105232767,105232130,105222428
GO:0051205	protein insertion into membrane	biological_process	0.3807	1	3	1379	15	9671	0		3	1.05226e+26
GO:0098589	membrane region	cellular_component	0.38188	1	2	1379	10	9671	0		2	1.05231e+17
GO:0004066	asparagine synthase (glutamine-hydrolyzing) activity	molecular_function	0.38589	1	1	1379	3	9671	0		1	105227633
GO:0019783	ubiquitin-like protein-specific protease activity	molecular_function	0.38664	1	2	1379	10	9671	1	105230044	1	105222269
GO:0008270	zinc ion binding	molecular_function	0.38715	1	116	1379	724	9671	25	105229389,105224208,105225524,Novel00239,105221895,105230748,105230085,105229747,105224283,105229085,105227685,105227900,105233773,105230822,105230294,105231616,105222634,105231068,105224935,105225073,105222510,105231747,105228192,105234100,105230389	91	105231847,105222325,105225696,105225745,105231645,105233077,105222434,105233310,105232658,105229627,105225503,105229255,105223574,105224268,105222393,105221814,105233430,105228522,105231889,105231566,105223700,105228001,105225401,105225238,105230556,105222257,105230751,105229588,105232898,105232627,105223022,105224250,105224731,105227612,105224170,105231408,105228450,105233478,105229773,105225746…
GO:0019072	viral genome packaging	biological_process	0.3885	1	2	1379	9	9671	0		2	1.05232e+17
GO:0050215	propanediol dehydratase activity	molecular_function	0.38884	1	1	1379	3	9671	0		1	105232686
GO:0003968	RNA-directed RNA polymerase activity	molecular_function	0.3894	1	6	1379	32	9671	3	1.05231e+26	3	1.05227e+26
GO:0003847	1-alkyl-2-acetylglycerophosphocholine esterase activity	molecular_function	0.39008	1	1	1379	3	9671	1	105229998	0
GO:0003674	molecular_function	molecular_function	0.39024	1	1223	1379	8450	9671	258	105225888,105223040,105229725,105231362,105229613,105226308,105230085,105229306,Novel00239,105229351,105224208,105223987,105232186,105226868,105228102,105232613,105222625,105228443,105231616,105222676,105233204,105228736,105226385,105222335,105226902,105224416,105225156,105233039,105230054,105229464,105229747,105226215,105228314,105233829,105229389,105224301,105229244,105223658,105222510,10522986…	965	105223988,105232579,105226053,105225558,105222400,105224628,105231914,105234282,105225146,105230673,105229796,105223742,105222213,105227883,105222875,105223732,105226535,105231047,105224691,105229228,105225710,105226963,105227011,105224362,105229181,105222245,105228658,105228951,105228957,105224065,105224324,105226026,105231369,105222257,105225238,105225996,105226935,105227428,105227486,105225903…
GO:0009218	pyrimidine ribonucleotide metabolic process	biological_process	0.39029	1	1	1379	5	9671	0		1	105230872
GO:0009220	pyrimidine ribonucleotide biosynthetic process	biological_process	0.39029	1	1	1379	5	9671	0		1	105230872
GO:0044463	cell projection part	cellular_component	0.39054	1	2	1379	9	9671	1	105225593	1	105232381
GO:0009896	positive regulation of catabolic process	biological_process	0.39283	1	5	1379	29	9671	2	1.05226e+17	3	1.05229e+26
GO:0010508	positive regulation of autophagy	biological_process	0.39283	1	5	1379	29	9671	2	1.05226e+17	3	1.05229e+26
GO:0031331	positive regulation of cellular catabolic process	biological_process	0.39283	1	5	1379	29	9671	2	1.05226e+17	3	1.05229e+26
GO:0002443	leukocyte mediated immunity	biological_process	0.39303	1	1	1379	4	9671	1	105226908	0
GO:0010033	response to organic substance	biological_process	0.39383	1	7	1379	39	9671	1	105224283	6	1.05227e+53
GO:0015980	energy derivation by oxidation of organic compounds	biological_process	0.39398	1	11	1379	68	9671	3	4.65758e+22	8	1.05232e+71
GO:0007218	neuropeptide signaling pathway	biological_process	0.39403	1	3	1379	16	9671	1	105228491	2	1.05222e+17
GO:0007224	smoothened signaling pathway	biological_process	0.39408	1	2	1379	8	9671	1	105228413	1	105225844
GO:0005942	phosphatidylinositol 3-kinase complex	cellular_component	0.39454	1	1	1379	4	9671	1	105227162	0
GO:0005944	phosphatidylinositol 3-kinase complex, class IB	cellular_component	0.39454	1	1	1379	4	9671	1	105227162	0
GO:0035014	phosphatidylinositol 3-kinase regulator activity	molecular_function	0.39454	1	1	1379	4	9671	1	105227162	0
GO:0046935	1-phosphatidylinositol-3-kinase regulator activity	molecular_function	0.39454	1	1	1379	4	9671	1	105227162	0
GO:0097651	phosphatidylinositol 3-kinase complex, class I	cellular_component	0.39454	1	1	1379	4	9671	1	105227162	0
GO:0010257	NADH dehydrogenase complex assembly	biological_process	0.39463	1	1	1379	3	9671	0		1	105225909
GO:0032981	mitochondrial respiratory chain complex I assembly	biological_process	0.39463	1	1	1379	3	9671	0		1	105225909
GO:0097031	mitochondrial respiratory chain complex I biogenesis	biological_process	0.39463	1	1	1379	3	9671	0		1	105225909
GO:0016646	oxidoreductase activity, acting on the CH-NH group of donors, NAD or NADP as acceptor	molecular_function	0.39501	1	5	1379	29	9671	2	1.05232e+17	3	1.05224e+26
GO:0035821	modification of morphology or physiology of other organism	biological_process	0.3965	1	11	1379	65	9671	1	105224347	10	1.05234e+89
GO:0044275	cellular carbohydrate catabolic process	biological_process	0.39665	1	1	1379	4	9671	1	105223987	0
GO:0003689	DNA clamp loader activity	molecular_function	0.39718	1	1	1379	3	9671	0		1	105230222
GO:0005657	replication fork	cellular_component	0.39718	1	1	1379	3	9671	0		1	105230222
GO:0005663	DNA replication factor C complex	cellular_component	0.39718	1	1	1379	3	9671	0		1	105230222
GO:0033170	protein-DNA loading ATPase activity	molecular_function	0.39718	1	1	1379	3	9671	0		1	105230222
GO:0046849	bone remodeling	biological_process	0.3973	1	1	1379	3	9671	0		1	105228414
GO:0048771	tissue remodeling	biological_process	0.3973	1	1	1379	3	9671	0		1	105228414
GO:0003910	DNA ligase (ATP) activity	molecular_function	0.39774	1	2	1379	8	9671	0		2	1.05227e+17
GO:0004019	adenylosuccinate synthase activity	molecular_function	0.39776	1	1	1379	3	9671	0		1	105227260
GO:0006370	7-methylguanosine mRNA capping	biological_process	0.39795	1	1	1379	3	9671	0		1	105228949
GO:0048519	negative regulation of biological process	biological_process	0.39858	1	18	1379	112	9671	3	1.05225e+26	15	1.05222e+134
GO:0031981	nuclear lumen	cellular_component	0.3988	1	50	1379	320	9671	15	105223252,105229747,105224429,105225156,105232945,105230123,Novel00238,105228909,105226532,Novel00239,105231362,105225612,105226038,105234232,105222011	35	105224501,105228957,105228592,105233869,105233750,105224230,105222554,105224135,105224891,105227353,105231834,105229443,105222213,105226284,105232101,105223185,105223861,105223305,105233406,105226051,105228191,105231939,105232156,105226839,105222410,105222767,105225218,105230456,105225029,105233791,105231094,109579205,105225114,105228963,105222708
GO:0004743	pyruvate kinase activity	molecular_function	0.3988	1	1	1379	3	9671	0		1	105227572
GO:0019028	viral capsid	cellular_component	0.3991	1	27	1379	171	9671	7	1.05223e+62	20	1.05229e+179
GO:0033177	proton-transporting two-sector ATPase complex, proton-transporting domain	cellular_component	0.39973	1	12	1379	75	9671	2	1.05227e+17	10	1.05231e+89
GO:0008942	nitrite reductase [NAD(P)H] activity	molecular_function	0.4004	1	1	1379	4	9671	0		1	105232223
GO:0016661	oxidoreductase activity, acting on other nitrogenous compounds as donors	molecular_function	0.4004	1	1	1379	4	9671	0		1	105232223
GO:0046857	oxidoreductase activity, acting on other nitrogenous compounds as donors, with NAD or NADP as acceptor	molecular_function	0.4004	1	1	1379	4	9671	0		1	105232223
GO:0098809	nitrite reductase activity	molecular_function	0.4004	1	1	1379	4	9671	0		1	105232223
GO:0006284	base-excision repair	biological_process	0.4018	1	1	1379	4	9671	0		1	105231047
GO:0004356	glutamate-ammonia ligase activity	molecular_function	0.40194	1	1	1379	3	9671	1	105229306	0
GO:0033821	DNA beta-glucosyltransferase activity	molecular_function	0.40292	1	1	1379	3	9671	0		1	105226424
GO:0009372	quorum sensing	biological_process	0.40321	1	2	1379	8	9671	1	105233039	1	105228920
GO:0048872	homeostasis of number of cells	biological_process	0.40321	1	2	1379	8	9671	1	105233039	1	105228920
GO:0048874	homeostasis of number of cells in a free-living population	biological_process	0.40321	1	2	1379	8	9671	1	105233039	1	105228920
GO:0006020	inositol metabolic process	biological_process	0.40349	1	1	1379	3	9671	1	105231353	0
GO:0018193	peptidyl-amino acid modification	biological_process	0.40486	1	8	1379	48	9671	3	1.05223e+26	5	1.05232e+44
GO:0008608	attachment of spindle microtubules to kinetochore	biological_process	0.40513	1	3	1379	16	9671	0		3	1.05229e+26
GO:0070461	SAGA-type complex	cellular_component	0.40596	1	3	1379	14	9671	0		3	1.05224e+26
GO:0004352	glutamate dehydrogenase (NAD+) activity	molecular_function	0.40725	1	1	1379	3	9671	0		1	105226028
GO:0006103	2-oxoglutarate metabolic process	biological_process	0.40725	1	1	1379	3	9671	0		1	105226028
GO:0006538	glutamate catabolic process	biological_process	0.40725	1	1	1379	3	9671	0		1	105226028
GO:0016639	oxidoreductase activity, acting on the CH-NH2 group of donors, NAD or NADP as acceptor	molecular_function	0.40725	1	1	1379	3	9671	0		1	105226028
GO:0019551	glutamate catabolic process to 2-oxoglutarate	biological_process	0.40725	1	1	1379	3	9671	0		1	105226028
GO:0043649	dicarboxylic acid catabolic process	biological_process	0.40725	1	1	1379	3	9671	0		1	105226028
GO:0042546	cell wall biogenesis	biological_process	0.40727	1	2	1379	8	9671	0		2	1.05224e+17
GO:0015698	inorganic anion transport	biological_process	0.40807	1	11	1379	63	9671	4	1.05234e+35	7	1.05226e+62
GO:0008649	rRNA methyltransferase activity	molecular_function	0.40848	1	1	1379	4	9671	0		1	105226437
GO:0004482	mRNA (guanine-N7-)-methyltransferase activity	molecular_function	0.40895	1	1	1379	3	9671	0		1	105228949
GO:0008174	mRNA methyltransferase activity	molecular_function	0.40895	1	1	1379	3	9671	0		1	105228949
GO:0005024	transforming growth factor beta-activated receptor activity	molecular_function	0.40914	1	1	1379	3	9671	1	105229676	0
GO:0005026	transforming growth factor beta receptor activity, type II	molecular_function	0.40914	1	1	1379	3	9671	1	105229676	0
GO:0022406	membrane docking	biological_process	0.40918	1	4	1379	21	9671	1	105222876	3	1.05225e+26
GO:0005758	mitochondrial intermembrane space	cellular_component	0.41171	1	1	1379	5	9671	0		1	105234082
GO:0016530	metallochaperone activity	molecular_function	0.41171	1	1	1379	5	9671	0		1	105234082
GO:0016531	copper chaperone activity	molecular_function	0.41171	1	1	1379	5	9671	0		1	105234082
GO:0031970	organelle envelope lumen	cellular_component	0.41171	1	1	1379	5	9671	0		1	105234082
GO:0001897	cytolysis by symbiont of host cells	biological_process	0.41183	1	2	1379	9	9671	1	105224347	1	105225745
GO:0001907	killing by symbiont of host cells	biological_process	0.41183	1	2	1379	9	9671	1	105224347	1	105225745
GO:0019836	hemolysis by symbiont of host erythrocytes	biological_process	0.41183	1	2	1379	9	9671	1	105224347	1	105225745
GO:0044004	disruption by symbiont of host cell	biological_process	0.41183	1	2	1379	9	9671	1	105224347	1	105225745
GO:0031647	regulation of protein stability	biological_process	0.41192	1	1	1379	3	9671	0		1	105233687
GO:0042301	phosphate ion binding	molecular_function	0.41192	1	1	1379	3	9671	0		1	105233687
GO:0050821	protein stabilization	biological_process	0.41192	1	1	1379	3	9671	0		1	105233687
GO:0006269	DNA replication, synthesis of RNA primer	biological_process	0.41448	1	1	1379	3	9671	0		1	105224807
GO:0008203	cholesterol metabolic process	biological_process	0.4156	1	1	1379	3	9671	0		1	105230627
GO:1902652	secondary alcohol metabolic process	biological_process	0.4156	1	1	1379	3	9671	0		1	105230627
GO:0044428	nuclear part	cellular_component	0.41599	1	68	1379	448	9671	18	Novel00239,105228909,105226532,105222011,105234232,105225612,105229747,105225217,105232945,105230123,105231362,Novel00238,105226038,105223252,105226448,105229592,105225156,105224429	50	105233406,105226051,105226839,105232156,105231939,105231847,105228191,105232101,105230531,105228522,105233791,105228963,105225114,105225218,105222767,105225029,105230556,105224230,105229311,105228957,105223182,105225738,105233750,105228592,105227612,105224277,105227354,105231834,105223305,105222410,105223861,105226075,105223185,109579205,105231094,105222708,105230456,105231781,105222554,105224132…
GO:0030260	entry into host cell	biological_process	0.41709	1	3	1379	15	9671	1	105232787	2	1.05226e+17
GO:0044409	entry into host	biological_process	0.41709	1	3	1379	15	9671	1	105232787	2	1.05226e+17
GO:0046718	viral entry into host cell	biological_process	0.41709	1	3	1379	15	9671	1	105232787	2	1.05232e+17
GO:0051806	entry into cell of other organism involved in symbiotic interaction	biological_process	0.41709	1	3	1379	15	9671	1	105232787	2	1.05226e+17
GO:0051828	entry into other organism involved in symbiotic interaction	biological_process	0.41709	1	3	1379	15	9671	1	105232787	2	1.05232e+17
GO:0006004	fucose metabolic process	biological_process	0.41729	1	1	1379	3	9671	0		1	105232680
GO:0008736	L-fucose isomerase activity	molecular_function	0.41729	1	1	1379	3	9671	0		1	105232680
GO:0000988	transcription factor activity, protein binding	molecular_function	0.41769	1	24	1379	155	9671	4	1.05222e+35	20	1.05222e+179
GO:0006606	protein import into nucleus	biological_process	0.41771	1	5	1379	27	9671	2	1.05229e+17	3	1.05224e+26
GO:0034504	protein localization to nucleus	biological_process	0.41771	1	5	1379	27	9671	2	1.05225e+17	3	1.05225e+26
GO:0044744	protein targeting to nucleus	biological_process	0.41771	1	5	1379	27	9671	2	1.05225e+17	3	1.05226e+26
GO:0051170	nuclear import	biological_process	0.41771	1	5	1379	27	9671	2	1.05225e+17	3	1.05224e+26
GO:1902593	single-organism nuclear import	biological_process	0.41771	1	5	1379	27	9671	2	1.05225e+17	3	1.05224e+26
GO:0006784	heme a biosynthetic process	biological_process	0.41827	1	1	1379	3	9671	0		1	105222895
GO:0046160	heme a metabolic process	biological_process	0.41827	1	1	1379	3	9671	0		1	105222895
GO:0005744	mitochondrial inner membrane presequence translocase complex	cellular_component	0.41954	1	1	1379	5	9671	0		1	105232505
GO:0006090	pyruvate metabolic process	biological_process	0.4196	1	3	1379	15	9671	0		3	1.05225e+26
GO:0006096	glycolytic process	biological_process	0.4196	1	3	1379	15	9671	0		3	1.05224e+26
GO:0006757	ATP generation from ADP	biological_process	0.4196	1	3	1379	15	9671	0		3	1.05228e+26
GO:0009135	purine nucleoside diphosphate metabolic process	biological_process	0.4196	1	3	1379	15	9671	0		3	1.05225e+26
GO:0009179	purine ribonucleoside diphosphate metabolic process	biological_process	0.4196	1	3	1379	15	9671	0		3	1.05228e+26
GO:0009185	ribonucleoside diphosphate metabolic process	biological_process	0.4196	1	3	1379	15	9671	0		3	1.05225e+26
GO:0046031	ADP metabolic process	biological_process	0.4196	1	3	1379	15	9671	0		3	1.05224e+26
GO:0004852	uroporphyrinogen-III synthase activity	molecular_function	0.41987	1	1	1379	3	9671	1	105222901	0
GO:0033655	host cell cytoplasm part	cellular_component	0.41987	1	1	1379	4	9671	0		1	105231075
GO:0050661	NADP binding	molecular_function	0.42077	1	4	1379	25	9671	0		4	1.05234e+35
GO:0005887	integral component of plasma membrane	cellular_component	0.42114	1	7	1379	40	9671	0		7	1.05224e+62
GO:0031226	intrinsic component of plasma membrane	cellular_component	0.42114	1	7	1379	40	9671	0		7	1.05228e+62
GO:0009250	glucan biosynthetic process	biological_process	0.42178	1	2	1379	9	9671	0		2	1.05226e+17
GO:0032780	negative regulation of ATPase activity	biological_process	0.42292	1	1	1379	4	9671	0		1	105229157
GO:0000086	G2/M transition of mitotic cell cycle	biological_process	0.42341	1	1	1379	3	9671	1	105230940	0
GO:0010389	regulation of G2/M transition of mitotic cell cycle	biological_process	0.42341	1	1	1379	3	9671	1	105230940	0
GO:0010972	negative regulation of G2/M transition of mitotic cell cycle	biological_process	0.42341	1	1	1379	3	9671	1	105230940	0
GO:0030336	negative regulation of cell migration	biological_process	0.42341	1	1	1379	3	9671	1	105230940	0
GO:0044839	cell cycle G2/M phase transition	biological_process	0.42341	1	1	1379	3	9671	1	105230940	0
GO:1902749	regulation of cell cycle G2/M phase transition	biological_process	0.42341	1	1	1379	3	9671	1	105230940	0
GO:1902750	negative regulation of cell cycle G2/M phase transition	biological_process	0.42341	1	1	1379	3	9671	1	105230940	0
GO:0031982	vesicle	cellular_component	0.42504	1	11	1379	66	9671	2	1.05233e+17	9	1.05229e+80
GO:0007006	mitochondrial membrane organization	biological_process	0.42528	1	2	1379	9	9671	0		2	1.05232e+17
GO:0031984	organelle subcompartment	cellular_component	0.42545	1	3	1379	14	9671	0		3	1.05232e+26
GO:0098791	Golgi subcompartment	cellular_component	0.42545	1	3	1379	14	9671	0		3	1.05227e+26
GO:0016929	SUMO-specific protease activity	molecular_function	0.42601	1	1	1379	3	9671	0		1	105222269
GO:0032183	SUMO binding	molecular_function	0.42601	1	1	1379	3	9671	0		1	105222269
GO:0070122	isopeptidase activity	molecular_function	0.42601	1	1	1379	3	9671	0		1	105222269
GO:0070138	ubiquitin-like protein-specific isopeptidase activity	molecular_function	0.42601	1	1	1379	3	9671	0		1	105222269
GO:0070140	SUMO-specific isopeptidase activity	molecular_function	0.42601	1	1	1379	3	9671	0		1	105222269
GO:0046131	pyrimidine ribonucleoside metabolic process	biological_process	0.42603	1	1	1379	6	9671	0		1	105230872
GO:0005048	signal sequence binding	molecular_function	0.42636	1	1	1379	4	9671	0		1	105225024
GO:0007166	cell surface receptor signaling pathway	biological_process	0.42748	1	13	1379	75	9671	3	1.05228e+26	10	1.05229e+89
GO:0019318	hexose metabolic process	biological_process	0.42758	1	5	1379	30	9671	1	105230294	4	1.05222e+35
GO:0006432	phenylalanyl-tRNA aminoacylation	biological_process	0.42821	1	1	1379	4	9671	0		1	105222183
GO:0005375	copper ion transmembrane transporter activity	molecular_function	0.42866	1	2	1379	10	9671	0		2	1.05223e+17
GO:0035434	copper ion transmembrane transport	biological_process	0.42866	1	2	1379	10	9671	0		2	1.05223e+17
GO:0044712	single-organism catabolic process	biological_process	0.42915	1	16	1379	102	9671	1	105229998	15	1.05225e+134
GO:0008488	gamma-glutamyl carboxylase activity	molecular_function	0.42917	1	1	1379	3	9671	1	105229389	0
GO:0017187	peptidyl-glutamic acid carboxylation	biological_process	0.42917	1	1	1379	3	9671	1	105229389	0
GO:0018200	peptidyl-glutamic acid modification	biological_process	0.42917	1	1	1379	3	9671	1	105229389	0
GO:0018214	protein carboxylation	biological_process	0.42917	1	1	1379	3	9671	1	105229389	0
GO:0098803	respiratory chain complex	cellular_component	0.42928	1	4	1379	24	9671	1	105228827	3	1.05229e+26
GO:0002694	regulation of leukocyte activation	biological_process	0.42977	1	1	1379	3	9671	0		1	105228878
GO:0050865	regulation of cell activation	biological_process	0.42977	1	1	1379	3	9671	0		1	105228878
GO:0051249	regulation of lymphocyte activation	biological_process	0.42977	1	1	1379	3	9671	0		1	105228878
GO:0022804	active transmembrane transporter activity	molecular_function	0.42995	1	21	1379	125	9671	3	1.05229e+26	18	1.05225e+161
GO:0033043	regulation of organelle organization	biological_process	0.43113	1	9	1379	57	9671	1	105225217	8	1.0523e+71
GO:0009617	response to bacterium	biological_process	0.43115	1	7	1379	44	9671	2	1.05231e+17	5	1.05226e+44
GO:0042742	defense response to bacterium	biological_process	0.43115	1	7	1379	44	9671	2	1.05231e+17	5	1.05226e+44
GO:0004348	glucosylceramidase activity	molecular_function	0.43151	1	1	1379	4	9671	0		1	105232409
GO:0004529	exodeoxyribonuclease activity	molecular_function	0.43192	1	6	1379	40	9671	1	105222625	5	1.05224e+44
GO:0016895	exodeoxyribonuclease activity, producing 5'-phosphomonoesters	molecular_function	0.43192	1	6	1379	40	9671	1	105222625	5	1.05226e+44
GO:0006914	autophagy	biological_process	0.43228	1	11	1379	74	9671	2	1.05229e+17	9	1.05224e+80
GO:0016857	racemase and epimerase activity, acting on carbohydrates and derivatives	molecular_function	0.43289	1	2	1379	10	9671	0		2	1.05224e+17
GO:0009074	aromatic amino acid family catabolic process	biological_process	0.43408	1	1	1379	5	9671	0		1	105223305
GO:0030133	transport vesicle	cellular_component	0.43427	1	6	1379	35	9671	0		6	1.05227e+53
GO:0016780	phosphotransferase activity, for other substituted phosphate groups	molecular_function	0.43467	1	2	1379	11	9671	1	105229464	1	105223889
GO:0044262	cellular carbohydrate metabolic process	biological_process	0.43551	1	7	1379	41	9671	3	1.05231e+26	4	1.05228e+35
GO:0034637	cellular carbohydrate biosynthetic process	biological_process	0.43746	1	5	1379	27	9671	2	1.05232e+17	3	1.05223e+26
GO:0008192	RNA guanylyltransferase activity	molecular_function	0.43746	1	1	1379	4	9671	0		1	105221850
GO:0070568	guanylyltransferase activity	molecular_function	0.43746	1	1	1379	4	9671	0		1	105221850
GO:0044763	single-organism cellular process	biological_process	0.43792	1	449	1379	2969	9671	74	105231921,105226318,105222458,105228909,105229998,105229978,105224283,105226827,105230940,105222728,105229085,105230822,105227708,4657570,105226003,105230920,105226038,105230779,105231783,105223301,105226906,105232490,105222993,105226908,105233033,105224429,105227879,105230150,105222011,105228827,105231320,105232037,105232172,105225217,105230524,105233829,105231353,105228413,105222876,105229464,1…	375	105226839,105225563,105225509,105233310,105229294,105232101,105232445,105233430,105222252,105233349,105223284,105230355,105233242,105225814,105225591,105227777,105225320,105232409,105224519,105228592,105224634,105233750,105223572,105223106,105225738,105230459,105232077,105231902,105234268,105228450,105223851,105231099,105225459,105228975,105232657,105232680,105232704,105230303,105224505,105224085…
GO:0043531	ADP binding	molecular_function	0.43959	1	6	1379	34	9671	0		6	1.05233e+53
GO:0000724	double-strand break repair via homologous recombination	biological_process	0.44081	1	1	1379	4	9671	0		1	105231890
GO:0000725	recombinational repair	biological_process	0.44081	1	1	1379	4	9671	0		1	105231890
GO:0004359	glutaminase activity	molecular_function	0.44098	1	1	1379	3	9671	0		1	105226026
GO:0006298	mismatch repair	biological_process	0.44216	1	3	1379	14	9671	0		3	1.05224e+26
GO:0005666	DNA-directed RNA polymerase III complex	cellular_component	0.4424	1	1	1379	4	9671	0		1	105226839
GO:0005539	glycosaminoglycan binding	molecular_function	0.44266	1	2	1379	9	9671	0		2	1.05233e+17
GO:0008013	beta-catenin binding	molecular_function	0.44297	1	2	1379	9	9671	0		2	1.05231e+17
GO:0000726	non-recombinational repair	biological_process	0.44326	1	2	1379	10	9671	0		2	1.05223e+17
GO:0042181	ketone biosynthetic process	biological_process	0.44343	1	1	1379	5	9671	0		1	105228853
GO:1901661	quinone metabolic process	biological_process	0.44343	1	1	1379	5	9671	0		1	105228853
GO:1901663	quinone biosynthetic process	biological_process	0.44343	1	1	1379	5	9671	0		1	105228853
GO:1901700	response to oxygen-containing compound	biological_process	0.44351	1	4	1379	20	9671	2	1.05227e+17	2	1.05227e+17
GO:0004559	alpha-mannosidase activity	molecular_function	0.44451	1	2	1379	8	9671	1	105230294	1	105224273
GO:0005868	cytoplasmic dynein complex	cellular_component	0.44529	1	1	1379	3	9671	0		1	105225814
GO:0044003	modification by symbiont of host morphology or physiology	biological_process	0.44687	1	10	1379	60	9671	1	105224347	9	1.05223e+80
GO:0033130	acetylcholine receptor binding	molecular_function	0.44696	1	1	1379	3	9671	0		1	105225131
GO:0043495	protein anchor	molecular_function	0.44696	1	1	1379	3	9671	0		1	105225131
GO:0043903	regulation of symbiosis, encompassing mutualism through parasitism	biological_process	0.44733	1	2	1379	9	9671	1	105233324	1	105231647
GO:0050792	regulation of viral process	biological_process	0.44733	1	2	1379	9	9671	1	105233324	1	105231647
GO:0007409	axonogenesis	biological_process	0.44737	1	5	1379	27	9671	0		5	1.0958e+44
GO:0007411	axon guidance	biological_process	0.44737	1	5	1379	27	9671	0		5	1.0958e+44
GO:0048667	cell morphogenesis involved in neuron differentiation	biological_process	0.44737	1	5	1379	27	9671	0		5	1.05233e+44
GO:0048812	neuron projection morphogenesis	biological_process	0.44737	1	5	1379	27	9671	0		5	1.05226e+44
GO:0061564	axon development	biological_process	0.44737	1	5	1379	27	9671	0		5	1.05227e+44
GO:0097485	neuron projection guidance	biological_process	0.44737	1	5	1379	27	9671	0		5	1.05226e+44
GO:0003909	DNA ligase activity	molecular_function	0.44863	1	3	1379	15	9671	0		3	1.05227e+26
GO:0003777	microtubule motor activity	molecular_function	0.45019	1	7	1379	35	9671	0		7	1.05224e+62
GO:0051213	dioxygenase activity	molecular_function	0.45025	1	6	1379	38	9671	2	1.05226e+17	4	1.05227e+35
GO:0010970	microtubule-based transport	biological_process	0.45078	1	1	1379	4	9671	0		1	105227967
GO:0030705	cytoskeleton-dependent intracellular transport	biological_process	0.45078	1	1	1379	4	9671	0		1	105227967
GO:0042073	intraciliary transport	biological_process	0.45078	1	1	1379	4	9671	0		1	105227967
GO:0031683	G-protein beta/gamma-subunit complex binding	molecular_function	0.45111	1	6	1379	42	9671	0		6	1.05231e+53
GO:0003872	6-phosphofructokinase activity	molecular_function	0.45133	1	1	1379	3	9671	0		1	105225128
GO:0018492	carbon-monoxide dehydrogenase (acceptor) activity	molecular_function	0.45242	1	1	1379	3	9671	0		1	105231997
GO:0000444	MIS12/MIND type complex	cellular_component	0.45275	1	1	1379	4	9671	0		1	105224103
GO:0000041	transition metal ion transport	biological_process	0.45333	1	12	1379	78	9671	1	105229978	11	1.05234e+98
GO:0071804	cellular potassium ion transport	biological_process	0.45361	1	2	1379	10	9671	1	105229351	1	105228096
GO:0071805	potassium ion transmembrane transport	biological_process	0.45361	1	2	1379	10	9671	1	105229351	1	105228096
GO:0009292	genetic transfer	biological_process	0.45381	1	1	1379	4	9671	0		1	105230522
GO:0009294	DNA mediated transformation	biological_process	0.45381	1	1	1379	4	9671	0		1	105230522
GO:0030076	light-harvesting complex	cellular_component	0.45471	1	2	1379	10	9671	0		2	1.05229e+17
GO:0016843	amine-lyase activity	molecular_function	0.45478	1	1	1379	3	9671	0		1	105227621
GO:0016844	strictosidine synthase activity	molecular_function	0.45478	1	1	1379	3	9671	0		1	105227621
GO:0032266	phosphatidylinositol-3-phosphate binding	molecular_function	0.45497	1	1	1379	4	9671	0		1	105231736
GO:0008158	hedgehog receptor activity	molecular_function	0.45675	1	2	1379	8	9671	0		2	1.05234e+17
GO:0031988	membrane-bounded vesicle	cellular_component	0.4573	1	10	1379	60	9671	2	1.05225e+17	8	1.05234e+71
GO:0005785	signal recognition particle receptor complex	cellular_component	0.45858	1	1	1379	5	9671	0		1	105233349
GO:0001071	nucleic acid binding transcription factor activity	molecular_function	0.45865	1	49	1379	313	9671	15	105224283,105227015,105232005,105222729,105227097,105225893,Novel00217,105226934,105225398,105228940,105231616,109579705,105232092,105225350,105221895	34	105232627,105233483,105228003,105224070,105225238,105230556,105225320,105233664,105232680,105227428,105230464,105229948,105227055,105231526,105231160,105223861,105226062,105222105,105229853,105224228,105228949,105225648,105232156,105225589,105225128,105225259,105230739,105223200,105231605,105227902,105221814,105224268,105233242,105223774
GO:0003700	transcription factor activity, sequence-specific DNA binding	molecular_function	0.45865	1	49	1379	313	9671	15	105228940,Novel00217,105225398,105226934,105231616,109579705,105221895,105225350,105232092,105227015,105224283,105222729,105232005,105227097,105225893	34	105228949,105225648,105224228,105229853,105226062,105222105,105223861,105225128,105225589,105232156,105225259,105230739,105233242,105223774,105224268,105231605,105223200,105227902,105221814,105224070,105228003,105232627,105233483,105225320,105230556,105225238,105227428,105230464,105229948,105233664,105232680,105231160,105231526,105227055
GO:0045735	nutrient reservoir activity	molecular_function	0.4587	1	1	1379	4	9671	0		1	105233682
GO:0016645	oxidoreductase activity, acting on the CH-NH group of donors	molecular_function	0.45884	1	6	1379	37	9671	2	1.05232e+17	4	1.05226e+35
GO:0016670	oxidoreductase activity, acting on a sulfur group of donors, oxygen as acceptor	molecular_function	0.45977	1	2	1379	10	9671	0		2	1.0523e+17
GO:0016972	thiol oxidase activity	molecular_function	0.45977	1	2	1379	10	9671	0		2	1.0523e+17
GO:0009147	pyrimidine nucleoside triphosphate metabolic process	biological_process	0.46059	1	1	1379	6	9671	0		1	105230872
GO:0051338	regulation of transferase activity	biological_process	0.46077	1	3	1379	17	9671	0		3	1.05226e+26
GO:0030089	phycobilisome	cellular_component	0.4619	1	1	1379	3	9671	0		1	105229444
GO:0043087	regulation of GTPase activity	biological_process	0.46282	1	3	1379	15	9671	0		3	1.05231e+26
GO:0004435	phosphatidylinositol phospholipase C activity	molecular_function	0.46353	1	1	1379	3	9671	0		1	105224228
GO:0004629	phospholipase C activity	molecular_function	0.46353	1	1	1379	3	9671	0		1	105224228
GO:0004525	ribonuclease III activity	molecular_function	0.46359	1	1	1379	3	9671	1	105228896	0
GO:0032296	double-stranded RNA-specific ribonuclease activity	molecular_function	0.46359	1	1	1379	3	9671	1	105228896	0
GO:0000904	cell morphogenesis involved in differentiation	biological_process	0.4645	1	5	1379	28	9671	0		5	1.05233e+44
GO:0032182	ubiquitin-like protein binding	molecular_function	0.46454	1	2	1379	10	9671	0		2	1.05222e+17
GO:0008219	cell death	biological_process	0.46486	1	10	1379	60	9671	4	1.05228e+35	6	1.05232e+53
GO:0016265	death	biological_process	0.46486	1	10	1379	60	9671	4	1.05228e+35	6	1.05232e+53
GO:0044550	secondary metabolite biosynthetic process	biological_process	0.46496	1	2	1379	10	9671	1	105233033	1	105224941
GO:0044801	single-organism membrane fusion	biological_process	0.4655	1	4	1379	23	9671	0		4	1.05222e+35
GO:0006528	asparagine metabolic process	biological_process	0.46662	1	1	1379	4	9671	0		1	105227633
GO:0006529	asparagine biosynthetic process	biological_process	0.46662	1	1	1379	4	9671	0		1	105227633
GO:0007127	meiosis I	biological_process	0.46728	1	2	1379	11	9671	1	105225217	1	105230877
GO:0022900	electron transport chain	biological_process	0.46744	1	9	1379	60	9671	4	1.05229e+31	5	1.05232e+44
GO:0043161	proteasome-mediated ubiquitin-dependent protein catabolic process	biological_process	0.46744	1	4	1379	24	9671	0		4	1.05225e+35
GO:0006414	translational elongation	biological_process	0.46815	1	3	1379	18	9671	1	105230940	2	1.05227e+17
GO:0016668	oxidoreductase activity, acting on a sulfur group of donors, NAD(P) as acceptor	molecular_function	0.46842	1	4	1379	20	9671	2	1.05228e+17	2	1.0523e+17
GO:0047134	protein-disulfide reductase activity	molecular_function	0.46842	1	4	1379	20	9671	2	1.05233e+17	2	1.05233e+17
GO:0065004	protein-DNA complex assembly	biological_process	0.46872	1	4	1379	26	9671	1	105227015	3	1.05233e+26
GO:0071824	protein-DNA complex subunit organization	biological_process	0.46872	1	4	1379	26	9671	1	105227015	3	1.05224e+26
GO:0040013	negative regulation of locomotion	biological_process	0.46894	1	1	1379	4	9671	1	105230940	0
GO:0051271	negative regulation of cellular component movement	biological_process	0.46894	1	1	1379	4	9671	1	105230940	0
GO:2000146	negative regulation of cell motility	biological_process	0.46894	1	1	1379	4	9671	1	105230940	0
GO:0007156	homophilic cell adhesion via plasma membrane adhesion molecules	biological_process	0.46948	1	4	1379	21	9671	3	1.05223e+26	1	105233216
GO:0003725	double-stranded RNA binding	molecular_function	0.47039	1	1	1379	5	9671	0		1	105230678
GO:0016586	RSC complex	cellular_component	0.47132	1	1	1379	4	9671	0		1	105230531
GO:0004826	phenylalanine-tRNA ligase activity	molecular_function	0.47175	1	1	1379	4	9671	0		1	105222183
GO:0000271	polysaccharide biosynthetic process	biological_process	0.47233	1	4	1379	23	9671	0		4	1.05228e+35
GO:0061695	transferase complex, transferring phosphorus-containing groups	cellular_component	0.47328	1	21	1379	134	9671	8	1.05227e+71	13	1.05226e+116
GO:0016782	transferase activity, transferring sulfur-containing groups	molecular_function	0.47342	1	4	1379	26	9671	1	105226827	3	1.0523e+26
GO:0051817	modification of morphology or physiology of other organism involved in symbiotic interaction	biological_process	0.47366	1	10	1379	61	9671	1	105224347	9	1.05229e+80
GO:0003887	DNA-directed DNA polymerase activity	molecular_function	0.47377	1	8	1379	51	9671	1	105233413	7	1.05232e+62
GO:0030472	mitotic spindle organization in nucleus	biological_process	0.47639	1	2	1379	10	9671	1	105232945	1	105224891
GO:0045048	protein insertion into ER membrane	biological_process	0.47715	1	1	1379	4	9671	0		1	105229287
GO:0071816	tail-anchored membrane protein insertion into ER membrane	biological_process	0.47715	1	1	1379	4	9671	0		1	105229287
GO:0005783	endoplasmic reticulum	cellular_component	0.47753	1	33	1379	214	9671	9	1.0523e+80	24	1.05229e+215
GO:0004114	3',5'-cyclic-nucleotide phosphodiesterase activity	molecular_function	0.47822	1	2	1379	9	9671	0		2	1.05224e+17
GO:0004843	ubiquitin-specific protease activity	molecular_function	0.47919	1	1	1379	5	9671	1	105230044	0
GO:0051801	cytolysis in other organism involved in symbiotic interaction	biological_process	0.48018	1	2	1379	10	9671	1	105224347	1	105225745
GO:0051818	disruption of cells of other organism involved in symbiotic interaction	biological_process	0.48018	1	2	1379	10	9671	1	105224347	1	105225745
GO:0051883	killing of cells in other organism involved in symbiotic interaction	biological_process	0.48018	1	2	1379	10	9671	1	105224347	1	105225745
GO:0052331	hemolysis in other organism involved in symbiotic interaction	biological_process	0.48018	1	2	1379	10	9671	1	105224347	1	105225745
GO:0070585	protein localization to mitochondrion	biological_process	0.48051	1	3	1379	19	9671	0		3	1.05232e+26
GO:0072655	establishment of protein localization to mitochondrion	biological_process	0.48051	1	3	1379	19	9671	0		3	1.05226e+26
GO:0016211	ammonia ligase activity	molecular_function	0.48056	1	1	1379	4	9671	1	105229306	0
GO:0016880	acid-ammonia (or amide) ligase activity	molecular_function	0.48056	1	1	1379	4	9671	1	105229306	0
GO:0051716	cellular response to stimulus	biological_process	0.48112	1	165	1379	1062	9671	26	105225893,105229085,105222728,105229978,105224283,105222676,105230748,105232039,105234232,105231921,105227879,105230150,105228192,105222993,105223252,105228491,105232613,105230822,105224772,105230085,105222011,105231320,105224208,105222364,105227113,105228413	139	105228856,105232680,105229466,105232657,105227354,105233576,105225021,105224672,105222734,105229440,105234268,105224519,105233750,105230459,105234214,105223723,105227629,105227777,105231767,105226567,105233430,105230355,105230166,105231566,105233242,105224228,105222402,105227071,105229634,105225509,105225563,105226361,105224135,105224279,105231280,105233813,105227125,105228692,105229327,105228485…
GO:0006721	terpenoid metabolic process	biological_process	0.48115	1	6	1379	34	9671	0		6	1.05224e+53
GO:0016114	terpenoid biosynthetic process	biological_process	0.48115	1	6	1379	34	9671	0		6	1.05229e+53
GO:0000123	histone acetyltransferase complex	cellular_component	0.48169	1	3	1379	16	9671	0		3	1.05224e+26
GO:0031248	protein acetyltransferase complex	cellular_component	0.48169	1	3	1379	16	9671	0		3	1.05224e+26
GO:1902493	acetyltransferase complex	cellular_component	0.48169	1	3	1379	16	9671	0		3	1.05229e+26
GO:0005173	stem cell factor receptor binding	molecular_function	0.48233	1	1	1379	4	9671	0		1	105227531
GO:0008677	2-dehydropantoate 2-reductase activity	molecular_function	0.48273	1	2	1379	12	9671	0		2	1.05226e+17
GO:0019725	cellular homeostasis	biological_process	0.48419	1	10	1379	75	9671	1	105233829	9	1.05229e+80
GO:0001948	glycoprotein binding	molecular_function	0.48426	1	1	1379	4	9671	1	105225921	0
GO:0043394	proteoglycan binding	molecular_function	0.48426	1	1	1379	4	9671	1	105225921	0
GO:0043395	heparan sulfate proteoglycan binding	molecular_function	0.48426	1	1	1379	4	9671	1	105225921	0
GO:0009271	phage shock	biological_process	0.48486	1	2	1379	10	9671	0		2	1.05224e+17
GO:0098586	cellular response to virus	biological_process	0.48486	1	2	1379	10	9671	0		2	1.05229e+17
GO:0015923	mannosidase activity	molecular_function	0.48504	1	2	1379	9	9671	1	105230294	1	105224273
GO:0009187	cyclic nucleotide metabolic process	biological_process	0.48513	1	5	1379	27	9671	0		5	1.05224e+44
GO:0010277	chlorophyllide a oxygenase [overall] activity	molecular_function	0.48543	1	1	1379	4	9671	0		1	105232174
GO:0019220	regulation of phosphate metabolic process	biological_process	0.48569	1	3	1379	17	9671	2	1.05231e+17	1	105227422
GO:0051174	regulation of phosphorus metabolic process	biological_process	0.48569	1	3	1379	17	9671	2	1.05223e+17	1	105227422
GO:0007051	spindle organization	biological_process	0.48642	1	3	1379	17	9671	2	1.05233e+17	1	105224891
GO:0000976	transcription regulatory region sequence-specific DNA binding	molecular_function	0.48646	1	1	1379	4	9671	1	105228981	0
GO:0071949	FAD binding	molecular_function	0.48742	1	5	1379	28	9671	0		5	1.05224e+44
GO:0045502	dynein binding	molecular_function	0.4876	1	4	1379	24	9671	1	105225350	3	1.05223e+26
GO:0090407	organophosphate biosynthetic process	biological_process	0.48781	1	30	1379	201	9671	7	1.05229e+62	23	1.05226e+206
GO:0043244	regulation of protein complex disassembly	biological_process	0.48794	1	3	1379	16	9671	2	1.05232e+17	1	105229294
GO:0042287	MHC protein binding	molecular_function	0.48816	1	1	1379	4	9671	0		1	105224277
GO:0042289	MHC class II protein binding	molecular_function	0.48816	1	1	1379	4	9671	0		1	105224277
GO:0004668	protein-arginine deiminase activity	molecular_function	0.48819	1	1	1379	4	9671	0		1	105234086
GO:0016813	hydrolase activity, acting on carbon-nitrogen (but not peptide) bonds, in linear amidines	molecular_function	0.48819	1	1	1379	4	9671	0		1	105234086
GO:0045095	keratin filament	cellular_component	0.48921	1	1	1379	4	9671	0		1	105227206
GO:0003950	NAD+ ADP-ribosyltransferase activity	molecular_function	0.48926	1	2	1379	10	9671	1	105230123	1	105224010
GO:0010498	proteasomal protein catabolic process	biological_process	0.48942	1	4	1379	25	9671	0		4	1.0523e+35
GO:0051087	chaperone binding	molecular_function	0.48978	1	2	1379	11	9671	0		2	1.05224e+17
GO:0042803	protein homodimerization activity	molecular_function	0.49002	1	5	1379	32	9671	1	105225350	4	1.05223e+35
GO:0098609	cell-cell adhesion	biological_process	0.49106	1	4	1379	22	9671	3	1.05233e+26	1	105233216
GO:0098742	cell-cell adhesion via plasma-membrane adhesion molecules	biological_process	0.49106	1	4	1379	22	9671	3	1.05231e+26	1	105233216
GO:0008172	S-methyltransferase activity	molecular_function	0.49156	1	3	1379	17	9671	0		3	1.05226e+26
GO:0046789	host cell surface receptor binding	molecular_function	0.49214	1	1	1379	5	9671	0		1	105225927
GO:0009297	pilus assembly	biological_process	0.49329	1	2	1379	9	9671	0		2	1.05226e+17
GO:0043711	pilus organization	biological_process	0.49329	1	2	1379	9	9671	0		2	1.05226e+17
GO:0042126	nitrate metabolic process	biological_process	0.49514	1	1	1379	5	9671	0		1	105232223
GO:0042128	nitrate assimilation	biological_process	0.49514	1	1	1379	5	9671	0		1	105232223
GO:0032787	monocarboxylic acid metabolic process	biological_process	0.49842	1	12	1379	81	9671	0		12	1.05225e+107
GO:0012506	vesicle membrane	cellular_component	0.49845	1	7	1379	42	9671	1	105224556	6	1.05228e+53
GO:0006120	mitochondrial electron transport, NADH to ubiquinone	biological_process	0.49979	1	2	1379	11	9671	2	46575704657576	0
GO:0016679	oxidoreductase activity, acting on diphenols and related substances as donors	molecular_function	0.50094	1	7	1379	42	9671	0		7	1.05229e+62
GO:0019068	virion assembly	biological_process	0.50124	1	4	1379	25	9671	2	1.05229e+17	2	1.05232e+17
GO:0003854	3-beta-hydroxy-delta5-steroid dehydrogenase activity	molecular_function	0.50129	1	5	1379	38	9671	1	105226003	4	1.05234e+35
GO:0016229	steroid dehydrogenase activity	molecular_function	0.50129	1	5	1379	38	9671	1	105226003	4	1.05227e+35
GO:0033764	steroid dehydrogenase activity, acting on the CH-OH group of donors, NAD or NADP as acceptor	molecular_function	0.50129	1	5	1379	38	9671	1	105226003	4	1.05234e+35
GO:0005746	mitochondrial respiratory chain	cellular_component	0.5019	1	4	1379	26	9671	1	105228827	3	1.05233e+26
GO:1901615	organic hydroxy compound metabolic process	biological_process	0.50242	1	4	1379	23	9671	2	1.05231e+17	2	1.05231e+17
GO:0019069	viral capsid assembly	biological_process	0.50443	1	2	1379	11	9671	2	1.05229e+17	0
GO:0006558	L-phenylalanine metabolic process	biological_process	0.50467	1	1	1379	6	9671	0		1	105223305
GO:1902221	erythrose 4-phosphate/phosphoenolpyruvate family amino acid metabolic process	biological_process	0.50467	1	1	1379	6	9671	0		1	105223305
GO:0045333	cellular respiration	biological_process	0.50501	1	10	1379	67	9671	3	1.05223e+22	7	1.0958e+62
GO:0046915	transition metal ion transmembrane transporter activity	molecular_function	0.50511	1	11	1379	72	9671	1	105229978	10	1.05231e+89
GO:0051128	regulation of cellular component organization	biological_process	0.50516	1	12	1379	81	9671	3	1.05225e+26	9	1.05223e+80
GO:0051861	glycolipid binding	molecular_function	0.5067	1	2	1379	13	9671	2	1.05229e+17	0
GO:0015291	secondary active transmembrane transporter activity	molecular_function	0.50681	1	10	1379	60	9671	1	105228314	9	1.05233e+80
GO:0044767	single-organism developmental process	biological_process	0.50771	1	38	1379	242	9671	13	1.05223e+116	25	1.05226e+224
GO:0016706	oxidoreductase activity, acting on paired donors, with incorporation or reduction of molecular oxygen, 2-oxoglutarate as one donor, and incorporation of one atom each of oxygen into both donors	molecular_function	0.50772	1	3	1379	18	9671	1	105226215	2	1.0523e+17
GO:0004672	protein kinase activity	molecular_function	0.50931	1	54	1379	336	9671	17	1.05228e+152	37	105223735,105229044,105227086,105230355,105233252,105232347,105233210,105223137,105230411,105223574,105224629,105223805,105228928,105225563,105223721,105226051,105222885,105225710,105225696,105232686,105233682,105231025,105224279,105234044,105226415,105231585,105227347,105229517,105222161,105222106,105230254,105222431,105223106,105225948,105231460,105226771,105224957
GO:0016787	hydrolase activity	molecular_function	0.50958	1	294	1379	1977	9671	62	105228529,105224772,105224502,105234120,Novel00239,105232267,105234276,105223987,105232633,105232528,105230294,105222634,105233509,105225275,105222533,105225079,105226145,105224491,105228903,105229771,105232095,105232039,105226868,105226157,105221966,105225625,105223787,105222625,105231497,105230469,105226889,105230634,105234159,105233326,105231189,105230338,109579230,105228827,105222922,10522507…	232	105231711,105225996,105223266,105228082,105231369,105226026,105230090,105223022,105228957,105233522,105232416,105223020,105234044,105229147,105229617,105225696,105233406,105227633,105231812,105229255,105228801,105224103,105227064,105226613,105233422,105226341,105224268,105231871,105226924,105232048,105225401,105221782,105224524,105224732,105227305,105224273,105226167,105233405,105223141,105223111…
GO:0004673	protein histidine kinase activity	molecular_function	0.51112	1	5	1379	33	9671	3	1.0523e+26	2	1.05229e+17
GO:0016775	phosphotransferase activity, nitrogenous group as acceptor	molecular_function	0.51112	1	5	1379	33	9671	3	1.05229e+26	2	1.05224e+17
GO:0008194	UDP-glycosyltransferase activity	molecular_function	0.51159	1	7	1379	44	9671	1	105230524	6	1.05233e+53
GO:0000270	peptidoglycan metabolic process	biological_process	0.51211	1	2	1379	14	9671	0		2	1.05224e+17
GO:1902531	regulation of intracellular signal transduction	biological_process	0.51229	1	9	1379	50	9671	2	1.05229e+17	7	1.05226e+62
GO:0000808	origin recognition complex	cellular_component	0.51279	1	2	1379	13	9671	0		2	1.05226e+17
GO:0008146	sulfotransferase activity	molecular_function	0.51306	1	3	1379	21	9671	1	105226827	2	1.05223e+17
GO:0016641	oxidoreductase activity, acting on the CH-NH2 group of donors, oxygen as acceptor	molecular_function	0.51455	1	1	1379	6	9671	0		1	105230296
GO:0033692	cellular polysaccharide biosynthetic process	biological_process	0.51478	1	3	1379	17	9671	0		3	1.05228e+26
GO:0007423	sensory organ development	biological_process	0.51804	1	1	1379	6	9671	1	105224208	0
GO:1901505	carbohydrate derivative transporter activity	molecular_function	0.52029	1	2	1379	13	9671	1	105230044	1	105222259
GO:0008440	inositol-1,4,5-trisphosphate 3-kinase activity	molecular_function	0.52044	1	1	1379	4	9671	0		1	105223389
GO:0051766	inositol trisphosphate kinase activity	molecular_function	0.52044	1	1	1379	4	9671	0		1	105223389
GO:0008408	3'-5' exonuclease activity	molecular_function	0.5209	1	5	1379	30	9671	1	105233039	4	1.05224e+35
GO:0004797	thymidine kinase activity	molecular_function	0.5212	1	1	1379	4	9671	0		1	105223574
GO:0019136	deoxynucleoside kinase activity	molecular_function	0.5212	1	1	1379	4	9671	0		1	105223574
GO:0019206	nucleoside kinase activity	molecular_function	0.5212	1	1	1379	4	9671	0		1	105223574
GO:0016055	Wnt signaling pathway	biological_process	0.52163	1	4	1379	23	9671	0		4	1.05231e+35
GO:1990267	response to transition metal nanoparticle	biological_process	0.52238	1	2	1379	10	9671	0		2	1.05223e+17
GO:0016791	phosphatase activity	molecular_function	0.52323	1	23	1379	143	9671	4	1.05223e+35	19	1.05222e+170
GO:0009273	peptidoglycan-based cell wall biogenesis	biological_process	0.52355	1	1	1379	4	9671	0		1	105223861
GO:0005515	protein binding	molecular_function	0.52382	1	385	1379	2480	9671	68	105225618,105228491,105225122,105228443,105229771,105228736,105227900,105226704,105233204,105230748,105225921,105226385,105222901,105230763,105228854,105225888,105233402,105229613,105230831,105222634,105228610,105231362,105227685,105228529,105224772,105230085,105226308,105225350,105223238,105224502,Novel00239,105232267,105227097,105224429,105227879,105222408,105228857,105227059,105222993,10522690…	317	105226163,105231516,105226415,105230784,105233429,105224089,105224891,105231961,105229078,105231136,105221850,105230851,105224394,105230885,105224132,105223730,105225952,105222554,105230038,105227531,105229245,105233900,105224784,105230614,105223735,105232247,105232667,105222755,105229275,105222039,105232064,105230220,105229204,105228650,105225981,105233624,105223861,105228183,105222310,105232663…
GO:0004418	hydroxymethylbilane synthase activity	molecular_function	0.5242	1	1	1379	4	9671	0		1	105232858
GO:0015105	arsenite transmembrane transporter activity	molecular_function	0.52474	1	1	1379	4	9671	0		1	105226839
GO:0015700	arsenite transport	biological_process	0.52474	1	1	1379	4	9671	0		1	105226839
GO:0007591	molting cycle, chitin-based cuticle	biological_process	0.52497	1	1	1379	5	9671	1	105228491	0
GO:0008255	ecdysis-triggering hormone activity	molecular_function	0.52497	1	1	1379	5	9671	1	105228491	0
GO:0018990	ecdysis, chitin-based cuticle	biological_process	0.52497	1	1	1379	5	9671	1	105228491	0
GO:0022404	molting cycle process	biological_process	0.52497	1	1	1379	5	9671	1	105228491	0
GO:0042303	molting cycle	biological_process	0.52497	1	1	1379	5	9671	1	105228491	0
GO:0006928	movement of cell or subcellular component	biological_process	0.52533	1	18	1379	107	9671	2	1.05229e+17	16	1.05228e+143
GO:0043565	sequence-specific DNA binding	molecular_function	0.52541	1	30	1379	194	9671	10	1.05227e+89	20	1.0523e+179
GO:0016796	exonuclease activity, active with either ribo- or deoxyribonucleic acids and producing 5'-phosphomonoesters	molecular_function	0.5255	1	7	1379	50	9671	1	105222625	6	1.05229e+53
GO:0019089	transmission of virus	biological_process	0.52584	1	1	1379	6	9671	0		1	105224103
GO:0044007	dissemination or transmission of symbiont from host	biological_process	0.52584	1	1	1379	6	9671	0		1	105224103
GO:0051821	dissemination or transmission of organism from other organism involved in symbiotic interaction	biological_process	0.52584	1	1	1379	6	9671	0		1	105224103
GO:0006029	proteoglycan metabolic process	biological_process	0.52632	1	1	1379	4	9671	1	105232037	0
GO:0015012	heparan sulfate proteoglycan biosynthetic process	biological_process	0.52632	1	1	1379	4	9671	1	105232037	0
GO:0030166	proteoglycan biosynthetic process	biological_process	0.52632	1	1	1379	4	9671	1	105232037	0
GO:0030201	heparan sulfate proteoglycan metabolic process	biological_process	0.52632	1	1	1379	4	9671	1	105232037	0
GO:0016714	oxidoreductase activity, acting on paired donors, with incorporation or reduction of molecular oxygen, reduced pteridine as one donor, and incorporation of one atom of oxygen	molecular_function	0.52809	1	1	1379	5	9671	1	105228200	0
GO:0007338	single fertilization	biological_process	0.52866	1	4	1379	23	9671	1	105222922	3	1.05225e+26
GO:0009566	fertilization	biological_process	0.52866	1	4	1379	23	9671	1	105222922	3	1.05225e+26
GO:0004713	protein tyrosine kinase activity	molecular_function	0.52923	1	3	1379	17	9671	0		3	1.05226e+26
GO:0006915	apoptotic process	biological_process	0.52925	1	9	1379	57	9671	4	1.05227e+35	5	1.05232e+44
GO:0012501	programmed cell death	biological_process	0.52925	1	9	1379	57	9671	4	1.05227e+35	5	1.05227e+44
GO:0017089	glycolipid transporter activity	molecular_function	0.53006	1	1	1379	6	9671	1	105230044	0
GO:0046836	glycolipid transport	biological_process	0.53006	1	1	1379	6	9671	1	105230044	0
GO:1901264	carbohydrate derivative transport	biological_process	0.53006	1	1	1379	6	9671	1	105230044	0
GO:0005544	calcium-dependent phospholipid binding	molecular_function	0.53019	1	1	1379	5	9671	0		1	105231526
GO:0042592	homeostatic process	biological_process	0.53149	1	14	1379	103	9671	2	1.05234e+17	12	1.05229e+107
GO:0000413	protein peptidyl-prolyl isomerization	biological_process	0.53182	1	3	1379	22	9671	2	1.05223e+17	1	105229113
GO:0003755	peptidyl-prolyl cis-trans isomerase activity	molecular_function	0.53182	1	3	1379	22	9671	2	1.05223e+17	1	105229113
GO:0016859	cis-trans isomerase activity	molecular_function	0.53182	1	3	1379	22	9671	2	1.05232e+17	1	105229113
GO:0018208	peptidyl-proline modification	biological_process	0.53182	1	3	1379	22	9671	2	1.05223e+17	1	105229113
GO:0009288	bacterial-type flagellum	cellular_component	0.53275	1	3	1379	18	9671	2	1.05226e+17	1	105232381
GO:0043631	RNA polyadenylation	biological_process	0.53288	1	1	1379	5	9671	1	105228470	0
GO:0009403	toxin biosynthetic process	biological_process	0.5336	1	1	1379	4	9671	1	105233033	0
GO:1901362	organic cyclic compound biosynthetic process	biological_process	0.53409	1	214	1379	1429	9671	48	Novel00217,105229351,105234120,Novel00239,105232172,105225612,105222011,105225350,105225217,105229747,105228314,105225785,105230123,105231886,105226934,105225398,105228940,Novel00238,105229613,105228854,105231747,105232005,105225156,105226532,105228909,105231917,105222901,105222458,105231328,105232092,105221895,105224283,105223758,105223225,105225893,105223209,105231616,105231783,105226038,105225…	166	105233027,105226693,105227403,109579187,105226613,105226341,105225764,105232434,105232156,105226050,105231939,105231621,105226678,105228191,105227633,105233406,105224799,105225128,105232858,105224524,105230870,105232643,105221814,105224268,105231514,105223755,105232627,105224324,105225550,105228957,105226437,105223022,105224807,105225238,105230556,105223852,105231834,105232888,105228428,105227428…
GO:0019829	cation-transporting ATPase activity	molecular_function	0.53419	1	3	1379	20	9671	1	105228909	2	1.05233e+17
GO:0042625	ATPase activity, coupled to transmembrane movement of ions	molecular_function	0.53419	1	3	1379	20	9671	1	105228909	2	1.05233e+17
GO:0030686	90S preribosome	cellular_component	0.53556	1	1	1379	5	9671	0		1	105222554
GO:0034457	Mpp10 complex	cellular_component	0.53556	1	1	1379	5	9671	0		1	105222554
GO:0030430	host cell cytoplasm	cellular_component	0.53689	1	4	1379	24	9671	2	1.05224e+17	2	1.05231e+17
GO:0004857	enzyme inhibitor activity	molecular_function	0.53748	1	14	1379	96	9671	5	1.05222e+44	9	1.05229e+80
GO:0005158	insulin receptor binding	molecular_function	0.53818	1	1	1379	5	9671	0		1	105223299
GO:0019048	modulation by virus of host morphology or physiology	biological_process	0.53825	1	8	1379	51	9671	0		8	1.05232e+71
GO:0071554	cell wall organization or biogenesis	biological_process	0.53958	1	3	1379	18	9671	1	105226906	2	1.05224e+17
GO:0004827	proline-tRNA ligase activity	molecular_function	0.53993	1	1	1379	5	9671	0		1	105231951
GO:0006433	prolyl-tRNA aminoacylation	biological_process	0.53993	1	1	1379	5	9671	0		1	105231951
GO:0008150	biological_process	biological_process	0.54055	1	1039	1379	7169	9671	218	105232787,105228762,105228200,105225212,105225275,105225079,105233509,105225076,105222634,105225398,105231886,105225164,105232945,105232760,105230123,105224772,105228529,105227162,105223816,105227188,105234120,Novel00217,105226552,105222007,105228192,105231091,105228113,105225122,105233324,105231092,109579226,105232092,105229164,105222901,105224386,105224773,105228594,105228413,105228593,10522693…	821	105222161,105225087,105227055,105229680,105233860,105231329,105226277,105224399,105228106,105232250,105229596,105232766,105223749,105233232,105223073,105223543,105226028,105231997,105225844,105228949,105224629,105233681,105227587,105223020,105231160,105233522,105229147,105231640,105227118,105232888,105228082,105229409,105223266,105226437,105233457,105231514,105223755,105222183,105226924,105224732…
GO:0070569	uridylyltransferase activity	molecular_function	0.54085	1	1	1379	5	9671	0		1	105233954
GO:0016533	cyclin-dependent protein kinase 5 holoenzyme complex	cellular_component	0.54168	1	1	1379	5	9671	0		1	105229969
GO:0016534	cyclin-dependent protein kinase 5 activator activity	molecular_function	0.54168	1	1	1379	5	9671	0		1	105229969
GO:0019209	kinase activator activity	molecular_function	0.54168	1	1	1379	5	9671	0		1	105229969
GO:0030295	protein kinase activator activity	molecular_function	0.54168	1	1	1379	5	9671	0		1	105229969
GO:0043539	protein serine/threonine kinase activator activity	molecular_function	0.54168	1	1	1379	5	9671	0		1	105229969
GO:0019236	response to pheromone	biological_process	0.54189	1	1	1379	4	9671	0		1	105227802
GO:0016831	carboxy-lyase activity	molecular_function	0.54373	1	9	1379	63	9671	1	105229389	8	1.05223e+71
GO:0070876	SOSS complex	cellular_component	0.54422	1	1	1379	5	9671	0		1	105224277
GO:0005516	calmodulin binding	molecular_function	0.54459	1	2	1379	11	9671	1	105226827	1	105222303
GO:0010959	regulation of metal ion transport	biological_process	0.54575	1	2	1379	12	9671	1	105229351	1	105224268
GO:0043269	regulation of ion transport	biological_process	0.54575	1	2	1379	12	9671	1	105229351	1	105224268
GO:0006537	glutamate biosynthetic process	biological_process	0.54582	1	1	1379	5	9671	0		1	105232888
GO:0043650	dicarboxylic acid biosynthetic process	biological_process	0.54582	1	1	1379	5	9671	0		1	105232888
GO:1902494	catalytic complex	cellular_component	0.54618	1	50	1379	335	9671	15	1.05223e+134	35	105224501,105225738,105233750,105229951,105227286,105230556,105229311,105227805,105224132,105224135,105231834,105231516,105229466,105230222,105229443,105227612,105222213,105232101,105233077,105226051,105229444,105221772,105222410,105226839,105231847,105230456,105222767,105231781,105232703,105225814,105228522,105228963,105227750,105225114,105230345
GO:0019438	aromatic compound biosynthetic process	biological_process	0.54639	1	206	1379	1371	9671	47	105225350,105222011,105225612,105232172,Novel00239,105229351,Novel00217,105231886,105230123,105225785,105228314,105229747,105225217,105229613,105228940,Novel00238,105226934,105225398,105225156,105232005,105228854,105231747,105221895,105232092,105231328,105222901,105222458,105231917,105228909,105226532,105225893,105223225,105223758,105224283,105225122,105226003,105231783,105226038,105231616,105223…	159	105223755,105231514,105221814,105224268,105232643,105230870,105224524,105232858,105233406,105227633,105225128,105224799,105232156,105232434,105228191,105231939,105226678,105231621,105226050,105227403,105225764,109579187,105226341,105226613,105233027,105226156,105231160,105230222,105228072,105229014,105231574,105231526,105227428,105228428,105231834,105232888,105223852,105230556,105225238,105223022…
GO:0004499	N,N-dimethylaniline monooxygenase activity	molecular_function	0.54735	1	1	1379	6	9671	0		1	105232888
GO:0019058	viral life cycle	biological_process	0.54841	1	27	1379	176	9671	4	1.05225e+35	23	1.05227e+206
GO:0019205	nucleobase-containing compound kinase activity	molecular_function	0.549	1	7	1379	48	9671	1	105230748	6	1.05225e+53
GO:0042393	histone binding	molecular_function	0.54938	1	1	1379	4	9671	0		1	105224166
GO:0018205	peptidyl-lysine modification	biological_process	0.54998	1	3	1379	17	9671	0		3	1.05232e+26
GO:0009892	negative regulation of metabolic process	biological_process	0.55011	1	9	1379	63	9671	1	105233039	8	1.05227e+71
GO:0042765	GPI-anchor transamidase complex	cellular_component	0.55092	1	2	1379	12	9671	0		2	1.0523e+17
GO:0006323	DNA packaging	biological_process	0.55137	1	5	1379	35	9671	0		5	1.05233e+44
GO:0002161	aminoacyl-tRNA editing activity	molecular_function	0.55176	1	1	1379	4	9671	0		1	105232642
GO:0042180	cellular ketone metabolic process	biological_process	0.55294	1	1	1379	7	9671	0		1	105228853
GO:0009968	negative regulation of signal transduction	biological_process	0.55331	1	1	1379	4	9671	0		1	105222410
GO:0009405	pathogenesis	biological_process	0.5536	1	26	1379	173	9671	5	1.0523e+44	21	1.05234e+188
GO:0008544	epidermis development	biological_process	0.55495	1	1	1379	4	9671	0		1	105225128
GO:0017038	protein import	biological_process	0.55551	1	7	1379	47	9671	2	1.05229e+17	5	1.05233e+44
GO:0001510	RNA methylation	biological_process	0.55605	1	3	1379	21	9671	1	105231744	2	1.05228e+17
GO:0031324	negative regulation of cellular metabolic process	biological_process	0.5564	1	7	1379	49	9671	1	105233039	6	1.0523e+53
GO:0016742	hydroxymethyl-, formyl- and related transferase activity	molecular_function	0.55704	1	1	1379	5	9671	0		1	105225340
GO:0004571	mannosyl-oligosaccharide 1,2-alpha-mannosidase activity	molecular_function	0.55721	1	1	1379	4	9671	0		1	105224273
GO:0015924	mannosyl-oligosaccharide mannosidase activity	molecular_function	0.55721	1	1	1379	4	9671	0		1	105224273
GO:0042775	mitochondrial ATP synthesis coupled electron transport	biological_process	0.55732	1	3	1379	19	9671	2	46575764657570	1	105233750
GO:0009653	anatomical structure morphogenesis	biological_process	0.5578	1	16	1379	102	9671	1	105228903	15	1.05225e+134
GO:0019637	organophosphate metabolic process	biological_process	0.55783	1	44	1379	306	9671	10	1.05231e+85	34	105229678,105222565,105225401,105224404,105233624,105233310,105230872,105232658,105233972,105231381,105227572,105227633,105233025,105232635,105225128,105224844,105227610,105228428,105225021,105224279,105224628,105230222,105232161,105226156,105231958,105227260,105225948,105233750,105231369,105228186,105226437,105223511,105224335,105225320
GO:0005294	neutral L-amino acid secondary active transmembrane transporter activity	molecular_function	0.55925	1	1	1379	4	9671	0		1	105232680
GO:0015175	neutral amino acid transmembrane transporter activity	molecular_function	0.55925	1	1	1379	4	9671	0		1	105232680
GO:0015655	alanine:sodium symporter activity	molecular_function	0.55925	1	1	1379	4	9671	0		1	105232680
GO:0015804	neutral amino acid transport	biological_process	0.55925	1	1	1379	4	9671	0		1	105232680
GO:0022858	alanine transmembrane transporter activity	molecular_function	0.55925	1	1	1379	4	9671	0		1	105232680
GO:0032328	alanine transport	biological_process	0.55925	1	1	1379	4	9671	0		1	105232680
GO:0006551	leucine metabolic process	biological_process	0.55934	1	1	1379	4	9671	0		1	105229494
GO:0009098	leucine biosynthetic process	biological_process	0.55934	1	1	1379	4	9671	0		1	105229494
GO:0008199	ferric iron binding	molecular_function	0.55951	1	1	1379	6	9671	0		1	105223316
GO:0000087	mitotic M phase	biological_process	0.55991	1	1	1379	7	9671	0		1	105227728
GO:0000090	mitotic anaphase	biological_process	0.55991	1	1	1379	7	9671	0		1	105227728
GO:0051322	anaphase	biological_process	0.55991	1	1	1379	7	9671	0		1	105227728
GO:0098763	mitotic cell cycle phase	biological_process	0.55991	1	1	1379	7	9671	0		1	105227728
GO:0009289	pilus	cellular_component	0.56048	1	1	1379	6	9671	0		1	105223778
GO:0019835	cytolysis	biological_process	0.56109	1	4	1379	26	9671	2	1.05228e+17	2	1.05226e+17
GO:0001503	ossification	biological_process	0.56139	1	1	1379	7	9671	1	105226827	0
GO:0016854	racemase and epimerase activity	molecular_function	0.56159	1	2	1379	12	9671	0		2	1.05224e+17
GO:0005654	nucleoplasm	cellular_component	0.56225	1	37	1379	247	9671	12	105223252,105229747,105224429,105225156,105230123,105228909,Novel00238,105226532,Novel00239,105225612,105226038,105222011	25	1.05229e+224
GO:0044451	nucleoplasm part	cellular_component	0.56225	1	37	1379	247	9671	12	105225156,105224429,105230123,105223252,105229747,105225612,105226038,105222011,105228909,Novel00238,105226532,Novel00239	25	1.05224e+224
GO:0034450	ubiquitin-ubiquitin ligase activity	molecular_function	0.56303	1	1	1379	4	9671	0		1	105221772
GO:0015919	peroxisomal membrane transport	biological_process	0.56389	1	1	1379	4	9671	0		1	105226051
GO:0045046	protein import into peroxisome membrane	biological_process	0.56389	1	1	1379	4	9671	0		1	105226051
GO:0006334	nucleosome assembly	biological_process	0.56411	1	2	1379	15	9671	0		2	1.05233e+17
GO:0031497	chromatin assembly	biological_process	0.56411	1	2	1379	15	9671	0		2	1.05233e+17
GO:0034728	nucleosome organization	biological_process	0.56411	1	2	1379	15	9671	0		2	1.05233e+17
GO:0000276	mitochondrial proton-transporting ATP synthase complex, coupling factor F(o)	cellular_component	0.56513	1	3	1379	21	9671	0		3	1.05231e+26
GO:0004140	dephospho-CoA kinase activity	molecular_function	0.56516	1	1	1379	6	9671	1	105225217	0
GO:0008661	1-deoxy-D-xylulose-5-phosphate synthase activity	molecular_function	0.56586	1	1	1379	5	9671	0		1	105233782
GO:0016744	transferase activity, transferring aldehyde or ketonic groups	molecular_function	0.56586	1	1	1379	5	9671	0		1	105233782
GO:0004674	protein serine/threonine kinase activity	molecular_function	0.56604	1	14	1379	90	9671	4	1.05228e+35	10	1.05234e+89
GO:0010506	regulation of autophagy	biological_process	0.56682	1	5	1379	35	9671	2	1.05229e+17	3	1.05227e+26
GO:0097164	ammonium ion metabolic process	biological_process	0.56765	1	1	1379	5	9671	1	105223816	0
GO:0008948	oxaloacetate decarboxylase activity	molecular_function	0.56844	1	2	1379	16	9671	0		2	1.05229e+17
GO:0035725	sodium ion transmembrane transport	biological_process	0.56844	1	2	1379	16	9671	0		2	1.0958e+17
GO:0071436	sodium ion export	biological_process	0.56844	1	2	1379	16	9671	0		2	1.05229e+17
GO:0070403	NAD+ binding	molecular_function	0.56986	1	1	1379	5	9671	0		1	105225746
GO:0018130	heterocycle biosynthetic process	biological_process	0.57059	1	207	1379	1384	9671	48	105231616,105223209,105226038,105231783,105226003,105225122,105227015,105223252,105222729,105222408,105224429,105227097,105233033,105228909,105226532,105222458,105222901,105231917,105231328,105221895,105232092,105224283,105223225,105223758,105225893,Novel00238,105228940,105226934,105225398,105229613,105228854,105231747,105232005,105225156,Novel00217,Novel00239,105234120,105229351,105225612,105232…	159	105222895,105223563,105225648,105233012,105231647,105233624,105223861,105222105,105226062,105224085,105232667,105224140,105222565,105230074,105225259,105230739,105227184,105223774,109579205,105233593,105231605,105223200,105225430,105224070,105229200,105233869,105222202,105225407,105225035,105224279,105229948,105232934,105228916,105233664,105234170,105229327,105232161,105234206,105233310,105232658…
GO:0005351	sugar:proton symporter activity	molecular_function	0.57062	1	1	1379	5	9671	0		1	105231025
GO:0015295	solute:proton symporter activity	molecular_function	0.57062	1	1	1379	5	9671	0		1	105231025
GO:0006665	sphingolipid metabolic process	biological_process	0.57069	1	1	1379	6	9671	0		1	105232409
GO:0006188	IMP biosynthetic process	biological_process	0.57169	1	1	1379	5	9671	0		1	105225128
GO:0046040	IMP metabolic process	biological_process	0.57169	1	1	1379	5	9671	0		1	105225128
GO:0000155	phosphorelay sensor kinase activity	molecular_function	0.57435	1	2	1379	12	9671	0		2	1.05229e+17
GO:0003688	DNA replication origin binding	molecular_function	0.57488	1	1	1379	5	9671	1	105222514	0
GO:0004174	electron-transferring-flavoprotein dehydrogenase activity	molecular_function	0.57522	1	1	1379	5	9671	0		1	105225981
GO:0016649	oxidoreductase activity, acting on the CH-NH group of donors, quinone or similar compound as acceptor	molecular_function	0.57522	1	1	1379	5	9671	0		1	105225981
GO:0005992	trehalose biosynthetic process	biological_process	0.57619	1	1	1379	5	9671	1	105231616	0
GO:0000375	RNA splicing, via transesterification reactions	biological_process	0.57918	1	7	1379	47	9671	2	1.05225e+17	5	1.05229e+44
GO:0016715	oxidoreductase activity, acting on paired donors, with incorporation or reduction of molecular oxygen, reduced ascorbate as one donor, and incorporation of one atom of oxygen	molecular_function	0.57991	1	1	1379	5	9671	0		1	105228784
GO:0051052	regulation of DNA metabolic process	biological_process	0.57999	1	3	1379	19	9671	1	105231921	2	1.05223e+17
GO:0007129	synapsis	biological_process	0.58256	1	1	1379	6	9671	0		1	105230877
GO:0007130	synaptonemal complex assembly	biological_process	0.58256	1	1	1379	6	9671	0		1	105230877
GO:0045143	homologous chromosome segregation	biological_process	0.58256	1	1	1379	6	9671	0		1	105230877
GO:0070192	chromosome organization involved in meiosis	biological_process	0.58256	1	1	1379	6	9671	0		1	105230877
GO:0070193	synaptonemal complex organization	biological_process	0.58256	1	1	1379	6	9671	0		1	105230877
GO:0008565	protein transporter activity	molecular_function	0.58403	1	6	1379	37	9671	1	105228529	5	1.05225e+44
GO:0005667	transcription factor complex	cellular_component	0.58445	1	18	1379	120	9671	6	105229747,105228909,Novel00217,105230123,105225612,105224429	12	1.05226e+107
GO:0006276	plasmid maintenance	biological_process	0.58478	1	1	1379	5	9671	0		1	105229443
GO:0019229	regulation of vasoconstriction	biological_process	0.58499	1	1	1379	5	9671	0		1	105233576
GO:0042310	vasoconstriction	biological_process	0.58499	1	1	1379	5	9671	0		1	105233576
GO:0007126	meiotic nuclear division	biological_process	0.58649	1	2	1379	13	9671	1	105225217	1	105230877
GO:1903046	meiotic cell cycle process	biological_process	0.58649	1	2	1379	13	9671	1	105225217	1	105230877
GO:0046812	host cell surface binding	molecular_function	0.58739	1	1	1379	6	9671	0		1	105225927
GO:0008083	growth factor activity	molecular_function	0.58755	1	6	1379	40	9671	2	1.05225e+17	4	1.05228e+35
GO:0006913	nucleocytoplasmic transport	biological_process	0.5883	1	6	1379	40	9671	2	1.05225e+17	4	1.05234e+35
GO:0016886	ligase activity, forming phosphoric ester bonds	molecular_function	0.59019	1	3	1379	18	9671	0		3	1.05223e+26
GO:0044036	cell wall macromolecule metabolic process	biological_process	0.59088	1	1	1379	5	9671	0		1	105223861
GO:0043462	regulation of ATPase activity	biological_process	0.591	1	1	1379	6	9671	0		1	105229157
GO:0002115	store-operated calcium entry	biological_process	0.59203	1	1	1379	5	9671	0		1	105224268
GO:0051924	regulation of calcium ion transport	biological_process	0.59203	1	1	1379	5	9671	0		1	105224268
GO:2001256	regulation of store-operated calcium entry	biological_process	0.59203	1	1	1379	5	9671	0		1	105224268
GO:0098800	inner mitochondrial membrane protein complex	cellular_component	0.59214	1	8	1379	61	9671	1	105228827	7	1.05234e+62
GO:0000096	sulfur amino acid metabolic process	biological_process	0.5924	1	2	1379	12	9671	0		2	1.05226e+17
GO:0004518	nuclease activity	molecular_function	0.59278	1	25	1379	174	9671	5	1.05225e+44	20	1.05225e+179
GO:0006213	pyrimidine nucleoside metabolic process	biological_process	0.59292	1	1	1379	9	9671	0		1	105230872
GO:0019222	regulation of metabolic process	biological_process	0.59526	1	158	1379	1050	9671	37	105225122,105231616,105222900,105233033,105227097,105222408,105222729,105227015,105223252,105232092,105221895,105231917,105231921,105225893,105223758,105223225,105224283,105226934,105225398,105233039,105228940,105228776,105225156,105232005,105228981,105231747,105225350,105222011,105231320,105232172,105229351,105225833,Novel00239,Novel00217,105231744,105231886,105228314	121	105223200,105231605,105223774,109579205,105227239,105225259,105230739,105232667,105224085,105228283,105228928,105226062,105222105,105223861,105231647,105225648,105234206,105229327,105233664,105228916,105232934,105229948,105228271,105222202,105224070,105229200,105225430,105226567,105233242,105222369,105226813,105227895,105225218,105224166,105225563,105222402,105224228,105228840,105233310,105229294…
GO:0051701	interaction with host	biological_process	0.59587	1	16	1379	109	9671	3	1.05224e+26	13	1.05224e+116
GO:0006793	phosphorus metabolic process	biological_process	0.5961	1	92	1379	610	9671	23	4.65757e+202	69	105233624,105224629,105230411,105223137,105231545,105231381,105233972,105227572,105225710,105233025,105232635,105231997,105223735,105222565,105233232,105224404,105227086,105228186,105227260,105225948,105223511,105226771,105224335,105227610,105231585,105226415,105224844,105227347,105231025,105224628,105224279,105232161,105222161,105225769,105233310,105233210,105232658,105230872,105225696,105232686…
GO:0022904	respiratory electron transport chain	biological_process	0.59673	1	5	1379	36	9671	3	4.65758e+22	2	1.05232e+17
GO:0005186	pheromone activity	molecular_function	0.59797	1	1	1379	5	9671	0		1	105233682
GO:0004176	ATP-dependent peptidase activity	molecular_function	0.59799	1	1	1379	5	9671	0		1	105229440
GO:0034453	microtubule anchoring	biological_process	0.59854	1	3	1379	21	9671	0		3	1.05224e+26
GO:0045595	regulation of cell differentiation	biological_process	0.5986	1	1	1379	5	9671	1	105226827	0
GO:0008645	hexose transport	biological_process	0.59883	1	1	1379	5	9671	0		1	105232223
GO:0012505	endomembrane system	cellular_component	0.60016	1	51	1379	343	9671	11	1.05227e+98	40	105226957,105231025,105228476,105227206,105231585,105222238,105231723,105233237,105229475,105227124,105225168,105231522,105233968,105229951,105227286,105227805,105232225,105230701,105233225,105227011,105232767,105225259,105227239,105223743,105226434,105224268,105227750,105232044,105234156,105233349,105226613,105227098,105224435,105231645,105233681,105225602,105225402,105223861,105233025,105226678
GO:0006013	mannose metabolic process	biological_process	0.60033	1	1	1379	5	9671	1	105230294	0
GO:0051274	beta-glucan biosynthetic process	biological_process	0.60049	1	1	1379	6	9671	0		1	105225922
GO:0006338	chromatin remodeling	biological_process	0.60079	1	3	1379	19	9671	1	105231534	2	1.05226e+17
GO:0032990	cell part morphogenesis	biological_process	0.60132	1	5	1379	32	9671	0		5	1.05227e+44
GO:0048858	cell projection morphogenesis	biological_process	0.60132	1	5	1379	32	9671	0		5	1.05227e+44
GO:0046434	organophosphate catabolic process	biological_process	0.60219	1	2	1379	13	9671	0		2	1.05225e+17
GO:0015074	DNA integration	biological_process	0.60311	1	5	1379	34	9671	3	1.05223e+26	2	1.05227e+17
GO:0042127	regulation of cell proliferation	biological_process	0.60396	1	1	1379	6	9671	0		1	105225340
GO:0006470	protein dephosphorylation	biological_process	0.60499	1	7	1379	44	9671	2	1.05231e+17	5	1.05233e+44
GO:0005777	peroxisome	cellular_component	0.60574	1	5	1379	32	9671	1	105222408	4	1.05226e+35
GO:0042579	microbody	cellular_component	0.60574	1	5	1379	32	9671	1	105222408	4	1.05226e+35
GO:0051225	spindle assembly	biological_process	0.60739	1	1	1379	6	9671	1	105224429	0
GO:0006935	chemotaxis	biological_process	0.60798	1	6	1379	40	9671	0		6	1.05224e+53
GO:0070070	proton-transporting V-type ATPase complex assembly	biological_process	0.60907	1	1	1379	7	9671	0		1	105227894
GO:0070072	vacuolar proton-transporting V-type ATPase complex assembly	biological_process	0.60907	1	1	1379	7	9671	0		1	105227894
GO:0007275	multicellular organismal development	biological_process	0.61145	1	23	1379	151	9671	12	1.05223e+107	11	1.05222e+98
GO:0000272	polysaccharide catabolic process	biological_process	0.61283	1	1	1379	6	9671	1	105223987	0
GO:0008716	D-alanine-D-alanine ligase activity	molecular_function	0.61488	1	1	1379	5	9671	0		1	105222325
GO:0004315	3-oxoacyl-[acyl-carrier-protein] synthase activity	molecular_function	0.61507	1	1	1379	5	9671	0		1	105223876
GO:0008374	O-acyltransferase activity	molecular_function	0.61513	1	2	1379	13	9671	0		2	1.05228e+17
GO:0070588	calcium ion transmembrane transport	biological_process	0.61576	1	1	1379	6	9671	0		1	105229928
GO:0009538	photosystem I reaction center	cellular_component	0.61609	1	1	1379	6	9671	0		1	105233687
GO:0048598	embryonic morphogenesis	biological_process	0.61694	1	1	1379	5	9671	1	105228903	0
GO:0072669	tRNA-splicing ligase complex	cellular_component	0.61694	1	1	1379	5	9671	1	105228903	0
GO:0004842	ubiquitin-protein transferase activity	molecular_function	0.61791	1	13	1379	87	9671	3	1.05229e+26	10	1.05231e+89
GO:0019787	ubiquitin-like protein transferase activity	molecular_function	0.61791	1	13	1379	87	9671	3	1.05228e+26	10	1.05224e+89
GO:0042597	periplasmic space	cellular_component	0.61806	1	2	1379	13	9671	0		2	1.05223e+17
GO:0033179	proton-transporting V-type ATPase, V0 domain	cellular_component	0.61859	1	6	1379	41	9671	1	105226906	5	1.05232e+44
GO:0008135	translation factor activity, RNA binding	molecular_function	0.6186	1	7	1379	55	9671	2	1.05231e+17	5	1.05234e+44
GO:0006289	nucleotide-excision repair	biological_process	0.62099	1	2	1379	15	9671	0		2	1.05227e+17
GO:1901981	phosphatidylinositol phosphate binding	molecular_function	0.62245	1	1	1379	6	9671	0		1	105231736
GO:0034061	DNA polymerase activity	molecular_function	0.62268	1	9	1379	63	9671	1	105233413	8	1.05225e+71
GO:0009975	cyclase activity	molecular_function	0.62398	1	4	1379	24	9671	0		4	1.05224e+35
GO:0033588	Elongator holoenzyme complex	cellular_component	0.62564	1	1	1379	7	9671	0		1	105232663
GO:0000226	microtubule cytoskeleton organization	biological_process	0.62748	1	10	1379	71	9671	2	1.05224e+17	8	1.05226e+71
GO:0000922	spindle pole	cellular_component	0.62817	1	2	1379	13	9671	0		2	1.05226e+17
GO:0031419	cobalamin binding	molecular_function	0.62965	1	1	1379	6	9671	0		1	105232686
GO:0005402	cation:sugar symporter activity	molecular_function	0.63058	1	1	1379	6	9671	0		1	105231025
GO:0009512	cytochrome b6f complex	cellular_component	0.63154	1	1	1379	5	9671	1	105230063	0
GO:0007605	sensory perception of sound	biological_process	0.63269	1	1	1379	6	9671	1	105225079	0
GO:0050954	sensory perception of mechanical stimulus	biological_process	0.63269	1	1	1379	6	9671	1	105225079	0
GO:0030077	plasma membrane light-harvesting complex	cellular_component	0.63305	1	1	1379	7	9671	0		1	105228692
GO:0042716	plasma membrane-derived chromatophore	cellular_component	0.63305	1	1	1379	7	9671	0		1	105228692
GO:0042277	peptide binding	molecular_function	0.63654	1	1	1379	7	9671	0		1	105225024
GO:0030246	carbohydrate binding	molecular_function	0.63666	1	7	1379	48	9671	3	1.05224e+26	4	1.05232e+35
GO:0010648	negative regulation of cell communication	biological_process	0.63694	1	1	1379	5	9671	0		1	105222410
GO:0023057	negative regulation of signaling	biological_process	0.63694	1	1	1379	5	9671	0		1	105222410
GO:0007271	synaptic transmission, cholinergic	biological_process	0.6376	1	1	1379	7	9671	1	105229351	0
GO:0022898	regulation of transmembrane transporter activity	biological_process	0.6376	1	1	1379	7	9671	1	105229351	0
GO:0030431	sleep	biological_process	0.6376	1	1	1379	7	9671	1	105229351	0
GO:0032222	regulation of synaptic transmission, cholinergic	biological_process	0.6376	1	1	1379	7	9671	1	105229351	0
GO:0032409	regulation of transporter activity	biological_process	0.6376	1	1	1379	7	9671	1	105229351	0
GO:0032411	positive regulation of transporter activity	biological_process	0.6376	1	1	1379	7	9671	1	105229351	0
GO:0032412	regulation of ion transmembrane transporter activity	biological_process	0.6376	1	1	1379	7	9671	1	105229351	0
GO:0032414	positive regulation of ion transmembrane transporter activity	biological_process	0.6376	1	1	1379	7	9671	1	105229351	0
GO:0034235	GPI anchor binding	molecular_function	0.6376	1	1	1379	7	9671	1	105229351	0
GO:0034762	regulation of transmembrane transport	biological_process	0.6376	1	1	1379	7	9671	1	105229351	0
GO:0034764	positive regulation of transmembrane transport	biological_process	0.6376	1	1	1379	7	9671	1	105229351	0
GO:0034765	regulation of ion transmembrane transport	biological_process	0.6376	1	1	1379	7	9671	1	105229351	0
GO:0034767	positive regulation of ion transmembrane transport	biological_process	0.6376	1	1	1379	7	9671	1	105229351	0
GO:0043266	regulation of potassium ion transport	biological_process	0.6376	1	1	1379	7	9671	1	105229351	0
GO:0043268	positive regulation of potassium ion transport	biological_process	0.6376	1	1	1379	7	9671	1	105229351	0
GO:0043270	positive regulation of ion transport	biological_process	0.6376	1	1	1379	7	9671	1	105229351	0
GO:1901016	regulation of potassium ion transmembrane transporter activity	biological_process	0.6376	1	1	1379	7	9671	1	105229351	0
GO:1901018	positive regulation of potassium ion transmembrane transporter activity	biological_process	0.6376	1	1	1379	7	9671	1	105229351	0
GO:1901379	regulation of potassium ion transmembrane transport	biological_process	0.6376	1	1	1379	7	9671	1	105229351	0
GO:1901381	positive regulation of potassium ion transmembrane transport	biological_process	0.6376	1	1	1379	7	9671	1	105229351	0
GO:1903818	positive regulation of voltage-gated potassium channel activity	biological_process	0.6376	1	1	1379	7	9671	1	105229351	0
GO:1904062	regulation of cation transmembrane transport	biological_process	0.6376	1	1	1379	7	9671	1	105229351	0
GO:1904064	positive regulation of cation transmembrane transport	biological_process	0.6376	1	1	1379	7	9671	1	105229351	0
GO:2001257	regulation of cation channel activity	biological_process	0.6376	1	1	1379	7	9671	1	105229351	0
GO:2001259	positive regulation of cation channel activity	biological_process	0.6376	1	1	1379	7	9671	1	105229351	0
GO:0003713	transcription coactivator activity	molecular_function	0.6378	1	1	1379	7	9671	0		1	105222369
GO:0004497	monooxygenase activity	molecular_function	0.63802	1	4	1379	29	9671	1	105228200	3	1.05232e+26
GO:0071555	cell wall organization	biological_process	0.63844	1	1	1379	7	9671	1	105226906	0
GO:0005876	spindle microtubule	cellular_component	0.63936	1	1	1379	8	9671	0		1	105227728
GO:0044452	nucleolar part	cellular_component	0.64001	1	1	1379	7	9671	0		1	105222554
GO:0007265	Ras protein signal transduction	biological_process	0.64153	1	5	1379	30	9671	0		5	1.05229e+44
GO:0046578	regulation of Ras protein signal transduction	biological_process	0.64153	1	5	1379	30	9671	0		5	1.05226e+44
GO:0004312	fatty acid synthase activity	molecular_function	0.64213	1	1	1379	6	9671	0		1	105223876
GO:0016755	transferase activity, transferring amino-acyl groups	molecular_function	0.64231	1	2	1379	14	9671	0		2	1.05224e+17
GO:0016829	lyase activity	molecular_function	0.64324	1	27	1379	196	9671	3	1.05229e+26	24	1.05224e+215
GO:0051169	nuclear transport	biological_process	0.64403	1	6	1379	42	9671	2	1.05225e+17	4	1.05226e+35
GO:0008653	lipopolysaccharide metabolic process	biological_process	0.64451	1	1	1379	6	9671	0		1	105227961
GO:0009103	lipopolysaccharide biosynthetic process	biological_process	0.64451	1	1	1379	6	9671	0		1	105227961
GO:0043066	negative regulation of apoptotic process	biological_process	0.64472	1	2	1379	15	9671	0		2	1.05227e+17
GO:0043069	negative regulation of programmed cell death	biological_process	0.64472	1	2	1379	15	9671	0		2	1.05232e+17
GO:0060548	negative regulation of cell death	biological_process	0.64472	1	2	1379	15	9671	0		2	1.05227e+17
GO:0055036	virion membrane	cellular_component	0.64477	1	1	1379	6	9671	0		1	105232175
GO:0044085	cellular component biogenesis	biological_process	0.6452	1	55	1379	388	9671	13	1.05229e+116	42	105224868,105230038,105222554,105228536,105226437,105233071,105223188,105225353,105232579,105225909,105230179,105228450,105225235,105231913,105223778,105230303,105230877,105229948,105232704,105224135,105225066,105231025,105232680,105225507,105227430,105226051,105225246,105227810,105229790,105222663,105223861,105222105,105223185,105224271,105226504,105227894,105223774,105225922,105227574,105232540…
GO:0000428	DNA-directed RNA polymerase complex	cellular_component	0.64549	1	18	1379	124	9671	7	1.0523e+62	11	1.05226e+98
GO:0030880	RNA polymerase complex	cellular_component	0.64549	1	18	1379	124	9671	7	1.05224e+62	11	1.05232e+98
GO:0055029	nuclear DNA-directed RNA polymerase complex	cellular_component	0.64549	1	18	1379	124	9671	7	1.0523e+62	11	1.05222e+98
GO:0045156	electron transporter, transferring electrons within the cyclic electron transport pathway of photosynthesis activity	molecular_function	0.64657	1	1	1379	6	9671	0		1	105228692
GO:0004869	cysteine-type endopeptidase inhibitor activity	molecular_function	0.64661	1	1	1379	8	9671	0		1	105223700
GO:0070071	proton-transporting two-sector ATPase complex assembly	biological_process	0.64669	1	1	1379	8	9671	0		1	105227894
GO:0005834	heterotrimeric G-protein complex	cellular_component	0.64684	1	1	1379	6	9671	1	105222676	0
GO:0009898	cytoplasmic side of plasma membrane	cellular_component	0.64684	1	1	1379	6	9671	1	105222676	0
GO:0019897	extrinsic component of plasma membrane	cellular_component	0.64684	1	1	1379	6	9671	1	105222676	0
GO:0031234	extrinsic component of cytoplasmic side of plasma membrane	cellular_component	0.64684	1	1	1379	6	9671	1	105222676	0
GO:0098552	side of membrane	cellular_component	0.64684	1	1	1379	6	9671	1	105222676	0
GO:0098562	cytoplasmic side of membrane	cellular_component	0.64684	1	1	1379	6	9671	1	105222676	0
GO:0015932	nucleobase-containing compound transmembrane transporter activity	molecular_function	0.64834	1	2	1379	15	9671	0		2	1.05222e+17
GO:0015721	bile acid and bile salt transport	biological_process	0.64891	1	1	1379	6	9671	0		1	105227055
GO:0015850	organic hydroxy compound transport	biological_process	0.64891	1	1	1379	6	9671	0		1	105227055
GO:0046982	protein heterodimerization activity	molecular_function	0.64891	1	1	1379	6	9671	0		1	105227055
GO:0006796	phosphate-containing compound metabolic process	biological_process	0.64945	1	90	1379	605	9671	23	1.05229e+202	67	105233210,105233310,105232658,105230872,105223805,105225128,105225563,105226051,105222885,105227633,105225696,105232686,105225401,105229678,105232048,105230355,105233252,105222106,105226437,105231369,105233750,105222431,105223106,105231460,105225320,105224957,105228428,105225021,105229147,105231958,105229517,105222430,105226156,105230222,105227422,105230411,105223137,105231545,105233624,105224629…
GO:0006413	translational initiation	biological_process	0.64947	1	3	1379	22	9671	0		3	1.05233e+26
GO:0006897	endocytosis	biological_process	0.64981	1	2	1379	13	9671	1	105231592	1	105222410
GO:0005991	trehalose metabolic process	biological_process	0.64995	1	1	1379	6	9671	1	105231616	0
GO:0019082	viral protein processing	biological_process	0.65001	1	1	1379	6	9671	0		1	105226935
GO:0008272	sulfate transport	biological_process	0.65023	1	2	1379	13	9671	2	1.05229e+17	0
GO:0015116	sulfate transmembrane transporter activity	molecular_function	0.65023	1	2	1379	13	9671	2	1.05231e+17	0
GO:0044423	virion part	cellular_component	0.65171	1	42	1379	295	9671	9	105223040,105228594,105222729,105222408,105225527,Novel00336,105226827,105226934,105233402	33	105228643,105225744,105232175,105225239,105229693,105227875,105230281,105227206,105228916,105225988,105228856,105232119,105232381,105225103,105227125,105231913,105223137,105225927,105231545,105227098,105228436,105231259,105222840,105229228,105222755,105225056,105224732,105224362,105226933,105231781,105227086,105226611,105232008
GO:2001057	reactive nitrogen species metabolic process	biological_process	0.65219	1	1	1379	7	9671	0		1	105232223
GO:0030269	tetrahydromethanopterin S-methyltransferase activity	molecular_function	0.65245	1	2	1379	14	9671	0		2	1.05224e+17
GO:0042086	5-methyl-5,6,7,8-tetrahydromethanopterin-dependent methyltransferase activity	molecular_function	0.65245	1	2	1379	14	9671	0		2	1.05224e+17
GO:0006959	humoral immune response	biological_process	0.65281	1	1	1379	6	9671	0		1	105225430
GO:0042381	hemolymph coagulation	biological_process	0.65281	1	1	1379	6	9671	0		1	105225430
GO:0030054	cell junction	cellular_component	0.65299	1	3	1379	20	9671	2	1.05231e+17	1	105227158
GO:0004814	arginine-tRNA ligase activity	molecular_function	0.65356	1	1	1379	6	9671	0		1	105226926
GO:0006420	arginyl-tRNA aminoacylation	biological_process	0.65356	1	1	1379	6	9671	0		1	105226926
GO:0000049	tRNA binding	molecular_function	0.65357	1	2	1379	14	9671	0		2	1.05232e+17
GO:0005337	nucleoside transmembrane transporter activity	molecular_function	0.6539	1	1	1379	7	9671	0		1	105222259
GO:0000145	exocyst	cellular_component	0.65411	1	2	1379	14	9671	1	105222876	1	105227505
GO:0065008	regulation of biological quality	biological_process	0.65464	1	34	1379	252	9671	4	1.0523e+35	30	105231568,105229290,105233216,105227959,105225745,105232121,105225402,105228920,105223088,105223316,105223743,105231566,105223555,105223186,105226424,105222245,105225841,105229046,105224030,105222839,105223182,105225430,105233167,105228681,105224259,105227124,105233687,105229475,105234082,105233576
GO:0015749	monosaccharide transport	biological_process	0.65485	1	1	1379	6	9671	0		1	105232223
GO:0035306	positive regulation of dephosphorylation	biological_process	0.6551	1	1	1379	6	9671	1	105222900	0
GO:0035307	positive regulation of protein dephosphorylation	biological_process	0.6551	1	1	1379	6	9671	1	105222900	0
GO:0071595	Nem1-Spo7 phosphatase complex	cellular_component	0.6551	1	1	1379	6	9671	1	105222900	0
GO:0002682	regulation of immune system process	biological_process	0.65544	1	4	1379	27	9671	1	105229085	3	1.05229e+26
GO:0010038	response to metal ion	biological_process	0.65566	1	2	1379	14	9671	0		2	1.05231e+17
GO:0016634	oxidoreductase activity, acting on the CH-CH group of donors, oxygen as acceptor	molecular_function	0.65665	1	2	1379	13	9671	0		2	1.05224e+17
GO:0033218	amide binding	molecular_function	0.65704	1	1	1379	8	9671	0		1	105225024
GO:0016108	tetraterpenoid metabolic process	biological_process	0.6571	1	4	1379	27	9671	0		4	1.05229e+35
GO:0016109	tetraterpenoid biosynthetic process	biological_process	0.6571	1	4	1379	27	9671	0		4	1.05222e+35
GO:0016116	carotenoid metabolic process	biological_process	0.6571	1	4	1379	27	9671	0		4	1.05229e+35
GO:0016117	carotenoid biosynthetic process	biological_process	0.6571	1	4	1379	27	9671	0		4	1.05229e+35
GO:0016272	prefoldin complex	cellular_component	0.65724	1	2	1379	21	9671	0		2	1.05229e+17
GO:0001076	transcription factor activity, RNA polymerase II transcription factor binding	molecular_function	0.65837	1	14	1379	103	9671	3	1.05225e+26	11	1.05232e+98
GO:0001104	RNA polymerase II transcription cofactor activity	molecular_function	0.65837	1	14	1379	103	9671	3	1.05225e+26	11	1.05232e+98
GO:0050776	regulation of immune response	biological_process	0.6584	1	3	1379	19	9671	1	105229085	2	1.05229e+17
GO:0016051	carbohydrate biosynthetic process	biological_process	0.65879	1	9	1379	64	9671	2	1.05231e+17	7	1.05231e+62
GO:0009615	response to virus	biological_process	0.65961	1	3	1379	23	9671	0		3	1.05224e+26
GO:0003677	DNA binding	molecular_function	0.65969	1	175	1379	1182	9671	46	105227023,105232528,105228854,105228981,105232005,105232633,105222922,105227937,105222533,105226934,105225785,105228314,105231886,105222514,105229676,105226308,105230085,105224301,105232172,105228827,105225350,105230338,105231744,Novel00239,105229351,105234120,105225625,105227097,105233033,105232490,105227015,105222729,105231060,105231616,105222805,105223758,105227843,105225893,105226145,10522428…	129	105230877,105232443,105226957,105226759,105227055,105231502,105232410,105223929,105227377,105228003,105232579,105223535,105227371,105227549,105223304,105225261,105226963,105228658,105231603,105230438,105227811,105230293,105224435,105228949,105228081,105229853,105233681,105223647,105225589,105231997,105231162,105223305,105231047,105225529,105227428,105233478,105223020,105222771,105231526,105230222…
GO:0010605	negative regulation of macromolecule metabolic process	biological_process	0.6597	1	7	1379	53	9671	1	105233039	6	1.0523e+53
GO:0016477	cell migration	biological_process	0.66072	1	1	1379	6	9671	1	105230940	0
GO:0030334	regulation of cell migration	biological_process	0.66072	1	1	1379	6	9671	1	105230940	0
GO:0002252	immune effector process	biological_process	0.66074	1	2	1379	17	9671	1	105226908	1	105232381
[truncated: 826 more rows]

## Sheet: 5-8 h vs 0-1 h
GO_accession	Description	Term_type	Over_represented_pValue	Corrected_pValue	DEG_item	DEG_list	Bg_item	Bg_list	Up	Up_Gene_names	Down	Down_Gene_names
GO:0016740	transferase activity	molecular_function	4.0261e-08	0.00017723	493	2605	1447	9671	205	105230224,105233413,105229737,105231227,105222408,105228150,105223991,105223573,105226487,105229303,105234252,105232856,105230687,105226564,105228536,105226613,105231768,105224601,105228807,105231315,105225122,105231843,105224725,105223094,105232171,105225625,105229225,105232328,105232198,105229934,105229389,109579516,105230115,105233087,105222872,105226144,105225667,105228722,105227740,105226084…	288	105230355,105225235,105227791,105226857,105223721,105232613,105231953,105222330,105224816,105232347,105223735,105222305,105226415,105230343,105230074,105222257,105227507,105230466,105225031,105222665,105224279,105223451,105224603,105231460,105226456,105226853,105225343,105232103,105228305,105230411,105223774,105231547,105228333,105223267,105228928,105227302,105233388,105234131,105228609,105221812…
GO:0022613	ribonucleoprotein complex biogenesis	biological_process	4.5204e-05	0.085502	37	2605	76	9671	25	1.05226e+224	12	1.05226e+107
GO:0042254	ribosome biogenesis	biological_process	7.7514e-05	0.085502	34	2605	70	9671	23	1.05234e+206	11	1.05234e+98
GO:0003723	RNA binding	molecular_function	8.207e-05	0.085502	140	2605	378	9671	71	105230667,105224475,105231560,105228896,105229725,105224193,105224531,105228643,105225842,105225430,105228171,105231625,105233773,105226116,105228459,105230572,105222520,105223796,105222391,105227022,105230103,105228964,105228014,105229667,105230575,105226455,105227129,105227550,105225023,105233466,105224474,105230559,105232610,105228639,105230677,105224955,105222871,105230424,105229610,105231036…	69	105233718,105227612,105231485,105225353,105221914,105232261,105232680,105229482,105222794,105229663,105231371,105233173,105230757,105231691,105227211,105226569,105230209,105222666,105224994,Novel00017,105227895,105228364,105225206,105233156,105229082,105227630,105224885,105233818,105224488,105228358,105226589,105230678,105225184,105227669,105229045,105232033,105231848,105223312,105231430,10523202…
GO:0005622	intracellular	cellular_component	9.7118e-05	0.085502	747	2605	2446	9671	372	105230559,105225818,105222038,105222729,105232825,105230338,105232583,105230695,105226243,105228730,105230090,105226496,105229521,105228314,105230472,105233068,105232556,105225931,105229444,105225997,105231471,105223252,105232075,105230494,105228171,105233415,105231091,105223305,105229357,105227937,105229002,105231747,105232100,105231536,105234277,105230103,105228904,105224256,105225414,105227979…	375	105224479,105233478,Novel00293,105223895,105226258,105232156,105223340,105228087,105232584,105223196,105231691,105224733,105225711,105231366,105229663,105228450,105228998,105234015,105229397,105222325,105226341,105223342,105226291,105233406,105229198,105222370,105225402,105224140,105230462,105233156,105223022,105228956,105223423,105227805,105229224,105224178,105229168,105225114,105223869,10522478…
GO:0003676	nucleic acid binding	molecular_function	0.00020087	0.13563	561	2605	1770	9671	343	105228075,105230667,105228896,105223456,105231271,105228014,105230575,105229667,105223796,105222074,105227022,105226041,105230557,105232783,105231247,105228964,105231694,105233587,105229612,105232797,105228447,105229887,105232610,105226455,105226861,105232060,105227129,105225023,105225896,105228658,105224268,105229300,105226526,105222822,105222249,105232490,105230258,105226092,105230677,105221989…	218	105230642,105231485,109579487,105223222,105229021,105233718,105225335,105227407,105226940,105226698,105233216,105227895,105224085,105223503,109579819,105227211,105223115,105226943,105225128,105223336,105230829,105231754,105232848,105231848,105228358,105231975,105226986,105230079,105234086,105230556,105230853,105230571,105225852,105226181,105230074,105229339,105228905,105230602,105223795,105227368…
GO:0044424	intracellular part	cellular_component	0.00021567	0.13563	721	2605	2370	9671	361	105228904,105230103,105234277,105225414,105224256,105229002,105227937,105231536,105232100,105231747,105231091,105229357,105223305,105223252,105231471,105225997,105229444,105233415,105228171,105230494,105232075,105232556,105233068,105230472,105225931,105229521,105226496,105230090,105228314,105230695,105232583,105230338,105232825,105222729,105228730,105226243,105225818,105230559,105222038,105231896…	360	105229058,105225814,105222772,105225238,105224788,105223869,105226062,105223199,105229224,105227805,105225114,105229168,105224178,105228956,105223423,105222370,105229198,105223022,105233156,105230462,105224140,105225402,105222325,105229397,105233406,105226291,105223342,105225711,105224733,105231691,105234015,105228998,105228450,105229663,105231366,105232156,105223895,105226258,Novel00293,10522447…
GO:0006066	alcohol metabolic process	biological_process	0.00031783	0.17488	11	2605	15	9671	6	1.05227e+53	5	1.05222e+44
GO:0005634	nucleus	cellular_component	0.00042638	0.18888	355	2605	1081	9671	190	105229220,105222200,105230344,105228253,105230503,105232633,105231232,105224658,105224592,105231557,105222514,105223243,105230617,105231921,105226741,105224504,105226173,105224868,105231519,105223200,105232563,105232808,105231511,105231577,105230016,105228665,105224424,105226664,105228407,105232604,105230762,105229823,105224429,105225517,109579435,105228426,105230405,105226930,105230389,105226419…	165	105233862,105233666,105231781,105233035,105229969,105225648,105222277,105228739,105229908,105223755,105226842,105227258,105227641,105228415,105225063,105229038,105222673,105222213,105222652,105228740,105231706,105230643,105228522,105231078,105225008,105226821,105227554,105232020,105232064,105222554,105222708,105230969,105232401,105228944,105231408,105221777,105230531,105224345,105231963,105224983…
GO:0016879	ligase activity, forming carbon-nitrogen bonds	molecular_function	0.00042909	0.18888	24	2605	43	9671	14	1.05222e+125	10	1.05229e+89
GO:0008610	lipid biosynthetic process	biological_process	0.0004767	0.19077	68	2605	170	9671	23	1.05224e+206	45	105229963,105222569,105232635,105224466,105228881,105227610,105225105,105223572,105226893,105228651,105233389,105227883,105233782,105231095,105223559,105226696,105228945,105230627,105227468,105233025,105226295,105233666,105233084,105224509,105224939,105226408,105223876,105223668,105222356,105225068,105234158,105228786,105232841,105231351,105226168,105227973,105227744,105226742,105228969,105226693…
GO:0016746	transferase activity, transferring acyl groups	molecular_function	0.0005512	0.2022	66	2605	164	9671	25	1.05227e+224	41	105224137,105228718,105223749,105228988,105225105,105224252,105226893,105233818,105228305,105232103,105231673,105223559,105226643,105226442,105225558,105223876,105226865,105224939,105224509,105230765,105223852,105232107,105234158,105233961,109579194,105229763,105223668,105231093,105227973,105222824,105226010,105226742,105222480,105226932,105233388,105227300,105230576,105225107,105232601,105225108…
GO:0004535	poly(A)-specific ribonuclease activity	molecular_function	0.00079527	0.26767	7	2605	8	9671	4	1.05232e+35	3	1.05229e+26
GO:0006633	fatty acid biosynthetic process	biological_process	0.00085678	0.26767	12	2605	18	9671	2	1.05224e+17	10	1.05225e+89
GO:0005488	binding	molecular_function	0.00093353	0.26767	1651	2605	5667	9671	804	105226741,105222813,105233381,105230628,105223200,105232563,105225428,105231312,105232405,105226909,105233845,105223223,105224429,105230762,105227729,105232662,105223918,105230503,Novel00081,105228107,105231197,105227820,105233344,105231343,105233681,105226093,105233083,105227833,105223243,105230617,105224222,105222587,105231159,105229269,105230879,105225454,105226904,105230647,105230189,10522993…	847	105231058,105231095,105228676,105233479,105229200,105233077,105229807,105232634,105227489,105231585,105229586,105228415,105227063,105226643,105223622,105227531,105231013,105231155,105228784,105226294,105232686,105222201,105228121,105223747,105221979,109579194,105232064,105227486,105230051,105226124,105232625,105229647,105228180,105230075,105231333,105234239,105224016,105221776,105227984,105233183…
GO:0006396	RNA processing	biological_process	0.0009729	0.26767	130	2605	361	9671	68	105227464,105227614,105232610,105228260,105223955,105225023,105223205,105233686,105226496,105229394,105224740,105224190,105225217,105223660,105228171,105225430,105230572,105223086,105228896,105233693,105233033,105230667,105228643,105222008,105229899,105226448,105222345,105225883,105228925,105226112,105229436,105227102,105232714,105229373,105234277,105230103,105222200,105226132,105230592,105231967…	62	105232441,105224994,105228855,105228998,105228105,105227211,105228949,105226185,105233156,105231754,105228881,105231287,105226053,105230035,105228519,105228436,105223268,105223182,105233862,105223170,105227814,105234136,105227629,105228945,105232072,105222330,105229010,105229969,105222178,105225235,105222262,105223245,105223774,105223185,105231460,105232634,105231585,105228415,105228306,105228428…
GO:0006364	rRNA processing	biological_process	0.0011534	0.28208	24	2605	49	9671	15	1.05231e+134	9	1.05226e+80
GO:0016072	rRNA metabolic process	biological_process	0.0011534	0.28208	24	2605	49	9671	15	1.05229e+134	9	1.05225e+80
GO:0007166	cell surface receptor signaling pathway	biological_process	0.0013471	0.28644	35	2605	75	9671	18	1.05222e+161	17	1.05229e+152
GO:0044237	cellular metabolic process	biological_process	0.0014813	0.28644	1031	2605	3495	9671	508	105231077,105233555,105228132,105228803,105230572,105228725,105223870,105232940,105223086,105226448,105228643,105224892,105222008,105230945,4657570,105221991,105228192,105230732,105229259,105229748,105222255,105226233,109579649,105228762,105228728,105223205,105225463,105225930,105226639,105228067,105225217,105230424,105229153,105222268,105231616,105229014,105226419,105229306,105229767,105229269,1…	523	105229793,105233742,105234144,105223035,105229079,105227134,109579270,105231968,105223693,105232673,105223268,105227227,105229482,105233497,105232048,105222744,105231405,105221777,105227055,105233173,105224888,105226300,105228949,105230057,105229933,105231939,105226763,105224713,105228364,105225105,105232161,105231964,105232424,105227984,105233624,105231047,105230953,105228969,105229447,105228786…
GO:0072330	monocarboxylic acid biosynthetic process	biological_process	0.001622	0.28644	13	2605	21	9671	2	1.05224e+17	11	1.05224e+98
GO:0043226	organelle	cellular_component	0.0016943	0.28644	601	2605	1989	9671	307	105232983,105230101,105233606,105228808,105225612,105226112,105224166,105233611,105233484,105223424,105234009,105221992,105222345,105232904,105231625,105221892,105224058,105229443,105225524,105222364,105231156,105227868,105225535,105224528,105225544,105223955,105232843,105227291,105229830,105228957,105225337,109579877,105227614,105221950,105226150,105226851,105226846,105222339,105222218,105231803…	294	105223668,105223182,105230348,105225218,105232540,105230244,105226683,105232083,105233225,105227973,105227710,105230435,105222663,105227115,105228924,105233430,105230716,105232897,105224925,105227630,105231756,105228745,105230209,105231963,105231408,105233314,105224994,105232020,105222554,105232401,105228944,105222238,105226474,105231502,105229169,105233781,105222859,105230643,105231706,105225008…
GO:0043229	intracellular organelle	cellular_component	0.0017145	0.28644	594	2605	1966	9671	305	105228314,105226496,105230090,105229521,105225931,105232556,105233068,105230472,105222038,105228730,105226243,105232583,105230695,105232825,105222729,105230338,105232100,105231536,105231747,105229002,105224256,105225414,105228904,105230103,105234277,105232075,105230494,105231471,105225997,105229444,105223252,105229357,105223305,105231091,105224929,105228744,105222530,105222916,105233955,105233273…	289	105233406,105226291,105223342,105229397,105230462,105223022,105233156,105225402,105224140,105229198,105228087,105223196,105223340,105223895,105226258,105232156,105233478,105224479,105234015,105228998,105231366,105229663,105225711,105231691,105224733,105226062,105223199,105223869,105222772,105225238,105225814,105229058,105223423,105228956,105229168,105225114,105224178,105229224,105227805,105223899…
GO:0003743	translation initiation factor activity	molecular_function	0.0017334	0.28644	17	2605	32	9671	11	1.05226e+98	6	1.05228e+53
GO:0005623	cell	cellular_component	0.0017358	0.28644	786	2605	2633	9671	384	105228728,105226176,105233686,105225930,105225217,105233757,105226845,105228067,105226639,105227284,105229153,105230424,105230732,105232160,105230855,105233390,105229748,105230775,105228762,105226233,105233466,105223426,105225883,105230945,105226796,105222962,105234127,105228857,105232689,Novel00217,105225788,105224694,105231407,105233555,105228803,105233909,105234232,105233033,105232940,10522872…	402	105229933,105233616,105228843,105225542,105228949,105226300,105222110,105224488,105225177,105232225,105222282,105231939,105226046,105232161,105225105,105223396,105226950,105228364,105233962,105227546,105232424,105225982,105225129,105225470,105229082,105221777,105230531,105224345,105224983,105227852,105226759,105227055,105224904,105230621,105230166,105226056,105223559,105224888,105232673,105229049…
GO:0044464	cell part	cellular_component	0.0017358	0.28644	786	2605	2633	9671	384	105230090,105226496,105229521,105228314,105233068,105232556,105230472,105225931,105225818,105230559,105222038,105232583,105230695,105222729,105232825,105230338,105228730,105226243,105229002,105227937,105232100,105231536,105223944,105231747,105228904,105230103,105234277,105224256,105225414,105229444,105225997,105231471,105223252,105228171,105233415,105232075,105230494,105231091,105229357,105223305…	402	105226341,105229397,105222325,105226291,105233406,105223342,105222370,105229198,105230462,105233156,105223022,105225402,105224140,105226258,105223895,105232156,105224479,105233478,Novel00293,105232584,105228087,105223196,105223340,105222026,105225711,105231691,105224733,105228998,105234015,105231366,105229663,105228450,105224788,105222794,105223869,105223199,105226062,105229058,105225238,10522277…
GO:0034470	ncRNA processing	biological_process	0.0018	0.28644	75	2605	198	9671	41	105222200,105227614,105227464,105228260,105223174,105228185,105229401,105225023,105223205,105224757,105233686,105229394,105224190,105224740,105224209,105224601,105224909,105228536,105228171,105231744,105223188,105225430,105222384,105230572,105222593,105228542,105223086,105233033,105230667,105233693,105222008,105229899,105228925,105225883,105229436,105230706,105228847,105224843,105227102,105229373…	34	105232441,105234136,105227629,105228945,105232072,105228998,105222330,105225235,105223774,105222262,105223185,105226185,105231754,105232634,105231287,105228881,105226053,105230035,105228306,105231848,105228358,105228436,105228333,105226326,105225662,105223723,105231574,105223110,105223268,105226735,105222418,105222554,105222356,105223452
GO:0016881	acid-amino acid ligase activity	molecular_function	0.001822	0.28644	11	2605	16	9671	5	1.05233e+44	6	1.05229e+53
GO:0007219	Notch signaling pathway	biological_process	0.0019044	0.28907	11	2605	17	9671	9	1.05222e+80	2	1.05226e+17
GO:0097159	organic cyclic compound binding	molecular_function	0.0021618	0.30697	838	2605	2758	9671	446	105233390,105224474,105229259,105234039,105230732,105226107,105233466,105232013,105222255,105227550,105229298,105227843,105230205,105224924,105225930,105232528,105226091,105224064,105225369,105225463,105228086,105233686,105222095,105230424,105222871,105225862,105225217,105226639,105228639,105231149,105226822,105228067,105228459,105222520,105230572,105233188,105233116,105228132,105233773,105233361…	392	105226759,105224983,105227055,105227906,105224888,105223559,105233173,105224488,105222282,105225542,105228949,105227613,105227546,105232424,105229082,105224885,105224881,105223396,105228364,109579750,105230470,105232431,105234144,105228975,105222917,105226858,105222402,105233742,105227612,105227134,105226098,105227595,105221907,105230728,105228436,105230234,105229482,105227227,105229049,105224031…
GO:1901363	heterocyclic compound binding	molecular_function	0.0021618	0.30697	838	2605	2758	9671	446	105228086,105233686,105226091,105232528,105225930,105225463,105224064,105225369,105225862,105225217,105222871,105226822,105228067,105228639,105226639,105231149,105222095,105230424,105234039,105230732,105226107,105233390,105229259,105224474,105227843,105230205,105224924,105233466,105229298,105227550,105232013,105222255,105231533,105227845,105223915,105232078,105230945,105226796,105222962,105221991…	392	105225542,105228949,105224488,105222282,105224881,105223396,105228364,105227546,105232424,105227613,105224885,105229082,105224983,105226759,105227906,105227055,105233173,105223559,105224888,105229049,105224031,105231968,105229482,105227227,105227140,105223010,105228975,105234144,105222917,105230470,105232431,105233742,105222402,105226858,109579750,105228436,105230728,105221907,105230234,105227612…
GO:0042157	lipoprotein metabolic process	biological_process	0.0026808	0.36877	26	2605	54	9671	9	1.05229e+80	17	1.05224e+152
GO:0005976	polysaccharide metabolic process	biological_process	0.0029236	0.3835	17	2605	32	9671	9	1.05234e+80	8	Novel00274,105226894,105230768,105227973,105226759,105231209,105232598,105223312
GO:0007423	sensory organ development	biological_process	0.0030676	0.3835	5	2605	6	9671	5	1.05224e+44	0
GO:0004713	protein tyrosine kinase activity	molecular_function	0.0031046	0.3835	11	2605	17	9671	1	105231625	10	1.05225e+89
GO:0008654	phospholipid biosynthetic process	biological_process	0.0031363	0.3835	27	2605	57	9671	9	1.05229e+80	18	1.05224e+161
GO:0051920	peroxiredoxin activity	molecular_function	0.0039115	0.46537	7	2605	11	9671	3	1.05234e+26	4	1.05234e+35
GO:0016627	oxidoreductase activity, acting on the CH-CH group of donors	molecular_function	0.0050014	0.57938	31	2605	72	9671	11	1.05224e+98	20	1.05227e+179
GO:1901615	organic hydroxy compound metabolic process	biological_process	0.0052495	0.58121	13	2605	23	9671	8	1.05222e+71	5	1.05223e+44
GO:0016667	oxidoreductase activity, acting on a sulfur group of donors	molecular_function	0.0052813	0.58121	27	2605	63	9671	10	1.05228e+89	17	1.05233e+152
GO:0006575	cellular modified amino acid metabolic process	biological_process	0.0058253	0.62544	16	2605	32	9671	8	1.05226e+71	8	1.05232e+71
GO:0006413	translational initiation	biological_process	0.0069758	0.67118	12	2605	22	9671	6	1.05229e+53	6	1.05234e+53
GO:0016052	carbohydrate catabolic process	biological_process	0.007009	0.67118	15	2605	29	9671	5	1.05232e+44	10	1.05224e+89
GO:0046332	SMAD binding	molecular_function	0.0071126	0.67118	4	2605	4	9671	0		4	1.05223e+35
GO:0000175	3'-5'-exoribonuclease activity	molecular_function	0.0074149	0.67118	7	2605	10	9671	4	1.05232e+35	3	1.05229e+26
GO:0004532	exoribonuclease activity	molecular_function	0.0074149	0.67118	7	2605	10	9671	4	1.05232e+35	3	1.05229e+26
GO:0016896	exoribonuclease activity, producing 5'-phosphomonoesters	molecular_function	0.0074149	0.67118	7	2605	10	9671	4	1.05232e+35	3	1.05229e+26
GO:0048513	organ development	biological_process	0.0079012	0.67118	7	2605	11	9671	7	1.05224e+62	0
GO:0016278	lysine N-methyltransferase activity	molecular_function	0.0079285	0.67118	13	2605	23	9671	5	1.05229e+44	8	1.05226e+71
GO:0016279	protein-lysine N-methyltransferase activity	molecular_function	0.0079285	0.67118	13	2605	23	9671	5	1.05226e+44	8	1.05226e+71
GO:0018024	histone-lysine N-methyltransferase activity	molecular_function	0.0079285	0.67118	13	2605	23	9671	5	1.05229e+44	8	1.05222e+71
GO:0042054	histone methyltransferase activity	molecular_function	0.0079285	0.67118	13	2605	23	9671	5	1.05223e+44	8	1.05223e+71
GO:0016125	sterol metabolic process	biological_process	0.0085864	0.70961	4	2605	4	9671	2	1.0523e+17	2	1.05231e+17
GO:0043231	intracellular membrane-bounded organelle	cellular_component	0.0087048	0.70961	495	2605	1628	9671	246	105229444,105231471,105225997,105228580,105223252,105232950,105232075,105230494,105223305,105225525,105230575,105232100,105231536,105228014,105231747,105225267,105228904,105232415,105231247,105230103,105222596,105226041,105224256,105222074,105227022,105223796,105222219,105229887,105232583,105230695,105228658,105224268,105222729,105232825,105228730,105226861,105232060,105226243,105230090,105224444…	249	105228519,105231485,105224693,105227025,105233356,105230642,105229224,105227805,105222280,105233812,105229168,105225114,105224178,105227407,105229679,105232425,105225335,105226592,105227902,105223869,105223481,105233968,105223199,105226062,105230751,105229058,105226865,105222410,105225238,105222772,105226258,105223895,105232156,105227895,105233478,105224479,105228087,105223196,105225711,105224505…
GO:0030529	ribonucleoprotein complex	cellular_component	0.0088706	0.70997	97	2605	316	9671	58	105229998,105229748,105230775,105233313,105231972,105230344,105230592,105230855,105228762,105226233,105233101,105223174,105229632,105231328,105226496,105231511,105226173,105233686,105224757,105231631,105231783,105225217,105233757,105226845,105224209,105224955,105228067,105231323,105225212,105228803,105231641,105226889,105228722,105222593,105230405,105233555,105223188,105230929,105222345,105230913…	39	105226755,105226759,105226698,105223170,105226056,105223543,105232968,105223781,105229933,105226300,105221877,105230453,105225668,105221765,105223555,105223511,105229807,105226026,105232243,105223336,105227300,105225353,105223423,105225993,109579270,105231078,105227805,105233781,105223869,105232019,105231244,105229936,105229323,105230348,105227691,105227582,105223182,105222554,105222418
GO:0043227	membrane-bounded organelle	cellular_component	0.0091549	0.71964	496	2605	1632	9671	247	109579435,105228426,105232203,105232604,105230762,105229823,105226376,105224429,105225517,105224424,105231723,105228407,105226664,105231577,105230016,105228665,105232277,105232808,105232563,105231511,105224868,105231519,105223200,105229020,105224504,105224608,105226173,105226741,105231159,105231921,105230617,105223243,105224658,105233681,105224592,105231557,105222514,105227820,105230344,105228253…	249	105223927,105232243,105228415,105231585,105225063,105224466,105226842,105227258,105233077,105227641,105223755,105229908,105222277,105228739,105228252,105229969,105225648,105222395,105228525,105229128,105231781,105233035,105226678,105233666,105233862,105232401,105228944,105222238,105226474,105230969,105222708,105232020,105232064,105222554,105222859,105228786,105227634,105228476,105231502,105227554…
GO:0004312	fatty acid synthase activity	molecular_function	0.0096979	0.72747	5	2605	6	9671	0		5	1.05224e+44
GO:0008270	zinc ion binding	molecular_function	0.0097939	0.72747	238	2605	724	9671	85	105228192,105230575,105225774,105231747,105222250,105232123,105231271,105231247,105233330,105231694,105226041,105225997,105221892,105228580,105233773,105227656,105225149,105233361,105222510,105230085,105230822,105226590,105225534,105230169,105229300,105225524,105223505,105231615,105226639,105225931,105230677,105222307,105225765,109579877,105232843,105230748,105230823,105231068,105226226,105224268…	153	105232902,105226152,105226592,105222393,105223584,105233198,105229255,105231968,105223199,105232673,105230244,105223720,105230751,105225238,105228452,105228796,105229035,105228551,105233199,109579487,105223316,105231485,105223423,105230694,105230642,105227025,105233430,105222963,105228540,105227612,105222974,105227710,105222280,105229021,105229397,105232225,105222282,105222325,105224488,105229773…
GO:0019236	response to pheromone	biological_process	0.0099136	0.72747	4	2605	4	9671	2	1.05232e+17	2	1.05225e+17
GO:0016758	transferase activity, transferring hexosyl groups	molecular_function	0.010013	0.72747	52	2605	141	9671	23	1.0523e+206	29	105222009,105230828,105232635,105223312,105232841,105231351,105225343,105227973,105231955,105234250,105227766,105231522,105222480,105223878,105234204,105224876,105229073,105230261,105231953,105227898,105230262,Novel00274,105226295,105230716,105223888,105230061,105226794,105229793,105233562
GO:0034641	cellular nitrogen compound metabolic process	biological_process	0.010242	0.72747	729	2605	2479	9671	397	105230754,105231744,105230405,105231616,105229014,105232621,105231641,105226419,105228909,105224386,105223175,105229288,105225953,105228088,105222724,Novel00065,105230528,105230617,105223174,105227833,105230746,105231159,105222587,105234151,105230344,Novel00081,105229220,105222200,105221998,105228665,105232405,105223128,105230762,105222142,105224429,105224376,105221906,105231606,105223200,1052306…	332	105231899,105231047,105226589,105227712,105225948,105230953,105231014,105231078,105222213,105229045,105233624,105222708,109579194,105222418,105227403,105227691,105224404,105227582,105225261,105226821,105226735,105232968,105227390,105231155,105226072,105230061,105223170,105223622,105226678,105228374,105223119,105231585,105228415,105225063,105232634,105229807,105227063,105225340,105229200,105230728…
GO:0003824	catalytic activity	molecular_function	0.010423	0.72747	1252	2605	4347	9671	530	105229799,105232590,105225549,105224393,105232983,105232303,105232172,105229061,105226739,105234068,105231625,105225430,105223265,105229394,105229239,105231156,105223864,105224340,105230056,105232214,105230044,105224058,105222373,105227614,105229055,105225836,105233384,105228237,105229197,105230402,105233019,105227900,105228827,105227256,105226106,105226851,105222826,105232007,105230790,105226930…	722	105227766,105225068,105231961,105231275,105228303,105225087,105222727,105225327,105227593,105232515,105226015,105234110,105233724,105233818,105221877,105227883,105233734,105226053,105228718,105224137,105227630,105222009,105234091,105232543,105223749,105233049,105232949,105232441,105225187,105229744,105228745,105226696,105227039,105234035,105226010,105222859,105233781,105222480,105226447,105231955…
GO:0008017	microtubule binding	molecular_function	0.010472	0.72747	20	2605	43	9671	3	1.05227e+26	17	1.05229e+152
GO:0044262	cellular carbohydrate metabolic process	biological_process	0.010749	0.72747	19	2605	41	9671	11	1.05229e+98	8	105231405,105223312,105232598,105222550,105222480,105231209,105227973,Novel00274
GO:0051186	cofactor metabolic process	biological_process	0.010874	0.72747	49	2605	132	9671	15	1.05222e+134	34	105226223,105230243,105223774,109579187,105231825,105230508,105225128,105233902,105226865,105224628,105224404,105227572,105223852,105230847,105227281,105223141,105223698,105228768,105227127,105228097,105223336,105229079,105226181,105228374,105229128,105225035,105228428,105227669,105226498,105230953,105224335,105222650,105225053,105226589
GO:0016747	transferase activity, transferring acyl groups other than amino-acyl groups	molecular_function	0.011058	0.72747	42	2605	111	9671	18	1.05232e+161	24	1.05222e+215
GO:0016410	N-acyltransferase activity	molecular_function	0.011072	0.72747	22	2605	53	9671	10	1.05232e+89	12	1.05226e+107
GO:0044711	single-organism biosynthetic process	biological_process	0.011283	0.73043	166	2605	512	9671	61	105225857,105232328,105229434,105229306,105232985,105222140,105230754,105225922,105232621,105227740,105231616,105229646,105222218,105224720,105228909,105224144,105228409,105227748,105226522,105229737,105222458,105231159,105231142,105233083,105222319,105234252,Novel00081,105229156,105226613,105232191,105231783,105221998,105226644,105224504,105232728,105232171,105229393,105233033,105226739,10522882…	105	105228969,105231019,105226693,105225948,105230768,105225107,105228005,105225998,105225035,105225108,Novel00274,105233624,105231209,105228428,105230609,105223746,105226408,105224939,105224509,105224628,105234158,105222356,105229935,105223312,105226168,105231351,105222859,105232841,105228786,105231825,105231812,105226072,105224941,105228945,105222305,105229128,105233025,105226894,105232726,10523366…
GO:0009247	glycolipid biosynthetic process	biological_process	0.011683	0.73269	21	2605	45	9671	7	1.05224e+62	14	1.05224e+125
GO:0046467	membrane lipid biosynthetic process	biological_process	0.011683	0.73269	21	2605	45	9671	7	1.05229e+62	14	1.05228e+125
GO:0042398	cellular modified amino acid biosynthetic process	biological_process	0.01209	0.73269	13	2605	26	9671	7	1.05226e+62	6	1.05222e+53
GO:0043167	ion binding	molecular_function	0.012158	0.73269	789	2605	2580	9671	342	105231149,105226639,105225217,105225862,105230424,105233686,105228086,105226176,105224064,105225930,105232528,105224924,105223867,105230205,105232013,105222255,105228762,105230732,105234039,105229259,105233390,105232689,105232669,105228145,109579230,105230945,105232078,105223915,105232123,105228192,105222962,105226796,105231060,105223870,105228725,105233033,105223086,105231092,105233361,105230085…	447	105226950,105228271,105223396,105224881,105226046,105231964,105225470,105227613,105224731,105227546,105228949,105224204,105233616,105222282,105232225,105224488,105229773,105226763,105225844,105225131,105224888,105225207,105223931,105230166,105224345,105233325,105227906,105227852,105226759,105224983,105233497,105230938,105223010,105227140,105225028,105234082,105233198,105231968,105224031,105229049…
GO:0008641	small protein activating enzyme activity	molecular_function	0.012201	0.73269	9	2605	16	9671	7	1.05222e+62	2	1.05233e+17
GO:0046872	metal ion binding	molecular_function	0.012409	0.73269	483	2605	1548	9671	197	Novel00081,105230503,105228626,105228253,105227820,105230344,105231191,105223918,105229220,105227685,105233344,105231557,105224658,105227911,105230746,105227336,105223243,105231297,105224521,105234151,105233381,105234246,105228139,105232563,105223200,105225579,105223223,105231577,105230242,105225517,105222142,105224376,105226376,105230762,105230790,105231616,105224706,105226419,105230389,10522881…	286	105231566,105224188,109579206,105223139,105223119,105225501,105231781,105233748,105225675,105229969,105228875,105225648,105228784,105224804,105226935,105228434,105228739,105222277,105229245,105223541,105225439,105229908,105229229,105225063,105231585,105233077,105228688,105227489,105227258,105225643,105227572,105232541,105232707,105233183,105224992,105228740,105228522,105231157,105230643,105223382…
GO:0004540	ribonuclease activity	molecular_function	0.012483	0.73269	22	2605	50	9671	15	1.05232e+134	7	1.05225e+62
GO:0043565	sequence-specific DNA binding	molecular_function	0.013026	0.7449	70	2605	194	9671	42	105230563,105229384,105229434,105231616,105221892,105221895,105226851,105231896,105222730,105233330,105231694,105222013,105230647,105226826,105224398,105226243,105222729,105232005,105228418,105233242,105222514,105223269,105224058,105233427,105222142,105231615,105227015,105232604,105232356,105224504,105225730,105223623,105222916,105222822,105225463,105224528,105228744,105230628,105225403,105223200…	28	105223222,105233742,105232431,105234144,105229038,105222917,105229948,105222772,105225238,105224015,105227428,105230556,105226062,105227407,105226673,105225648,105227211,105233035,105232156,105225063,105226407,105229853,105233902,105225128,105228949,105223115,105228425,105224488
GO:0005840	ribosome	cellular_component	0.013109	0.7449	68	2605	224	9671	41	105222978,105229188,105234150,105231046,105232415,105234277,105226541,105226846,105225414,105224386,105228722,105226889,105225212,105228803,105231641,105233555,105231091,105232904,105230913,105224416,105226173,105233686,105231783,105231631,105231323,105228067,105224955,105226845,105224209,105230775,105233313,105229998,105229748,105230855,105231972,105230344,105233101,105226233,105228762,105231328…	27	105232019,105233781,105223869,105227582,105227691,105230348,105227300,105223423,105225993,105227805,109579270,105223781,105230453,105226300,105229933,105223511,105225668,105223555,105223336,105232243,105229807,105226698,105226755,105226759,105223543,105226056,105232968
GO:0000271	polysaccharide biosynthetic process	biological_process	0.013276	0.7449	12	2605	23	9671	5	1.05226e+44	7	105226759,105230768,105227973,105226894,Novel00274,105231209,105223312
GO:0008810	cellulase activity	molecular_function	0.013368	0.7449	3	2605	3	9671	2	1.05224e+17	1	105232598
GO:0008948	oxaloacetate decarboxylase activity	molecular_function	0.014628	0.76972	8	2605	16	9671	1	105223094	7	1.0958e+62
GO:0035725	sodium ion transmembrane transport	biological_process	0.014628	0.76972	8	2605	16	9671	1	105223094	7	1.05224e+62
GO:0071436	sodium ion export	biological_process	0.014628	0.76972	8	2605	16	9671	1	105223094	7	1.05224e+62
GO:0016071	mRNA metabolic process	biological_process	0.014874	0.76972	50	2605	134	9671	26	105222514,105230592,105231967,105230405,105231625,105226448,105221843,105229351,105228643,105223955,105222408,105222872,105226496,105226112,105224757,105221906,105223660,105230103,105222218,105227910,105231627,105230762,105223796,105228665,105225217,105227022	24	1.05229e+215
GO:0006497	protein lipidation	biological_process	0.015038	0.76972	19	2605	40	9671	6	1.05231e+53	13	1.05225e+116
GO:0006506	GPI anchor biosynthetic process	biological_process	0.015038	0.76972	19	2605	40	9671	6	1.05231e+53	13	1.05224e+116
GO:0006661	phosphatidylinositol biosynthetic process	biological_process	0.015038	0.76972	19	2605	40	9671	6	1.05229e+53	13	1.05224e+116
GO:0009056	catabolic process	biological_process	0.015676	0.78953	103	2605	319	9671	50	105226496,105222530,105225006,105222916,105231036,105233711,105226135,105232853,105229523,105224340,105230044,105226639,105225931,105224599,105225337,105229998,105232160,105230841,105233587,109579924,105231919,105228776,105224268,105230394,105225833,105222408,105223987,105227361,105233204,105228409,105228925,105228088,105229188,105228904,105231627,105226401,105227022,105223796,105224144,105230389…	53	105222325,105223245,105222961,105230911,105230145,105225128,105226300,105222370,105232148,105232424,105227630,105232598,105227572,105228988,105225470,105232848,105232161,105228768,105221964,105230382,105228271,105228097,105229586,105230942,105226567,105226894,105221777,105226056,105223795,105228891,105229482,105227973,105229988,105232673,105223191,105229169,105230556,105224628,105224404,105223540…
GO:0008080	N-acetyltransferase activity	molecular_function	0.015783	0.78953	20	2605	49	9671	9	1.05231e+80	11	1.09579e+98
GO:0016684	oxidoreductase activity, acting on peroxide as acceptor	molecular_function	0.016517	0.81692	10	2605	20	9671	3	1.05234e+26	7	1.05234e+62
GO:0003995	acyl-CoA dehydrogenase activity	molecular_function	0.016833	0.82334	9	2605	16	9671	4	1.05229e+35	5	1.05229e+44
GO:0008202	steroid metabolic process	biological_process	0.017633	0.84892	17	2605	42	9671	7	1.05227e+62	10	1.05227e+89
GO:0030054	cell junction	cellular_component	0.017742	0.84892	11	2605	20	9671	6	1.05231e+53	5	1.05233e+44
GO:0019725	cellular homeostasis	biological_process	0.018422	0.86719	27	2605	75	9671	10	1.05231e+89	17	1.0523e+152
GO:0043228	non-membrane-bounded organelle	cellular_component	0.018518	0.86719	164	2605	539	9671	93	105225414,105224256,105234277,105232415,105232100,105233606,105226112,105229002,105234127,105229357,105223305,105228494,105232904,105231091,105224694,105233555,105228803,105232950,105223816,105233909,105234232,105226845,105224955,105228067,105225931,105231631,105232556,105228314,105233686,105229521,105225930,105224528,105228730,105229632,105228762,105226233,105230338,105233101,105222729,105222038…	71	105225814,105230348,105229049,105232540,105223869,105230435,109579270,105227805,105230642,105223423,105225993,105222663,105228956,105230829,105223396,105224925,105223336,105225982,105223555,105225470,105227630,105223511,105229933,105226300,105225542,105225507,105230936,105224904,105234015,105230621,105231366,105226056,105223340,105232128,105226759,105226698,105224994,105223074,105222554,105227206…
GO:0043169	cation binding	molecular_function	0.019148	0.87084	490	2605	1581	9671	200	105223796,105227022,105226041,105222596,105231247,105231694,105225774,105231747,105231271,105223220,105230575,105228854,105226034,105225149,105230049,105228075,105223562,105227656,105222012,105224502,105228580,105225997,105229444,105230677,105225931,105229771,105230472,105223227,105232556,105232163,105223505,105231615,105229300,105224893,105222993,109579211,105228730,105228214,105233308,105224268…	290	105221984,105230910,105225238,105228452,105228796,105233813,105223102,105222281,105230751,105233607,105223199,105229255,105233547,105223720,105223869,105230241,105226592,105232425,105222393,105223584,105231595,105229021,105222280,105222105,105226936,105230642,105227025,105223423,105231485,105224727,109579487,105228551,105230676,105231537,105227207,105232602,105229228,105225402,105223336,105223022…
GO:0044264	cellular polysaccharide metabolic process	biological_process	0.019333	0.87084	11	2605	21	9671	6	1.05224e+53	5	Novel00274,105232598,105227973,105223312,105231209
GO:0005737	cytoplasm	cellular_component	0.019514	0.87084	334	2605	1129	9671	153	105229632,105227129,105228260,105232825,105233101,105230695,105224268,105227827,105230559,105225931,105224955,105230472,105233068,105231631,105227352,105228748,105228444,105227472,105229340,105224444,105228896,105231091,105232075,105228171,105233415,105229444,105223252,105223796,105227102,105225414,105227022,105232415,105230103,105234277,105228904,105228014,105230575,105225525,105222408,105229163…	181	105231366,105229073,105228450,105234015,105230627,105224733,105231691,105227211,105225711,105224505,105232584,105226698,105223895,105227895,105223336,105225402,105232602,105224140,105228768,105233156,105223511,105223555,105232148,105230633,105227286,105232723,105231522,105224178,105229168,105233812,105222105,105233718,105229021,105225114,105227805,105229224,105223423,105224693,105225814,105222410…
GO:0043232	intracellular non-membrane-bounded organelle	cellular_component	0.019898	0.87084	159	2605	523	9671	92	105226173,105231992,105232563,105222530,105231323,105233955,105224209,105222537,105231783,105225517,105227015,105230196,105230352,105230344,105231972,105234252,105222200,105233313,105227979,105227798,105233753,105228150,105229998,105222514,105228682,105224592,105231328,105231921,105231448,105233372,105228827,105229188,105231046,105234150,105225986,105222978,105226851,105222339,105224386,105226846…	67	105230453,105223185,105228425,105223781,105232243,105232337,105229807,105224103,105225668,105233709,105228592,105227728,105233035,105226755,105232579,105232968,105222304,105223543,105232019,105233781,105227206,105222554,105227582,105229187,105227691,105230556,105222652,105228740,105227300,105228609,105231899,105234131,105225542,105226300,105229933,105225507,105223336,105224925,105223396,105230829…
GO:0045017	glycerolipid biosynthetic process	biological_process	0.020051	0.87084	19	2605	41	9671	6	1.05231e+53	13	1.05224e+116
GO:0046474	glycerophospholipid biosynthetic process	biological_process	0.020051	0.87084	19	2605	41	9671	6	1.05231e+53	13	1.05225e+116
GO:0016877	ligase activity, forming carbon-sulfur bonds	molecular_function	0.020136	0.87084	9	2605	17	9671	7	1.05231e+62	2	1.05233e+17
GO:0008033	tRNA processing	biological_process	0.020371	0.87084	57	2605	158	9671	30	105229373,105228536,105224909,105227102,105224601,105224843,105224190,105224740,105224209,105228847,105229436,105230706,105233686,105224757,105228925,105225883,105225023,105228185,105222008,105230667,105233033,105228260,105223086,105228542,105227614,105227464,105222384,105230572,105225430,105228171	27	105223452,105228306,105226053,105230035,105231287,105228881,105222356,105231754,105232634,105226735,105223268,105223110,105231574,105223723,105222262,105225235,105226326,105225662,105228333,105222330,105228945,105228358,105228436,105228998,105231848,105227629,105232441
GO:0016741	transferase activity, transferring one-carbon groups	molecular_function	0.020433	0.87084	64	2605	186	9671	27	105225442,105233693,105228171,105232007,105231744,105233909,105226084,105228542,105226144,105227102,105233070,105231046,105228925,105230706,105232138,105228847,105226226,105231142,105223779,105227820,105233427,105229385,105230662,105228536,105223283,105223205,105224504	37	105227302,105228969,105232727,105222727,105227025,105228082,109579706,105225035,105232064,105230765,105232551,105230539,105223110,105229679,105226986,105228806,105232968,105226857,105222201,105225235,105222847,105223340,105226258,105232128,105229328,105229016,105222305,105226053,105222550,105223774,105225056,105228949,105229237,105225542,105226185,105226456,105225340
GO:0042158	lipoprotein biosynthetic process	biological_process	0.020574	0.87084	19	2605	41	9671	6	1.05229e+53	13	1.05225e+116
GO:0016830	carbon-carbon lyase activity	molecular_function	0.021247	0.87548	28	2605	73	9671	10	1.05232e+89	18	1.05227e+161
GO:0005819	spindle	cellular_component	0.021248	0.87548	22	2605	54	9671	10	1.05226e+89	12	1.05223e+107
GO:0042559	pteridine-containing compound biosynthetic process	biological_process	0.02128	0.87548	9	2605	18	9671	4	1.05232e+35	5	1.05229e+44
GO:0044260	cellular macromolecule metabolic process	biological_process	0.021731	0.88575	813	2605	2772	9671	421	105234150,105222013,105228847,105222098,105232162,105221895,105231896,105225772,105224772,105234002,105228722,105222593,105225212,105226084,105228845,105230031,105226889,105229384,105224416,105222872,105229351,105225785,105233777,105232356,105224929,105229613,105224757,105233711,105222916,105225122,105222530,105228744,105224601,105230747,105228807,105226613,105231783,105231768,105229303,105231972…	392	105231847,105223723,105231574,105231244,105229865,105222853,105223195,105223312,105227206,105223074,105227428,105222369,105227669,105231209,105225561,105232033,105229948,105225108,105230768,105227300,105234131,105225990,105228609,105231019,105221812,105229987,105228333,105225184,105229419,105230411,105233377,105231460,105223781,105226853,105224279,105229853,105223451,105232642,105228306,105227629…
GO:0019028	viral capsid	cellular_component	0.022097	0.88725	60	2605	171	9671	25	1.05222e+224	35	105234131,105225090,105228436,105231691,105227791,105225744,105224121,105227368,105221777,105234134,105221776,109579704,105232949,105225988,105232008,105224925,105225905,105226611,105223786,105222678,105226407,105223137,105230281,105231545,105230272,105229082,105227125,105231452,105225056,105222667,105229049,105224603,105226067,105232381,105231259
GO:0006265	DNA topological change	biological_process	0.022242	0.88725	10	2605	19	9671	10	1.05232e+89	0
GO:0016772	transferase activity, transferring phosphorus-containing groups	molecular_function	0.022373	0.88725	245	2605	764	9671	105	105233087,105222872,105234141,105232328,105229934,105232198,105230790,105222384,105228722,105225667,105226127,105224843,105227162,105226106,105230454,105233241,105229269,105234044,105227833,105227911,105222408,105231328,105234151,105233413,105229737,105230224,105227058,105226564,105230841,105230687,105232856,105221872,105226487,105223573,105227685,105223991,105228150,105232405,105228807,105224601…	140	105231019,105221812,105225948,105231547,105228928,105230971,105223267,105225561,105230646,105230906,105230609,105228428,105231189,105227984,105227669,105231848,105230768,105230254,105227101,105223935,105225696,105223137,105231382,105225261,105228079,105224939,105227403,105231333,105224404,105223389,105225041,105226168,105225789,105225051,105231155,105226072,105231013,105232613,105233954,105224816…
GO:0005912	adherens junction	cellular_component	0.026002	0.93954	5	2605	7	9671	1	105231625	4	1.05228e+35
GO:0005924	cell-substrate adherens junction	cellular_component	0.026002	0.93954	5	2605	7	9671	1	105231625	4	1.05233e+35
GO:0005925	focal adhesion	cellular_component	0.026002	0.93954	5	2605	7	9671	1	105231625	4	1.05228e+35
GO:0030055	cell-substrate junction	cellular_component	0.026002	0.93954	5	2605	7	9671	1	105231625	4	1.05228e+35
GO:0070161	anchoring junction	cellular_component	0.026002	0.93954	5	2605	7	9671	1	105231625	4	1.05233e+35
GO:0003735	structural constituent of ribosome	molecular_function	0.026451	0.93954	65	2605	221	9671	39	105229188,105231046,105234150,105222978,105226846,105224386,105225414,105232415,105234277,105226541,105233555,105228722,105225212,105228803,105231641,105224416,105234009,105231091,105232904,105230913,105226173,105233686,105224955,105224209,105226845,105231783,105231631,105230855,105231972,105230344,105230775,105233313,105229998,105229748,105231328,105229632,105233101,105226233,105228762	26	105233781,105223869,105227582,105227691,105230348,105225993,105223423,105227300,105227805,109579270,105230453,105226300,105229933,105223781,105223336,105232243,105229807,105223511,105225668,105223555,105226698,105226755,105226759,105232968,105223543,105226056
GO:0008203	cholesterol metabolic process	biological_process	0.026681	0.93954	3	2605	3	9671	1	105229523	2	1.0523e+17
GO:1902652	secondary alcohol metabolic process	biological_process	0.026681	0.93954	3	2605	3	9671	1	105229523	2	1.05231e+17
GO:0003916	DNA topoisomerase activity	molecular_function	0.026684	0.93954	11	2605	22	9671	11	1.05223e+98	0
GO:0010467	gene expression	biological_process	0.026704	0.93954	526	2605	1777	9671	300	105228762,105226233,105226107,105230855,105229748,105230775,105225217,105226845,105228067,105230424,105228728,105223205,105233686,105225463,105224064,105223086,105233693,105232940,105233033,105223870,105222008,105228643,105229899,105226448,105233555,105231407,105228803,105230572,105233909,105232689,105222718,Novel00217,105231533,105225883,105227845,105230945,105226796,105221991,105223174,10523061…	226	105230621,105226056,105223559,105224888,105221777,105226759,105227055,105228364,105229082,105229933,105228949,105226300,105225542,105224488,105231939,105228436,109579270,105227134,105234144,105232431,105233742,105225993,105222402,105223693,105224031,105227227,105223268,105231155,105226935,105232968,105227390,105223170,105230061,105226678,105223119,105232634,105229807,105228415,105231585,105225063…
GO:1901360	organic cyclic compound metabolic process	biological_process	0.02675	0.93954	673	2605	2275	9671	363	105224601,105230747,105226613,105231783,105222537,105229613,105224757,105224929,105232356,105222916,105222530,105228744,105225122,105222408,105233372,105222458,105226368,105228185,105233941,105224135,105229156,105231967,105227369,105222024,105227979,105234067,105231707,105221895,105231896,105226522,105222013,105232162,105231346,105228847,105229384,105222872,105229351,105225785,105233777,105225772…	310	105228097,105229853,105223698,105232642,105224279,105231916,105230847,105228306,105230911,105231460,105228651,105224622,105222330,105222304,105232072,105225235,105232175,105229731,105227814,105222257,105227629,105226958,105227428,105223141,105223074,105222369,105231847,105231574,105231244,105223723,105223195,105228609,105234131,105231019,105223267,105228333,105225184,105229419,105227669,105229948…
GO:0019054	modulation by virus of host process	biological_process	0.026758	0.93954	8	2605	14	9671	4	1.05227e+35	4	1.05223e+35
GO:0044068	modulation by symbiont of host cellular process	biological_process	0.026758	0.93954	8	2605	14	9671	4	1.05226e+35	4	1.05229e+35
GO:0016668	oxidoreductase activity, acting on a sulfur group of donors, NAD(P) as acceptor	molecular_function	0.026893	0.93954	11	2605	20	9671	6	1.05233e+53	5	1.05233e+44
GO:0047134	protein-disulfide reductase activity	molecular_function	0.026893	0.93954	11	2605	20	9671	6	1.05227e+53	5	1.05229e+44
GO:0015743	malate transport	biological_process	0.027326	0.94716	9	2605	19	9671	7	1.05232e+62	2	1.05231e+17
GO:0000794	condensed nuclear chromosome	cellular_component	0.028547	0.95403	17	2605	41	9671	11	1.05225e+98	6	1.05233e+53
GO:0000151	ubiquitin ligase complex	cellular_component	0.029876	0.95403	22	2605	55	9671	6	1.0523e+53	16	1.05224e+143
GO:0004842	ubiquitin-protein transferase activity	molecular_function	0.030085	0.95403	34	2605	87	9671	10	1.05228e+89	24	1.05232e+215
GO:0019787	ubiquitin-like protein transferase activity	molecular_function	0.030085	0.95403	34	2605	87	9671	10	1.05229e+89	24	1.05223e+215
GO:0044248	cellular catabolic process	biological_process	0.030223	0.95403	81	2605	253	9671	41	105225833,105222408,109579924,105230394,105231919,105228776,105224268,105233587,105230841,105232160,105230044,105225931,105224599,105224340,105226135,105232853,105222530,105226496,105225006,105231036,105233711,105222916,105229434,105223305,105229767,105229225,105229351,105228132,105231625,105230389,105227022,105223796,105224144,105228904,105231627,105228409,105229188,105228088,105227361,105223987…	40	105228891,105223795,105221777,105230942,105226567,105226894,105230382,105232161,105229586,105228271,105232148,105232424,105222370,105227630,105225470,105228988,105232598,105222961,105223245,105230911,105226300,105229168,105233021,105228609,105230953,105232033,105229046,105227669,105229948,105227101,105223852,105223116,105228452,105230556,105224628,105232673,105229169,105229482,105227973,105229988
GO:0015631	tubulin binding	molecular_function	0.030262	0.95403	23	2605	57	9671	5	1.05227e+44	18	1.05229e+161
GO:0008168	methyltransferase activity	molecular_function	0.030383	0.95403	61	2605	180	9671	26	105228171,105232007,105223779,105231744,105227820,105233909,105226084,105228542,105226144,105225442,105233693,105226226,105231142,105223205,105223283,105228925,105224504,105230706,105228847,105232138,105233427,105229385,105227102,105233070,105230662,105228536	35	105232727,105223340,105222727,105227025,105228082,105226258,109579706,105232128,105229328,105229016,105222305,105225035,105228806,105232968,105227302,105228969,105226857,105222201,105225235,105222847,105223774,105232551,105225056,105228949,105229237,105225542,105230539,105229679,105223110,105226185,105226986,105226456,105232064,105226053,105230765
GO:0043604	amide biosynthetic process	biological_process	0.03095	0.95403	105	2605	353	9671	52	105226541,105234277,105224720,105229288,105232415,105226846,105224386,105225414,105226150,105222978,105225549,105222098,105234150,105231046,105229188,105230913,105232904,105231091,105224475,105224416,105232621,105225212,105228803,105231641,105228722,105233555,105231631,105231783,105230424,105224209,105226845,105224955,105222249,105232528,105222822,105226644,105226173,105233686,105228762,105226233…	53	105230348,105227691,105224628,105228944,105227582,105229679,105227227,105233781,105223869,105232680,105224031,105231825,109579270,105225008,105227805,105225053,105233718,105227300,105225334,105225993,105223423,105233733,105225668,105223555,105223511,105229082,105229807,105232642,105225206,105223336,105228364,105223781,105233818,105229933,105223245,105228885,109579187,105226300,105222212,105230453…
GO:0008135	translation factor activity, RNA binding	molecular_function	0.031023	0.95403	21	2605	55	9671	11	1.0523e+98	10	1.05229e+89
GO:0007020	microtubule nucleation	biological_process	0.031269	0.95403	5	2605	7	9671	1	105232563	4	1.05226e+35
GO:0010968	regulation of microtubule nucleation	biological_process	0.031269	0.95403	5	2605	7	9671	1	105232563	4	1.05226e+35
GO:0031112	positive regulation of microtubule polymerization or depolymerization	biological_process	0.031269	0.95403	5	2605	7	9671	1	105232563	4	1.05226e+35
GO:0031113	regulation of microtubule polymerization	biological_process	0.031269	0.95403	5	2605	7	9671	1	105232563	4	1.05226e+35
GO:0031116	positive regulation of microtubule polymerization	biological_process	0.031269	0.95403	5	2605	7	9671	1	105232563	4	1.05226e+35
GO:0046785	microtubule polymerization	biological_process	0.031269	0.95403	5	2605	7	9671	1	105232563	4	1.05225e+35
GO:0090063	positive regulation of microtubule nucleation	biological_process	0.031269	0.95403	5	2605	7	9671	1	105232563	4	1.05226e+35
GO:0009987	cellular process	biological_process	0.031569	0.95403	1463	2605	5116	9671	699	105226235,105229389,105232198,105230165,105226055,105230563,105225922,105224347,105227740,105223188,105224778,105226541,105222011,105222730,105223088,105226630,105224398,105227126,105232768,105234020,105233688,105227748,109579924,105224161,105224524,105229163,105226487,105223573,105229998,105225877,105228418,105224909,105232095,105225006,105228656,105232320,105223623,105232728,105232171,105230049…	764	105231547,105225662,105228358,105223888,105227772,105230609,105228428,105229046,105230646,105233429,105227241,105222356,105228423,105223110,105232627,105226986,105231351,105231825,105222638,105231700,105227011,105230355,105228945,105229133,105223851,105228905,105231953,105229339,105230074,105227728,105233025,105231640,105230571,105233709,105230923,105224801,105230368,105226407,105233028,105225343…
GO:1901576	organic substance biosynthetic process	biological_process	0.031803	0.95403	623	2605	2126	9671	327	105232983,105231997,105232172,105226457,105233330,105229466,105225764,105225398,105224166,105226112,105225612,105233611,105233484,105225549,105221992,105232904,Novel00226,105222914,105225430,105226739,105221892,105224058,105233427,105229443,105222570,105227868,105225535,105223864,105231156,105224528,105229394,105221990,105231919,105227812,105225544,105226226,105228957,105233860,109580004,10522664…	296	105225068,105224015,105223668,105230348,105227865,105225218,105223876,105232680,105223878,105234250,105227973,105232083,105226683,105230872,105230435,105221938,105232684,105231433,105227115,105225087,105225206,105228881,105231526,105233782,Novel00184,109579187,105228885,105221877,105227883,105234110,105233818,105226673,105226696,105231371,105232441,105230209,105232949,105225280,105226408,10522450…
GO:0003918	DNA topoisomerase type II (ATP-hydrolyzing) activity	molecular_function	0.031859	0.95403	6	2605	10	9671	6	1.05232e+53	0
GO:0061505	DNA topoisomerase II activity	molecular_function	0.031859	0.95403	6	2605	10	9671	6	1.05232e+53	0
GO:0006914	autophagy	biological_process	0.032942	0.97426	27	2605	74	9671	11	1.05229e+98	16	1.05229e+143
GO:0015833	peptide transport	biological_process	0.03314	0.97426	3	2605	3	9671	1	105233344	2	1.05226e+17
GO:0016853	isomerase activity	molecular_function	0.033198	0.97426	40	2605	113	9671	25	1.05222e+224	15	1.05224e+134
GO:0051188	cofactor biosynthetic process	biological_process	0.033472	0.97577	36	2605	99	9671	12	1.05226e+107	24	1.05223e+215
GO:0032787	monocarboxylic acid metabolic process	biological_process	0.033912	0.98212	30	2605	81	9671	5	1.05223e+44	25	1.05228e+224
GO:0042558	pteridine-containing compound metabolic process	biological_process	0.034655	0.99464	9	2605	19	9671	4	1.05227e+35	5	1.09579e+44
GO:0016814	hydrolase activity, acting on carbon-nitrogen (but not peptide) bonds, in cyclic amidines	molecular_function	0.035515	0.99464	7	2605	14	9671	2	1.05231e+17	5	1.05226e+44
GO:0007156	homophilic cell adhesion via plasma membrane adhesion molecules	biological_process	0.035585	0.99464	11	2605	21	9671	10	1.05224e+89	1	105233216
GO:0032271	regulation of protein polymerization	biological_process	0.036319	0.99464	11	2605	23	9671	4	1.05222e+35	7	1.05223e+62
GO:0043254	regulation of protein complex assembly	biological_process	0.036319	0.99464	11	2605	23	9671	4	1.05222e+35	7	1.05223e+62
GO:0016053	organic acid biosynthetic process	biological_process	0.037121	0.99464	36	2605	98	9671	14	105234252,Novel00081,105232308,105229306,105224504,105226644,105228409,105222570,105222218,105231783,105226720,105226613,105224720,105223505	22	1.05234e+197
GO:0046394	carboxylic acid biosynthetic process	biological_process	0.037121	0.99464	36	2605	98	9671	14	105224504,105228409,105226644,105222570,105224720,105222218,105231783,105226720,105226613,105223505,Novel00081,105234252,105232308,105229306	22	1.05232e+197
GO:0015298	solute:cation antiporter activity	molecular_function	0.037131	0.99464	5	2605	7	9671	2	1.05228e+17	3	1.05234e+26
GO:0015299	solute:proton antiporter activity	molecular_function	0.037131	0.99464	5	2605	7	9671	2	1.05228e+17	3	1.05231e+26
GO:0015740	C4-dicarboxylate transport	biological_process	0.037503	0.99464	9	2605	20	9671	7	1.05224e+62	2	1.05222e+17
GO:0008716	D-alanine-D-alanine ligase activity	molecular_function	0.038014	0.99464	4	2605	5	9671	0		4	1.05222e+35
GO:0004315	3-oxoacyl-[acyl-carrier-protein] synthase activity	molecular_function	0.03811	0.99464	4	2605	5	9671	0		4	1.05224e+35
GO:0000302	response to reactive oxygen species	biological_process	0.038466	0.99464	4	2605	5	9671	2	1.05227e+17	2	1.05227e+17
GO:1901031	regulation of response to reactive oxygen species	biological_process	0.038466	0.99464	4	2605	5	9671	2	1.05227e+17	2	1.05227e+17
GO:1902882	regulation of response to oxidative stress	biological_process	0.038466	0.99464	4	2605	5	9671	2	1.05231e+17	2	1.05227e+17
GO:0000152	nuclear ubiquitin ligase complex	cellular_component	0.03902	0.99464	20	2605	51	9671	5	1.05233e+44	15	1.05232e+134
GO:0005680	anaphase-promoting complex	cellular_component	0.03902	0.99464	20	2605	51	9671	5	1.05232e+44	15	1.05229e+134
GO:0031461	cullin-RING ubiquitin ligase complex	cellular_component	0.03902	0.99464	20	2605	51	9671	5	1.05226e+44	15	1.05229e+134
GO:0031304	intrinsic component of mitochondrial inner membrane	cellular_component	0.039316	0.99464	6	2605	10	9671	4	1.05229e+35	2	1.05234e+17
GO:0031305	integral component of mitochondrial inner membrane	cellular_component	0.039316	0.99464	6	2605	10	9671	4	1.05223e+35	2	1.05234e+17
GO:0032592	integral component of mitochondrial membrane	cellular_component	0.039316	0.99464	6	2605	10	9671	4	1.05223e+35	2	1.05234e+17
GO:0098573	intrinsic component of mitochondrial membrane	cellular_component	0.039316	0.99464	6	2605	10	9671	4	1.05233e+35	2	1.05234e+17
GO:0016874	ligase activity	molecular_function	0.039698	0.99857	55	2605	153	9671	26	105228940,105225877,105226368,105222458,105228185,105222008,105233083,105222140,105230205,105232985,105229306,105222872,105222822,105225549,105232528,105222249,105226522,105226644,105224720,105229373,105224376,105233533,105230860,105225931,105231323,105223011	29	105233624,105232088,105225334,105233084,105231566,105232726,105227580,105225008,105228969,105223297,105229969,105229021,105222325,105227227,105225340,105229679,105222212,105224031,105228885,105229963,105228944,105223344,105224628,105221799,105230035,105225206,105223698,105232642,105232634
GO:0016780	phosphotransferase activity, for other substituted phosphate groups	molecular_function	0.039966	0.9992	6	2605	11	9671	2	1.0523e+17	4	1.05225e+35
GO:0008276	protein methyltransferase activity	molecular_function	0.040484	0.9992	17	2605	41	9671	9	1.05227e+80	8	1.05232e+71
GO:0005852	eukaryotic translation initiation factor 3 complex	cellular_component	0.04055	0.9992	9	2605	18	9671	7	1.05229e+62	2	1.05223e+17
GO:0016301	kinase activity	molecular_function	0.04089	0.9992	158	2605	482	9671	56	105230841,105230687,105232856,105223991,105228150,105226487,105223573,105221872,105227685,105222408,105227833,105227058,105234151,105223094,105224601,105225895,105233845,105232405,105228807,105230790,105228722,105233087,105234141,105229934,105233241,105234044,105229269,105230454,105227162,105222355,105230732,105225836,105230748,105221990,105230394,105231011,105228314,105228086,105229394,105231529…	102	105227507,105232347,105223735,105225960,105226678,105226415,105232613,105222330,105226072,105231013,105230355,105232686,105223721,105230411,105231058,105223774,105231460,105224603,105226853,105231585,105222665,105224279,105223451,105232635,105225031,105227669,105227984,105225561,105230646,105230906,105228428,105227101,105230768,105231848,105230254,105231019,105221812,105225948,105231547,105228928…
GO:0046914	transition metal ion binding	molecular_function	0.041217	0.9992	297	2605	957	9671	110	105221892,105233773,105230822,105222510,105233361,105230085,105228725,105226590,105228192,105222250,105232123,105233330,109579877,105232843,105225836,105230823,105234039,105226226,105232013,105224924,105223867,105225534,105230169,105225524,105230424,105226639,105222307,105222570,105231616,105230389,105226419,105230790,105225857,105225073,105228811,105222978,105224561,105222724,105227900,105233403…	187	105233199,105223316,105230694,105228540,105222963,105233430,105227612,105227710,105222974,105226152,105232902,105231968,105233198,105230244,105232673,105234082,105229035,105233325,105233314,105230540,105227852,105230209,105224345,105231963,105231408,105230166,105225207,105222282,105232225,105234110,105233724,105229773,105224488,105228949,105233734,105224204,105228885,105224731,105233810,105226950…
GO:0043015	gamma-tubulin binding	molecular_function	0.041447	0.9992	2	2605	2	9671	2	1.05223e+17	0
GO:0019362	pyridine nucleotide metabolic process	biological_process	0.041756	0.9992	11	2605	23	9671	1	105230177	10	1.05224e+89
GO:0046496	nicotinamide nucleotide metabolic process	biological_process	0.041756	0.9992	11	2605	23	9671	1	105230177	10	1.05224e+89
GO:0046483	heterocycle metabolic process	biological_process	0.041766	0.9992	656	2605	2224	9671	357	105224504,105228139,109579767,105226173,105234246,4657576,105225403,105232808,105231511,105231577,105230016,105226664,105232604,105227015,109579435,105226132,105231232,105224592,105233073,105227685,105222514,105234120,105231328,105229401,105231921,105233055,105228827,105231472,105226826,105226808,105222339,105223996,105224843,105226851,105222218,105226106,105224720,105230790,105226930,105222716,1…	299	105222262,105234170,105223755,105226842,105231824,105227572,105233862,105231566,105234136,105232923,105233035,105229128,105229969,105225648,105229010,105228252,105229323,105231502,105222859,105226699,105234035,105225280,105232020,105222554,105232401,105224628,105228944,105223452,105222673,105229038,105229104,105222652,105231706,105232124,105225008,Novel00184,105228885,109579187,105221877,10523411…
GO:0008170	N-methyltransferase activity	molecular_function	0.04208	1	16	2605	37	9671	6	1.05229e+53	10	1.05226e+89
GO:0010638	positive regulation of organelle organization	biological_process	0.042549	1	10	2605	21	9671	3	1.05233e+26	7	1.05225e+62
GO:0006729	tetrahydrobiopterin biosynthetic process	biological_process	0.043121	1	2	2605	2	9671	1	105231029	1	105230847
GO:0008124	4-alpha-hydroxytetrahydrobiopterin dehydratase activity	molecular_function	0.043121	1	2	2605	2	9671	1	105231029	1	105230847
GO:0046146	tetrahydrobiopterin metabolic process	biological_process	0.043121	1	2	2605	2	9671	1	105231029	1	105230847
GO:0046700	heterocycle catabolic process	biological_process	0.043553	1	18	2605	45	9671	9	1.05232e+80	9	1.05228e+80
GO:0005515	protein binding	molecular_function	0.04413	1	750	2605	2480	9671	361	105223426,105228165,105223904,105233439,105230424,105229153,105231149,105228067,105226822,105225861,105233757,105228086,105229899,105230085,105222008,105226299,105224808,105223870,105233033,105231128,105223896,105230572,105224694,109579230,105227157,105230737,105223019,105228857,105221991,105223902,105229705,105231274,105227361,105232078,105230945,105227929,105227845,105222587,105230398,105234151…	389	105224262,105224888,105225207,105226056,105225131,105224904,105227055,105227906,105230179,105228790,105221777,105225470,105232438,105227546,105224731,105228364,105228271,105224881,105230194,105229928,105222282,105231939,105228530,105233900,105224488,105232690,105232178,105224713,105228949,105226221,105226300,105230057,105226833,105227134,105222411,105227612,105231762,105222927,105223953,109579706…
GO:1901361	organic cyclic compound catabolic process	biological_process	0.04415	1	19	2605	49	9671	10	1.05229e+89	9	1.05224e+80
GO:0044275	cellular carbohydrate catabolic process	biological_process	0.044724	1	3	2605	4	9671	2	1.05224e+17	1	105232598
GO:0045454	cell redox homeostasis	biological_process	0.045181	1	17	2605	49	9671	4	1.05227e+35	13	1.05233e+116
GO:0098609	cell-cell adhesion	biological_process	0.046037	1	11	2605	22	9671	10	1.05233e+89	1	105233216
GO:0098742	cell-cell adhesion via plasma-membrane adhesion molecules	biological_process	0.046037	1	11	2605	22	9671	10	1.05224e+89	1	105233216
GO:0043043	peptide biosynthetic process	biological_process	0.046429	1	97	2605	331	9671	50	105231328,105229632,105233101,105226233,105228762,105225877,105230855,105231972,105230344,105225293,105230775,105233313,105229748,105229998,105224955,105226845,105224209,105230424,105231783,105231631,105226173,105233686,105222822,105222249,105232528,105224416,105224475,105232904,105231091,105230913,105233555,105228722,105232621,105225212,105228803,105231641,105226150,105226846,105225414,105224386…	47	105226673,105232968,105223543,105226056,105230209,105227918,105226698,105227346,105226755,105226759,105227895,105223336,105228364,105225206,105232642,105229807,105223511,105229082,105233733,105225668,105223555,105222212,105230453,105226300,105223245,105228885,105229933,105223781,105233818,105233718,105227805,105225008,109579270,105223423,105225993,105225334,105227300,105228944,105227582,105227691…
GO:0007029	endoplasmic reticulum organization	biological_process	0.046759	1	6	2605	10	9671	3	1.05228e+26	3	1.05232e+26
GO:0006073	cellular glucan metabolic process	biological_process	0.047323	1	7	2605	13	9671	4	1.05226e+35	3	1.05233e+26
GO:0044042	glucan metabolic process	biological_process	0.047323	1	7	2605	13	9671	4	1.05226e+35	3	1.05223e+26
GO:0006664	glycolipid metabolic process	biological_process	0.0483	1	25	2605	65	9671	8	1.05231e+71	17	1.05224e+152
GO:0008194	UDP-glycosyltransferase activity	molecular_function	0.048322	1	18	2605	44	9671	7	1.05226e+62	11	105222480,105231522,105234204,105230061,105233562,105225343,105223888,Novel00274,105231351,105223312,105232635
GO:1903509	liposaccharide metabolic process	biological_process	0.048938	1	27	2605	71	9671	9	1.05222e+80	18	105224466,105223668,105231369,105225105,105223511,105223559,105232635,105225932,105225108,Novel00274,105233025,105228786,105231351,105226893,105232841,105226295,105227973,105225107
GO:0061630	ubiquitin protein ligase activity	molecular_function	0.049205	1	12	2605	26	9671	4	1.05229e+35	8	1.05222e+71
GO:0061659	ubiquitin-like protein ligase activity	molecular_function	0.049205	1	12	2605	26	9671	4	1.05229e+35	8	1.05222e+71
GO:0006165	nucleoside diphosphate phosphorylation	biological_process	0.049284	1	9	2605	19	9671	0		9	1.05224e+80
GO:0046939	nucleotide phosphorylation	biological_process	0.049284	1	9	2605	19	9671	0		9	1.05228e+80
GO:0051493	regulation of cytoskeleton organization	biological_process	0.05034	1	14	2605	34	9671	4	1.05229e+35	10	1.05226e+89
GO:0000228	nuclear chromosome	cellular_component	0.05043	1	22	2605	59	9671	13	1.05226e+116	9	1.05231e+80
GO:0009251	glucan catabolic process	biological_process	0.050765	1	2	2605	2	9671	1	105223987	1	105232598
GO:0030245	cellulose catabolic process	biological_process	0.050765	1	2	2605	2	9671	1	105223987	1	105232598
GO:0044247	cellular polysaccharide catabolic process	biological_process	0.050765	1	2	2605	2	9671	1	105223987	1	105232598
GO:0051275	beta-glucan catabolic process	biological_process	0.050765	1	2	2605	2	9671	1	105223987	1	105232598
GO:0019354	siroheme biosynthetic process	biological_process	0.050824	1	7	2605	13	9671	3	1.05226e+26	4	1.05226e+35
GO:0043115	precorrin-2 dehydrogenase activity	molecular_function	0.050824	1	7	2605	13	9671	3	1.05234e+26	4	1.05225e+35
GO:0046156	siroheme metabolic process	biological_process	0.050824	1	7	2605	13	9671	3	1.05226e+26	4	1.05226e+35
GO:0000922	spindle pole	cellular_component	0.051302	1	7	2605	13	9671	3	1.05226e+26	4	1.05223e+35
GO:0016616	oxidoreductase activity, acting on the CH-OH group of donors, NAD or NADP as acceptor	molecular_function	0.051687	1	35	2605	108	9671	14	1.05227e+125	21	1.05233e+188
GO:0005262	calcium channel activity	molecular_function	0.052376	1	10	2605	23	9671	5	1.05234e+44	5	1.05227e+44
GO:0031109	microtubule polymerization or depolymerization	biological_process	0.052507	1	8	2605	17	9671	1	105232563	7	1.05228e+62
GO:0031110	regulation of microtubule polymerization or depolymerization	biological_process	0.052507	1	8	2605	17	9671	1	105232563	7	1.05226e+62
GO:0016407	acetyltransferase activity	molecular_function	0.052509	1	21	2605	57	9671	10	1.05229e+89	11	1.05232e+98
[truncated: 3,164 more rows]

## Sheet: 5-8 h vs 2-4 h
GO_accession	Description	Term_type	Over_represented_pValue	Corrected_pValue	DEG_item	DEG_list	Bg_item	Bg_list	Up	Up_Gene_names	Down	Down_Gene_names
[truncated: 3,402 more rows]
