# Supplementary material for: Transcriptome Analysis of the Oriental Fruit Fly Bactrocera dorsalis Early Embryos
Source: Insects. 2020 May 23;11(5):323. doi: 10.3390/insects11050323 (PMC7290859; doi:10.3390/insects11050323)
Supplement: Supplementary file 1 [file insects-11-00323-s001.zip › Supplementary Material/Table S3.xlsx]

## Sheet: 2-4 h vs 0-1 h
Gene_ID	readcount_2-4 h	readcount_0-1 h	log2.Fold_change.	pvalue	qvalue
105221765	94.5523	1142.24	-3.5946	1.05e-240	5.74e-238	LOC105221765	protein cup%2C
105221768	30.3217	105.843	-1.8035	9.14e-13	9.86e-12	LOC105221768	oxygen-dependent coproporphyrinogen-III oxidase%2C
105221772	7.54424	32.9911	-2.1286	1.07e-05	5.5e-05	LOC105221772	ubiquitin conjugation factor E4 A
105221782	8.44504	67.0197	-2.9884	8.46e-14	9.96e-13	LOC105221782	enoyl-CoA delta isomerase 1%2C mitochondrial
105221790	39.6032	6.9263	2.5155	1.96e-06	1.13e-05	LOC105221790	uncharacterized LOC105221790
105221809	59.7909	302.682	-2.3398	6.87e-45	3.27e-43	LOC105221809	sarcolemmal membrane-associated protein%2C
105221814	13.7855	34.6736	-1.3307	0.00079909	0.00302	LOC105221814	vacuolar protein sorting-associated protein 41 homolog
105221825	1.44772	12.8431	-3.1491	0.00083523	0.0031476	LOC105221825	uncharacterized protein CG9548
105221837	20.7668	46.5492	-1.1645	0.00039381	0.0015715	LOC105221837	neuroguidin
105221839	21.3619	83.1296	-1.9603	2.74e-11	2.61e-10	LOC105221839	DNA polymerase delta subunit 3
105221850	5.95174	73.4132	-3.6247	3.71e-17	5.58e-16	LOC105221850	COP9 signalosome complex subunit 3
105221882	21.4263	51.3584	-1.2612	8.35e-05	0.00037955	LOC105221882	protein yippee-like CG15309%2C
105221885	9.69973	32.6405	-1.7506	9.87e-05	0.00044271	LOC105221885	uncharacterized LOC105221885
105221895	62.3968	0	6.9634	2.42e-15	3.19e-14	LOC105221895	zygotic gap protein knirps
105221905	87.2654	32.5144	1.4243	3.72e-06	2.04e-05	LOC105221905	cleavage and polyadenylation specificity factor 73
105221942	10.1662	32.4863	-1.676	0.00015741	0.00068266	LOC105221942	uncharacterized LOC105221942%2C
105221964	8.81501	37.646	-2.0945	3.17e-06	1.76e-05	LOC105221964	calcium release-activated calcium channel protein 1
105221966	5108.35	1865.15	1.4536	6.54e-285	8.68e-282	LOC105221966	ornithine decarboxylase antizyme
105221968	81.1689	240.079	-1.5645	8.51e-23	1.82e-21	LOC105221968	otefin
105221979	15.6032	68.2675	-2.1294	2.38e-10	2.08e-09	LOC105221979	myb-like protein Q
105221986	3.34584	51.134	-3.9338	5.58e-13	6.11e-12	LOC105221986	transmembrane protein 165%2C
105222005	19.126	45.3715	-1.2462	0.00024495	0.0010242	LOC105222005	multidrug resistance-associated protein 4
105222007	487.593	223.857	1.1231	9.7e-19	1.65e-17	LOC105222007	serine palmitoyltransferase 2
105222011	385.271	51.5687	2.9013	1.67e-58	1.23e-56	LOC105222011	mediator of RNA polymerase II
105222014	62.3003	251.45	-2.013	5.8e-32	1.83e-30	LOC105222014	SUMO-conjugating enzyme UBC9-B
105222023	119.887	56.9667	1.0735	2.68e-05	0.00013051	LOC105222023	protein a6
105222025	3.24933	18.171	-2.4834	0.00037823	0.0015191	LOC105222025	mpv17-like protein
105222026	12.9973	35.4868	-1.4491	0.00032769	0.0013368	LOC105222026	protein misato
105222039	8.52547	27.3126	-1.6797	0.0005206	0.0020337	LOC105222039	telomerase Cajal body protein 1
105222057	34.0697	103.937	-1.6091	4.54e-11	4.21e-10	LOC105222057	leucine-rich PPR motif-containing protein%2C mitochondrial
105222058	35.8391	110.358	-1.6226	8.96e-12	8.9e-11	LOC105222058	cytosolic Fe-S cluster assembly factor NUBP1 homolog
105222060	398.783	171.335	1.2188	6.69e-18	1.08e-16	LOC105222060	pre-mRNA-splicing factor CWC22 homolog
105222064	4.874	62.505	-3.6808	5.68e-15	7.29e-14	LOC105222064	electron transfer flavoprotein regulatory factor 1
105222104	27.2815	131.726	-2.2715	7.18e-20	1.29e-18	LOC105222104	glutathione S-transferase D1-like%2C
105222105	16.3432	45.8482	-1.4882	3.24e-05	0.00015557	LOC105222105	uncharacterized LOC105222105
105222106	6.65952	32.5144	-2.2876	5.34e-06	2.86e-05	LOC105222106	tyrosine-protein kinase CSK
105222115	11.0509	45.4416	-2.0398	4.63e-07	2.84e-06	LOC105222115	U3 small nucleolar RNA-associated protein 18 homolog
105222117	103.416	632.621	-2.6129	8.58e-103	1.31e-100	LOC105222117	kinesin heavy chain
105222119	14.4772	49.788	-1.782	1.16e-06	6.78e-06	LOC105222119	coiled-coil domain-containing protein 93
105222134	51.378	144.92	-1.496	1.22e-13	1.42e-12	LOC105222134	Fanconi anemia group D2 protein%2C
105222138	761.711	338.197	1.1714	1.49e-30	4.46e-29	LOC105222138	40S ribosomal protein S20
105222151	196.504	96.9963	1.0186	3.21e-07	2.01e-06	LOC105222151	interferon-related developmental regulator 2
105222161	29.3566	96.6457	-1.719	3.5e-11	3.29e-10	LOC105222161	germinal center kinase 1
105222162	10151.7	3795.15	1.4195	0	0	LOC105222162	elongation factor 2
105222181	6.54692	35.8093	-2.4514	7.17e-07	4.29e-06	LOC105222181	syntaxin-binding protein 5
105222183	68.9437	449.985	-2.7064	3.46e-76	3.91e-74	LOC105222183	60 kDa heat shock protein%2C mitochondrial
105222184	14.2681	145.536	-3.3505	9.6e-31	2.92e-29	LOC105222184	thymosin beta%2C
105222193	18.9008	51.8491	-1.4559	1.33e-05	6.72e-05	LOC105222193	nuclear cap-binding protein subunit 1
105222196	55.0456	207.088	-1.9115	4.03e-25	9.79e-24	LOC105222196	probable isocitrate dehydrogenase [NAD] subunit alpha%2C mitochondrial%2C
105222197	28.5684	291.802	-3.3525	6.37e-60	4.89e-58	LOC105222197	6-phosphofructo-2-kinase/fructose-2%2C6-bisphosphatase 1%2C
105222198	80.3968	175.611	-1.1272	1.7e-11	1.64e-10	LOC105222198	uncharacterized LOC105222198
105222202	128.542	296.835	-1.2074	4.36e-20	7.94e-19	LOC105222202	hypoxia up-regulated protein 1
105222208	5.69437	21.2556	-1.9002	0.00094976	0.003549	LOC105222208	mitochondrial cardiolipin hydrolase%2C
105222212	33.2976	191.889	-2.5268	2.14e-31	6.64e-30	LOC105222212	glutamate--cysteine ligase
105222213	27.3137	86.1161	-1.6567	1.01e-09	8.3e-09	LOC105222213	NCK-interacting protein with SH3 domain
105222227	9.00804	29.6541	-1.7189	0.00024361	0.0010195	LOC105222227	uncharacterized protein C1orf43 homolog
105222228	22.5684	85.2888	-1.9181	2.78e-11	2.64e-10	LOC105222228	CAAX prenyl protease 1 homolog
105222229	44.6863	0	6.4818	1.29e-11	1.25e-10	LOC105222229	uncharacterized LOC105222229
105222238	17.3566	148.733	-3.0992	1.41e-29	4.1e-28	LOC105222238	dual oxidase maturation factor 1
105222241	5.80697	23.8915	-2.0406	0.00025616	0.0010681	LOC105222241	DNA-directed RNA polymerase II subunit RPB3
105222245	8.25201	39.6089	-2.263	5.94e-07	3.6e-06	LOC105222245	origin recognition complex subunit 5
105222252	4.71314	39.9174	-3.0823	5.31e-09	4.03e-08	LOC105222252	putative pre-mRNA-splicing factor ATP-dependent RNA helicase DHX16
105222257	172.215	396.398	-1.2027	3.74e-26	9.57e-25	LOC105222257	uncharacterized LOC105222257%2C
105222258	112.536	285.689	-1.3441	3.29e-22	6.93e-21	LOC105222258	probable 26S proteasome non-ATPase regulatory subunit 3
105222259	7.70509	45.5117	-2.5624	1.08e-08	7.94e-08	LOC105222259	calcium load-activated calcium channel
105222269	57.0081	148.327	-1.3795	1.19e-12	1.26e-11	LOC105222269	ubiquitin carboxyl-terminal hydrolase 14
105222303	52.7775	148.369	-1.4912	7.07e-14	8.39e-13	LOC105222303	WAS/WASL-interacting protein family member 2%2C
105222310	15.7319	63.0658	-2.0032	4.21e-09	3.23e-08	LOC105222310	sterol regulatory element-binding protein cleavage-activating protein%2C
105222317	11.9196	51.4705	-2.1104	4.45e-08	3.04e-07	LOC105222317	ribonuclease H2 subunit A
105222325	115.962	240.359	-1.0515	6.5e-14	7.72e-13	LOC105222325	pyruvate carboxylase%2C mitochondrial%2C
105222328	23.5335	187.893	-2.9971	6.42e-36	2.3e-34	LOC105222328	proteasome subunit alpha type-3
105222334	5.17963	31.9395	-2.6244	1.25e-06	7.3e-06	LOC105222334	nuclear inhibitor of protein phosphatase 1
105222335	1989.06	968.042	1.0389	8.96e-62	7.36e-60	LOC105222335	60S ribosomal protein L9%2C
105222356	6.99732	99.4078	-3.8285	1.99e-23	4.42e-22	LOC105222356	spermine oxidase
105222364	105.78	28.911	1.8714	2.23e-10	1.96e-09	LOC105222364	RNA-binding protein 5-A-like
105222369	14.5737	56.5181	-1.9553	4.19e-08	2.87e-07	LOC105222369	RNA polymerase II
105222371	17.1957	50.8677	-1.5647	6.07e-06	3.22e-05	LOC105222371	target of rapamycin%2C
105222372	17.9357	39.3986	-1.1353	0.0013581	0.0049166	LOC105222372	protein peste
105222392	143.308	49.1992	1.5424	2.3e-10	2.01e-09	LOC105222392	uncharacterized protein CG5902
105222393	21.9571	111.003	-2.3378	1.75e-17	2.72e-16	LOC105222393	E3 ubiquitin-protein ligase ZNRF2
105222397	15.571	51.2743	-1.7194	1.4e-06	8.14e-06	LOC105222397	exosome complex component RRP45
105222400	11.2761	71.6746	-2.6682	2.46e-13	2.79e-12	LOC105222400	plastin-3%2C
105222402	7.73727	42.5813	-2.4603	6.12e-08	4.13e-07	LOC105222402	receptor-binding cancer antigen expressed on SiSo cells
105222408	327.217	120.818	1.4374	1.72e-19	3.04e-18	LOC105222408	serine/threonine-protein kinase Smg1
105222410	196.488	590.713	-1.588	1.2e-54	7.78e-53	LOC105222410	uncharacterized LOC105222410
105222411	52.1984	109.419	-1.0678	3.16e-07	1.98e-06	LOC105222411	MOB kinase activator-like 2
105222414	12.6434	32.1218	-1.3452	0.0011494	0.0042135	LOC105222414	cyclin-H
105222428	8.70241	41.7962	-2.2639	2.89e-07	1.82e-06	LOC105222428	vang-like protein 2
105222430	58.0536	136.591	-1.2344	2.58e-10	2.23e-09	LOC105222430	inorganic pyrophosphatase
105222431	50.1555	114.368	-1.1892	1.73e-08	1.23e-07	LOC105222431	phosphoglucomutase-2%2C
105222434	57.5228	226.072	-1.9746	2.73e-28	7.62e-27	LOC105222434	E3 SUMO-protein ligase PIAS2%2C
105222449	18.6113	46.5492	-1.3226	0.00010926	0.00048665	LOC105222449	uncharacterized LOC105222449
105222453	8.3807	69.1508	-3.0446	2.13e-14	2.63e-13	LOC105222453	uncharacterized LOC105222453
105222458	548.896	235.901	1.2184	4.96e-24	1.12e-22	LOC105222458	SUMO-activating enzyme subunit 2
105222461	13.1582	85.8917	-2.7066	7.03e-16	9.62e-15	LOC105222461	heat shock protein 23-like
105222463	140.349	2226.37	-3.9876	0	0	LOC105222463	heat shock protein 23-like
105222467	324.788	845.359	-1.3801	1.28e-64	1.14e-62	LOC105222467	heat shock protein 23-like
105222468	43.9625	312.314	-2.8287	1.19e-55	8.18e-54	LOC105222468	heat shock protein 27
105222478	36.37	79.2459	-1.1236	6.47e-06	3.42e-05	LOC105222478	uncharacterized LOC105222478
105222482	17.6944	93.5471	-2.4024	2.25e-15	2.99e-14	LOC105222482	mesencephalic astrocyte-derived neurotrophic factor homolog%2C
105222500	7.47989	24.5786	-1.7163	0.00084705	0.0031896	LOC105222500	UPF0454 protein C12orf49 homolog
105222505	3.78016	41.4316	-3.4542	4.95e-10	4.19e-09	LOC105222505	proton-coupled amino acid transporter-like protein pathetic
105222510	342.579	143.84	1.252	2.7e-16	3.78e-15	LOC105222510	RNA-binding protein cabeza
105222513	11.067	29.3176	-1.4055	0.0013778	0.0049799	LOC105222513	vesicle transport protein GOT1B%2C
105222514	199.239	74.8012	1.4134	3.79e-12	3.88e-11	LOC105222514	splicing factor U2AF 50 kDa subunit
105222520	998.397	0	16.12	6e-52	3.59e-50	LOC105222520	serine-arginine protein 55-like
105222532	3.63539	25.8965	-2.8326	5.96e-06	3.16e-05	LOC105222532	charged multivesicular body protein 1b
105222533	61.3351	18.2271	1.7506	4.42e-06	2.4e-05	LOC105222533	SAGA-associated factor 11 homolog
105222541	91.8821	44.1376	1.0578	0.00028977	0.0011986	LOC105222541	uncharacterized protein C15orf41 homolog
105222554	22.4075	59.4905	-1.4087	5.01e-06	2.69e-05	LOC105222554	ankyrin repeat and SAM domain-containing protein 1A%2C
105222565	40.1662	175.078	-2.1239	4.08e-24	9.22e-23	LOC105222565	ATP synthase subunit gamma%2C mitochondrial
105222566	49.5764	150.836	-1.6053	2.36e-15	3.12e-14	LOC105222566	surfeit locus protein 4 homolog
105222591	496.488	199.657	1.3142	7.7e-25	1.83e-23	LOC105222591	serine/arginine repetitive matrix protein 2%2C
105222625	38.4933	6.37949	2.5931	1.77e-06	1.02e-05	LOC105222625	uncharacterized LOC105222625
105222634	11.3887	0	5.1423	0.00067018	0.0025705	LOC105222634	carboxypeptidase B%2C
105222639	40.3432	10.0249	2.0087	3.66e-05	0.00017441	LOC105222639	inhibitor of growth protein 3
105222641	1.75335	13.0394	-2.8947	0.0011738	0.0042977	LOC105222641	DNA ligase 4
105222658	7.88204	84.9944	-3.4307	6.24e-19	1.08e-17	LOC105222658	DNA-binding protein Ewg%2C
105222663	151.013	871.606	-2.529	2.2e-136	5.67e-134	LOC105222663	gamma-tubulin complex component 2 homolog
105222664	17.3405	40.1978	-1.213	0.00070364	0.0026844	LOC105222664	vacuolar protein sorting-associated protein 33A
105222675	39.1206	179.411	-2.1973	1.41e-25	3.52e-24	LOC105222675	T-complex protein 1 subunit theta
105222676	377.244	182.005	1.0515	2.82e-13	3.18e-12	LOC105222676	guanine nucleotide-binding protein subunit gamma-1%2C
105222692	2.50938	21.0173	-3.0662	2.38e-05	0.00011652	LOC105222692	DTW domain-containing protein 2
105222696	12.9812	114.887	-3.1457	1.72e-23	3.83e-22	LOC105222696	uncharacterized LOC105222696
105222708	40.3593	163.02	-2.0141	2.61e-21	5.13e-20	LOC105222708	phosphatidylinositol-binding clathrin assembly protein LAP
105222714	25.0134	109.671	-2.1324	9.33e-16	1.26e-14	LOC105222714	ER membrane protein complex subunit 1%2C
105222717	11.8552	36.1598	-1.6089	0.00010284	0.00045914	LOC105222717	putative riboflavin kinase
105222728	168.048	76.7221	1.1312	1.76e-07	1.13e-06	LOC105222728	uncharacterized LOC105222728
105222729	112.906	0	7.819	4.99e-25	1.19e-23	LOC105222729	fork head domain
105222731	41.2279	338.183	-3.0361	6.19e-64	5.42e-62	LOC105222731	tubulin polyglutamylase TTLL4%2C
105222734	31.8177	91.5001	-1.5239	2.46e-09	1.94e-08	LOC105222734	chromosome transmission fidelity protein 18 homolog
105222755	19.3512	50.6153	-1.3871	3.09e-05	0.00014884	LOC105222755	glucose-induced degradation protein 8 homolog
105222767	24.2895	86.032	-1.8245	8.81e-11	8.02e-10	LOC105222767	broad-complex core protein isoforms 1/2/3/4/5%2C
105222768	3652.39	1712.1	1.0931	3.38e-123	7.47e-121	LOC105222768	actin%2C cytoplasmic A3a%2C
105222771	17.244	100.95	-2.5495	2.02e-17	3.11e-16	LOC105222771	late secretory pathway protein AVL9 homolog
105222773	71.9518	214.926	-1.5787	8.44e-21	1.61e-19	LOC105222773	type I inositol 3%2C4-bisphosphate 4-phosphatase
105222775	311.341	664.266	-1.0933	1.39e-37	5.29e-36	LOC105222775	uncharacterized LOC105222775%2C
105222797	31.2225	96.3653	-1.6259	1.73e-10	1.53e-09	LOC105222797	probable kinetochore protein NDC80
105222805	1598.64	467.764	1.773	5.94e-124	1.34e-121	Zn800	Zinc finger protein 800
105222807	9.5067	34.3932	-1.8551	3.43e-05	0.00016428	LOC105222807	COMM domain-containing protein 5
105222839	16.0536	42.1887	-1.394	0.00013527	0.00059339	LOC105222839	protein NDRG3
105222840	42.3217	112.475	-1.4101	3.38e-10	2.89e-09	LOC105222840	zinc finger FYVE domain-containing protein 9%2C
105222847	12.2735	37.0852	-1.5953	9.16e-05	0.00041374	LOC105222847	alkylated DNA repair protein alkB homolog 8
105222849	384	171.798	1.1604	6.17e-16	8.48e-15	LOC105222849	tyrosine-protein kinase PR2
105222861	15.3298	79.9048	-2.3819	3.05e-13	3.42e-12	LOC105222861	glutathione synthetase%2C
105222863	24.8365	76.5398	-1.6238	1.31e-08	9.52e-08	LOC105222863	uncharacterized LOC105222863
105222870	10.4558	40.3941	-1.9498	3.7e-06	2.04e-05	LOC105222870	putative peptidyl-prolyl cis-trans isomerase dodo
105222873	4.92225	20.7509	-2.0758	0.00057882	0.0022479	LOC105222873	tRNA-dihydrouridine(20) synthase [NAD(P)+]-like%2C
105222875	44.3003	90.5326	-1.0311	5.68e-06	3.03e-05	LOC105222875	run domain Beclin-1-interacting and cysteine-rich domain-containing protein
105222876	225.571	106.474	1.0831	6.3e-09	4.75e-08	LOC105222876	syndetin
105222879	10.4075	53.9663	-2.3744	2.19e-09	1.74e-08	LOC105222879	protein halfway
105222880	24.9491	78.7691	-1.6586	5.05e-09	3.84e-08	LOC105222880	protein C19orf12 homolog
105222885	11.0188	52.9708	-2.2652	7.59e-09	5.66e-08	LOC105222885	serine/threonine-protein kinase nekl-2
105222895	27.4584	164.254	-2.5806	1.15e-27	3.14e-26	LOC105222895	protein kintoun%2C
105222900	4538.14	1690.1	1.425	6.38e-245	4.23e-242	LOC105222900	glycogen debranching enzyme
105222901	803.936	302.598	1.4097	4.66e-44	2.13e-42	LOC105222901	kinase D-interacting substrate of 220 kDa%2C
105222919	5.17963	49.9283	-3.2689	2.27e-11	2.18e-10	LOC105222919	PRKR-interacting protein 1 homolog
105222922	104.879	46.7595	1.1654	2.21e-05	0.00010901	LOC105222922	contactin%2C
105222923	25.4156	51.5687	-1.0208	0.00067272	0.0025781	LOC105222923	uncharacterized LOC105222923
105222929	65.1957	257.044	-1.9792	5.06e-32	1.61e-30	LOC105222929	probable aminopeptidase NPEPL1%2C
105222955	13.0617	38.6134	-1.5638	8.15e-05	0.00037134	LOC105222955	DNA demethylase ALKBH1
105222960	58.6166	977.099	-4.0591	7.32e-222	3.58e-219	LOC105222960	glyceraldehyde-3-phosphate dehydrogenase
105222967	27.6193	84.714	-1.6169	2.46e-09	1.94e-08	LOC105222967	hypothetical protein%2C
105222973	11.4048	32.4022	-1.5064	0.00042816	0.0016947	LOC105222973	gametocyte-specific factor 1 homolog
105222993	205.673	99.7724	1.0436	8.65e-08	5.75e-07	LOC105222993	protein crumbs
105223010	20.1555	130.114	-2.6905	4e-23	8.69e-22	LOC105223010	ATP-binding cassette sub-family A member 13
105223013	46.6488	555.058	-3.5727	1.64e-117	3.04e-115	LOC105223013	peptide transporter family 1%2C
105223019	10.8901	39.8613	-1.872	7.29e-06	3.83e-05	LOC105223019	translation initiation factor eIF-2B subunit epsilon
105223020	43.882	119.163	-1.4412	5.4e-11	4.98e-10	LOC105223020	WD repeat-containing protein 7
105223022	50.1233	116.163	-1.2126	8.48e-09	6.29e-08	LOC105223022	protein lin-9 homolog%2C
105223040	92.3968	0	7.5298	3.13e-21	6.11e-20	LOC105223040	early boundary activity protein 2-like
105223049	22.1019	75.7687	-1.7774	2.11e-09	1.68e-08	LOC105223049	uncharacterized LOC105223049
105223052	2.84719	26.9761	-3.2441	9.55e-07	5.65e-06	LOC105223052	ubiquinone biosynthesis protein COQ9%2C mitochondrial
105223073	34.2949	84.4055	-1.2993	2.64e-07	1.67e-06	LOC105223073	ATR-interacting protein mus304
105223078	13.0777	38.347	-1.552	9.34e-05	0.00042095	LOC105223078	protein SCO1 homolog%2C mitochondrial
105223088	8.1555	27.6351	-1.7607	0.00032373	0.0013237	LOC105223088	tumor suppressor candidate 3
105223103	20.8472	45.049	-1.1116	0.0007375	0.0027986	LOC105223103	uncharacterized LOC105223103
105223106	49.4477	120.495	-1.285	1.04e-09	8.48e-09	LOC105223106	homocysteine S-methyltransferase 1%2C
105223111	13.7212	82.022	-2.5796	1.35e-14	1.69e-13	LOC105223111	exonuclease 1
105223120	16.1501	49.087	-1.6038	6.31e-06	3.33e-05	LOC105223120	dnaJ homolog subfamily A member 2
105223127	21.9732	55.0178	-1.3242	2.56e-05	0.00012479	LOC105223127	AP-2 complex subunit sigma
105223137	56.1394	156.473	-1.4788	2.07e-14	2.56e-13	LOC105223137	hypothetical protein%2C
105223141	23.5174	225.455	-3.261	9.5e-46	4.64e-44	LOC105223141	mitoferrin%2C
105223182	50.3646	1185.56	-4.557	5.81e-283	6.74e-280	LOC105223182	thioredoxin-2
105223185	30.5469	270.294	-3.1454	5.66e-53	3.48e-51	LOC105223185	squamous cell carcinoma antigen recognized by T-cells 3%2C
105223186	205.528	578.122	-1.492	1.81e-49	1.01e-47	LOC105223186	hexokinase type 2
105223188	25.3834	54.5972	-1.1049	0.00021556	0.00091237	LOC105223188	ribosomal RNA processing protein 1 homolog
105223191	19.5764	49.8722	-1.3491	4.93e-05	0.00023137	LOC105223191	peptidoglycan-recognition protein LE
105223194	20.6863	68.0993	-1.719	2.7e-08	1.89e-07	LOC105223194	dnaJ homolog subfamily C member 22
105223196	51.8928	127.674	-1.2989	2.46e-10	2.15e-09	LOC105223196	zinc finger protein 521
105223200	7.31904	30.7057	-2.0688	2.94e-05	0.00014195	LOC105223200
105223206	20.3646	54.2046	-1.4124	1.27e-05	6.48e-05	LOC105223206	zinc finger protein 704%2C
105223209	617.727	290.063	1.0906	3.78e-22	7.9e-21	LOC105223209	uncharacterized LOC105223209
105223218	61.0938	160.104	-1.3899	1.16e-13	1.36e-12	LOC105223218	AP-3 complex subunit sigma-1
105223220	182.139	84.6158	1.106	1.01e-07	6.69e-07	LOC105223220
105223225	344.895	158.604	1.1207	1.19e-13	1.38e-12	LOC105223225	aryl hydrocarbon receptor nuclear translocator homolog
105223226	4.90617	27.9996	-2.5127	9.01e-06	4.67e-05	LOC105223226	probable splicing factor 3B subunit 5
105223238	94.4558	46.7035	1.0161	0.00040808	0.0016212	LOC105223238	amyloid beta A4 precursor protein-binding family A member 1%2C
105223252	49.0295	18.9001	1.3753	0.00076619	0.0029004	LOC105223252	G1/S-specific cyclin-D1
105223266	5.37265	40.2679	-2.9059	1.11e-08	8.12e-08	LOC105223266	brachyurin
105223277	8.44504	29.1914	-1.7894	0.00018933	0.00080651	LOC105223277	ATP-binding cassette sub-family B member 7%2C mitochondrial%2C
105223282	121.126	0	8.2693	1.08e-25	2.72e-24	LOC105223282	uncharacterized LOC105223282%2C
105223284	12.193	71.268	-2.5472	9.85e-13	1.06e-11	LOC105223284	formin-binding protein 1-like
105223291	17.7748	42.6935	-1.2642	0.00032725	0.0013358	LOC105223291	KAT8 regulatory NSL complex subunit 2%2C
105223299	6.2252	36.3	-2.5438	3.64e-07	2.26e-06	LOC105223299	serine--tRNA ligase%2C mitochondrial-like
105223301	1080.66	427.72	1.3372	1.21e-53	7.61e-52	LOC105223301	60S ribosomal protein L24
105223303	46.7614	125.36	-1.4227	2.56e-11	2.44e-10	LOC105223303	condensin complex subunit 2
105223304	39.6997	144.331	-1.8622	1.78e-17	2.76e-16	LOC105223304	DNA replication licensing factor Mcm6
105223305	32.6863	203.975	-2.6416	1.03e-34	3.6e-33	LOC105223305	proliferating cell nuclear antigen
105223312	28.311	235.256	-3.0548	2.99e-45	1.45e-43	LOC105223312	glycogen [starch] synthase%2C
105223316	61.6568	149.546	-1.2783	1.24e-11	1.21e-10	LOC105223316	inhibitor of growth protein 1
105223317	1222.62	593.643	1.0423	7.26e-39	2.91e-37	LOC105223317	microtubule-associated protein Jupiter%2C
105223322	28.4558	64.1594	-1.1729	2.89e-05	0.0001397	LOC105223322	protein arginine N-methyltransferase 1
105223323	30.6595	171.209	-2.4813	1.06e-27	2.92e-26	LOC105223323	probable histone-binding protein Caf1
105223324	1422.16	642.295	1.1468	1.72e-53	1.07e-51	LOC105223324	THO complex subunit 4
105223328	1.56032	22.209	-3.8312	2.42e-06	1.37e-05	LOC105223328	L-galactose dehydrogenase
105223331	10.9544	52.7184	-2.2668	8.13e-09	6.05e-08	LOC105223331	mitochondrial glutamate carrier 1%2C
105223335	17.0349	45.9744	-1.4323	4.96e-05	0.000233	LOC105223335	ATPase family AAA domain-containing protein 3-A
105223343	116.96	450.939	-1.9469	7.69e-54	4.93e-52	LOC105223343	probable ubiquitin carboxyl-terminal hydrolase FAF%2C
105223389	38.8472	450.49	-3.5356	4.66e-95	6.76e-93	LOC105223389	inositol-trisphosphate 3-kinase homolog
105223394	14.445	37.3235	-1.3695	0.00038919	0.0015571	LOC105223394	heparin sulfate O-sulfotransferase%2C
105223395	133.93	549.477	-2.0366	1.1e-68	1.06e-66	LOC105223395	alpha-tocopherol transfer protein-like%2C
105223404	14.8311	44.2919	-1.5784	2.18e-05	0.00010749	LOC105223404	RAB6-interacting golgin%2C
105223405	10.9544	53.4054	-2.2855	5.56e-09	4.2e-08	LOC105223405	UDP-sugar transporter UST74c
105223413	75.2493	21.7884	1.7881	2.35e-07	1.5e-06	LOC105223413	cadherin-23%2C
105223441	105.249	0	9.1735	1.7e-20	3.19e-19	LOC105223441	SOX domain-containing protein dichaete
105223448	67.9464	144.12	-1.0848	2.95e-09	2.3e-08	LOC105223448	patatin-like phospholipase domain-containing protein 3
105223449	30.8847	150.219	-2.2821	1.52e-22	3.25e-21	LOC105223449	tudor domain-containing protein 3
105223499	16.2627	63.7949	-1.9719	4.78e-09	3.65e-08	LOC105223499	protein cappuccino%2C
105223511	5.87131	29.9766	-2.3521	9.15e-06	4.73e-05	LOC105223511	probable serine hydrolase
105223535	3.94102	35.9074	-3.1876	1.98e-08	1.4e-07	LOC105223535	DNA repair endonuclease XPF
105223536	23.7587	91.1355	-1.9396	4.25e-12	4.31e-11	LOC105223536	uncharacterized LOC105223536
105223543	23.5818	83.6344	-1.8264	1.56e-10	1.39e-09	LOC105223543	vacuolar protein sorting-associated protein 37A
105223549	22.9544	73.6095	-1.6811	1.2e-08	8.74e-08	LOC105223549	ESF1 homolog
105223555	50.2359	121.042	-1.2687	1.32e-09	1.07e-08	LOC105223555	uncharacterized LOC105223555
105223563	15.185	44.8667	-1.563	2.18e-05	0.00010745	LOC105223563	nuclear pore complex protein Nup88
105223572	29.1475	132.357	-2.183	3.69e-19	6.46e-18	LOC105223572	uncharacterized LOC105223572
105223574	80.9276	179.341	-1.148	5.65e-12	5.7e-11	LOC105223574	AP-2 complex subunit alpha%2C
105223576	123.105	248.646	-1.0142	1.06e-13	1.24e-12	LOC105223576	F-box-like/WD repeat-containing protein ebi%2C
105223577	10.2145	39.5668	-1.9537	4.54e-06	2.46e-05	LOC105223577	dual specificity protein kinase splA%2C
105223611	43.9464	106.432	-1.2761	1.13e-08	8.28e-08	LOC105223611	erythroid differentiation-related factor 1
105223614	144.804	47.1521	1.6187	3.38e-11	3.17e-10	LOC105223614	microfibrillar-associated protein 1
105223616	72.9169	154.762	-1.0857	7.58e-10	6.29e-09	LOC105223616	mitochondrial import receptor subunit TOM70%2C
105223622	14.0912	35.6831	-1.3404	0.00062967	0.0024302	LOC105223622	tRNA pseudouridine synthase-like 1
105223647	31.8981	70.7212	-1.1487	1.51e-05	7.6e-05	LOC105223647	uncharacterized LOC105223647%2C
105223658	1420.31	522.249	1.4434	1.49e-79	1.8e-77	LOC105223658	protein fem-1 homolog C%2C
105223661	23.3244	56.0694	-1.2654	3.79e-05	0.00018014	LOC105223661	single-strand selective monofunctional uracil DNA glycosylase
105223676	15.3137	0	9.093	0.00037456	0.0015079	LOC105223676	vitellogenin-3-like
105223695	2.58981	24.6907	-3.253	2.68e-06	1.51e-05	LOC105223695	selenoprotein BthD-like
105223700	37.3351	178.205	-2.2549	4.09e-26	1.04e-24	LOC105223700	brain tumor protein
105223721	16.118	68.6882	-2.0914	3.21e-10	2.76e-09	LOC105223721	uncharacterized LOC105223721
105223723	9.90885	35.0802	-1.8239	3.46e-05	0.00016564	LOC105223723	ras-related protein Rab-30%2C
105223725	30.2574	95.6643	-1.6607	1.14e-10	1.02e-09	LOC105223725	uncharacterized LOC105223725%2C
105223730	5.29223	55.0459	-3.3787	1.15e-12	1.22e-11	LOC105223730	actin-related protein 2/3 complex subunit 1A
105223731	30.9008	98.4825	-1.6722	5.02e-11	4.65e-10	LOC105223731	protein pigeon%2C
105223732	3.15282	19.3488	-2.6175	0.00016473	0.00071149	LOC105223732	ankyrin repeat domain-containing protein 49
105223735	46.0536	247.132	-2.4239	2.52e-38	9.89e-37	LOC105223735	ovarian-specific serine/threonine-protein kinase Lok
105223737	10.1662	83.9148	-3.0451	3.78e-17	5.69e-16	LOC105223737	interferon-inducible double-stranded RNA-dependent protein kinase activator A homolog%2C
105223742	22.5845	72.1233	-1.6751	1.81e-08	1.29e-07	LOC105223742	stAR-related lipid transfer protein 7%2C mitochondrial
105223743	12.5952	36.0616	-1.5176	0.00018867	0.00080404	LOC105223743	inhibitor of growth protein 5%2C
105223748	11.3566	69.7678	-2.619	8.27e-13	8.96e-12	LOC105223748	HEAT repeat-containing protein 3
105223749	45.6193	288.717	-2.6619	9.07e-49	4.84e-47	LOC105223749	3-ketoacyl-CoA thiolase%2C mitochondrial
105223755	23.1635	94.4725	-2.028	4.36e-13	4.85e-12	LOC105223755	ubiquitin thioesterase otubain-like
105223758	2918.59	1373.51	1.0874	7.7e-98	1.14e-95	LOC105223758	E3 ubiquitin-protein ligase HECTD1%2C
105223759	4.61662	25.56	-2.469	2.63e-05	0.00012803	LOC105223759	methionine aminopeptidase 1D%2C mitochondrial
105223774	136.391	388.896	-1.5116	2.13e-34	7.25e-33	LOC105223774	protein swallow
105223777	9.34585	37.9685	-2.0224	4.55e-06	2.46e-05	LOC105223777	ecto-NOX disulfide-thiol exchanger 2
105223778	18.1769	211.042	-3.5373	1.61e-45	7.84e-44	LOC105223778	facilitated trehalose transporter Tret1-2 homolog
105223782	52.2467	210.509	-2.0105	5.42e-27	1.45e-25	LOC105223782	10 kDa heat shock protein%2C mitochondrial
105223785	36.8204	127.884	-1.7963	4.8e-15	6.19e-14	LOC105223785	beta-glucuronidase%2C
105223787	26.5737	1.93488	3.7797	1.66e-06	9.61e-06	LOC105223787	glycerophosphocholine phosphodiesterase GPCPD1%2C
105223795	527.55	1306.59	-1.3084	4.05e-92	5.44e-90	LOC105223795	CUGBP Elav-like family member 2
105223805	40.118	128.305	-1.6773	5.74e-14	6.87e-13	LOC105223805	probable inactive serine/threonine-protein kinase bub1
105223816	310.279	46.5212	2.7376	1.39e-44	6.52e-43	LOC105223816	blastoderm-specific protein 25D
105223835	150.965	72.9785	1.0487	4.08e-06	2.23e-05	LOC105223835	protein SMG8%2C
105223840	28.6971	86.9153	-1.5987	2.01e-09	1.6e-08	LOC105223840	nuclear pore complex protein Nup85
105223849	1732.81	807.643	1.1013	3.43e-60	2.65e-58	LOC105223849	40S ribosomal protein S18
105223851	20.3646	48.0495	-1.2385	0.00017135	0.00073702	LOC105223851	putative sodium-dependent multivitamin transporter%2C
105223852	3.36193	37.5619	-3.4819	2.84e-09	2.22e-08	LOC105223852	arginyl-tRNA--protein transferase 1%2C
105223856	75.1689	431.604	-2.5215	2.74e-68	2.62e-66	LOC105223856	high mobility group protein Z
105223859	66.9652	192.829	-1.5258	4.51e-18	7.35e-17	LOC105223859	transport and Golgi organization protein 11%2C
105223861	9.21716	47.3204	-2.3601	2.35e-08	1.66e-07	LOC105223861	uncharacterized LOC105223861
105223876	8.70241	77.339	-3.1517	2.38e-16	3.35e-15	LOC105223876	non-specific lipid-transfer protein
105223889	7.68901	29.2475	-1.9274	9.22e-05	0.00041577	LOC105223889	UDP-N-acetylglucosamine--dolichyl-phosphate N-acetylglucosaminephosphotransferase
105223891	77.9357	174.994	-1.167	5.89e-12	5.91e-11	LOC105223891	phospholipase A-2-activating protein
105223927	27.3458	77.339	-1.4999	5.77e-08	3.9e-07	LOC105223927	72 kDa inositol polyphosphate 5-phosphatase
105223929	22.2788	61.0748	-1.4549	2.3e-06	1.31e-05	LOC105223929	DNA excision repair protein haywire
105223937	3.66756	20.0078	-2.4477	0.00021388	0.00090568	LOC105223937	TBC1 domain family member 13%2C
105223939	58.7292	158.394	-1.4314	5.16e-14	6.2e-13	LOC105223939	cell division control protein 6 homolog
105223947	138.788	16.11	3.1069	1.09e-23	2.45e-22	LOC105223947	protein disks lost
105223962	19.5764	87.0134	-2.1521	6.25e-13	6.82e-12	LOC105223962	protein wntless
105223969	9.42627	28.7427	-1.6084	0.00053609	0.002089	LOC105223969	protein commissureless 2
105223978	21.555	97.1505	-2.1722	2.13e-14	2.62e-13	LOC105223978	uncharacterized LOC105223978%2C
105223981	68.2842	238.2	-1.8026	8.91e-27	2.37e-25	LOC105223981	A-kinase anchor protein 9
105223987	29.2601	5.3139	2.4611	5.49e-05	0.00025565	LOC105223987	uncharacterized LOC105223987
105223988	39.5067	101.553	-1.3621	5.55e-09	4.19e-08	LOC105223988	formin-like protein CG32138%2C
105223989	424.038	63.5285	2.7387	2.66e-60	2.07e-58	LOC105223989	autophagy-related protein 2 homolog B
105224001	25.2547	54.3308	-1.1052	0.0002228	0.00093958	LOC105224001	nitrogen permease regulator 3-like protein
105224010	15.0724	35.5008	-1.2359	0.0012571	0.0045688	LOC105224010	tetratricopeptide repeat protein 27
105224016	57.6837	528.011	-3.1943	5.45e-103	8.43e-101	LOC105224016	protein matrimony
105224030	36.3861	111.48	-1.6153	8.08e-12	8.05e-11	LOC105224030	dihydrolipoyl dehydrogenase%2C mitochondrial
105224031	21.0241	54.3168	-1.3694	1.88e-05	9.33e-05	LOC105224031	tryptophan--tRNA ligase%2C mitochondrial
105224065	14.8311	38.4732	-1.3752	0.00030423	0.0012512	LOC105224065	pyridine nucleotide-disulfide oxidoreductase domain-containing protein 1
105224066	9.1689	27.9856	-1.6099	0.00063061	0.0024328	LOC105224066	28S ribosomal protein S18b%2C mitochondrial
105224067	6.14477	42.6094	-2.7937	7.89e-09	5.88e-08	LOC105224067	protein nessun dorma
105224070	57.0081	141.709	-1.3137	1.82e-11	1.75e-10	LOC105224070	uncharacterized LOC105224070
105224085	8.84719	97.2486	-3.4584	1.5e-21	3.01e-20	LOC105224085	cAMP-specific 3'%2C5'-cyclic phosphodiesterase%2C
105224089	31.4799	301.448	-3.2594	1.53e-60	1.21e-58	LOC105224089	chromosome-associated kinesin KIF4A%2C
105224092	188.123	393.762	-1.0656	3.4e-22	7.14e-21	LOC105224092	uncharacterized LOC105224092%2C
105224102	2.47721	26.6396	-3.4268	6.57e-07	3.96e-06	LOC105224102	UPF0390 protein zgc136864
105224103	35.9357	99.4639	-1.4688	1.29e-09	1.05e-08	LOC105224103	syntaxin-12%2C
105224127	49.7855	110.582	-1.1513	5.97e-08	4.03e-07	LOC105224127	beta-parvin
105224132	27.6997	91.9347	-1.7307	8.7e-11	7.92e-10	LOC105224132	anaphase-promoting complex subunit 1
105224135	43.5442	129.104	-1.568	5.3e-13	5.85e-12	LOC105224135	ubiquitin-conjugating enzyme E2 H%2C
105224139	119.984	279.758	-1.2213	2.67e-19	4.7e-18	LOC105224139	sphingosine kinase 2
105224140	19.7694	85.1767	-2.1072	2.02e-12	2.11e-11	LOC105224140	ecotropic viral integration site 5 ortholog
105224166	77.5014	193.558	-1.3205	3.24e-15	4.23e-14	LOC105224166	ATP-dependent helicase brm
105224168	28.3753	105.815	-1.8988	1.69e-13	1.95e-12	LOC105224168	DNA polymerase delta catalytic subunit
105224170	16.2788	41.8102	-1.3609	0.00018517	0.00079131	LOC105224170	palmitoyltransferase Hip14
105224185	128.477	328.677	-1.3552	1.42e-25	3.54e-24	LOC105224185	protein BCL9 homolog
105224195	7.39946	39.4687	-2.4152	2.43e-07	1.54e-06	LOC105224195	leucine-rich repeat protein 1
105224199	23.0188	82.022	-1.8332	2.13e-10	1.87e-09	LOC105224199	WD repeat-containing protein 75
105224208	32.3485	0	7.4715	2.04e-08	1.44e-07	LOC105224208	uncharacterized LOC105224208
105224217	15.2011	66.2065	-2.1228	4.75e-10	4.03e-09	LOC105224217	transmembrane protein 120 homolog%2C
105224224	5.3244	31.7292	-2.5751	1.71e-06	9.84e-06	LOC105224224	HIG1 domain family member 2A%2C mitochondrial
105224228	20.3003	57.5836	-1.5042	2.72e-06	1.53e-05	LOC105224228	1-phosphatidylinositol 4%2C5-bisphosphate phosphodiesterase gamma-1
105224230	3.04021	17.9046	-2.5581	0.00033998	0.0013835	LOC105224230	WASH complex subunit SWIP homolog
105224236	32.7024	111.017	-1.7633	5.45e-13	6e-12	LOC105224236	protein LSM12 homolog A
105224250	17.6783	130.59	-2.885	1.13e-24	2.66e-23	LOC105224250	serine/threonine-protein kinase pakD
105224252	132.016	280.978	-1.0897	9.32e-17	1.36e-15	LOC105224252	N-acetyltransferase eco%2C
105224259	5.48526	24.6066	-2.1654	0.00012327	0.00054409	LOC105224259	glutaredoxin-C4
105224265	169.255	77.2549	1.1315	1.58e-07	1.02e-06	LOC105224265	adenosine kinase%2C
105224268	135.877	325.55	-1.2606	4.06e-23	8.82e-22	LOC105224268	chromodomain-helicase-DNA-binding protein Mi-2 homolog
105224271	83.7105	314.754	-1.9107	2.69e-37	1.02e-35	LOC105224271	26S proteasome non-ATPase regulatory subunit 2
105224273	14.9759	74.8854	-2.322	3.32e-12	3.43e-11	LOC105224273	ER degradation-enhancing alpha-mannosidase-like protein 3
105224277	151.19	313.352	-1.0514	1.13e-17	1.78e-16	LOC105224277	BAG domain-containing protein Samui%2C
105224279	9.26542	34.267	-1.8869	2.93e-05	0.00014173	LOC105224279	guanylate cyclase 32E
105224283	54.1287	22.5736	1.2618	0.0010509	0.0038909	LOC105224283	nuclear hormone receptor FTZ-F1%2C
105224289	8.62199	116.597	-3.7574	6.68e-27	1.79e-25	LOC105224289	histone chaperone asf1
105224290	11.807	34.3651	-1.5413	0.00023134	0.00097381	LOC105224290	trafficking protein particle complex subunit 8
105224291	12.2252	46.8437	-1.938	6.87e-07	4.13e-06	LOC105224291	matrix-remodeling-associated protein 7
105224301	39.6193	6.2533	2.6635	8.4e-07	4.99e-06	LOC105224301	homeotic protein ocelliless%2C
105224324	2.9437	17.5541	-2.5761	0.00037064	0.0014964	LOC105224324	-//-
105224335	54.9812	147.92	-1.4278	3.8e-13	4.24e-12	LOC105224335	6-phosphogluconate dehydrogenase%2C decarboxylating
105224339	18.8686	99.6742	-2.4012	2.84e-16	3.98e-15	LOC105224339	ATP-binding cassette sub-family D member 2%2C
105224345	8.46113	31.5469	-1.8986	5.72e-05	0.0002658	LOC105224345	zinc finger protein 391-like
105224347	24.8526	1.59838	3.9587	2.46e-06	1.39e-05	LOC105224347	uncharacterized LOC105224347
105224361	15.8928	44.1517	-1.4741	5.06e-05	0.00023707	LOC105224361	cystathionine beta-synthase
105224362	5.72654	49.8582	-3.1221	5.42e-11	4.99e-10	LOC105224362	dolichyl-diphosphooligosaccharide--protein glycosyltransferase subunit STT3A%2C
105224365	101.598	36.6505	1.471	2.89e-07	1.82e-06	LOC105224365	60S acidic ribosomal protein P1
105224367	4.42359	19.3768	-2.131	0.00073488	0.0027898	LOC105224367	mitochondrial import inner membrane translocase subunit Tim9
105224368	114.097	279.183	-1.291	1.15e-20	2.19e-19	LOC105224368	protein wings apart-like
105224377	37.1421	102.52	-1.4648	7.75e-10	6.42e-09	LOC105224377	alanine aminotransferase 2
105224381	70.2788	369.141	-2.393	1.22e-55	8.3e-54	LOC105224381	trifunctional enzyme subunit alpha%2C mitochondrial%2C
105224386	489.282	200.498	1.2871	1.14e-23	2.54e-22	LOC105224386	60S ribosomal protein L37a
105224387	28.3593	75.0256	-1.4036	3.17e-07	1.98e-06	LOC105224387	polypeptide N-acetylgalactosaminyltransferase 5%2C
105224394	12.7239	105.97	-3.058	2.58e-21	5.07e-20	LOC105224394	26S proteasome non-ATPase regulatory subunit 14
105224396	10.3432	48.3719	-2.2255	4.58e-08	3.12e-07	LOC105224396	rab3 GTPase-activating protein regulatory subunit
105224399	18.0804	61.7619	-1.7723	6.76e-08	4.55e-07	LOC105224399	probable ribosome production factor 1
105224404	9.60322	124.589	-3.6975	2.34e-28	6.58e-27	LOC105224404	phosphoglycerate kinase
105224405	72.4826	208.083	-1.5215	2.6e-19	4.59e-18	LOC105224405	aspartate aminotransferase%2C mitochondrial-like
105224407	14.5416	55.0599	-1.9208	8.6e-08	5.72e-07	LOC105224407	uncharacterized protein KIAA2013 homolog
105224408	17.6139	71.913	-2.0295	2.57e-10	2.22e-09	LOC105224408	mucin-5AC
105224416	1825.32	630.111	1.5345	1.68e-112	2.84e-110	LOC105224416	60S ribosomal protein L23a
105224422	5.11528	49.7039	-3.2805	2.36e-11	2.26e-10	LOC105224422	THUMP domain-containing protein 1 homolog
105224424	119.34	342.361	-1.5204	1.05e-30	3.18e-29	LOC105224424	splicing factor 3B subunit 3%2C
105224429	60.8847	0	8.3839	1.51e-13	1.75e-12	LOC105224429	protein extra-macrochaetae
105224432	5.24397	22.167	-2.0797	0.00036984	0.0014939	LOC105224432	uncharacterized LOC105224432
105224435	5.46917	25.2656	-2.2078	8.38e-05	0.00038056	LOC105224435	uncharacterized LOC105224435%2C
105224491	48.1126	0	6.5883	2.35e-12	2.44e-11	LOC105224491	palmitoleoyl-protein carboxylesterase NOTUM
105224495	14.3807	51.078	-1.8286	5.6e-07	3.41e-06	LOC105224495	uncharacterized LOC105224495%2C
105224497	3.52279	28.5885	-3.0206	9.73e-07	5.75e-06	LOC105224497	uncharacterized LOC105224497
105224501	79.9786	169.246	-1.0814	1.39e-10	1.24e-09	LOC105224501	S-phase kinase-associated protein 2%2C
105224502	108.048	11.427	3.2412	1.58e-19	2.81e-18	LOC105224502	phosphoinositide 3-kinase regulatory subunit 4
105224505	30.8365	103.768	-1.7507	3.85e-12	3.94e-11	LOC105224505	nucleoporin Ndc1
105224512	40.4558	298.798	-2.8848	2.92e-54	1.88e-52	LOC105224512	aldehyde dehydrogenase X%2C mitochondrial-like
105224514	5.64611	45.2733	-3.0033	7.89e-10	6.52e-09	LOC105224514	aldehyde dehydrogenase X%2C mitochondrial
105224518	110.075	34.5474	1.6718	3.01e-09	2.34e-08	LOC105224518	protein DEK
105224519	21.5871	102.17	-2.2427	1.47e-15	1.98e-14	LOC105224519	flap endonuclease 1
105224523	18.3378	141.33	-2.9462	4.8e-27	1.3e-25	LOC105224523	polycomb protein Su(z)12
105224524	31.4316	66.7252	-1.086	5.32e-05	0.00024845	LOC105224524	putative pre-mRNA-splicing factor ATP-dependent RNA helicase PRP1
105224529	31.0456	103.6	-1.7386	4.95e-12	5.01e-11	LOC105224529	condensin complex subunit 1
105224539	32.9437	81.391	-1.3049	3.99e-07	2.46e-06	LOC105224539	stomatin-like protein 2%2C mitochondrial%2C
105224555	29.7909	96.9402	-1.7022	4.32e-11	4.02e-10	LOC105224555	dymeclin
105224556	395.357	197.554	1.0009	1.03e-12	1.1e-11	LOC105224556	hypothetical protein
105224614	311.517	129.959	1.2613	3.9e-15	5.07e-14	LOC105224614	bestrophin homolog 22
105224628	52.8097	158.141	-1.5823	9.33e-16	1.26e-14	LOC105224628	uncharacterized LOC105224628%2C
105224629	0	14.133	-3.8722	0.0001611	0.00069685	LOC105224629	putative serine/threonine-protein kinase STE20-like
105224634	14.7668	35.1643	-1.2518	0.0012016	0.0043859	LOC105224634	ATPase ASNA1 homolog
105224641	16.9383	44.6985	-1.3999	8.15e-05	0.00037153	LOC105224641	polypeptide N-acetylgalactosaminyltransferase 3
105224672	17.2601	67.6086	-1.9698	1.71e-09	1.37e-08	LOC105224672	ras-related protein Rab-4B
105224676	40.1984	92.5937	-1.2038	3.13e-07	1.97e-06	LOC105224676	2-hydroxyacyl-CoA lyase 1
105224688	17.1314	50.7415	-1.5665	6.13e-06	3.25e-05	LOC105224688	protein lin-37 homolog
105224689	10.9544	62.0423	-2.5017	4.29e-11	4e-10	LOC105224689	uncharacterized LOC105224689%2C
105224690	129.587	551.777	-2.0902	5.02e-71	5.01e-69	LOC105224690	12 kDa FK506-binding protein
105224691	36.3056	105.549	-1.5396	1.13e-10	1.02e-09	LOC105224691	zinc finger protein 184
105224700	13.3834	47.6008	-1.8305	1.34e-06	7.78e-06	LOC105224700	anaphase-promoting complex subunit 5
105224705	30.8526	104.357	-1.7581	2.94e-12	3.04e-11	LOC105224705	uncharacterized LOC105224705
105224727	17.63	90.1681	-2.3546	1.37e-14	1.72e-13	LOC105224727	homeotic protein deformed
105224729	40.2306	89.5512	-1.1544	1.03e-06	6.04e-06	LOC105224729	uncharacterized LOC105224729%2C
105224731	46.6327	127.954	-1.4562	7.7e-12	7.69e-11	LOC105224731	potential E3 ubiquitin-protein ligase ariadne-2
105224732	38.5737	114.172	-1.5655	1.2e-11	1.17e-10	LOC105224732	presenilin homolog%2C
105224741	7.83378	46.0164	-2.5544	9.5e-09	7.02e-08	LOC105224741	acyl-protein thioesterase 1%2C
105224759	8.86327	45.4977	-2.3599	4.37e-08	2.99e-07	LOC105224759	kidney mitochondrial carrier protein 1%2C
105224761	6.08043	32.6125	-2.4232	2.58e-06	1.46e-05	LOC105224761	APOPT family protein CG14806%2C mitochondrial%2C
105224764	48.1126	342.109	-2.83	8.2e-61	6.56e-59	LOC105224764	uncharacterized LOC105224764
105224772	406.665	169.652	1.2613	2.74e-19	4.82e-18	LOC105224772	uncharacterized LOC105224772
105224773	62.8633	18.5075	1.7641	2.93e-06	1.63e-05	LOC105224773	TOX high mobility group box family member 4-B
105224784	13.5282	37.674	-1.4776	0.00017708	0.00075989	LOC105224784	ankyrin-3%2C
105224788	10.1823	79.9749	-2.9735	4.14e-16	5.74e-15	LOC105224788	probable chitinase 2
105224799	9.82842	27.9576	-1.5082	0.0010599	0.0039174	LOC105224799	chromatin modification-related protein MEAF6%2C
105224807	7.65684	63.8089	-3.0589	1.89e-13	2.16e-12	LOC105224807	DNA primase small subunit
105224810	98.6542	215.276	-1.1257	9.75e-14	1.15e-12	LOC105224810	isocitrate dehydrogenase [NADP] cytoplasmic
105224843	204.547	0	12.833	5.48e-22	1.13e-20	LOC105224843	poly(A) RNA polymerase%2C mitochondrial-like
105224844	35.3566	138.498	-1.9698	6.64e-18	1.07e-16	LOC105224844	ATP synthase subunit beta%2C mitochondrial-like
105224863	7.07775	38.0386	-2.4261	3.76e-07	2.33e-06	LOC105224863	nucleolin
105224868	27.2011	59.5886	-1.1314	8.49e-05	0.00038508	LOC105224868	ribosome biogenesis protein BMS1 homolog
105224885	27.0241	96.4775	-1.8359	5.39e-12	5.44e-11	LOC105224885	pseudouridylate synthase 7 homolog
105224890	4.18231	27.7473	-2.73	4.11e-06	2.24e-05	LOC105224890	isovaleryl-CoA dehydrogenase%2C mitochondrial
105224891	54.193	139.017	-1.3591	9.69e-12	9.61e-11	LOC105224891	protein ERGIC-53
105224892	13.9625	96.3233	-2.7863	4.49e-18	7.32e-17	LOC105224892	zinc transporter foi%2C
105224902	31.126	65.87	-1.0815	6.25e-05	0.0002893	LOC105224902	nascent polypeptide-associated complex subunit alpha%2C muscle-specific form
105224906	1.76944	15.437	-3.125	0.00026121	0.0010867	LOC105224906	myb/SANT-like DNA-binding domain-containing protein 1
105224926	32.5416	150.598	-2.2103	7.28e-22	1.49e-20	LOC105224926	uncharacterized LOC105224926%2C
105224935	348.563	148.691	1.2291	4.63e-16	6.39e-15	LOC105224935	serine/threonine-protein kinase fray2%2C
105224939	161.164	1088.24	-2.7554	1.21e-184	3.88e-182	LOC105224939	heat shock 70 kDa protein cognate 3%2C
105224941	32.3324	225.161	-2.7999	3.04e-40	1.26e-38	LOC105224941	diphthine--ammonia ligase
105224950	28.2949	103.067	-1.865	6.23e-13	6.81e-12	LOC105224950	D-3-phosphoglycerate dehydrogenase
105224954	45.8606	137.783	-1.5871	5.7e-14	6.83e-13	LOC105224954	transmembrane protein 256 homolog
105224957	12.193	36.2579	-1.5722	0.00012738	0.00056048	LOC105224957	TBC domain-containing protein kinase-like protein
105224979	16.874	126.791	-2.9096	3.55e-24	8.07e-23	LOC105224979	ubiquitin-conjugating enzyme E2 S%2C
105224987	29.1957	114.48	-1.9713	4.46e-15	5.75e-14	LOC105224987	stromal interaction molecule homolog%2C
105225004	205.946	89.6353	1.2001	1.01e-09	8.29e-09	LOC105225004	protein SPT2 homolog
105225021	56.9759	135.105	-1.2457	2.5e-10	2.18e-09	LOC105225021	GTPase-activating protein%2C
105225024	39.6997	127.828	-1.687	5.17e-14	6.2e-13	LOC105225024	signal recognition particle subunit SRP68
105225028	8.0429	45.3154	-2.4942	1.84e-08	1.31e-07	LOC105225028	probable phospholipid hydroperoxide glutathione peroxidase%2C
105225029	86.7507	192.184	-1.1475	1.01e-12	1.09e-11	LOC105225029	striatin-interacting protein 1 homolog%2C
105225035	37.1743	89.9999	-1.2756	1.53e-07	9.96e-07	LOC105225035	phospholipid scramblase 2
105225046	9.21716	46.1426	-2.3237	4.55e-08	3.1e-07	LOC105225046	UPF0687 protein C20orf27 homolog
105225048	13.126	37.5759	-1.5174	0.00013843	0.00060608	LOC105225048	zinc finger protein 2%2C
105225056	8.89544	39.1743	-2.1388	1.51e-06	8.74e-06	LOC105225056	uncharacterized LOC105225056%2C
105225066	10.0054	55.13	-2.4621	7.09e-10	5.92e-09	LOC105225066	uncharacterized LOC105225066
105225073	134.3	44.1517	1.6049	2.3e-10	2.01e-09	LOC105225073	ATP-dependent RNA helicase DHX8
105225076	1899.64	946.548	1.005	1.7e-55	1.15e-53	LOC105225076	60S ribosomal protein L13
105225079	763.383	308.627	1.3065	6.2e-37	2.33e-35	LOC105225079	splicing factor%2C arginine/serine-rich 15%2C
105225087	30.37	424.93	-3.8065	3.76e-94	5.28e-92	LOC105225087	ribonucleoside-diphosphate reductase large subunit
105225103	17.5013	77.8999	-2.1542	9.66e-12	9.59e-11	LOC105225103	probable phosphorylase b kinase regulatory subunit beta%2C
105225113	12.4504	69.922	-2.4896	2.9e-12	3.01e-11	LOC105225113	protein sly1 homolog
105225114	39.5228	144.737	-1.8727	1.25e-17	1.97e-16	LOC105225114	out at first protein
105225122	11.7909	0	7.394	0.00068446	0.0026188	LOC105225122	protein decapentaplegic
105225128	15.3458	69.6696	-2.1827	8.6e-11	7.84e-10	LOC105225128	uncharacterized LOC105225128
105225131	119.389	471.059	-1.9802	2.83e-57	2.07e-55	LOC105225131	glucosidase 2 subunit beta
105225136	14.7185	84.6299	-2.5235	1.03e-14	1.3e-13	LOC105225136	helicase POLQ-like%2C
105225138	18.8204	57.3313	-1.607	1.03e-06	6.04e-06	LOC105225138	28S ribosomal protein S35%2C mitochondrial
105225140	13.2064	33.1593	-1.3282	0.0010571	0.0039092	LOC105225140	pyridoxal kinase
105225146	33.008	85.6253	-1.3752	7.12e-08	4.77e-07	LOC105225146	N-acetylgalactosaminyltransferase 6
105225156	72.1287	24.1299	1.5798	4.5e-06	2.44e-05	LOC105225156	mediator of RNA polymerase II
105225160	14.7185	110.961	-2.9144	2.18e-21	4.32e-20	LOC105225160	cell division cycle protein 27 homolog
105225164	3769.98	1804.54	1.0629	1.27e-120	2.57e-118	LOC105225164	60S ribosomal protein L15
105225168	15.8123	54.3729	-1.7818	3.75e-07	2.32e-06	LOC105225168	trafficking protein particle complex subunit 11
105225187	4.76139	22.1529	-2.218	0.00022188	0.00093657	LOC105225187	pancreatic lipase-related protein 2
105225192	1.9303	21.4659	-3.4752	7.21e-06	3.79e-05	LOC105225192	trypsin
105225197	2.10724	15.6333	-2.8912	0.00038323	0.0015359	LOC105225197	uncharacterized LOC105225197
105225211	97.8177	1040	-3.4103	2.45e-211	1.03e-208	LOC105225211	peroxiredoxin 1%2C
105225212	95.3405	38.7817	1.2977	8.23e-06	4.28e-05	LOC105225212	40S ribosomal protein S15Aa
105225217	245.968	60.6542	2.0198	1.4e-24	3.25e-23	LOC105225217	puff-specific protein Bx42
105225218	60.2735	402.174	-2.7382	4.83e-69	4.71e-67	LOC105225218	mitosis initiation protein fs(1)Ya
105225235	87.0081	188.707	-1.1169	4.17e-12	4.25e-11	LOC105225235	uncharacterized LOC105225235
105225237	17.9196	62.9536	-1.8128	3.27e-08	2.26e-07	LOC105225237	ornithine aminotransferase%2C mitochondrial%2C
105225238	20.7507	169.4	-3.0292	7.72e-33	2.51e-31	LOC105225238	nuclear hormone receptor HR78%2C
105225239	4.68097	42.9599	-3.1981	7.8e-10	6.45e-09	LOC105225239	probable aminoacyl tRNA synthase complex-interacting multifunctional protein 2%2C
105225246	25.1099	53.812	-1.0997	0.00025121	0.0010489	LOC105225246	general
105225249	5.75871	64.6502	-3.4888	6.25e-15	7.97e-14	LOC105225249	cationic amino acid transporter 3
105225252	100.777	223.829	-1.1512	1.25e-14	1.58e-13	LOC105225252	uncharacterized LOC105225252%2C
105225259	36.6274	168.783	-2.2042	3.07e-24	7.03e-23	LOC105225259	protein Spindly
105225261	7.10992	77.3811	-3.4441	2.02e-17	3.11e-16	LOC105225261	DNA polymerase epsilon subunit 2
105225275	93.0885	37.632	1.3066	9.3e-06	4.8e-05	LOC105225275	uncharacterized LOC105225275
105225286	21.4102	59.4064	-1.4723	2.63e-06	1.48e-05	LOC105225286	transmembrane protein 267%2C
105225288	19.8499	102.1	-2.3628	2.26e-16	3.18e-15	LOC105225288	mediator of DNA damage checkpoint protein 1
105225297	8.18767	37.8984	-2.2106	1.43e-06	8.31e-06	LOC105225297	kelch domain-containing protein 4
105225314	149.582	768.946	-2.3619	2.45e-112	3.99e-110	LOC105225314	importin subunit alpha
105225317	44.4933	157.58	-1.8244	1.66e-18	2.79e-17	LOC105225317	translocation protein SEC62%2C
105225320	80.2359	194.119	-1.2746	1.31e-14	1.65e-13	LOC105225320	probable serine/threonine-protein kinase yakA
105225323	41.1957	211	-2.3567	4.78e-32	1.53e-30	LOC105225323	ectonucleoside triphosphate diphosphohydrolase 5%2C
105225326	30.756	80.6199	-1.3903	1.39e-07	9.08e-07	LOC105225326	uncharacterized LOC105225326
105225332	109.544	253.034	-1.2078	2.33e-17	3.56e-16	LOC105225332	stathmin%2C
105225340	49.0456	99.3938	-1.019	2.41e-06	1.37e-05	LOC105225340	trifunctional purine biosynthetic protein adenosine-3
105225350	175.882	84.3915	1.0594	5.11e-07	3.12e-06	LOC105225350	uncharacterized LOC105225350
105225353	20.2359	71.8989	-1.8291	2.88e-09	2.25e-08	LOC105225353	dopamine N-acetyltransferase%2C
105225369	62.8955	0	7.8092	1.2e-14	1.52e-13	LOC105225369	uncharacterized LOC105225369%2C
105225370	122.59	42.6374	1.5236	6.47e-09	4.86e-08	LOC105225370	RNA-binding protein 28
105225381	37.9625	88.5697	-1.2222	4.28e-07	2.64e-06	LOC105225381	tudor domain-containing protein 5
105225397	1994.67	987.026	1.015	2.75e-59	2.08e-57	LOC105225397	40S ribosomal protein S23
105225398	965.92	438.811	1.1383	2.12e-36	7.82e-35	LOC105225398	nucleoprotein TPR
105225401	59.9678	320.727	-2.4191	4.04e-49	2.22e-47	LOC105225401	zinc finger protein 605
105225402	14.9759	35.9354	-1.2628	0.0009892	0.0036786	LOC105225402	ikaros family zinc finger protein%2C
105225404	41.4692	106.713	-1.3636	2.22e-09	1.76e-08	LOC105225404	probable small nuclear ribonucleoprotein E
105225407	38.6059	81.8397	-1.084	7.84e-06	4.09e-05	LOC105225407	ATP-dependent DNA helicase DDX11%2C
105225430	37.2386	82.6529	-1.1503	2.83e-06	1.58e-05	LOC105225430	midasin
105225439	47.5335	110.961	-1.223	1.5e-08	1.08e-07	LOC105225439	protein fem-1 homolog B%2C
105225440	12.6113	32.8929	-1.3831	0.00080146	0.0030253	LOC105225440	MIP18 family protein CG30152%2C
105225459	3.00804	16.9933	-2.4981	0.00056438	0.0021928	LOC105225459	monocarboxylate transporter 12
105225479	13.6568	37.8984	-1.4725	0.00017528	0.00075289	LOC105225479	peptide-N(4)-(N-acetyl-beta-glucosaminyl)asparagine amidase
105225492	22.3753	141.106	-2.6568	1.18e-24	2.76e-23	LOC105225492	phospholipid-transporting ATPase ID%2C
105225493	849.201	400.506	1.0843	1.56e-29	4.51e-28	LOC105225493	40S ribosomal protein S5a
105225503	169.094	454.079	-1.4251	5.21e-37	1.97e-35	LOC105225503	T-complex protein 1 subunit beta
105225506	21.5389	47.9513	-1.1546	0.00034898	0.0014176	LOC105225506	peroxisomal multifunctional enzyme type 2
105225507	85.303	295.91	-1.7945	1.09e-32	3.53e-31	LOC105225507	gamma-tubulin complex component 3 homolog%2C
105225509	8.9437	48.1756	-2.4294	1.05e-08	7.73e-08	LOC105225509	ras-related protein Rab-39B%2C
105225510	4.19839	23.1344	-2.4621	6.52e-05	0.00030116	LOC105225510	mitochondrial import inner membrane translocase subunit Tim8
105225524	59.1314	17.6242	1.7464	6.83e-06	3.6e-05	LOC105225524	zinc finger protein 577
105225527	59.7266	0	9.4716	7.02e-12	7.03e-11	LOC105225527	dorsal-ventral patterning protein Sog%2C
105225529	37.303	76.8062	-1.0419	2.55e-05	0.00012431	LOC105225529	ADP-ribosylation factor-binding protein GGA3
105225530	10.6649	43.2543	-2.02	1.01e-06	5.95e-06	LOC105225530	DDB1- and CUL4-associated factor 6%2C
105225548	4.03753	26.5555	-2.7175	6.93e-06	3.65e-05	LOC105225548	eye-specific diacylglycerol kinase%2C
105225550	36.7239	247.945	-2.7552	1.69e-43	7.67e-42	LOC105225550	uncharacterized LOC105225550
105225558	36.0483	137.236	-1.9287	2.38e-17	3.63e-16	LOC105225558	acetyl-CoA acetyltransferase%2C mitochondrial
105225559	28.3593	86.9293	-1.616	1.55e-09	1.25e-08	LOC105225559	sprT-like domain-containing protein Spartan
105225563	62.5737	190.908	-1.6092	4.43e-19	7.73e-18	LOC105225563	26S protease regulatory subunit 10B
105225565	9.7319	71.0437	-2.8679	4.6e-14	5.54e-13	LOC105225565	thyroid receptor-interacting protein 11
105225582	36.1448	101.062	-1.4834	7.4e-10	6.16e-09	LOC105225582	guanine nucleotide exchange factor subunit Rich
105225589	70.2306	188.51	-1.4245	2.7e-16	3.78e-15	LOC105225589	dual specificity protein kinase splA
105225591	13.319	41.9784	-1.6562	2.01e-05	9.96e-05	LOC105225591	growth arrest and DNA damage-inducible proteins-interacting protein 1
105225593	984.627	470.666	1.0649	6.96e-33	2.27e-31	LOC105225593	eukaryotic translation initiation factor 2A
105225601	16.874	48.9468	-1.5364	1.16e-05	5.92e-05	LOC105225601	uncharacterized protein C45G9.7
105225602	8.1555	49.774	-2.6095	1.6e-09	1.29e-08	LOC105225602	RINT1-like protein
105225612	468.949	232.199	1.0141	3.79e-15	4.94e-14	LOC105225612	akirin%2C
105225618	150.676	46.367	1.7003	2.02e-12	2.11e-11	LOC105225618	alpha-actinin%2C sarcomeric%2C
105225625	632.188	236.952	1.4158	2.94e-35	1.03e-33	LOC105225625	ATP-dependent RNA helicase DBP2
105225637	7.83378	51.5687	-2.7187	3.69e-10	3.15e-09	LOC105225637	lipase member H-A
105225648	41.9517	110.036	-1.3912	7.48e-10	6.21e-09	LOC105225648	protein ultraspiracle%2C
105225661	41.0027	83.6764	-1.0291	1.32e-05	6.7e-05	LOC105225661	COP9 signalosome complex subunit 2
105225662	3.20107	18.3954	-2.5227	0.00031119	0.0012781	LOC105225662	glycerol-3-phosphate dehydrogenase%2C mitochondrial%2C
105225665	17.2601	134.264	-2.9596	7.15e-26	1.82e-24	LOC105225665	protein rolling stone
105225684	14.8472	59.0839	-1.9926	1.43e-08	1.03e-07	LOC105225684	uncharacterized LOC105225684
105225696	28.0536	141.877	-2.3384	6.5e-22	1.34e-20	LOC105225696	furin-like protease 2
105225710	8.63807	59.2381	-2.7777	1.15e-11	1.13e-10	LOC105225710	death-associated protein kinase related
105225711	26.2681	80.2694	-1.6115	6.92e-09	5.19e-08	LOC105225711	zinc finger protein DPF3
105225738	15.3619	47.1101	-1.6167	8.71e-06	4.52e-05	LOC105225738	CCR4-NOT
105225744	25.8016	100.936	-1.9679	1.9e-13	2.17e-12	LOC105225744	oxysterol-binding protein-related protein 8
105225745	61.0617	123.566	-1.0169	1.52e-07	9.91e-07	LOC105225745	gastrula zinc finger protein XlCGF26.1
105225746	7.84987	35.2064	-2.1651	4.38e-06	2.38e-05	LOC105225746	NAD-dependent protein deacetylase Sirt2
105225759	37.3673	78.5448	-1.0717	1.4e-05	7.08e-05	LOC105225759	uncharacterized LOC105225759
105225764	92.1073	184.374	-1.0013	2.26e-10	1.98e-09	LOC105225764	DNA-directed RNA polymerase II subunit RPB2
105225769	54.5791	133.002	-1.285	1.43e-10	1.27e-09	LOC105225769	4-hydroxybutyrate coenzyme A transferase
105225785	598.456	295.111	1.02	4.18e-19	7.31e-18	LOC105225785	histone H4
105225789	69.4745	303.495	-2.1271	1.21e-40	5.09e-39	LOC105225789	uncharacterized LOC105225789%2C
105225796	35.1475	84.8542	-1.2716	3.67e-07	2.28e-06	LOC105225796	golgin subfamily A member 7
105225803	11.6783	42.5533	-1.8654	3.76e-06	2.07e-05	LOC105225803	2%2C3-bisphosphoglycerate-dependent phosphoglycerate mutase-like%2C
105225805	9.74799	46.5633	-2.256	6.5e-08	4.38e-07	LOC105225805	cysteine protease ATG4D
105225814	10.0536	115.111	-3.5172	1.68e-25	4.18e-24	LOC105225814	cytoplasmic dynein 1 intermediate chain%2C
105225827	16.4558	40.8147	-1.3105	0.00031784	0.0013025	LOC105225827	NADP-dependent malic enzyme%2C
105225833	91.0617	38.5433	1.2404	2.85e-05	0.00013808	LOC105225833	beclin 1-associated autophagy-related key regulator
105225841	4.05362	20.6387	-2.3481	0.00023536	0.00098804	LOC105225841	probable maleylacetoacetate isomerase 2
105225844	14.252	82.6389	-2.5357	1.82e-14	2.26e-13	LOC105225844
105225855	36.2252	78.657	-1.1186	7.48e-06	3.92e-05	LOC105225855	protein suppressor of hairy wing%2C
105225888	688.359	264.307	1.3809	1.05e-36	3.89e-35	LOC105225888	protein piwi
105225889	48.3861	175.639	-1.86	6.74e-21	1.3e-19	LOC105225889	protein phosphatase PTC7 homolog%2C
105225892	12.1448	63.206	-2.3797	9.02e-11	8.19e-10	LOC105225892	derlin-2
105225893	104.284	33.8463	1.6234	1.71e-08	1.22e-07	LOC105225893	autophagy-related protein 101
105225894	111.137	35.9775	1.6272	5.48e-09	4.15e-08	LOC105225894	uncharacterized abhydrolase domain-containing protein DDB_G0269086%2C
105225896	583.721	104.974	2.4752	4.27e-73	4.45e-71	LOC105225896	polymerase delta-interacting protein 3
105225903	18.6756	103.586	-2.4716	2.53e-17	3.85e-16	LOC105225903	kelch-like protein 26
105225909	13.8338	83.7325	-2.5976	5.8e-15	7.43e-14	LOC105225909	nuclear pore complex protein Nup160 homolog
105225921	11.0509	0	8.0374	0.0013689	0.0049517	LOC105225921	glypican-6
105225922	13.6568	41.025	-1.5869	4.13e-05	0.00019512	LOC105225922	uncharacterized LOC105225922
105225924	40.6649	88.9623	-1.1294	1.62e-06	9.36e-06	LOC105225924	ecdysone 20-monooxygenase
105225927	5.59786	23.0643	-2.0427	0.00032525	0.0013288	LOC105225927	COMM domain-containing protein 4%2C
105225929	89.63	305.711	-1.7701	3.56e-33	1.17e-31	LOC105225929	phosphate carrier protein%2C mitochondrial
105225941	13.4638	84.3074	-2.6466	2.61e-15	3.45e-14	LOC105225941	COP9 signalosome complex subunit 1b
105225948	61.0295	132.399	-1.1173	6.35e-09	4.78e-08	LOC105225948	receptor-type guanylate cyclase Gyc76C
105225952	4.10188	39.5248	-3.2684	2.69e-09	2.11e-08	LOC105225952	kelch-like ECH-associated protein 1
105225955	15.8123	78.5448	-2.3125	1.12e-12	1.19e-11	LOC105225955	zinc finger protein 3 homolog
105225981	27.8928	62.5751	-1.1657	3.92e-05	0.00018593	LOC105225981	NADH-quinone oxidoreductase subunit I
105225988	32.5094	71.8288	-1.1437	1.38e-05	6.97e-05	LOC105225988	protein PFC0760c
105225996	21.8445	51.4846	-1.2369	0.00010171	0.00045521	LOC105225996	hypothetical protein%2C
105226003	714.29	336.094	1.0876	3.08e-25	7.55e-24	LOC105226003	malate dehydrogenase%2C mitochondrial
105226025	5.48526	23.1204	-2.0755	0.00028093	0.0011636	LOC105226025	glycine receptor subunit alpha-4%2C
105226026	28.7453	117.887	-2.036	5.04e-16	6.95e-15	LOC105226026	signal recognition particle subunit SRP72
105226028	9.23325	49.1291	-2.4117	8.62e-09	6.39e-08	LOC105226028	uncharacterized LOC105226028
105226029	14.7668	83.382	-2.4974	2.22e-14	2.73e-13	LOC105226029	E3 ubiquitin-protein ligase RNF220
105226032	80.252	27.7893	1.53	2.45e-06	1.38e-05	LOC105226032	protein winged eye
105226038	274.086	135.399	1.0174	1.65e-09	1.32e-08	LOC105226038	another
105226042	50.2359	205.742	-2.034	9.25e-27	2.45e-25	LOC105226042	26S proteasome non-ATPase regulatory subunit 12%2C
105226050	10.2467	29.3456	-1.518	0.00075515	0.0028621	LOC105226050	glyoxylate reductase/hydroxypyruvate reductase
105226051	21.9571	80.5498	-1.8752	1.75e-10	1.55e-09	LOC105226051	nuclear receptor-binding protein homolog%2C
105226053	16.5523	45.1892	-1.4489	5.04e-05	0.00023655	LOC105226053	probable RNA methyltransferase CG1239
105226054	9.74799	29.8504	-1.6146	0.00040501	0.0016107	LOC105226054	CCA tRNA nucleotidyltransferase 1%2C mitochondrial
105226062	10.5201	35.4447	-1.7524	4.91e-05	0.00023055	LOC105226062	protein CREBRF homolog%2C
105226070	88.6488	238.158	-1.4257	3.36e-20	6.15e-19	LOC105226070	uncharacterized protein CG16817
105226074	1.47989	12.6749	-3.0984	0.00097925	0.0036489	LOC105226074	SET and MYND domain-containing protein 5
105226075	16.681	40.8007	-1.2904	0.00036818	0.0014885	LOC105226075	DDRGK domain-containing protein 1
105226080	1.46381	18.6618	-3.6723	2e-05	9.9e-05	LOC105226080	uncharacterized LOC105226080
105226124	44.059	104.287	-1.2431	2.85e-08	1.99e-07	LOC105226124	uncharacterized LOC105226124%2C
105226126	3.0563	15.9698	-2.3855	0.0011038	0.0040655	LOC105226126	uncharacterized LOC105226126%2C
105226141	16.6327	46.5072	-1.4834	2.95e-05	0.00014252	LOC105226141	uncharacterized LOC105226141
105226145	803.662	290.708	1.467	5.16e-47	2.62e-45	LOC105226145	protein strawberry notch%2C
105226148	4.16622	41.5858	-3.3193	8.27e-10	6.82e-09	LOC105226148	protein FAM57B%2C
105226149	16.0536	100.207	-2.642	7.04e-18	1.13e-16	LOC105226149	alkaline phosphatase%2C
105226156	6.06434	31.3226	-2.3688	5.31e-06	2.84e-05	LOC105226156	ras GTPase-activating protein 1%2C
105226157	183.523	78.5729	1.2239	4.37e-09	3.34e-08	LOC105226157	retinal-specific ATP-binding cassette transporter
105226163	3.08847	21.2977	-2.7857	4.62e-05	0.00021713	LOC105226163	hybrid signal transduction histidine kinase A
105226165	12.6917	38.4031	-1.5973	6.78e-05	0.00031243	LOC105226165	NADH dehydrogenase [ubiquinone] iron-sulfur protein 4%2C mitochondrial
105226167	332.011	886.791	-1.4174	4.24e-70	4.19e-68	LOC105226167	uncharacterized LOC105226167
105226205	79.496	765.16	-3.2668	5.03e-151	1.41e-148	LOC105226205	ATP-dependent RNA helicase vasa%2C
105226215	2193.09	1008.95	1.1201	4.22e-78	4.95e-76	LOC105226215	60S ribosomal protein L18a
105226221	4.45576	25.8264	-2.5351	1.84e-05	9.17e-05	LOC105226221	multiple C2 and transmembrane domain-containing protein 1%2C
105226223	4.874	32.7247	-2.7472	5.25e-07	3.2e-06	LOC105226223	probable 3-hydroxyisobutyrate dehydrogenase%2C mitochondrial
105226244	27.1528	141.204	-2.3786	3.43e-22	7.18e-21	LOC105226244	maternal effect protein staufen
105226277	224.252	618.53	-1.4637	1.59e-51	9.48e-50	LOC105226277	uncharacterized LOC105226277
105226284	19.882	45.5117	-1.1948	0.00036027	0.0014589	LOC105226284	origin recognition complex subunit 3
105226308	46.3271	0	10.69	3.24e-08	2.24e-07	LOC105226308	protein jim lovell
105226311	37.4477	11.0905	1.7556	0.00032447	0.0013262	LOC105226311	uncharacterized LOC105226311
105226318	98.3485	45.8622	1.1006	9.86e-05	0.0004423	LOC105226318	uncharacterized LOC105226318
105226339	1.60858	12.4926	-2.9572	0.0013408	0.0048558	LOC105226339	tRNA:m(4)X modification enzyme TRM13 homolog
105226341	37.6247	177.266	-2.2362	9.23e-26	2.34e-24	LOC105226341	putative aminopeptidase W07G4.4%2C
105226348	14.0912	37.5619	-1.4145	0.00027608	0.0011443	LOC105226348	low molecular weight phosphotyrosine protein phosphatase 1
105226361	43.6247	120.523	-1.4661	2.52e-11	2.4e-10	LOC105226361	protein pellino%2C
105226384	1.68901	12.9553	-2.9393	0.0011256	0.0041426	LOC105226384	39S ribosomal protein L55%2C mitochondrial
105226385	630.724	293.386	1.1042	4.43e-23	9.6e-22	LOC105226385	uncharacterized LOC105226385
105226388	17.7105	49.1711	-1.4732	1.91e-05	9.47e-05	LOC105226388	coiled-coil domain-containing protein 124
105226391	1.09383	19.1805	-4.1322	7.64e-06	4e-05	LOC105226391	pyrroline-5-carboxylate reductase 3%2C
105226396	4.21448	37.0992	-3.138	1.43e-08	1.03e-07	LOC105226396	uncharacterized LOC105226396
105226405	2.87936	21.0593	-2.8706	3.98e-05	0.00018883	LOC105226405	39S ribosomal protein L32%2C mitochondrial
105226408	7.07775	25.7984	-1.8659	0.00031706	0.0013005	LOC105226408	decaprenyl-diphosphate synthase subunit 1
105226415	5.93566	28.4483	-2.2609	2.34e-05	0.00011496	LOC105226415	serine/threonine-protein kinase ULK3
105226424	8.13941	32.262	-1.9868	2.89e-05	0.0001397	LOC105226424	uncharacterized LOC105226424
105226425	4.64879	25.4058	-2.4502	2.99e-05	0.00014436	LOC105226425	uncharacterized LOC105226425
105226434	278.654	1635.24	-2.553	1.4e-256	1.09e-253	LOC105226434	heat shock protein 83
105226437	27.2172	135.666	-2.3175	7.79e-21	1.49e-19	LOC105226437	ATP synthase subunit b%2C mitochondrial
105226445	12.1126	61.6357	-2.3473	2.09e-10	1.84e-09	LOC105226445	protein zer-1 homolog
105226448	175.737	0	8.4573	7.46e-36	2.66e-34	LOC105226448	protein rhomboid
105226454	4.50402	65.7298	-3.8673	4.14e-16	5.74e-15	LOC105226454	NHP2-like protein 1 homolog
105226456	40.2467	97.7394	-1.2801	4.19e-08	2.87e-07	LOC105226456	acetyl-coenzyme A transporter 1
105226470	284.654	20.148	3.8205	7.71e-56	5.34e-54	LOC105226470	uncharacterized LOC105226470
105226478	54.9008	21.2977	1.3661	0.00040016	0.0015948	LOC105226478	tectonin beta-propeller repeat-containing protein
105226480	27.2493	102.506	-1.9114	3.24e-13	3.63e-12	LOC105226480	aspartate aminotransferase%2C cytoplasmic%2C
105226491	14.8954	47.9794	-1.6875	3.98e-06	2.17e-05	LOC105226491	probable E3 ubiquitin-protein ligase HERC4
105226500	246.579	80.7601	1.6103	7.03e-18	1.13e-16	LOC105226500	NK-tumor recognition protein
105226504	50.4933	170.073	-1.752	5.97e-19	1.03e-17	LOC105226504	claspin%2C
105226523	2724.55	1136.03	1.262	8.84e-120	1.71e-117	LOC105226523	40S ribosomal protein S6
105226526	62.6863	145.214	-1.212	1.22e-10	1.1e-09	LOC105226526	DNA-directed RNA polymerase I subunit RPA1
105226532	309.33	132.427	1.2239	2.52e-14	3.08e-13	LOC105226532	RNA polymerase II-associated factor 1 homolog
105226535	203.244	627.672	-1.6268	9.88e-60	7.52e-58	LOC105226535	transforming acidic coiled-coil-containing protein 1%2C
105226541	1489.74	666.439	1.1605	3.69e-57	2.68e-55	LOC105226541	60S ribosomal protein L13a
105226543	33.185	77.6194	-1.2259	2.11e-06	1.2e-05	LOC105226543	protein Malvolio
105226552	1090.83	538.611	1.0181	2.2e-33	7.27e-32	LOC105226552	40S ribosomal protein S27
105226561	7.72118	71.6466	-3.214	1.76e-15	2.37e-14	LOC105226561	ubiquitin domain-containing protein 1
105226565	14.4772	74.0581	-2.3549	3e-12	3.1e-11	LOC105226565	protein downstream neighbor of son homolog%2C
105226567	36.563	134.6	-1.8802	1.41e-16	2.02e-15	LOC105226567	ceramide kinase%2C
105226570	7.01341	35.1363	-2.3248	1.82e-06	1.04e-05	LOC105226570	uncharacterized protein CG1161
105226572	205.995	652.797	-1.664	8.03e-64	6.97e-62	LOC105226572	TLD domain-containing protein 2%2C
105226611	35.63	266.943	-2.9054	5.69e-49	3.07e-47	LOC105226611	uncharacterized LOC105226611
105226613	27.8445	198.269	-2.832	5.25e-36	1.9e-34	LOC105226613	DNA replication licensing factor Mcm2
105226624	70.2627	626.073	-3.1555	1.46e-120	2.88e-118	LOC105226624	chorion peroxidase
105226649	35.8391	77.7877	-1.118	8.46e-06	4.4e-05	LOC105226649	FERM%2C RhoGEF and pleckstrin domain-containing protein 1%2C
105226660	18.3217	42.329	-1.2081	0.00052606	0.0020525	LOC105226660	nischarin
105226678	4.47185	48.9748	-3.4531	1.36e-11	1.31e-10	LOC105226678	kinesin-like protein unc-104%2C
105226693	33.9732	89.1586	-1.392	2.97e-08	2.07e-07	LOC105226693	putative fatty acyl-CoA reductase CG5065
105226695	4.43968	21.2696	-2.2603	0.00025568	0.0010666	LOC105226695	U7 snRNA-associated Sm-like protein LSm10
105226697	111.314	29.3877	1.9213	3.19e-11	3.01e-10	LOC105226697	pre-mRNA-splicing factor Syf2
105226702	4.58445	31.589	-2.7846	7.01e-07	4.2e-06	LOC105226702	NADH dehydrogenase [ubiquinone] 1 alpha subcomplex subunit 6
105226703	821.791	89.9157	3.1921	3.3e-135	8.27e-133	LOC105226703	F-box/LRR-repeat protein 7%2C
105226704	129.41	0	8.5282	1.19e-26	3.12e-25	LOC105226704	uncharacterized LOC105226704
105226731	19.8499	93.6873	-2.2387	2.28e-14	2.8e-13	LOC105226731	uncharacterized LOC105226731
105226735	120.756	303.776	-1.3309	3.18e-23	6.95e-22	LOC105226735	26S protease regulatory subunit 6A-B
105226752	56.7346	153.052	-1.4317	1.35e-13	1.57e-12	LOC105226752	26S proteasome non-ATPase regulatory subunit 13
105226758	244.504	67.4403	1.8582	8.41e-22	1.71e-20	LOC105226758	pre-mRNA-processing factor 17
105226759	50.622	189.267	-1.9026	5.62e-23	1.21e-21	LOC105226759	zinc finger protein 1
105226771	95.8231	207.158	-1.1123	4.45e-13	4.94e-12	LOC105226771	cAMP-dependent protein kinase catalytic subunit%2C
105226781	10.1501	114.649	-3.4976	2.61e-25	6.46e-24	LOC105226781	Werner Syndrome-like exonuclease
105226789	129.04	262.022	-1.0219	1.7e-14	2.11e-13	LOC105226789	mitochondrial-processing peptidase subunit beta
105226792	8.73459	37.2394	-2.092	3.64e-06	2e-05	LOC105226792	cyclin-C
105226793	57.1689	446.957	-2.9668	2.92e-82	3.57e-80	LOC105226793	26S proteasome non-ATPase regulatory subunit 1%2C
105226794	2.79893	18.5496	-2.7284	0.00016662	0.00071802	LOC105226794	UDP-N-acetylglucosamine transferase subunit ALG13 homolog
105226813	8.70241	29.6261	-1.7674	0.00019021	0.00080988	LOC105226813	5-oxoprolinase
105226827	340.938	169.807	1.0056	2.96e-11	2.8e-10	LOC105226827	patronin%2C
105226839	24.4665	231.358	-3.2412	1.11e-46	5.58e-45	LOC105226839	26S proteasome non-ATPase regulatory subunit 7
105226847	2.21984	34.5754	-3.9612	2.84e-09	2.22e-08	LOC105226847	PRADC1-like protein
105226860	27.1046	64.3697	-1.2478	1.23e-05	6.27e-05	LOC105226860	DNA ligase 1
105226865	42.4182	210.789	-2.313	2.08e-31	6.48e-30	LOC105226865	5-aminolevulinate synthase%2C erythroid-specific%2C mitochondrial
105226868	5585	2214.58	1.3345	5.08e-269	4.71e-266	LOC105226868	tubulin beta-1 chain
105226870	1696.94	669.313	1.3422	9.51e-84	1.18e-81	LOC105226870	60S ribosomal protein L11%2C
105226875	29.2761	120.916	-2.0462	1.75e-16	2.49e-15	LOC105226875	trifunctional enzyme subunit beta%2C mitochondrial
105226879	383.148	102.156	1.9071	1.73e-34	5.96e-33	LOC105226879
105226889	360	175.555	1.0361	2.02e-12	2.11e-11	LOC105226889	uncharacterized LOC105226889
105226899	23.5818	79.7366	-1.7576	1.06e-09	8.62e-09	LOC105226899	uncharacterized LOC105226899%2C
105226902	75.7641	5.88876	3.6855	1.15e-15	1.56e-14	LOC105226902	zinc transporter 1
105226906	24.756	5.48215	2.175	0.00062616	0.0024197	LOC105226906	serine-rich adhesin for platelets%2C
105226908	277.786	130.66	1.0882	9.5e-11	8.59e-10	LOC105226908	protein twist
105226924	6.32172	33.3696	-2.4001	2.23e-06	1.27e-05	LOC105226924	homeobox protein 5
105226926	15.6997	50.5312	-1.6864	2.23e-06	1.27e-05	LOC105226926	probable arginine--tRNA ligase%2C cytoplasmic
105226933	62.9437	126.272	-1.0044	1.44e-07	9.38e-07	LOC105226933	mannosyl-oligosaccharide glucosidase
105226934	232.424	0	14.017	5.77e-20	1.04e-18	LOC105226934	segmentation protein Runt%2C
105226935	5.16354	20.3583	-1.9792	0.00091807	0.0034389	LOC105226935	probable cytochrome P450 6v1
105226942	80.9276	360.322	-2.1546	1.31e-48	6.91e-47	LOC105226942	xaa-Pro dipeptidase
105226944	1.57641	15.5351	-3.3008	0.00018076	0.00077392	LOC105226944	uncharacterized LOC105226944
105226952	11.1635	75.2499	-2.7529	2.63e-14	3.2e-13	LOC105226952	leucine-rich repeat-containing protein 20%2C
105226957	6.57909	28.0697	-2.0931	5.78e-05	0.00026849	LOC105226957	chondroitin sulfate synthase 2
105226958	41.3244	236.686	-2.5179	3.38e-38	1.32e-36	LOC105226958	serine/threonine-protein phosphatase 2B catalytic subunit 3
105226959	9.02413	73.6936	-3.0297	3.47e-15	4.53e-14	LOC105226959	serine/threonine-protein phosphatase 2B catalytic subunit 2
105226961	18.9973	46.2969	-1.2851	0.00015456	0.00067165	LOC105226961	vesicle-fusing ATPase 1
105226963	28.2467	86.5507	-1.6155	1.69e-09	1.36e-08	LOC105226963	uncharacterized LOC105226963
105226964	18	53.1671	-1.5625	3.82e-06	2.09e-05	LOC105226964	N-acetylgalactosaminyltransferase 7
105226982	103.56	328.06	-1.6635	6.29e-33	2.05e-31	LOC105226982	transferrin
105227011	32.6542	106.853	-1.7103	3.86e-12	3.94e-11	LOC105227011	solute carrier family 23 member 2
105227014	40.311	253.09	-2.6504	8.6e-43	3.82e-41	LOC105227014	dentin sialophosphoprotein
105227015	73.7534	29.9205	1.3016	8.42e-05	0.00038223	LOC105227015	serine-rich adhesin for platelets%2C
105227023	199.625	79.8768	1.3214	5.5e-11	5.05e-10	LOC105227023	nucleolar protein 12
105227055	159.507	371.048	-1.218	5.47e-25	1.3e-23	LOC105227055	bifunctional methylenetetrahydrofolate dehydrogenase/cyclohydrolase%2C mitochondrial%2C
105227059	112.279	27.3547	2.0372	3.48e-12	3.59e-11	LOC105227059	tetratricopeptide repeat protein 1
105227061	21.9732	138.358	-2.6546	3.45e-24	7.86e-23	LOC105227061	putative tricarboxylate transport protein%2C mitochondrial
105227063	50.8472	241.397	-2.2472	1.17e-34	4.07e-33	LOC105227063	probable fatty acid-binding protein%2C
105227064	19.1743	50.5872	-1.3996	2.78e-05	0.00013494	LOC105227064	8-oxo-dGDP phosphatase NUDT18%2C
105227071	4.37534	20.6247	-2.2369	0.00034368	0.0013979	LOC105227071	protein sarah
105227072	134.059	66.543	1.0105	2.81e-05	0.00013605	LOC105227072	histone deacetylase complex subunit SAP18
105227081	21.748	52.1996	-1.2632	7.18e-05	0.00032921	LOC105227081	uncharacterized LOC105227081
105227085	28.3432	105.843	-1.9009	1.62e-13	1.87e-12	LOC105227085	protein deglycase DJ-1
105227086	180.016	377.413	-1.068	2.11e-21	4.19e-20	Akt1	v-akt murine thymoma viral oncogene homolog 1%2C
105227097	311.63	151.79	1.0378	5.62e-11	5.16e-10	LOC105227097	protein groucho
105227098	18.8365	59.9952	-1.6713	2.95e-07	1.86e-06	LOC105227098	exocyst complex component 8
105227101	12.0643	104.652	-3.1168	2.19e-21	4.32e-20	LOC105227101	UMP-CMP kinase
105227113	233.019	105.451	1.1439	5.13e-10	4.33e-09	LOC105227113	HBS1-like protein
105227118	44.0268	143.321	-1.7028	1.07e-15	1.45e-14	LOC105227118	FACT complex subunit spt16
105227124	16.1341	50.1245	-1.6354	3.82e-06	2.09e-05	LOC105227124	FIT family protein CG10671%2C
105227125	23.067	95.7764	-2.0538	2.01e-13	2.29e-12	LOC105227125	rho GTPase-activating protein 68F%2C
105227132	26.9115	54.1205	-1.008	0.0005555	0.0021601	LOC105227132	protein KRI1 homolog%2C
105227149	39.3941	132.076	-1.7453	5.38e-15	6.92e-14	LOC105227149	probable protein phosphatase 2C T23F11.1
105227150	236.735	28.5324	3.0526	1.47e-38	5.83e-37	LOC105227150	la-related protein CG11505%2C
105227158	23.63	75.2219	-1.6705	9.55e-09	7.05e-08	LOC105227158	innexin inx5
105227159	23.1153	51.9332	-1.1678	0.00017612	0.00075612	LOC105227159	calcium uniporter protein%2C mitochondrial
105227161	31.7855	0	5.9903	9.68e-09	7.14e-08	LOC105227161	uncharacterized LOC105227161
105227162	109.48	0	7.7745	2.1e-24	4.84e-23	LOC105227162	serine-aspartate repeat-containing protein D-like
105227184	19.6568	122.668	-2.6417	1.57e-21	3.13e-20	LOC105227184	probable DNA mismatch repair protein Msh6%2C
105227186	6.70778	25.5881	-1.9316	0.00025007	0.0010446	LOC105227186	reactive oxygen species modulator 1
105227188	39.9089	12.0579	1.7267	0.00024873	0.0010395	LOC105227188	BCL2/adenovirus E1B 19 kDa protein-interacting protein 3
105227195	5.00268	38.7677	-2.9541	1.63e-08	1.17e-07	LOC105227195	peroxisomal membrane protein PEX16
105227196	15.6515	37.0151	-1.2418	0.00095167	0.0035547	LOC105227196	Down syndrome critical region protein 3 homolog
105227206	7.41555	28.7147	-1.9532	9.4e-05	0.00042355	LOC105227206	myeloid zinc finger 1%2C
105227238	32.815	73.6656	-1.1666	8.03e-06	4.19e-05	LOC105227238	coatomer subunit delta
105227239	0	11.3288	-4.46	0.0004669	0.0018355	LOC105227239	uncharacterized LOC105227239
105227260	8.75067	29.7382	-1.7649	0.00018742	0.00079947	LOC105227260	zinc finger protein 177-like
105227261	14.9598	56.2376	-1.9104	6.91e-08	4.64e-07	LOC105227261	uncharacterized LOC105227261
105227285	56.7829	126.258	-1.1528	6.77e-09	5.09e-08	LOC105227285	uncharacterized LOC105227285%2C
105227286	4.24665	63.0097	-3.8912	1.48e-15	1.99e-14	LOC105227286	sodium/hydrogen exchanger 9B1
105227291	427.56	106.306	2.0079	3.74e-41	1.58e-39	LOC105227291	polyadenylate-binding protein 2%2C
105227296	1323.86	629.102	1.0734	2.85e-44	1.32e-42	LOC105227296	phosphatidate phosphatase LPIN3%2C
105227302	9.55496	73.8058	-2.9494	6.91e-15	8.81e-14	LOC105227302	RNA polymerase II-associated protein 3%2C
105227305	7.09383	32.4302	-2.1927	9.03e-06	4.67e-05	LOC105227305	origin recognition complex subunit 4
105227306	6.90081	49.2693	-2.8359	4.13e-10	3.52e-09	LOC105227306	uncharacterized LOC105227306
105227347	123.587	342.081	-1.4688	2.18e-29	6.21e-28	LOC105227347	serine/threonine-protein kinase polo
105227353	12.4987	93.0424	-2.8961	4.29e-18	7.03e-17	LOC105227353	probable Ufm1-specific protease 2
105227354	2.84719	35.7111	-3.6488	3.94e-09	3.03e-08	LOC105227354	general
105227371	15.0724	148.705	-3.3025	4.77e-31	1.47e-29	LOC105227371	DNA polymerase eta
105227377	33.378	79.316	-1.2487	1.2e-06	7.01e-06	LOC105227377	uncharacterized LOC105227377
105227394	69.0563	414.456	-2.5854	2.71e-67	2.54e-65	LOC105227394	cAMP-regulated phosphoprotein 19
105227403	14.8472	38.0526	-1.3578	0.00036934	0.0014925	LOC105227403	uncharacterized LOC105227403%2C
105227415	2505.68	1174.02	1.0937	3.7e-85	4.64e-83	LOC105227415	60S ribosomal protein L10a-2
105227421	16.1823	168.741	-3.3823	1.28e-35	4.56e-34	LOC105227421	aldose reductase-like
105227422	30.8686	184.781	-2.5816	6.31e-31	1.93e-29	LOC105227422	aldose reductase%2C
105227428	138.66	435.964	-1.6527	7.5e-43	3.35e-41	LOC105227428	ecdysone-induced protein 75B%2C isoforms C/D
105227430	61.6568	208.392	-1.757	6.14e-23	1.32e-21	LOC105227430	alpha-protein kinase 1
105227468	21.8284	199.377	-3.1912	5.47e-40	2.25e-38	LOC105227468	3-hydroxyacyl-CoA dehydrogenase type-2
105227486	13.3673	35.2204	-1.3977	0.0004767	0.0018725	LOC105227486	uncharacterized LOC105227486%2C
105227500	34.2949	0	6.0999	2.59e-09	2.04e-08	LOC105227500	uncharacterized LOC105227500
105227505	12.9008	76.5398	-2.5687	1.14e-13	1.34e-12	LOC105227505	AMP deaminase 2
105227508	13.7855	71.5905	-2.3766	5.41e-12	5.46e-11	LOC105227508	pyridoxal-dependent decarboxylase domain-containing protein 1
105227531	28.2788	231.793	-3.035	2.27e-44	1.06e-42	LOC105227531	mitochondrial 2-oxoglutarate/malate carrier protein
105227545	5.56568	23.8915	-2.1019	0.0001997	0.00084833	LOC105227545	uncharacterized LOC105227545
105227546	32.9276	136.773	-2.0544	1.6e-18	2.69e-17	LOC105227546	WD repeat-containing protein 48 homolog
105227547	22.504	105.058	-2.2229	8.17e-16	1.11e-14	LOC105227547	V-type proton ATPase 116 kDa subunit a%2C
105227549	16.0536	65.5194	-2.029	1.6e-09	1.29e-08	LOC105227549	set1/Ash2 histone methyltransferase complex subunit ASH2%2C
105227550	19.3995	94.9773	-2.2916	6.94e-15	8.83e-14	LOC105227550	histone RNA hairpin-binding protein%2C
105227572	288.901	646.431	-1.1619	1e-39	4.1e-38	LOC105227572	pyruvate kinase%2C
105227574	31.9625	105.801	-1.7269	3.64e-12	3.74e-11	LOC105227574	programmed cell death 6-interacting protein
105227587	61.0456	162.726	-1.4145	3.74e-14	4.53e-13	LOC105227587	attractin-like protein 1
105227592	117.587	49.5637	1.2464	1.79e-06	1.03e-05	LOC105227592	cyclin-dependent kinase 9
105227593	19.5442	132.777	-2.7642	3.83e-24	8.67e-23	LOC105227593	kinesin-like protein Klp98A
105227610	18.3861	72.8243	-1.9858	3.36e-10	2.88e-09	LOC105227610	phosphatidylserine decarboxylase proenzyme%2C mitochondrial
105227612	16.2788	43.5908	-1.421	8.5e-05	0.00038513	LOC105227612	uncharacterized LOC105227612
105227615	13.3673	36.2299	-1.4385	0.00030375	0.0012503	LOC105227615	leishmanolysin-like peptidase%2C
105227617	19.5442	62.9817	-1.6882	1.25e-07	8.19e-07	LOC105227617	RING finger protein unkempt%2C
105227621	24.9652	148.313	-2.5707	4.77e-25	1.15e-23	LOC105227621	adipocyte plasma membrane-associated protein%2C
105227629	46.9705	106.362	-1.1792	6.5e-08	4.38e-07	LOC105227629	mucin-22
105227633	95.6944	248.758	-1.3782	3.65e-20	6.67e-19	LOC105227633	GMP synthase [glutamine-hydrolyzing]
105227640	83.6461	216.847	-1.3743	1.03e-17	1.63e-16	LOC105227640	uncharacterized LOC105227640
105227657	26.6059	81.9659	-1.6233	4.07e-09	3.13e-08	LOC105227657	facilitated trehalose transporter Tret1-2 homolog%2C
105227685	165.684	17.6803	3.2282	5.61e-29	1.59e-27	LOC105227685	F-box/LRR-repeat protein 14
105227696	6.36997	22.3352	-1.81	0.0010075	0.0037407	LOC105227696	uncharacterized LOC105227696%2C
105227708	229.93	71.9831	1.6755	8.9e-18	1.42e-16	LOC105227708	protein I'm not dead yet%2C
105227711	14.8633	66.9776	-2.1719	2.22e-10	1.95e-09	LOC105227711	probable elongator complex protein 2
105227714	21.2172	46.4651	-1.1309	0.00052159	0.0020364	LOC105227714	actin-like protein 6B
105227715	9.07239	136.801	-3.9145	5.13e-32	1.62e-30	LOC105227715	uncharacterized LOC105227715%2C
105227717	111.909	265.555	-1.2467	6.97e-19	1.2e-17	LOC105227717	catalase
105227725	11.3887	58.0744	-2.3503	6.73e-10	5.63e-09	LOC105227725	glutathione S-transferase 1
105227728	81.555	260.395	-1.6749	1.07e-26	2.84e-25	LOC105227728	sorting nexin-16
105227743	104.477	269.425	-1.3667	1.76e-21	3.5e-20	LOC105227743	uncharacterized LOC105227743
105227746	5.3244	38.8938	-2.8689	2.38e-08	1.68e-07	LOC105227746	ribonuclease H2 subunit B
105227750	133.898	493.38	-1.8816	1.94e-56	1.38e-54	LOC105227750	polyadenylate-binding protein%2C
105227752	17.7587	49.732	-1.4856	1.53e-05	7.71e-05	LOC105227752	small integral membrane protein 14%2C
105227757	17.2922	53.8821	-1.6397	1.59e-06	9.23e-06	LOC105227757	protein spinster
105227763	0	11.413	-3.7982	0.00074866	0.0028387	LOC105227763	rap1 GTPase-GDP dissociation stimulator 1-B
105227765	24.0965	57.5696	-1.2565	3.26e-05	0.00015655	LOC105227765	uncharacterized LOC105227765%2C
105227777	4.50402	49.2693	-3.4514	1.19e-11	1.16e-10	LOC105227777	uncharacterized LOC105227777
105227796	49.0778	144.611	-1.559	2.74e-14	3.33e-13	LOC105227796	putative mediator of RNA polymerase II
105227802	6.6756	48.9889	-2.8755	3.59e-10	3.06e-09	LOC105227802	transmembrane protein 87A%2C
105227803	20.8954	76.6941	-1.8759	4.69e-10	3.98e-09	LOC105227803	WD repeat-containing and planar cell polarity effector protein fritz
105227804	6.25737	36.987	-2.5634	2.54e-07	1.61e-06	LOC105227804	39S ribosomal protein L48%2C mitochondrial
105227805	4.874	24.3262	-2.3193	7.3e-05	0.00033477	LOC105227805	solute carrier family 25 member 36%2C
105227810	3.98928	19.9377	-2.3213	0.00032778	0.0013368	LOC105227810	histidine protein methyltransferase 1 homolog
105227811	69.9089	149.981	-1.1012	9.46e-10	7.78e-09	LOC105227811	E3 ubiquitin-protein ligase RNF25
105227814	59.3405	148.803	-1.3263	4.18e-12	4.25e-11	LOC105227814	uncharacterized LOC105227814%2C
105227824	44.3324	112.601	-1.3448	1.16e-09	9.43e-09	LOC105227824	adenylosuccinate lyase
105227833	683.196	286.264	1.255	4.83e-31	1.48e-29	LOC105227833	CBL-interacting protein kinase 17
105227834	6.61126	36.1598	-2.4514	6.33e-07	3.83e-06	LOC105227834	uncharacterized LOC105227834
105227838	172.81	347.297	-1.007	2.32e-18	3.85e-17	LOC105227838	putative GPI-anchored protein pfl2%2C
105227843	58.3593	3.78563	3.9464	5.51e-13	6.05e-12	LOC105227843	microtubule-associated protein futsch
105227875	12.0483	43.8432	-1.8635	2.72e-06	1.53e-05	LOC105227875	short/branched chain specific acyl-CoA dehydrogenase%2C mitochondrial
105227879	488.879	197.217	1.3097	2.41e-24	5.53e-23	LOC105227879	kelch-like protein diablo%2C
105227883	17.6139	422.294	-4.5835	2.72e-102	4.07e-100	LOC105227883	farnesol dehydrogenase-like
105227894	23.0509	69.3331	-1.5887	9.59e-08	6.35e-07	LOC105227894	vacuolar ATPase assembly integral membrane protein VMA21 homolog
105227895	32.1072	66.2485	-1.045	8.9e-05	0.00040253	LOC105227895	glutaminyl-peptide cyclotransferase%2C
105227896	5.17963	44.2218	-3.0938	7.58e-10	6.29e-09	LOC105227896	28S ribosomal protein S31%2C mitochondrial
105227900	129.394	58.2146	1.1523	3.12e-06	1.73e-05	LOC105227900	E3 ubiquitin-protein ligase mind-bomb%2C
105227901	2.34853	23.2746	-3.3089	4.48e-06	2.43e-05	LOC105227901	trafficking protein particle complex subunit 12%2C
105227902	3.37802	31.0983	-3.2026	1.65e-07	1.07e-06	LOC105227902	F-box/WD repeat-containing protein 4
105227906	12.1609	39.665	-1.7056	2.42e-05	0.00011826	LOC105227906	rho-related BTB domain-containing protein 1
105227919	19.2386	48.7084	-1.3402	6.51e-05	0.00030088	LOC105227919	E3 ubiquitin-protein ligase CHIP%2C
105227921	117.475	620.016	-2.4	1.75e-92	2.43e-90	LOC105227921	digestive cysteine proteinase 1
105227927	338.461	0	9.4028	1.97e-60	1.55e-58	LOC105227927	-//-
105227937	102.177	46.9839	1.1208	5.4e-05	0.00025165	LOC105227937	uncharacterized LOC105227937
105227959	7.72118	47.4045	-2.6181	3.68e-09	2.84e-08	LOC105227959	thioredoxin%2C mitochondrial
105227961	9.69973	30.3411	-1.6453	0.00030718	0.0012622	LOC105227961	nucleolar MIF4G domain-containing protein 1 homolog
105227962	36.7239	93.8556	-1.3537	2.39e-08	1.68e-07	LOC105227962	uncharacterized LOC105227962%2C
105227965	14.8954	57.4294	-1.9469	3.54e-08	2.43e-07	LOC105227965	mucin-17-like%2C
105227967	12.9973	39.3986	-1.5999	5.36e-05	0.00025003	LOC105227967	uncharacterized LOC105227967%2C
105227977	5.19571	20.2181	-1.9603	0.0010227	0.0037911	LOC105227977	spermatogenesis-associated protein 5-like protein 1
105227985	1.09383	15.0023	-3.7777	0.00011407	0.00050634	LOC105227985	multifunctional methyltransferase subunit TRM112-like protein
105227990	3.90885	27.551	-2.8173	3.18e-06	1.76e-05	LOC105227990	O-acetyl-ADP-ribose deacetylase 1
105227991	0	11.1886	-4.442	0.00051173	0.0020008	LOC105227991	O-acetyl-ADP-ribose deacetylase 1
105227992	1726.34	765.693	1.1729	3.16e-67	2.93e-65	LOC105227992	60S ribosomal protein L28
105228000	20.7024	47.741	-1.2054	0.00023646	0.00099178	LOC105228000	uncharacterized protein KIAA1143 homolog
105228001	43.3512	203.485	-2.2308	2.97e-29	8.44e-28	LOC105228001	ATP-dependent DNA helicase Q4
105228003	3.07239	21.0032	-2.7732	5.4e-05	0.00025196	LOC105228003	steroid hormone receptor ERR1%2C
105228007	221.373	69.8519	1.6641	5.27e-17	7.82e-16	LOC105228007	WD repeat domain phosphoinositide-interacting protein 2%2C
105228019	1.36729	17.5681	-3.6836	3.44e-05	0.00016493	LOC105228019	uncharacterized LOC105228019
105228045	8.41287	150.612	-4.1621	3.39e-36	1.24e-34	LOC105228045	maltase A3
105228072	7.78552	40.4642	-2.3778	2.17e-07	1.38e-06	LOC105228072	succinate dehydrogenase assembly factor 2-A%2C mitochondrial
105228078	4.50402	44.5162	-3.305	2.27e-10	1.99e-09	LOC105228078	essential MCU regulator%2C mitochondrial%2C
105228081	21.9089	57.2471	-1.3857	9.5e-06	4.9e-05	Adf1	Transcription factor Adf-1
105228082	166.842	391.266	-1.2297	1.37e-26	3.6e-25	LOC105228082	uncharacterized LOC105228082%2C
105228084	497.437	1904.75	-1.937	4.65e-220	2.16e-217	LOC105228084	polyadenylate-binding protein%2C
105228096	10.6327	51.3864	-2.2729	1.19e-08	8.68e-08	LOC105228096	protein lines%2C
105228102	2023.11	371.763	2.4441	1e-244	6.19e-242	LOC105228102	serrate RNA effector molecule homolog%2C
105228106	6.59518	29.0512	-2.1391	3.43e-05	0.00016428	LOC105228106	neuropeptide CCHamide-2 receptor
105228113	388.761	170.802	1.1866	9.97e-17	1.44e-15	LOC105228113	protein enabled%2C
105228127	68.3324	228.007	-1.7384	1.23e-24	2.87e-23	LOC105228127
105228146	22.3432	64.2996	-1.525	5.68e-07	3.46e-06	LOC105228146	UDP-xylose and UDP-N-acetylglucosamine transporter%2C
105228163	111.233	54.7094	1.0237	0.00011161	0.00049589	LOC105228163	probable transaldolase%2C
105228183	63.4906	168.839	-1.411	1.38e-14	1.72e-13	LOC105228183	uncharacterized LOC105228183
105228186	3.79625	29.8364	-2.9744	6.73e-07	4.05e-06	LOC105228186	GPI inositol-deacylase
105228191	19.5925	106.572	-2.4435	1.38e-17	2.17e-16	LOC105228191	Fanconi anemia group I protein
105228192	38.7185	5.76257	2.7482	7.08e-07	4.24e-06	LOC105228192	protein krueppel
105228200	140.831	66.3046	1.0868	4.14e-06	2.26e-05	LOC105228200	probable cytochrome P450 6a23
105228225	4254.68	1666.01	1.3526	3.95e-210	1.53e-207	LOC105228225	uncharacterized LOC105228225%2C
105228227	35.1957	222.553	-2.6607	5.64e-38	2.18e-36	LOC105228227	membrane-associated progesterone receptor component 1
105228230	3.6193	30.5374	-3.0768	3.37e-07	2.1e-06	LOC105228230	2'%2C5'-phosphodiesterase 12%2C
105228236	14.8954	36.1037	-1.2773	0.00087706	0.0032946	LOC105228236	TM2 domain-containing protein CG11103
105228259	47.807	164.254	-1.7806	1.07e-18	1.8e-17	LOC105228259	E3 ubiquitin-protein ligase UBR3
105228266	19.6247	59.2942	-1.5952	7.57e-07	4.52e-06	LOC105228266	N(G)%2CN(G)-dimethylarginine dimethylaminohydrolase 1
105228271	38.429	119.037	-1.6311	1.16e-12	1.24e-11	LOC105228271	sorting nexin-27%2C
105228283	18.1448	117.495	-2.695	4.55e-21	8.84e-20	LOC105228283	katanin p80 WD40 repeat-containing subunit B1%2C
105228298	8.34853	46.409	-2.4748	1.42e-08	1.03e-07	LOC105228298	glutathione S-transferase theta-1
105228303	65.3083	209.486	-1.6815	6.79e-22	1.4e-20	LOC105228303	DEAD-box helicase Dbp80
105228314	193.464	36.1598	2.4196	1.05e-24	2.48e-23	LOC105228314	AT-rich interactive domain-containing protein 4B%2C
105228363	53.63	164.296	-1.6152	1.04e-16	1.5e-15	LOC105228363	aldehyde dehydrogenase%2C mitochondrial
105228373	940.617	454.668	1.0488	1.25e-30	3.75e-29	LOC105228373	60S ribosomal protein L31
105228412	23.5013	83.8727	-1.8355	1.3e-10	1.16e-09	LOC105228412	protein transport protein Sec61 subunit beta
105228413	203.228	98.16	1.0499	8.71e-08	5.79e-07	LOC105228413	uncharacterized LOC105228413
105228414	83.8874	223.983	-1.4169	6.04e-19	1.04e-17	LOC105228414	tudor domain-containing protein 7
105228415	60.2735	134.516	-1.1582	1.95e-09	1.55e-08	LOC105228415	SHC-transforming protein 1%2C
105228428	50.7507	250.525	-2.3035	7.53e-37	2.81e-35	LOC105228428	NAD kinase%2C
105228432	14.4611	97.487	-2.753	4.39e-18	7.17e-17	LOC105228432	elongation factor Tu 2
105228433	16.6166	81.1247	-2.2875	6.55e-13	7.15e-12	LOC105228433	protein lin-54 homolog
105228436	10.0054	45.7641	-2.1934	1.33e-07	8.72e-07	LOC105228436	protein MTO1 homolog%2C mitochondrial
105228439	8.8311	48.2317	-2.4493	8.93e-09	6.61e-08	LOC105228439	nucleoporin Nup37
105228440	56.4611	126.412	-1.1628	5.38e-09	4.08e-08	LOC105228440	cysteine--tRNA ligase%2C cytoplasmic
105228442	18.8204	47.9233	-1.3484	6.96e-05	0.00031981	LOC105228442	alpha N-terminal protein methyltransferase 1
105228443	249.442	117.018	1.092	7.47e-10	6.21e-09	LOC105228443	eukaryotic translation initiation factor 3 subunit M
105228447	5.27614	22.195	-2.0727	0.00037654	0.001513	LOC105228447	polycomb protein Asx%2C
105228450	69.6676	153.851	-1.143	2.01e-10	1.77e-09	LOC105228450	rab GTPase-binding effector protein 1
105228452	28.0697	89.9999	-1.6809	2.94e-10	2.53e-09	LOC105228452	dystrobrevin beta%2C
105228462	231.298	69.3892	1.737	7.93e-19	1.36e-17	LOC105228462	KH domain-containing%2C RNA-binding%2C signal transduction-associated protein 2
105228464	12.8525	55.9292	-2.1215	1.06e-08	7.75e-08	LOC105228464	DNA repair protein RAD50
105228470	93.0563	0	7.54	2.35e-21	4.63e-20	LOC105228470	poly(A) polymerase type 3-like
105228476	7.84987	38.5573	-2.2963	6.83e-07	4.11e-06	LOC105228476	probable phospholipid-transporting ATPase IA
105228485	4.18231	48.428	-3.5335	1.2e-11	1.17e-10	LOC105228485	cytohesin-1%2C
105228491	116.461	32.1919	1.8551	3.76e-11	3.51e-10	LOC105228491	putative protein TPRXL
105228517	16.3432	133.745	-3.0327	2.66e-26	6.86e-25	LOC105228517	phosphatidylinositol transfer protein alpha isoform%2C
105228519	39.7319	179.116	-2.1725	3.1e-25	7.59e-24	LOC105228519	phosphatidylinositol 4-kinase type 2-beta
105228522	38.622	94.122	-1.2851	6.86e-08	4.61e-07	LOC105228522	uncharacterized LOC105228522
105228523	1360.3	648.198	1.0694	3.9e-45	1.88e-43	LOC105228523	uncharacterized LOC105228523%2C
105228529	940.005	350.802	1.422	5.8e-52	3.5e-50	LOC105228529	importin subunit alpha-3%2C
105228532	1176.71	549.814	1.0977	3.46e-41	1.47e-39	LOC105228532	60S ribosomal protein L35a
105228536	9.45845	27.4809	-1.5388	0.0010051	0.0037331	LOC105228536	probable dimethyladenosine transferase
105228542	64.9866	144.639	-1.1542	5.32e-10	4.49e-09	LOC105228542	histone-lysine N-methyltransferase%2C H3 lysine-79 specific%2C
105228558	427.287	192.128	1.1531	2.25e-17	3.45e-16	LOC105228558	putative DNA helicase Ino80%2C
105228570	9.42627	44.376	-2.235	1.53e-07	9.96e-07	LOC105228570	zinc finger protein squeeze
105228592	22.1019	52.8586	-1.258	6.77e-05	0.00031232	LOC105228592	serine/threonine-protein phosphatase beta isoform
105228593	501.121	196.348	1.3517	3.04e-26	7.81e-25	LOC105228593	protein suppressor of sable%2C
105228594	643.56	267.265	1.2678	7.54e-30	2.19e-28	LOC105228594	zinc finger matrin-type protein CG9776%2C
105228597	68.5577	145.186	-1.0825	2.72e-09	2.14e-08	LOC105228597	protein NPC2 homolog
105228610	133.56	32.5985	2.0346	3.44e-14	4.18e-13	LOC105228610	uncharacterized LOC105228610
105228639	337.383	132.161	1.3521	3.39e-18	5.57e-17	LOC105228639	far upstream element-binding protein 3
105228643	61.5764	189.772	-1.6238	3.52e-19	6.18e-18	LOC105228643	FACT complex subunit Ssrp1
105228650	80.7829	193.936	-1.2635	1.94e-14	2.4e-13	LOC105228650	inactive peptidyl-prolyl cis-trans isomerase shutdown
105228655	36.1448	172.218	-2.2524	2.91e-25	7.16e-24	LOC105228655	1%2C4-alpha-glucan-branching enzyme
105228658	9.10456	29.8925	-1.7151	0.00023468	0.00098564	LOC105228658	TFIIH basal
105228662	49.866	229.017	-2.1993	3.18e-32	1.02e-30	LOC105228662	WD repeat and HMG-box DNA-binding protein 1
105228681	59.807	248.898	-2.0572	1.98e-32	6.39e-31	LOC105228681	thioredoxin-related transmembrane protein 1
105228692	6.41823	23.9757	-1.9013	0.00044588	0.0017574	LOC105228692	uncharacterized LOC105228692%2C
105228722	162.853	65.4634	1.3148	3.73e-09	2.87e-08	LOC105228722	60S ribosomal protein L44
105228724	188.847	43.1982	2.1282	1.34e-20	2.53e-19	LOC105228724	bacchus
105228736	202.343	62.3928	1.6974	3.99e-16	5.54e-15	LOC105228736	transportin-3
105228749	10.7775	33.3836	-1.6311	0.00016661	0.00071802	LOC105228749	protein YIPF6
105228761	7.52815	27.8454	-1.8871	0.00016531	0.00071301	LOC105228761	zinc finger protein 205
105228762	1051.64	442.947	1.2474	2.21e-46	1.1e-44	LOC105228762	60S ribosomal protein L34
105228776	254.22	54.3869	2.2247	8.89e-29	2.51e-27	LOC105228776	FAS-associated factor 2
105228784	22.874	58.2006	-1.3473	1.18e-05	6.04e-05	LOC105228784	peptidylglycine alpha-hydroxylating monooxygenase
105228794	30.1287	72.1513	-1.2599	3.17e-06	1.76e-05	LOC105228794	coiled-coil domain-containing protein 86
105228801	5.67829	55.6347	-3.2925	1.45e-12	1.53e-11	LOC105228801	regulator of telomere elongation helicase 1 homolog
105228808	88.6327	40.4081	1.1332	0.00014498	0.00063297	LOC105228808	integrin beta-PS
105228809	21.6032	59.0699	-1.4512	3.5e-06	1.93e-05	LOC105228809	ubiquitin-conjugating enzyme E2 G2
105228820	127.979	277.711	-1.1177	4e-17	6e-16	LOC105228820	uncharacterized LOC105228820
105228823	12.7078	41.1933	-1.6967	1.8e-05	8.96e-05	LOC105228823	regulator of nonsense
105228827	926.107	253.693	1.8681	1.87e-78	2.23e-76	LOC105228827	DNA topoisomerase 1
105228840	110.332	329.588	-1.5788	4.96e-31	1.52e-29	LOC105228840	N-alpha-acetyltransferase 16%2C NatA auxiliary subunit
105228844	14.3324	66.1364	-2.2062	2e-10	1.77e-09	LOC105228844	delta(3%2C5)-Delta(2%2C4)-dienoyl-CoA isomerase%2C mitochondrial
105228853	3.81233	19.5731	-2.3601	0.00032891	0.0013408	LOC105228853	5-demethoxyubiquinone hydroxylase%2C mitochondrial
105228854	68.1555	1.33198	5.6772	4.69e-17	7e-16	LOC105228854	protein hunchback
105228856	31.5764	72.6841	-1.2028	5.91e-06	3.14e-05	LOC105228856	guanine nucleotide-releasing factor 2%2C
105228857	108.016	37.2814	1.5347	4.23e-08	2.9e-07	LOC105228857	coronin-7
105228862	213.973	64.552	1.7289	2.04e-17	3.13e-16	LOC105228862	uncharacterized LOC105228862%2C
105228878	23.0831	105.03	-2.1859	1.52e-15	2.05e-14	LOC105228878	oxysterol-binding protein-related protein 9%2C
105228888	104.139	336.599	-1.6925	1.87e-34	6.41e-33	LOC105228888
105228895	6.98123	52.8867	-2.9213	5.28e-11	4.87e-10	LOC105228895	mitochondrial-processing peptidase subunit alpha
105228896	43.5121	12.3524	1.8166	6.93e-05	0.00031897	LOC105228896	ribonuclease 3
105228903	1779.17	833.806	1.0934	6.06e-61	4.89e-59	LOC105228903	zinc finger protein 608%2C
105228905	181.046	743.203	-2.0374	2.74e-92	3.75e-90	LOC105228905	mRNA decapping complex subunit 2
105228909	18.0643	2.34148	2.9477	0.00042887	0.0016968	LOC105228909	probable basic-leucine zipper
105228916	41.4853	86.761	-1.0644	5.54e-06	2.96e-05	LOC105228916	charged multivesicular body protein 4c
105228920	30.6274	106.292	-1.7951	9.51e-13	1.03e-11	LOC105228920	putative ferric-chelate reductase 1 homolog
105228921	12.9169	48.7365	-1.9157	4.93e-07	3.02e-06	LOC105228921	FAS-associated factor 1
105228928	5.51743	40.1277	-2.8625	1.48e-08	1.07e-07	LOC105228928	GTP-binding protein Rit2
105228933	57.4906	126.09	-1.133	1.05e-08	7.69e-08	LOC105228933	PIN2/TERF1-interacting telomerase inhibitor 1%2C
105228940	53.7105	16.5867	1.6952	2.8e-05	0.00013594	LOC105228940	ubiquitin-like modifier-activating enzyme ATG7
105228945	12.0643	44.5022	-1.8831	1.97e-06	1.13e-05	LOC105228945	sarcosine dehydrogenase%2C mitochondrial
105228949	38.7507	155.365	-2.0034	2.89e-20	5.37e-19	LOC105228949	uncharacterized LOC105228949%2C
105228951	40.5362	142.256	-1.8112	1.02e-16	1.47e-15	LOC105228951	origin recognition complex subunit 1
105228957	43.8499	178.401	-2.0245	2.67e-23	5.87e-22	LOC105228957	DNA replication licensing factor MCM4
105228963	19.7534	108.199	-2.4535	6.7e-18	1.08e-16	LOC105228963	NSFL1 cofactor p47
105228964	390.547	149.35	1.3868	1.11e-21	2.23e-20	LOC105228964	putative RNA-binding protein 15%2C
105228968	21.185	69.249	-1.7088	2.33e-08	1.64e-07	LOC105228968	COP9 signalosome complex subunit 4
105228970	3.08847	19.3488	-2.6473	0.00015129	0.00065807	LOC105228970	28S ribosomal protein S28%2C mitochondrial
105228975	149.051	304.267	-1.0295	9.52e-17	1.38e-15	LOC105228975	kinesin-like protein subito
105228981	2001.01	901.555	1.1502	5.93e-75	6.48e-73	LOC105228981	helicase domino
105228988	44.4772	131.109	-1.5596	4.23e-13	4.72e-12	LOC105228988	probable N-acetyltransferase san
105228989	43.3995	134.642	-1.6334	3.79e-14	4.59e-13	LOC105228989	uncharacterized LOC105228989
105229010	4.48794	28.0137	-2.642	5.25e-06	2.81e-05	LOC105229010	selenocysteine-specific elongation factor
105229014	11.1957	41.2774	-1.8824	4.66e-06	2.52e-05	LOC105229014	motile sperm domain-containing protein 2
105229016	11.9839	136.759	-3.5125	5.87e-30	1.72e-28	LOC105229016	leucine carboxyl methyltransferase 1%2C
105229025	11.5979	40.2398	-1.7948	1.13e-05	5.78e-05	LOC105229025	adenine phosphoribosyltransferase
105229044	8.23593	37.0571	-2.1697	2.39e-06	1.36e-05	LOC105229044	transmembrane protein 43 homolog
105229046	21.2815	78.5869	-1.8847	2.56e-10	2.21e-09	LOC105229046	JNK-interacting protein 3
105229052	26.815	58.7053	-1.1304	9.68e-05	0.00043489	LOC105229052	enoyl-CoA delta isomerase 2%2C mitochondrial
105229077	28.2306	100.95	-1.8383	1.68e-12	1.77e-11	LOC105229077	protein suppressor of underreplication
105229078	10.118	113.793	-3.4914	4.2e-25	1.02e-23	LOC105229078	probable prefoldin subunit 2
105229085	487.046	233.377	1.0614	5.63e-17	8.34e-16	LOC105229085	serine/threonine-protein kinase mig-15%2C
105229100	27.4263	64.3417	-1.2302	1.5e-05	7.55e-05	LOC105229100	uncharacterized LOC105229100%2C
105229101	88.2788	228.442	-1.3717	1.55e-18	2.61e-17	LOC105229101	mitochondrial folate transporter/carrier
105229106	22.2145	49.3955	-1.1529	0.00028835	0.0011932	LOC105229106	uncharacterized LOC105229106
105229110	361.287	180.603	1.0003	9.83e-12	9.72e-11	LOC105229110	uncharacterized LOC105229110
105229113	257.083	680.278	-1.4039	1.58e-53	9.85e-52	LOC105229113	peptidyl-prolyl cis-trans isomerase 5
105229122	126.241	273.617	-1.116	7.33e-17	1.08e-15	LOC105229122	uncharacterized LOC105229122%2C
105229127	4.74531	37.1412	-2.9684	3.04e-08	2.11e-07	LOC105229127	tRNA (adenine(37)-N6)-methyltransferase%2C
105229134	27.9089	75.5444	-1.4366	1.87e-07	1.2e-06	LOC105229134	uncharacterized LOC105229134%2C
105229145	48.3861	223.815	-2.2096	1.09e-31	3.43e-30	LOC105229145	ATP-citrate synthase%2C
105229147	1656.66	3390.41	-1.0332	1.36e-170	4.09e-168	LOC105229147	myotubularin-related protein 14
105229150	40.4879	86.719	-1.0989	3.4e-06	1.88e-05	LOC105229150	hyccin
105229157	45.1367	225.343	-2.3197	1.46e-33	4.86e-32	LOC105229157	ATPase inhibitor mai-1%2C mitochondrial
105229164	284.413	135.217	1.0727	1.03e-10	9.26e-10	LOC105229164	syndecan%2C
105229166	76.0215	172.316	-1.1806	5.79e-12	5.82e-11	LOC105229166	frizzled-4
105229173	21.3619	78.7691	-1.8826	2.51e-10	2.18e-09	LOC105229173	TBC1 domain family member 24
105229174	3.1689	26.9341	-3.0874	1.6e-06	9.28e-06	LOC105229174	cytochrome P450 4p1
105229181	43.2064	131.824	-1.6093	1.2e-13	1.4e-12	LOC105229181	coronin-6
105229200	1176.39	13621.5	-3.5335	0	0	LOC105229200	maltase 2
105229204	18.8204	132.006	-2.8102	2.3e-24	5.3e-23	LOC105229204	polycomb protein esc
105229227	98.8955	205.377	-1.0543	3.83e-12	3.92e-11	LOC105229227	flocculation protein FLO11%2C
105229228	32.7989	89.9297	-1.4551	9.76e-09	7.19e-08	E4f1	Transcription factor E4F1%2C
105229244	95.1636	41.1091	1.2109	2.84e-05	0.00013759	LOC105229244	la protein homolog
105229245	117.378	359.481	-1.6148	1.22e-34	4.24e-33	LOC105229245	protein spire
105229255	32.9437	167.395	-2.3452	1.22e-25	3.07e-24	LOC105229255	ATP-binding cassette sub-family G member 1%2C
105229265	26.9276	123.201	-2.1939	4.92e-18	8e-17	LOC105229265	dnaJ homolog shv
105229271	23.9839	59.9391	-1.3214	1.15e-05	5.86e-05	LOC105229271	dolichyl-phosphate beta-glucosyltransferase
105229275	38.2359	171.854	-2.1682	3.16e-24	7.21e-23	LOC105229275	helix-loop-helix protein 11
105229278	7.14209	57.4154	-3.007	4.32e-12	4.38e-11	LOC105229278	uncharacterized LOC105229278
105229287	30.563	115.658	-1.92	8.63e-15	1.09e-13	LOC105229287	phosphatidylinositol 3-kinase regulatory subunit gamma
105229290	36.4022	193.656	-2.4114	3.05e-30	9.04e-29	LOC105229290	ATP-dependent DNA helicase PIF1
105229294	40.1984	101.104	-1.3306	1.03e-08	7.57e-08	LOC105229294	nicotinate phosphoribosyltransferase%2C
105229306	143.807	53.9242	1.4151	3.49e-09	2.71e-08	LOC105229306	glutamine synthetase 1%2C mitochondrial
105229311	16.6649	96.6598	-2.5361	1.15e-16	1.65e-15	LOC105229311	cell division cycle protein 23 homolog
105229312	63.185	147.093	-1.2191	7.82e-11	7.15e-10	LOC105229312	ABC transporter G family member 6
105229314	6.73995	33.8744	-2.3294	2.71e-06	1.52e-05	LOC105229314	dehydrogenase/reductase SDR family member 7
105229327	5.2118	23.555	-2.1762	0.00016511	0.00071283	LOC105229327	general
105229351	27.8928	2.59386	3.4267	2.45e-06	1.38e-05	LOC105229351	hypothetical protein%2C
105229354	37.2386	328.985	-3.1432	4.79e-64	4.24e-62	LOC105229354	aquaporin AQPAe.a%2C
105229389	83.5014	38.1928	1.1285	0.00023918	0.0010027	LOC105229389	polycomb group protein Psc
105229396	17.7909	71.1558	-1.9998	4.52e-10	3.84e-09	LOC105229396	DCN1-like protein 3
105229409	31.0938	86.733	-1.48	1.23e-08	8.95e-08	LOC105229409	V-type proton ATPase subunit F 1
105229412	109.673	244.075	-1.1541	7.28e-16	9.95e-15	LOC105229412	myosin heavy chain%2C non-muscle
105229432	47.3405	146.77	-1.6324	2.82e-15	3.71e-14	LOC105229432	BAG family molecular chaperone regulator 2%2C
105229440	6.08043	60.3598	-3.3113	1.47e-13	1.7e-12	LOC105229440	lon protease homolog%2C mitochondrial%2C
105229443	19.2064	49.8582	-1.3762	3.9e-05	0.00018501	LOC105229443
105229444	22.0536	48.1616	-1.1269	0.00042615	0.0016875	LOC105229444	histone-lysine N-methyltransferase ash1
105229447	44.1072	245.589	-2.4772	6.17e-39	2.48e-37	LOC105229447	superoxide dismutase [Cu-Zn]
105229450	21.6676	46.6754	-1.1071	0.00061291	0.0023714	LOC105229450	39S ribosomal protein L2%2C mitochondrial
105229453	62.3164	269.481	-2.1125	5.21e-36	1.89e-34	LOC105229453	sodium-dependent phosphate transporter 2
105229464	586.054	268.626	1.1254	2.76e-22	5.83e-21	LOC105229464	cyclin-dependent kinase 12%2C
105229466	4.64879	30.4393	-2.711	1.52e-06	8.85e-06	LOC105229466	replication factor C subunit 5
105229475	210.547	957.877	-2.1857	3.37e-128	8.03e-126	LOC105229475	protein disulfide-isomerase
105229478	58.1823	251.113	-2.1097	1.27e-33	4.24e-32	LOC105229478	26S proteasome non-ATPase regulatory subunit 4
105229480	123.78	60.5561	1.0314	4.03e-05	0.00019078	LOC105229480	60S acidic ribosomal protein P0
105229494	28.2306	117.957	-2.0629	2.95e-16	4.11e-15	LOC105229494	uncharacterized LOC105229494
105229517	12.4343	57.5696	-2.211	2.81e-09	2.2e-08	LOC105229517	serine/threonine-protein kinase rio2
105229535	582.145	210.677	1.4663	1.67e-34	5.77e-33	LOC105229535	SAFB-like
105229542	280.954	661.686	-1.2358	4.31e-44	1.98e-42	LOC105229542	14-3-3 protein epsilon
105229546	5.16354	24.4383	-2.2427	9.52e-05	0.00042833	LOC105229546	probable 18S rRNA (guanine-N(7))-methyltransferase
105229586	26.2198	131.095	-2.3219	3.17e-20	5.84e-19	LOC105229586	cullin-5%2C
105229587	21.1367	45.8201	-1.1162	0.0006405	0.0024648	LOC105229587	programmed cell death protein 10
105229588	21.185	96.856	-2.1928	1.69e-14	2.11e-13	LOC105229588	paraplegin
105229592	74.2359	35.7111	1.0557	0.0011472	0.0042087	LOC105229592	mucin-12
105229596	713.904	2207.39	-1.6285	1.15e-205	4.09e-203	LOC105229596	heat shock 70 kDa protein cognate 4
105229597	27.7963	63.7248	-1.197	2.37e-05	0.00011611	LOC105229597	zinc finger protein 91%2C
105229613	166.568	53.4194	1.6407	6.6e-13	7.19e-12	LOC105229613	RB1-inducible coiled-coil protein 1%2C
105229617	7.35121	100.137	-3.7678	2.26e-23	4.99e-22	LOC105229617	neprilysin%2C
105229627	9.69973	61.2291	-2.6582	1.44e-11	1.39e-10	LOC105229627	ubiquitin carboxyl-terminal hydrolase 15%2C
105229633	24.1287	68.4498	-1.5043	3.15e-07	1.97e-06	LOC105229633	HIG1 domain family member 1A%2C mitochondrial
105229634	16.4558	46.7035	-1.5049	2.38e-05	0.00011659	LOC105229634	ATP-dependent DNA helicase 2 subunit 1
105229657	22.0054	2.27138	3.2762	4.13e-05	0.00019512	LOC105229657	uncharacterized LOC105229657
105229658	2163.06	1024.04	1.0788	6.7e-72	6.91e-70	LOC105229658	myristoylated alanine-rich C-kinase substrate
105229670	119.534	5.88876	4.3433	1.98e-26	5.16e-25	LOC105229670	craniofacial development protein 1
105229676	2979.33	1165.79	1.3537	7.75e-148	2.12e-145	LOC105229676	early boundary activity protein 2-like
105229678	336.643	775.648	-1.2042	1.23e-49	6.9e-48	LOC105229678	ATP synthase subunit alpha%2C mitochondrial
105229680	7.49598	34.3511	-2.1962	4.81e-06	2.6e-05	LOC105229680	uncharacterized LOC105229680
105229682	60.193	638.411	-3.4068	2.09e-130	5.11e-128	LOC105229682	glutathione S-transferase 1-like
105229693	35.63	114.13	-1.6795	1.31e-12	1.39e-11	LOC105229693	aspartate--tRNA ligase%2C cytoplasmic
105229722	84.1126	176.13	-1.0662	9.09e-11	8.25e-10	LOC105229722	coiled-coil-helix-coiled-coil-helix domain-containing protein 10%2C mitochondrial
105229723	37.3834	113.821	-1.6063	5.83e-12	5.86e-11	LOC105229723	protein xmas-2
105229725	28.8579	6.91228	2.0617	0.00037512	0.001508	LOC105229725	la-related protein 7
105229733	7.52815	28.4483	-1.918	0.00012052	0.00053371	LOC105229733	poly(ADP-ribose) glycohydrolase
105229744	227.373	928.166	-2.0293	2.94e-114	5.15e-112	LOC105229744	putative vitellogenin receptor
105229745	247.705	38.2349	2.6957	2.48e-35	8.77e-34	LOC105229745	alanine--glyoxylate aminotransferase 2-like
105229747	3820.75	1430.98	1.4168	1.87e-204	6.42e-202	LOC105229747	zinc finger SWIM domain-containing protein 8
105229748	785.115	392.051	1.0019	8.81e-24	1.98e-22	LOC105229748	40S ribosomal protein S14
105229760	46.7936	141.681	-1.5983	1.93e-14	2.39e-13	LOC105229760	histone deacetylase 6%2C
105229771	67.4316	30.6916	1.1356	0.00089832	0.003369	LOC105229771	cytokine receptor-like%2C
105229773	17.6461	55.2842	-1.6475	1.08e-06	6.35e-06	LOC105229773	FAD-linked sulfhydryl oxidase ALR
105229777	14.622	44.2638	-1.598	1.88e-05	9.36e-05	LOC105229777	phosphatidylinositide phosphatase SAC2%2C
105229790	120.338	289.699	-1.2675	6.85e-21	1.32e-19	LOC105229790	armadillo segment polarity protein%2C
105229796	89.807	223.913	-1.318	2.53e-17	3.85e-16	LOC105229796	acyl-CoA-binding protein
105229803	306.145	126.833	1.2713	4.31e-15	5.57e-14	LOC105229803	centrosomal and chromosomal factor-like
105229807	11.8231	85.415	-2.8529	1.58e-16	2.24e-15	LOC105229807	uncharacterized LOC105229807
105229853	5.6622	76.8062	-3.7618	2.8e-18	4.64e-17	LOC105229853	nuclear hormone receptor HR96%2C
105229857	14.445	57.9622	-2.0045	1.75e-08	1.25e-07	LOC105229857	uncharacterized protein F21D5.5%2C
105229864	132.692	57.2612	1.2124	7.48e-07	4.47e-06	LOC105229864	ATP-dependent RNA helicase SUV3 homolog%2C mitochondrial%2C
105229865	7.76944	41.5298	-2.4183	1.16e-07	7.61e-07	LOC105229865	charged multivesicular body protein 3
105229886	6.25737	26.4994	-2.0823	9.78e-05	0.00043929	LOC105229886	gelsolin
105229887	160.021	34.5754	2.2104	1.47e-18	2.48e-17	LOC105229887	WD repeat domain phosphoinositide-interacting protein 3%2C
105229928	16.874	57.836	-1.7772	1.68e-07	1.08e-06	LOC105229928	inositol 1%2C4%2C5-trisphosphate receptor%2C
105229932	6.25737	57.9201	-3.2104	8.62e-13	9.32e-12	LOC105229932	DNA cross-link repair 1A protein%2C
105229935	26.3164	87.3639	-1.7311	2.53e-10	2.19e-09	LOC105229935	uncharacterized protein B0495.5
105229938	88.7614	185.103	-1.0603	3.63e-11	3.4e-10	LOC105229938	T-complex protein 1 subunit epsilon%2C
105229945	3.94102	33.8884	-3.1042	6.88e-08	4.62e-07	LOC105229945	peroxisomal membrane protein 11B
105229947	50.3646	5.70649	3.1417	1.22e-09	9.91e-09	LOC105229947	TBC1 domain family member 31
105229948	4.16622	23.4148	-2.4906	5.31e-05	0.00024839	LOC105229948	cyclic AMP-dependent
105229951	49.9786	159.81	-1.677	5.07e-17	7.54e-16	LOC105229951	protein dopey-1 homolog
105229957	110.349	473.68	-2.1018	1.29e-61	1.05e-59	LOC105229957	hypothetical protein%2C
105229969	103.737	220.646	-1.0888	1.81e-13	2.07e-12	LOC105229969	maternal protein tudor%2C
105229978	67.6408	30.8038	1.1348	0.00088882	0.0033347	LOC105229978	nucleolar GTP-binding protein 1
105229985	35.7909	88.9763	-1.3138	1.01e-07	6.67e-07	LOC105229985	steroidogenic acute regulatory protein-like%2C
105229989	30.6917	106.951	-1.801	7.28e-13	7.9e-12	LOC105229989	arf-GAP with SH3 domain%2C ANK repeat and PH domain-containing protein 2%2C
105229991	28.0697	134.74	-2.2631	3.27e-20	6e-19	LOC105229991	RNA polymerase II subunit A C-terminal domain phosphatase%2C
105229993	28.2467	69.263	-1.294	3.32e-06	1.84e-05	LOC105229993	CSC1-like protein 2%2C
105229998	185.019	79.8488	1.2123	5.13e-09	3.89e-08	LOC105229998	protein ABHD4%2C
105230014	16.1823	58.2707	-1.8484	7.42e-08	4.96e-07	LOC105230014	uncharacterized LOC105230014%2C
105230019	23.0992	62.5751	-1.4377	2.08e-06	1.19e-05	LOC105230019	aspartyl/asparaginyl beta-hydroxylase%2C
105230038	36.933	98.6647	-1.4176	3.57e-09	2.76e-08	LOC105230038	UBX domain-containing protein 1
105230044	461.164	206.541	1.1588	8.72e-19	1.49e-17	LOC105230044	ubiquitin carboxyl-terminal hydrolase isozyme L5
105230049	8.0429	92.4395	-3.5227	8.14e-21	1.55e-19	LOC105230049	proton-coupled amino acid transporter-like protein pathetic
105230054	49.8338	10.5016	2.2465	7.04e-07	4.21e-06	LOC105230054	40S ribosomal protein S9
105230063	358.424	174.209	1.0408	1.81e-12	1.89e-11	LOC105230063	cytochrome b reductase 1
105230069	2.63807	24.873	-3.237	2.58e-06	1.46e-05	LOC105230069	39S ribosomal protein L21%2C mitochondrial
105230074	77.3244	174.91	-1.1776	4.38e-12	4.43e-11	LOC105230074	succinyl-CoA:3-ketoacid coenzyme A transferase 1%2C mitochondrial
105230078	14.5416	78.1943	-2.4269	3.2e-13	3.58e-12	LOC105230078	cytochrome b-c1 complex subunit 2%2C mitochondrial
105230085	8592.61	3370.05	1.3503	0	0	LOC105230085	zinc finger protein on ecdysone puffs%2C
105230090	10.118	45.4977	-2.1689	1.74e-07	1.12e-06	LOC105230090	ATP-dependent RNA helicase DDX54
105230096	7.33512	41.2353	-2.491	8.16e-08	5.44e-07	LOC105230096	39S ribosomal protein L17%2C mitochondrial
105230106	239.936	706.987	-1.559	1.48e-63	1.26e-61	LOC105230106	proliferation-associated protein 2G4%2C
105230110	5.3244	22.7558	-2.0955	0.00029052	0.0012006	LOC105230110	histidine triad nucleotide-binding protein 3%2C
105230114	36.0643	128.571	-1.8339	1.8e-15	2.42e-14	LOC105230114	succinate--CoA ligase [ADP/GDP-forming] subunit alpha%2C mitochondrial
105230116	36.3378	123.412	-1.7639	2.8e-14	3.41e-13	LOC105230116	longitudinals lacking protein%2C isoforms N/O/W/X/Y%2C
105230123	489.603	235.088	1.0584	5.65e-17	8.37e-16	LOC105230123	protein furry
105230129	25.126	115.616	-2.2021	4.39e-17	6.55e-16	LOC105230129	ADP-ribosylation factor 3%2C
105230148	41.1153	2.11715	4.2795	5.2e-10	4.39e-09	LOC105230148	uncharacterized LOC105230148
105230150	108.965	4.06605	4.7441	3.14e-25	7.68e-24	LOC105230150	mediator of RNA polymerase II
105230153	0	13.3479	-4.173	0.00018237	0.00078008	LOC105230153	phospholipase D2%2C
105230159	3.49062	41.7401	-3.5799	2.56e-10	2.21e-09	LOC105230159	heat shock protein 75 kDa%2C mitochondrial
105230163	33.2976	91.9347	-1.4652	5.71e-09	4.31e-08	LOC105230163	electron transfer flavoprotein subunit alpha%2C mitochondrial
105230166	51.7319	106.026	-1.0353	8.44e-07	5.01e-06	LOC105230166	double-strand break repair protein MRE11A
105230179	114.853	535.625	-2.2214	8.1e-74	8.54e-72	LOC105230179	protein mahjong%2C
105230189	7.19035	45.9744	-2.6767	4.3e-09	3.29e-08	LOC105230189	ATP-dependent RNA helicase DDX24
105230190	3.37802	23.3587	-2.7897	1.96e-05	9.69e-05	LOC105230190	sister chromatid cohesion protein DCC1
105230220	26.445	114.466	-2.1139	3.13e-16	4.37e-15	LOC105230220	E3 ubiquitin-protein ligase TRIM33%2C
105230222	10.0375	94.4164	-3.2336	5.35e-20	9.69e-19	LOC105230222	replication factor C subunit 1
105230226	25.3351	62.0563	-1.2924	1.09e-05	5.62e-05	LOC105230226	mannose-1-phosphate guanyltransferase beta
105230228	100.15	200.821	-1.0037	3.33e-11	3.14e-10	LOC105230228	eukaryotic translation initiation factor 1A%2C Y-chromosomal%2C
105230244	61.5121	146.7	-1.2539	3.52e-11	3.3e-10	LOC105230244	zinc finger protein 236-like
105230254	427.48	899.438	-1.0732	5.01e-49	2.74e-47	LOC105230254	protein mini spindles%2C
105230257	7.72118	34.5053	-2.1599	5.62e-06	3e-05	LOC105230257	arrestin domain-containing protein 3
105230263	4.63271	26.5976	-2.5214	1.46e-05	7.36e-05	LOC105230263	uncharacterized LOC105230263
105230271	2365.79	1080.91	1.1301	1.73e-85	2.19e-83	LOC105230271	translationally-controlled tumor protein homolog
105230278	5.90349	31.3787	-2.4101	4.25e-06	2.32e-05	LOC105230278	UPF0568 protein C14orf166 homolog
105230281	137.308	322.928	-1.2338	2.54e-22	5.4e-21	LOC105230281	ribosome-binding protein 1%2C
105230283	25.8981	99.5901	-1.9432	4.14e-13	4.61e-12	LOC105230283	serine-rich adhesin for platelets%2C
105230285	14.445	43.1001	-1.5771	2.84e-05	0.00013759	LOC105230285	attacin-A-like
105230289	332.863	62.1124	2.422	2.39e-41	1.02e-39	LOC105230289	serine/arginine-rich splicing factor 4
105230293	1.28686	13.0815	-3.3456	0.00055235	0.0021496	LOC105230293	DNA replication licensing factor REC
105230294	222.08	91.0094	1.287	1.42e-11	1.38e-10	LOC105230294	alpha-mannosidase 2x%2C
105230296	8.31636	27.9576	-1.7492	0.00031612	0.0012972	LOC105230296	pyridoxine-5'-phosphate oxidase%2C
105230303	46.6971	96.9542	-1.054	1.85e-06	1.06e-05	LOC105230303	armadillo repeat-containing protein 8%2C
105230338	52.7453	0	5.748	1.5e-13	1.73e-12	LOC105230338	esterase B1-like
105230343	169.512	83.1577	1.0275	1.69e-06	9.78e-06	LOC105230343	4-aminobutyrate aminotransferase%2C mitochondrial
105230345	47.5013	128.753	-1.4386	9.77e-12	9.68e-11	LOC105230345	hypothetical protein%2C
105230348	43.6729	134.123	-1.6188	5.93e-14	7.07e-13	LOC105230348	hypothetical protein%2C
105230351	199.946	485.318	-1.2793	2.61e-34	8.82e-33	LOC105230351	GTP-binding nuclear protein Ran
105230355	58.0054	228.358	-1.977	1.34e-28	3.76e-27	LOC105230355	raf homolog serine/threonine-protein kinase phl%2C
105230361	169.19	414.316	-1.2921	6.46e-30	1.89e-28	LOC105230361	mucin-5AC%2C
105230370	47.5013	168.054	-1.8229	1.3e-19	2.31e-18	LOC105230370	ATP-binding cassette sub-family F member 1
105230375	24.7239	89.0184	-1.8482	2.93e-11	2.77e-10	LOC105230375	uncharacterized LOC105230375
105230381	167.196	67.8189	1.3018	3.19e-09	2.47e-08	LOC105230381	pre-mRNA-splicing factor RBM22
105230382	1.88204	14.3293	-2.9286	0.00062649	0.0024199	LOC105230382	uncharacterized LOC105230382
105230389	36.9008	4.99142	2.8861	6.49e-07	3.92e-06	LOC105230389	TNF receptor-associated factor 4
105230392	60.8365	210.032	-1.7876	1.42e-23	3.16e-22	LOC105230392	probable 4-coumarate--CoA ligase 3
105230407	24.3056	62.6031	-1.3649	4.57e-06	2.47e-05	LOC105230407	probable phosphatase phospho2
105230408	15.8445	59.3923	-1.9063	3.11e-08	2.16e-07	LOC105230408	high affinity copper uptake protein 1%2C
105230411	46.4397	133.871	-1.5274	5.02e-13	5.57e-12	LOC105230411	cell division cycle 7-related protein kinase
105230438	20.0429	69.2911	-1.7896	8.84e-09	6.55e-08	LOC105230438	Bloom syndrome protein homolog
105230440	26.6059	77.9279	-1.5504	2.6e-08	1.82e-07	LOC105230440	TBC1 domain family member 10A
105230451	30.9008	66.9916	-1.1163	3.66e-05	0.00017431	LOC105230451	transmembrane protein 135%2C
105230452	23.9678	72.0672	-1.5882	5.41e-08	3.67e-07	LOC105230452	pachytene checkpoint protein 2 homolog
105230456	5.79089	28.1679	-2.2822	2.33e-05	0.00011453	LOC105230456	S-adenosylmethionine mitochondrial carrier protein homolog
105230459	6.46649	39.2163	-2.6004	8.97e-08	5.96e-07	LOC105230459	uncharacterized protein DDB_G0283357%2C
105230464	6.70778	60.9346	-3.1834	2.68e-13	3.03e-12	LOC105230464	intracellular protein transport protein USO1%2C
105230465	0	19.6152	-4.6974	3.37e-06	1.86e-05	LOC105230465	O-phosphoseryl-tRNA(Sec) selenium transferase
105230469	1604.86	793.552	1.0161	3.92e-48	2.02e-46	LOC105230469	probable ATP-dependent RNA helicase spindle-E
105230470	9.26542	173.368	-4.2258	1.07e-41	4.62e-40	LOC105230470	methyltransferase-like protein 23
105230500	32.8633	93.477	-1.5081	2.14e-09	1.7e-08	LOC105230500	translation initiation factor eIF-2B subunit delta%2C
105230502	30.3861	129.062	-2.0866	7.4e-18	1.19e-16	LOC105230502	caspase-1
105230510	13.689	34.8839	-1.3495	0.00068497	0.0026197	LOC105230510	adenylyltransferase and sulfurtransferase MOCS3-2
105230522	14.5416	86.8452	-2.5783	2.33e-15	3.1e-14	LOC105230522	general
105230524	145.351	72.0532	1.0124	1.25e-05	6.35e-05	LOC105230524	uncharacterized LOC105230524
105230531	7.39946	67.5945	-3.1914	1.29e-14	1.62e-13	LOC105230531	uncharacterized LOC105230531%2C
105230534	27.7802	65.926	-1.2468	9.77e-06	5.04e-05	LOC105230534	GPI ethanolamine phosphate transferase 3
105230538	71.7105	182.411	-1.3469	8.85e-15	1.12e-13	LOC105230538	methionine--tRNA ligase%2C cytoplasmic
105230542	14.3164	79.4982	-2.4733	1.17e-13	1.37e-12	LOC105230542	hypothetical protein%2C
105230544	102.354	899.984	-3.1363	1.38e-171	4.28e-169	LOC105230544	juvenile hormone epoxide hydrolase 1
105230548	20.8954	87.2097	-2.0613	2.12e-12	2.21e-11	LOC105230548	uncharacterized LOC105230548
105230556	89.1957	409.423	-2.1985	3.21e-56	2.24e-54	LOC105230556	E3 ubiquitin-protein ligase TRAIP
105230566	29.3244	70.7072	-1.2698	3.53e-06	1.94e-05	LOC105230566	protein lethal(2)denticleless
105230568	25.6568	63.5004	-1.3074	7.34e-06	3.85e-05	LOC105230568	protein tumorous imaginal discs%2C mitochondrial%2C
105230579	221.55	626.017	-1.4986	1.02e-53	6.44e-52	LOC105230579	protein lingerer%2C
105230582	1.9303	19.1385	-3.3096	3.18e-05	0.00015278	LOC105230582	solute carrier family 2%2C facilitated glucose transporter member 3%2C
105230596	95.1314	338.66	-1.8318	4.43e-38	1.72e-36	LOC105230596	uncharacterized LOC105230596%2C
105230604	17.244	69.5995	-2.013	6.01e-10	5.04e-09	LOC105230604	putative methyltransferase C9orf114
105230614	29.63	69.5574	-1.2311	6.7e-06	3.53e-05	LOC105230614	ERI1 exoribonuclease 2%2C
105230627	36.9973	82.5267	-1.1574	2.61e-06	1.47e-05	LOC105230627	probable phosphomevalonate kinase%2C
105230628	25.3834	60.8225	-1.2607	1.87e-05	9.29e-05	LOC105230628
105230634	628.955	308.431	1.028	2.79e-20	5.19e-19	LOC105230634	DE-cadherin%2C
105230652	4.18231	36.1317	-3.1109	2.47e-08	1.73e-07	LOC105230652	farnesyl pyrophosphate synthase
105230653	4.80965	35.2484	-2.8736	1.05e-07	6.93e-07	LOC105230653	uncharacterized membrane protein DDB_G0293934
105230661	1222.81	527.1	1.2141	3.7e-51	2.17e-49	LOC105230661	40S ribosomal protein S24
105230663	70.4558	345.81	-2.2952	5.18e-50	2.93e-48	LOC105230663	uncharacterized protein DDB_G0287625
105230666	11.5335	0	7.0991	0.00069634	0.0026598	LOC105230666	uncharacterized LOC105230666
105230673	64.5362	138.708	-1.1039	3.78e-09	2.91e-08	LOC105230673	succinate dehydrogenase [ubiquinone] iron-sulfur subunit%2C mitochondrial
105230678	12.7721	36.8608	-1.5291	0.00014846	0.00064636	LOC105230678	mitochondrial inner membrane protease subunit 2%2C
105230685	5.3244	33.7762	-2.6653	5.09e-07	3.11e-06	LOC105230685	feline leukemia virus subgroup C receptor-related protein 2%2C
105230701	29.5174	100.151	-1.7625	7.41e-12	7.41e-11	LOC105230701	presequence protease%2C mitochondrial%2C
105230730	4.06971	30.902	-2.9247	5.19e-07	3.17e-06	LOC105230730	protein YIPF5
105230739	4.06971	24.5225	-2.5911	2.44e-05	0.00011931	LOC105230739	histone acetyltransferase KAT7
105230742	13.7534	85.4992	-2.6361	1.89e-15	2.52e-14	LOC105230742	coiled-coil domain-containing protein 47
105230748	26.0429	0	5.7028	2.11e-07	1.34e-06	LOC105230748	homeobox protein araucan
105230749	22.1662	57.9762	-1.3871	8.22e-06	4.28e-05	LOC105230749	galectin-4-like
105230751	14.3164	80.2554	-2.4869	7.64e-14	9.04e-13	LOC105230751	uncharacterized LOC105230751
105230753	14.5737	59.2802	-2.0242	9.95e-09	7.32e-08	LOC105230753	cysteine-rich with EGF-like domain protein 2%2C
105230763	917.308	441.881	1.0537	3.6e-30	1.06e-28	LOC105230763	ubiquitin-60S ribosomal protein L40
105230778	98.8794	9.99687	3.3061	2.57e-18	4.27e-17	LOC105230778	pancreatic triacylglycerol lipase%2C
105230779	644.542	316.212	1.0274	1.01e-20	1.92e-19	LOC105230779	aspartate--tRNA ligase%2C mitochondrial%2C
105230784	58.2306	225.694	-1.9545	6.34e-28	1.76e-26	LOC105230784	exportin-2
105230786	5.19571	21.0593	-2.0191	0.00064696	0.0024855	LOC105230786	trans-1%2C2-dihydrobenzene-1%2C2-diol dehydrogenase
105230822	35.1796	0	6.1367	1.63e-09	1.31e-08	LOC105230822	protein snail
105230831	1475.24	659.232	1.1621	9.28e-57	6.68e-55	LOC105230831	ring canal kelch protein%2C
105230850	40.7292	163.02	-2.0009	3.71e-21	7.23e-20	LOC105230850	succinate--CoA ligase [ADP-forming] subunit beta%2C mitochondrial%2C
105230851	19.9786	42.371	-1.0846	0.0012941	0.004694	LOC105230851	beta-catenin-like protein 1
105230855	1162.47	521.337	1.1569	9.77e-45	4.6e-43	LOC105230855	60S ribosomal protein L32
105230861	44.9276	167.409	-1.8977	1.9e-20	3.54e-19	LOC105230861	proteasome subunit alpha type-2
105230870	25.126	50.7975	-1.0156	0.00077176	0.0029203	LOC105230870	deoxyhypusine hydroxylase
105230872	83.1153	602.378	-2.8575	1.37e-106	2.16e-104	LOC105230872	nucleoside diphosphate kinase
105230877	2.3807	16.6848	-2.8091	0.00029419	0.0012147	LOC105230877	protein tramtrack%2C beta isoform%2C
105230879	18.6434	55.144	-1.5645	2.48e-06	1.4e-05	LOC105230879	uncharacterized LOC105230879%2C
105230885	26.4772	73.3571	-1.4702	1.84e-07	1.18e-06	LOC105230885	GRIP and coiled-coil domain-containing protein 1
105230892	39.9249	160.427	-2.0066	6.55e-21	1.26e-19	LOC105230892	J domain-containing protein CG6693
105230916	312	36.2579	3.1052	4.08e-51	2.38e-49	LOC105230916	parafibromin
105230919	1.23861	16.9652	-3.7758	4.09e-05	0.0001933	LOC105230919	peptidyl-prolyl cis-trans isomerase CPR6
105230920	87.941	42.4832	1.0496	0.00043232	0.0017076	LOC105230920	major facilitator superfamily domain-containing protein 10
105230940	4184.3	1823.75	1.1981	9.1e-167	2.64e-164	LOC105230940	elongation factor 1-gamma
105230941	52.3593	106.615	-1.0259	9.26e-07	5.48e-06	LOC105230941	CDGSH iron-sulfur domain-containing protein 2 homolog
105230958	20.445	93.0424	-2.1861	6.07e-14	7.23e-13	LOC105230958	phagocyte signaling-impaired protein
105230989	54.7078	218.136	-1.9954	1.12e-27	3.06e-26	LOC105230989	replication protein A 70 kDa DNA-binding subunit
105230990	15.555	1.37404	3.5009	0.00038161	0.00153	LOC105230990	innexin inx3%2C
105231022	19.2064	101.777	-2.4058	1.3e-16	1.85e-15	LOC105231022	uncharacterized LOC105231022
105231025	24.0965	68.3096	-1.5033	3.28e-07	2.04e-06	LOC105231025	serine/threonine-protein kinase stk11%2C
105231045	67.7694	225.371	-1.7336	2.72e-24	6.24e-23	LOC105231045	lysoplasmalogenase-like protein TMEM86A%2C
105231047	79.3351	222.567	-1.4882	5.31e-20	9.63e-19	LOC105231047	endonuclease III-like protein 1
105231054	21.2815	0	5.8674	2.68e-06	1.5e-05	LOC105231054	sodium-independent sulfate anion transporter
105231060	357.845	115.265	1.6344	8.39e-26	2.13e-24	LOC105231060	eukaryotic initiation factor 4A-III
105231068	128.863	53.9943	1.255	4.88e-07	2.99e-06	LOC105231068	U1 small nuclear ribonucleoprotein C
105231075	502.054	1871.03	-1.8979	5.39e-211	2.18e-208	LOC105231075	methenyltetrahydrofolate synthase domain-containing protein
105231080	90.4022	45.021	1.0058	0.00061755	0.0023884	LOC105231080	CDK5RAP1-like protein
105231091	892.874	429.809	1.0548	1.84e-29	5.29e-28	LOC105231091	40S ribosomal protein S29
105231092	184.906	89.5231	1.0465	3.6e-07	2.24e-06	LOC105231092	uncharacterized LOC105231092%2C
105231094	18.1287	39.9594	-1.1403	0.0012124	0.0044183	LOC105231094	mediator of RNA polymerase II
105231099	19.6086	67.5244	-1.7839	1.46e-08	1.05e-07	LOC105231099	dipeptidyl peptidase 3%2C
105231136	29.9035	244.51	-3.0315	1.15e-46	5.79e-45	LOC105231136	ubiquitin-conjugating enzyme E2 G1
105231155	23.63	167.395	-2.8246	1.36e-30	4.1e-29	LOC105231155	uncharacterized LOC105231155
105231160	15.8284	66.6692	-2.0745	6.99e-10	5.84e-09	LOC105231160
105231162	2.78284	19.3067	-2.7945	0.00010236	0.00045748	LOC105231162	ubiquinone biosynthesis O-methyltransferase%2C mitochondrial
105231168	30.3217	180.841	-2.5763	3.04e-30	9.04e-29	LOC105231168	GTP-binding protein 1%2C
105231179	619.753	265.232	1.2244	3.74e-27	1.01e-25	LOC105231179	MICOS complex subunit Mic10-like
105231189	7158.95	3360.13	1.0912	2.52e-239	1.3e-236	LOC105231189	uncharacterized LOC105231189%2C
105231196	16.9866	43.7591	-1.3652	0.0001267	0.0005581	LOC105231196	mannose-P-dolichol utilization defect 1 protein homolog
105231229	46.1501	113.05	-1.2926	2.92e-09	2.28e-08	Rab5b	RAB5B%2C member RAS oncogene family
105231238	7.91421	54.7514	-2.7904	6.24e-11	5.72e-10	LOC105231238	vacuolar fusion protein MON1 homolog A
105231259	26.9598	119.5	-2.1481	3.67e-17	5.54e-16	LOC105231259	uncharacterized LOC105231259
105231268	5.80697	29.1774	-2.329	1.34e-05	6.79e-05	LOC105231268	uncharacterized LOC105231268
105231276	293.871	111.578	1.3971	6.74e-17	9.94e-16	LOC105231276	girdin
105231277	28.4075	109.601	-1.9479	2.58e-14	3.15e-13	LOC105231277	H(+)/Cl(-) exchange transporter 3%2C
105231280	12.2735	45.2453	-1.8822	1.63e-06	9.45e-06	LOC105231280	flap endonuclease GEN%2C
105231281	21.748	251.043	-3.529	1.01e-53	6.41e-52	LOC105231281	probable medium-chain specific acyl-CoA dehydrogenase%2C mitochondrial
105231282	17.4048	68.6741	-1.9803	1.13e-09	9.23e-09	LOC105231282	tonsoku-like protein
105231287	83.63	194.357	-1.2166	8.27e-14	9.74e-13	LOC105231287	uncharacterized LOC105231287%2C
105231317	28.4558	65.7578	-1.2084	1.54e-05	7.76e-05	LOC105231317	trimeric intracellular cation channel type B-B-like
105231320	297.378	147.794	1.0087	4.73e-10	4.01e-09	LOC105231320	protein phosphatase inhibitor 2%2C
105231321	6.41823	52.7885	-3.04	2.51e-11	2.4e-10	LOC105231321	85/88 kDa calcium-independent phospholipase A2
105231323	21.8445	112.153	-2.3601	8.18e-18	1.31e-16	LOC105231323	cohesin subunit SA-1%2C
105231328	3234.87	1452.39	1.1553	4.78e-121	1.03e-118	LOC105231328	40S ribosomal protein S3a
105231329	3.98928	17.7784	-2.1559	0.001132	0.0041646	LOC105231329	glutaryl-CoA dehydrogenase%2C mitochondrial%2C
105231353	96.74	42.4832	1.1872	3.4e-05	0.00016327	LOC105231353	probable methyltransferase TARBP1%2C
105231362	1416.97	656.611	1.1097	3.17e-50	1.8e-48	LOC105231362	importin-7%2C
105231369	48.0965	112.167	-1.2216	1.29e-08	9.34e-08	LOC105231369	protein phosphatase methylesterase 1
105231371	365.711	4466.97	-3.6105	0	0	LOC105231371	protein Smaug%2C
105231376	20.4611	164.703	-3.0089	8.48e-32	2.67e-30	LOC105231376	ubiquitin carboxyl-terminal hydrolase 5
105231381	22.0215	129.146	-2.552	7.19e-22	1.47e-20	LOC105231381	prominin-like protein
105231382	289.657	1478.79	-2.352	2.82e-213	1.25e-210	LOC105231382	poly(A) RNA polymerase gld-2 homolog B-like%2C
105231408	5.00268	45.9323	-3.1987	2.04e-10	1.79e-09	LOC105231408	zinc finger protein 311
105231409	13.6247	56.3919	-2.0493	1.79e-08	1.28e-07	LOC105231409	nedd8-activating enzyme E1 regulatory subunit
105231433	29.5174	120.916	-2.0344	2.21e-16	3.12e-15	LOC105231433	myophilin%2C
105231438	3.44236	29.3176	-3.0903	5.5e-07	3.35e-06	LOC105231438	nibrin
105231439	20.1233	54.0644	-1.4258	1.15e-05	5.89e-05	LOC105231439	adrenodoxin
105231447	1206	499.297	1.2723	8.92e-55	5.83e-53	LOC105231447	60S ribosomal protein L18
105231460	9.32976	81.8397	-3.1329	3.92e-17	5.88e-16	LOC105231460	serine/threonine-protein kinase OSR1%2C
105231497	3888.98	1289.01	1.5931	1.24e-252	8.83e-250	LOC105231497	tubulin alpha-1 chain
105231502	19.7855	59.4204	-1.5865	8.06e-07	4.8e-06	LOC105231502	putative uncharacterized protein DDB_G0277255%2C
105231512	10.4719	31.631	-1.5948	0.00030393	0.0012505	LOC105231512	protein unc-50 homolog
105231514	88.1662	220.31	-1.3212	4.04e-17	6.05e-16	LOC105231514	mothers against decapentaplegic homolog 4
105231516	20.4772	92.6778	-2.1782	7.64e-14	9.04e-13	LOC105231516	RING finger protein 165
105231521	21.6676	51.7229	-1.2553	8.31e-05	0.00037833	LOC105231521	probable 39S ribosomal protein L45%2C mitochondrial
105231522	54.6274	258.559	-2.2428	6.33e-37	2.37e-35	LOC105231522	uncharacterized LOC105231522
105231526	7.68901	96.1971	-3.6451	4.51e-22	9.39e-21	LOC105231526	annexin B9%2C
105231534	175.753	66.6551	1.3988	1.01e-10	9.16e-10	LOC105231534	GRIP and coiled-coil domain-containing protein 2%2C
105231544	31.1582	146.504	-2.2333	1.53e-21	3.06e-20	LOC105231544	putative elongator complex protein 1
105231545	66.6434	269.481	-2.0156	3.48e-34	1.17e-32	LOC105231545	serine-rich adhesin for platelets
105231554	23.7748	60.8365	-1.3555	6.87e-06	3.62e-05	LOC105231554	vacuolar protein sorting-associated protein 45
105231566	9.10456	28.0417	-1.6229	0.00058307	0.0022635	LOC105231566	beta carbonic anhydrase 1
105231568	2.89544	36.3	-3.6481	2.94e-09	2.29e-08	LOC105231568	ras-related GTP-binding protein A
105231570	6.01609	29.3176	-2.2849	1.57e-05	7.88e-05	LOC105231570	protein KRTCAP2 homolog
105231572	39.1046	82.6109	-1.079	7.61e-06	3.98e-05	LOC105231572	TBC1 domain family member 15
105231574	55.882	341.366	-2.6109	2.8e-56	1.97e-54	LOC105231574	katanin p60 ATPase-containing subunit A-like 1%2C
105231582	25.2708	62.6872	-1.3107	8.1e-06	4.22e-05	LOC105231582	transmembrane protein 256 homolog
105231585	143.228	320.405	-1.1616	1.65e-20	3.09e-19	LOC105231585	serine/threonine-protein kinase/endoribonuclease IRE1
105231586	5.56568	86.046	-3.9505	7.63e-21	1.46e-19	LOC105231586	venom serine carboxypeptidase%2C
105231592	40.7453	0	11.505	1.24e-06	7.25e-06	LOC105231592	uncharacterized LOC105231592
105231595	31.9464	101.946	-1.6741	2.24e-11	2.15e-10	LOC105231595	pyrazinamidase/nicotinamidase%2C
105231603	13.9946	206.373	-3.8823	3.33e-47	1.7e-45	LOC105231603	DNA polymerase alpha catalytic subunit
105231605	62.0107	173.578	-1.485	6.72e-16	9.21e-15	LOC105231605
105231616	17.4531	0	10.282	0.00046389	0.0018253	LOC105231616	box A-binding factor%2C
105231618	1.47989	12.745	-3.1064	0.00093596	0.0035016	LOC105231618	diamine acetyltransferase 2
105231621	9.21716	36.8889	-2.0008	7.11e-06	3.74e-05	LOC105231621	DNA-directed RNA polymerase II subunit RPB7
105231623	1.36729	25.7283	-4.234	1.85e-07	1.19e-06	LOC105231623	hypothetical protein%2C
105231631	331.882	115.027	1.5287	9.99e-22	2.02e-20	LOC105231631	60S ribosomal protein L6
105231640	34.3593	107.316	-1.6431	1.18e-11	1.16e-10	LOC105231640	low-density lipoprotein receptor
105231645	27.2654	66.543	-1.2872	5.59e-06	2.98e-05	LOC105231645	putative uncharacterized protein DDB_G0282133%2C
105231647	152.252	308.417	-1.0184	1.01e-16	1.47e-15	LOC105231647	vitellogenin-A2%2C
105231650	33.3619	154.019	-2.2068	2.75e-22	5.82e-21	LOC105231650	T-complex protein 1 subunit eta
105231666	11.5496	32.3882	-1.4876	0.00047899	0.0018807	LOC105231666	trichoplein keratin filament-binding protein
105231688	80.3807	35.9354	1.1614	0.00021374	0.00090551	LOC105231688	embryonic polarity protein dorsal-like%2C
105231690	47.9678	184.809	-1.9459	4.78e-23	1.03e-21	LOC105231690	chromosomal protein D1-like
105231711	4.23056	35.7672	-3.0797	3.33e-08	2.29e-07	LOC105231711	GTP-binding protein 2%2C
105231712	6.43432	43.4226	-2.7546	7.18e-09	5.38e-08	LOC105231712	evolutionarily conserved signaling intermediate in Toll pathway%2C mitochondrial
105231719	2369.95	901.639	1.3942	4.65e-124	1.08e-121	LOC105231719	heterogeneous nuclear ribonucleoprotein 87F%2C
105231723	6.85255	25.4899	-1.8952	0.00030214	0.0012448	LOC105231723	uncharacterized LOC105231723
105231732	143.292	302.205	-1.0766	1.25e-17	1.97e-16	LOC105231732	acyl-CoA Delta(11) desaturase%2C
105231735	55.2386	312.118	-2.4983	1.98e-49	1.1e-47	LOC105231735	bromodomain adjacent to zinc finger domain protein 1A
105231736	20.3968	136.381	-2.7412	1.43e-24	3.31e-23	LOC105231736	GATA zinc finger domain-containing protein 14
105231739	4.93834	35.6971	-2.8537	9.58e-08	6.34e-07	LOC105231739	solute carrier family 52%2C riboflavin transporter%2C member 3-A%2C
105231740	6.08043	41.1792	-2.7597	1.7e-08	1.21e-07	LOC105231740	ferrochelatase%2C mitochondrial
105231744	70.8257	23.7513	1.5763	5.71e-06	3.04e-05	LOC105231744	tRNA (guanine(10)-N2)-methyltransferase homolog%2C
105231747	51.378	17.7925	1.5299	0.00016308	0.00070502	LOC105231747	CUE domain-containing protein 2
105231763	12.4665	171.573	-3.7827	6e-39	2.42e-37	LOC105231763	calcium-binding mitochondrial carrier protein Aralar1%2C
105231767	1.56032	13.6423	-3.1282	0.00059547	0.0023102	LOC105231767	methylated-DNA--protein-cysteine methyltransferase
105231781	27.7641	63.8229	-1.2009	2.24e-05	0.0001101	LOC105231781	RING finger protein 121
105231783	553.142	182.748	1.5978	1.24e-37	4.73e-36	LOC105231783	40S ribosomal protein S7
105231795	123.748	250.609	-1.018	7.3e-14	8.65e-13	LOC105231795	triosephosphate isomerase
105231804	9.63539	37.5058	-1.9607	7.69e-06	4.02e-05	LOC105231804	O-glucosyltransferase rumi-like
105231812	8.44504	30.285	-1.8424	0.00010822	0.00048224	LOC105231812	beta-mannosidase
105231833	9.08847	60.0233	-2.7234	1.32e-11	1.28e-10	LOC105231833	ubiquitin carboxyl-terminal hydrolase 30 homolog%2C
105231834	23.3244	58.1865	-1.3188	1.58e-05	7.91e-05	LOC105231834	LIM and SH3 domain protein Lasp%2C
105231847	2.25201	44.1657	-4.2936	7.22e-12	7.23e-11	LOC105231847	E3 ubiquitin-protein ligase FANCL%2C
105231852	88.4558	238.018	-1.428	3.14e-20	5.8e-19	LOC105231852	synaptic functional regulator FMR1%2C
105231865	14.429	131.754	-3.1908	5.4e-27	1.45e-25	LOC105231865	uncharacterized LOC105231865
105231867	7.54424	51.5407	-2.7723	2.55e-10	2.21e-09	LOC105231867	uncharacterized LOC105231867
105231871	5.37265	40.1978	-2.9034	1.16e-08	8.45e-08	LOC105231871	probable peptidyl-tRNA hydrolase 2
105231873	29.6622	105.857	-1.8354	5.16e-13	5.7e-12	LOC105231873	signal peptidase complex catalytic subunit SEC11A
105231885	20.5737	95.51	-2.2148	1.84e-14	2.28e-13	LOC105231885	uncharacterized protein CG4449
105231886	297.426	138.708	1.1005	1.27e-11	1.24e-10	LOC105231886
105231889	19.8016	234.961	-3.5687	8.88e-51	5.15e-49	LOC105231889	uncharacterized LOC105231889
105231890	7.67292	24.1018	-1.6513	0.0012628	0.0045878	LOC105231890	cell division cycle protein 16 homolog
105231897	4.27882	57.822	-3.7563	3.98e-14	4.8e-13	LOC105231897	protein SEC13 homolog
105231902	26.8472	211.477	-2.9777	5.43e-40	2.24e-38	LOC105231902	sialin
105231913	9.92493	35.669	-1.8455	2.6e-05	0.00012683	LOC105231913	syntaxin-1A
105231914	8.4933	50.8817	-2.5827	1.29e-09	1.04e-08	LOC105231914	eukaryotic translation initiation factor 4E type 2
105231917	450.579	212.164	1.0866	1.79e-16	2.54e-15	LOC105231917	peptidyl-prolyl cis-trans isomerase G
105231921	184.601	74.1843	1.3152	3.41e-10	2.92e-09	LOC105231921	protein sisterless A
105231939	21.2493	71.7026	-1.7546	7.5e-09	5.6e-08	LOC105231939	filamin-A
105231951	3.42627	16.797	-2.2935	0.0010544	0.0039022	LOC105231951	N-alpha-acetyltransferase 38%2C NatC auxiliary subunit
105231958	14.0912	62.0283	-2.1381	1.43e-09	1.16e-08	LOC105231958	molybdenum cofactor synthesis protein cinnamon
105231961	157.657	329.448	-1.0633	8.98e-19	1.53e-17	LOC105231961	kinesin-like protein Klp10A%2C
105231964	11.63	36.4682	-1.6488	7.42e-05	0.00033961	LOC105231964	copper chaperone for superoxide dismutase
105231967	56.5898	8.42653	2.7475	2.04e-09	1.63e-08	LOC105231967	RNA polymerase II subunit A C-terminal domain phosphatase SSU72
105231970	11.1635	46.0725	-2.0451	3.7e-07	2.3e-06	LOC105231970	probable small nuclear ribonucleoprotein G
105231978	77.5818	172.555	-1.1533	1.22e-11	1.19e-10	LOC105231978	exportin-5%2C
105231979	55.9142	141.274	-1.3372	1.11e-11	1.1e-10	LOC105231979	probable RNA-binding protein CG14230
105231982	10.311	77.0726	-2.902	2.81e-15	3.71e-14	LOC105231982	vinculin%2C
105231986	11.1635	150.892	-3.7567	2.56e-34	8.66e-33	LOC105231986	cell division control protein 45 homolog
105231997	41.3887	121.743	-1.5565	3.05e-12	3.15e-11	LOC105231997	DNA polymerase V
105231998	6.24129	33.6641	-2.4313	1.71e-06	9.85e-06	LOC105231998	DNA topoisomerase 3-beta
105232005	19.1743	0	5.2611	9.59e-06	4.95e-05	LOC105232005	protein giant
105232008	12.8204	38.4452	-1.5844	7.34e-05	0.00033615	LOC105232008	cytochrome P450 4d2
105232012	185.083	81.5453	1.1825	1.12e-08	8.15e-08	LOC105232012	sex-lethal homolog%2C
105232017	21.3298	338.576	-3.9885	1.95e-77	2.24e-75	LOC105232017	uncharacterized LOC105232017
105232023	8.97587	66.1504	-2.8816	3e-13	3.38e-12	LOC105232023	phenylalanine--tRNA ligase alpha subunit
105232030	14.1555	72.7963	-2.3625	4.21e-12	4.28e-11	LOC105232030	zinc finger protein 260
105232034	9.6193	79.0636	-3.039	3.21e-16	4.46e-15	LOC105232034	uncharacterized LOC105232034
105232037	110.622	42.3149	1.3864	3.59e-07	2.23e-06	LOC105232037	exostosin-1-like
105232039	312.45	151.005	1.049	3.34e-11	3.14e-10	LOC105232039	septin-1%2C
105232044	14.7024	118.14	-3.0064	2.94e-23	6.46e-22	LOC105232044	V-type proton ATPase subunit D 1
105232048	45.941	118.658	-1.369	2.56e-10	2.21e-09	LOC105232048	tyrosine-protein phosphatase corkscrew%2C
105232064	40.8257	103.768	-1.3458	5.05e-09	3.84e-08	LOC105232064	uncharacterized LOC105232064
105232071	1923.19	849.622	1.1786	2.4e-75	2.65e-73	LOC105232071	60S acidic ribosomal protein P2
105232077	70.3753	197.82	-1.491	5.42e-18	8.79e-17	LOC105232077	structural maintenance of chromosomes protein 6
105232083	8.44504	84.5457	-3.3236	1.97e-18	3.3e-17	LOC105232083	uncharacterized LOC105232083
105232084	162.209	72.2214	1.1674	1.26e-07	8.27e-07	LOC105232084	uncharacterized protein CG43867%2C
105232088	14.7346	112.335	-2.9305	9.86e-22	2e-20	LOC105232088	folylpolyglutamate synthase%2C mitochondrial%2C
105232092	605.759	254.885	1.2489	1.74e-27	4.74e-26	LOC105232092	serine/threonine-protein kinase minibrain%2C
105232095	116.397	0	7.8629	1.17e-25	2.93e-24	LOC105232095	sodium/potassium/calcium exchanger 4-like
105232101	14.252	52.8306	-1.8902	2.06e-07	1.32e-06	LOC105232101	insulin-like growth factor 2 mRNA-binding protein 1
105232103	36.4343	81.5873	-1.163	2.76e-06	1.54e-05	LOC105232103	1-acyl-sn-glycerol-3-phosphate acyltransferase alpha
105232104	3279.12	1098.1	1.5783	4.44e-210	1.65e-207	LOC105232104	protein maelstrom 1
105232105	22.5845	81.8818	-1.8582	1.56e-10	1.39e-09	LOC105232105	FHA domain-containing protein DDL
105232107	86.6381	205.546	-1.2464	5.86e-15	7.49e-14	LOC105232107	N-alpha-acetyltransferase 30
105232117	4.93834	24.228	-2.2946	8.32e-05	0.00037849	LOC105232117	FAD synthase%2C
105232118	35.1475	191.595	-2.4466	2.25e-30	6.72e-29	LOC105232118	atypical kinase COQ8B%2C mitochondrial
105232119	6.90081	28.3361	-2.0378	6.94e-05	0.00031902	LOC105232119	uncharacterized LOC105232119
105232121	31.4638	79.2739	-1.3332	3.84e-07	2.38e-06	LOC105232121	uncharacterized LOC105232121%2C
105232130	17.067	88.0369	-2.3669	2.37e-14	2.91e-13	LOC105232130	actin-related protein 1
105232155	300.772	667.379	-1.1498	2.17e-40	9.09e-39	LOC105232155	serine-rich adhesin for platelets
105232156	14.7024	123.215	-3.0671	1.4e-24	3.25e-23	LOC105232156	serine-rich adhesin for platelets%2C
105232161	7.47989	28.9671	-1.9533	8.75e-05	0.00039633	LOC105232161	V-type proton ATPase subunit G
105232166	110.767	234.653	-1.083	3.92e-14	4.73e-13	LOC105232166	T-complex protein 1 subunit zeta
105232172	1023.2	402.384	1.3464	1.76e-51	1.04e-49	LOC105232172	mucin-6%2C
105232174	50.3968	211.631	-2.0701	5.14e-28	1.43e-26	LOC105232174	bifunctional lysine-specific demethylase and histidyl-hydroxylase NO66
105232175	39.5389	797.38	-4.3339	3.21e-187	1.06e-184	LOC105232175	trigger factor-like
105232186	1143.62	547.626	1.0623	9.3e-38	3.58e-36	LOC105232186	dynein light chain 1%2C cytoplasmic
105232194	44.7989	120.425	-1.4266	5.78e-11	5.3e-10	LOC105232194	60S ribosomal export protein NMD3
105232203	26.429	0	5.724	1.71e-07	1.1e-06	LOC105232203	protein terminus
105232209	2.13941	17.8065	-3.0571	0.00010237	0.00045748	LOC105232209	histone deacetylase 8
105232223	8.89544	71.3942	-3.0047	1.15e-14	1.46e-13	LOC105232223	apoptosis-inducing factor 3-like%2C
105232225	21.5871	45.2172	-1.0667	0.0010206	0.0037846	LOC105232225	zinc finger protein 658B-like
105232243	5.75871	133.955	-4.5399	1.46e-33	4.86e-32	LOC105232243	serine-aspartate repeat-containing protein E-like
105232247	25.5925	72.0251	-1.4928	1.79e-07	1.15e-06	LOC105232247	importin-11
105232250	15.6032	63.4023	-2.0227	3.12e-09	2.43e-08	Taiman	nuclear receptor coactivator 2
105232261	444.997	1915.67	-2.106	5.61e-244	3.25e-241	LOC105232261	protein bicaudal C%2C
105232266	1552.84	607.804	1.3532	7.14e-78	8.29e-76	LOC105232266	40S ribosomal protein S8
105232267	54.5952	22.6016	1.2723	0.00091523	0.0034296	LOC105232267	protein SMG5%2C
105232303	27.2493	75.7126	-1.4743	1.11e-07	7.29e-07	LOC105232303	very long-chain-fatty-acid--CoA ligase bubblegum%2C
105232347	27.3458	93.6733	-1.7763	2.8e-11	2.66e-10	LOC105232347	uncharacterized LOC105232347
105232350	442.263	0	9.7888	1.66e-74	1.79e-72	LOC105232350	uncharacterized LOC105232350
105232358	4.34316	25.2656	-2.5404	2.23e-05	0.00010956	LOC105232358	transmembrane protein 65%2C
105232381	6.30563	78.2924	-3.6342	3.18e-18	5.25e-17	LOC105232381	sorting nexin-2%2C
105232409	21.2011	109.503	-2.3688	1.72e-17	2.68e-16	LOC105232409	non-lysosomal glucosylceramidase
105232410	3.92493	20.176	-2.3619	0.00026454	0.0010991	LOC105232410	uncharacterized LOC105232410
105232413	7.15818	23.4429	-1.7115	0.0011413	0.0041899	LOC105232413	defense protein l(2)34Fc
105232414	58.9223	120.117	-1.0276	1.85e-07	1.19e-06	LOC105232414	hypothetical protein
105232416	17.7105	60.4719	-1.7717	9.32e-08	6.18e-07	LOC105232416	ras-related protein Rab-14
105232434	29.8391	176.368	-2.5633	2.15e-29	6.13e-28	LOC105232434	threonine--tRNA ligase%2C cytoplasmic%2C
105232436	2.68633	14.9322	-2.4747	0.0012972	0.0047033	LOC105232436	exosome complex component RRP41
105232438	12.0483	52.3959	-2.1206	3.09e-08	2.15e-07	LOC105232438	actin-binding protein IPP%2C
105232442	34.0375	72.1233	-1.0833	2.74e-05	0.00013309	LOC105232442	sorting nexin-17
105232443	166.247	418.34	-1.3314	2.23e-31	6.91e-30	LOC105232443	DNA topoisomerase 2%2C
105232445	5.40483	39.1883	-2.8581	2.23e-08	1.57e-07	LOC105232445	RIP-like protein%2C
105232490	2657.23	1090.28	1.2852	1.14e-120	2.35e-118	LOC105232490	ATP-dependent RNA helicase p62%2C
105232499	2029.3	961.466	1.0777	1.96e-67	1.86e-65	LOC105232499	protein insensitive%2C
105232505	12.7399	50.8396	-1.9966	1.4e-07	9.15e-07	LOC105232505	G patch domain-containing protein 4
105232522	1333.17	663.957	1.0057	1.63e-39	6.65e-38	LOC105232522	discs overgrown protein kinase%2C
105232528	331.367	72.6841	2.1887	3.18e-36	1.17e-34	LOC105232528	probable ATP-dependent RNA helicase DDX43
105232540	24.3217	206.261	-3.0842	3.35e-40	1.39e-38	LOC105232540	histone H1-I-like
105232577	27.8123	56.4339	-1.0208	0.00037455	0.0015079	LOC105232577	uncharacterized LOC105232577
105232579	2.79893	45.9884	-4.0383	5.66e-12	5.7e-11	LOC105232579	uncharacterized LOC105232579%2C
105232584	90.9008	276.337	-1.6041	8.51e-27	2.27e-25	LOC105232584	acyl-CoA Delta(11) desaturase%2C
105232613	142.054	67.23	1.0793	4.35e-06	2.36e-05	LOC105232613	diacylglycerol kinase theta%2C
105232621	5.6622	30.229	-2.4165	6.19e-06	3.28e-05	LOC105232621	acetyl-CoA acetyltransferase%2C cytosolic
105232627	7.25469	53.6718	-2.8872	4.83e-11	4.48e-10	LOC105232627	venom acid phosphatase Acph-1
105232633	341.26	136.745	1.3194	1.12e-17	1.76e-16	LOC105232633	nucleolin 1%2C
105232635	47.5818	392.738	-3.0451	3.9e-74	4.17e-72	LOC105232635	arginine kinase%2C
105232639	37.6086	117.999	-1.6496	1e-12	1.08e-11	LOC105232639	protein boule%2C
105232642	4.45576	48.5682	-3.4463	1.7e-11	1.64e-10	LOC105232642	valine--tRNA ligase
105232643	16.0858	63.9351	-1.9908	3.76e-09	2.9e-08	LOC105232643	39S ribosomal protein L12%2C mitochondrial%2C
105232657	10.5362	67.9591	-2.6893	8.3e-13	8.99e-12	LOC105232657	ATP-dependent RNA helicase DDX42
105232658	38.3968	86.7751	-1.1763	1.1e-06	6.43e-06	LOC105232658	zinc finger MIZ domain-containing protein 2
105232659	23.3566	76.3856	-1.7095	4.41e-09	3.37e-08	LOC105232659	transmembrane protein 184B%2C
105232663	23.7105	74.4227	-1.6502	1.48e-08	1.07e-07	LOC105232663	DDB1- and CUL4-associated factor 11
105232667	17.2118	77.1147	-2.1636	1.09e-11	1.08e-10	LOC105232667	DENN domain-containing protein 5B%2C
105232670	633.603	284.315	1.1561	4.11e-25	9.96e-24	LOC105232670	probable splicing factor%2C arginine/serine-rich 7
105232680	81.0241	250.805	-1.6301	5.96e-25	1.42e-23	LOC105232680	uncharacterized LOC105232680
105232685	14.6702	100.712	-2.7793	8.73e-19	1.49e-17	LOC105232685	endothelial differentiation-related factor 1 homolog%2C
105232686	78.6917	168.937	-1.1022	8.17e-11	7.45e-10	LOC105232686	tyrosine-protein kinase Abl%2C
105232703	66.8847	142.087	-1.087	3.61e-09	2.8e-08	LOC105232703	dynein heavy chain%2C cytoplasmic%2C
105232704	5.91957	31.4628	-2.4101	4.13e-06	2.25e-05	LOC105232704	probable leucine--tRNA ligase%2C mitochondrial
105232724	56.2359	147.387	-1.39	1.08e-12	1.15e-11	LOC105232724	hsp90 co-chaperone Cdc37
105232757	13.7694	39.3145	-1.5136	9.95e-05	0.00044588	LOC105232757	transmembrane emp24 domain-containing protein B
105232760	546.997	271.864	1.0086	2.99e-17	4.53e-16	LOC105232760	serine/threonine-protein kinase PRP4 homolog%2C
105232765	7.56032	24.8309	-1.7156	0.00079889	0.00302	LOC105232765	nitrilase and fragile histidine triad fusion protein NitFhit
105232766	5.85523	21.4799	-1.8752	0.0009817	0.0036536	LOC105232766	glycerol kinase
105232767	97.0134	300.411	-1.6307	1.42e-29	4.12e-28	LOC105232767	PHD finger protein rhinoceros%2C
105232768	1709.55	756.103	1.177	5.25e-67	4.82e-65	LOC105232768	RNA-binding protein squid%2C
105232787	390.257	83.0175	2.2329	1.78e-43	8.07e-42	LOC105232787	ribonucleoprotein RB97D%2C
105232788	9.5067	65.2951	-2.78	1.03e-12	1.1e-11	LOC105232788	protein OPI10 homolog
105232797	887.276	283.95	1.6437	5.28e-62	4.37e-60	LOC105232797	heterogeneous nuclear ribonucleoprotein A1%2C
105232829	11.2118	46.4371	-2.0503	3.2e-07	2e-06	LOC105232829	probable trans-2-enoyl-CoA reductase%2C mitochondrial
105232833	76.1019	220.015	-1.5316	1.72e-20	3.21e-19	LOC105232833	enoyl-CoA hydratase%2C mitochondrial
105232839	52.7453	121.407	-1.2027	4.8e-09	3.66e-08	LOC105232839	cathepsin L
105232858	6.25737	45.2172	-2.8532	1.93e-09	1.54e-08	LOC105232858	porphobilinogen deaminase
105232865	26.7024	83.2979	-1.6413	2.36e-09	1.86e-08	LOC105232865	zinc finger protein 813%2C
105232888	123.298	345.263	-1.4856	4.55e-30	1.34e-28	LOC105232888	putative glutamate synthase [NADPH]%2C
105232898	14.6863	42.8758	-1.5457	3.78e-05	0.00017978	LOC105232898	zinc finger protein 136-like
105232909	21.8928	77.1147	-1.8166	9.12e-10	7.51e-09	LOC105232909	ubiquitin thioesterase OTU1
105232934	23.3083	72.7121	-1.6414	2.42e-08	1.7e-07	LOC105232934	tRNA-dihydrouridine(47) synthase [NAD(P)(+)]-like
105232937	15.9571	58.0884	-1.8641	6.66e-08	4.48e-07	LOC105232937	putative nuclease HARBI1
105232945	120	0	7.9069	2.63e-26	6.79e-25	LOC105232945	putative exonuclease GOR
105232963	3.29759	18.2692	-2.4699	0.00037896	0.0015214	LOC105232963	uncharacterized LOC105232963
105232969	44.0268	89.4671	-1.023	7.26e-06	3.82e-05	LOC105232969	G patch domain and KOW motifs-containing protein
105232970	37.7694	238.439	-2.6583	1.58e-40	6.62e-39	LOC105232970	T-complex protein 1 subunit gamma
105232971	28.6971	142.999	-2.317	7.17e-22	1.47e-20	LOC105232971	ARL-6-interacting protein 1 homolog%2C
105232992	17.2761	131.053	-2.9233	4.94e-25	1.18e-23	LOC105232992	cytochrome c oxidase subunit NDUFA4
105232993	433.239	1046.29	-1.2721	2.12e-71	2.14e-69	LOC105232993	uncharacterized LOC105232993%2C
105232994	86.4451	0	7.2681	2.6e-20	4.84e-19	LOC105232994	early boundary activity protein 1-like
105233012	5.05094	24.9291	-2.3032	6.34e-05	0.00029338	LOC105233012	zinc finger CCHC domain-containing protein 4
105233019	137.63	60.3037	1.1905	7.19e-07	4.3e-06	LOC105233019	failed axon connections%2C
105233020	7.04558	34.3371	-2.285	2.96e-06	1.65e-05	LOC105233020	membrane-bound
105233025	18.0483	44.0956	-1.2888	0.0002158	0.00091282	LOC105233025	glycosylphosphatidylinositol anchor biosynthesis protein 11
105233027	163.367	536.69	-1.716	8.08e-55	5.36e-53	LOC105233027	Y-box factor homolog%2C
105233030	22.8257	74.5208	-1.707	7.02e-09	5.26e-08	LOC105233030	mitochondrial import receptor subunit TOM20 homolog
105233033	113.534	54.3028	1.064	5.09e-05	0.00023816	LOC105233033	fat-like cadherin-related tumor suppressor homolog%2C
105233039	76.6005	0	7.2593	3.46e-18	5.67e-17	LOC105233039	putative exonuclease GOR
105233053	127.255	274.024	-1.1066	1.05e-16	1.52e-15	LOC105233053	location of vulva defective 1%2C
105233056	43.5764	138.386	-1.6671	7.64e-15	9.71e-14	LOC105233056	proteasome assembly chaperone 2
105233068	142.922	68.1413	1.0686	5e-06	2.69e-05	LOC105233068	lysosomal-associated transmembrane protein 4A
105233071	3.6193	21.3958	-2.5635	8.83e-05	0.00039948	LOC105233071	long-chain fatty acid transport protein 4%2C
105233077	51.2976	116.359	-1.1816	1.51e-08	1.08e-07	LOC105233077	PDZ and LIM domain protein Zasp
105233086	2514.61	6127.95	-1.2851	0	0	LOC105233086	protein LSM14 homolog B%2C
105233101	131.936	53.6718	1.2976	1.56e-07	1.01e-06	LOC105233101	40S ribosomal protein SA
105233104	80.0268	228.975	-1.5166	5.2e-21	1.01e-19	LOC105233104	targeting protein for Xklp2%2C
105233114	9.53888	29.7803	-1.6425	0.00035458	0.0014385	LOC105233114	autophagy-related protein 9A
105233146	49.8981	168.32	-1.7542	8.49e-19	1.45e-17	LOC105233146	uncharacterized LOC105233146
105233149	53.63	184.641	-1.7836	7.28e-21	1.4e-19	LOC105233149	chitinase-like protein Idgf4
105233163	26.6059	125.15	-2.2338	1.23e-18	2.08e-17	Rab40	ras-related protein Rab-40C
105233167	7.10992	29.0091	-2.0286	5.95e-05	0.00027644	LOC105233167	uncharacterized LOC105233167%2C
105233186	25.3512	60.2756	-1.2495	2.29e-05	0.0001124	LOC105233186	zinc transporter ZIP13 homolog%2C
105233204	467.614	194.736	1.2638	5.13e-22	1.06e-20	LOC105233204	S-phase kinase-associated protein 1
105233210	20.6542	61.1449	-1.5658	6.96e-07	4.18e-06	LOC105233210	cyclin-dependent kinase 5 homolog
105233211	164.509	26.9621	2.6092	3.58e-23	7.79e-22	LOC105233211	mediator of RNA polymerase II
105233216	12.9651	109.966	-3.0843	3.29e-22	6.93e-21	LOC105233216	dnaJ homolog subfamily C member 13
105233225	3.86059	63.5145	-4.0402	5.7e-16	7.85e-15	LOC105233225	alpha-2-macroglobulin receptor-associated protein
105233228	3.97319	35.1783	-3.1463	3.26e-08	2.25e-07	LOC105233228	vacuolar protein sorting-associated protein 16B
105233232	38.5576	112.153	-1.5404	2.94e-11	2.79e-10	LOC105233232	receptor-type tyrosine-protein phosphatase kappa
105233237	38.4129	120.706	-1.6518	5.3e-13	5.85e-12	LOC105233237	uncharacterized LOC105233237
105233242	17.2279	58.7334	-1.7694	1.46e-07	9.49e-07	LOC105233242	uncharacterized LOC105233242
105233252	18.1609	40.8848	-1.1707	0.00085617	0.00322	LOC105233252	leucine-rich repeat serine/threonine-protein kinase 1%2C
105233260	198.885	82.6109	1.2675	2.85e-10	2.46e-09	LOC105233260	LMBR1 domain-containing protein 2 homolog
105233273	20.9437	159.123	-2.9256	4.62e-30	1.36e-28	LOC105233273	voltage-dependent anion-selective channel
105233305	3.94102	28.1258	-2.8353	2.35e-06	1.33e-05	LOC105233305	SWI/SNF-related matrix-associated actin-dependent regulator of chromatin subfamily A-like protein 1
105233306	8.41287	77.7316	-3.2078	1.22e-16	1.74e-15	LOC105233306	protein KBP homolog
105233310	455.711	960.597	-1.0758	2.04e-52	1.24e-50	LOC105233310	CREB-binding protein%2C
105233324	85.8338	8.03395	3.4174	1.5e-16	2.13e-15	LOC105233324	general
105233326	1705.66	645.436	1.402	1.23e-90	1.63e-88	LOC105233326	5'-3' exoribonuclease 1%2C
105233340	24.4182	115.097	-2.2368	2.74e-17	4.16e-16	LOC105233340	uncharacterized LOC105233340%2C
105233347	78	229.507	-1.557	9.78e-22	1.99e-20	LOC105233347	26S protease regulatory subunit 6B
105233349	79.0134	170.69	-1.1112	5.08e-11	4.7e-10	LOC105233349	signal recognition particle receptor subunit alpha homolog
105233358	71.8874	167.381	-1.2193	3.95e-12	4.03e-11	LOC105233358	uncharacterized LOC105233358
105233359	24.563	69.1228	-1.4927	3.17e-07	1.98e-06	LOC105233359	metal transporter CNNM4
105233360	113.292	402.342	-1.8284	8.17e-45	3.87e-43	LOC105233360	nucleolar protein 58
105233378	2.97587	60.6402	-4.3489	8.07e-16	1.1e-14	LOC105233378	WD repeat domain phosphoinositide-interacting protein 2%2C
105233390	49.2386	17.1615	1.5206	0.00024034	0.0010067	LOC105233390	RNA-binding protein 5-B-like
105233392	11.5818	49.8862	-2.1068	7.37e-08	4.94e-07	LOC105233392	bifunctional 3'-phosphoadenosine 5'-phosphosulfate synthase
105233402	136.021	58.8736	1.2081	5.92e-07	3.59e-06	LOC105233402	uncharacterized LOC105233402
105233405	5.35657	26.247	-2.2928	4.24e-05	0.00020002	LOC105233405	uncharacterized LOC105233405
105233406	158.59	897.699	-2.5009	7.9e-139	2.1e-136	LOC105233406	macoilin-2
105233407	66.3861	264.938	-1.9967	2.78e-33	9.14e-32	LOC105233407	probable elongation factor 1-beta
105233412	1476.71	530.423	1.4772	7.35e-86	9.48e-84	LOC105233412	uncharacterized LOC105233412
105233413	3084.05	1503.72	1.0363	2.31e-94	3.3e-92	LOC105233413	uncharacterized LOC105233413
105233422	106.44	329.911	-1.632	2.4e-32	7.72e-31	LOC105233422	putative serine protease K12H4.7
105233429	104.22	221.684	-1.0889	1.59e-13	1.83e-12	LOC105233429	actin-related protein 3
105233430	92.0912	206.625	-1.1659	7.79e-14	9.2e-13	LOC105233430	E3 ubiquitin-protein ligase CBL-B-B
105233441	275.067	716.059	-1.3803	5.06e-55	3.4e-53	LOC105233441	aldose 1-epimerase
105233457	36.4343	102.969	-1.4988	3.9e-10	3.33e-09	LOC105233457	protein spaetzle%2C
105233464	305.485	119.331	1.3561	1.06e-16	1.52e-15	LOC105233464	eukaryotic translation initiation factor 4H%2C
105233469	15.6032	43.9414	-1.4937	4.53e-05	0.00021314	LOC105233469	NADH dehydrogenase [ubiquinone] 1 beta subcomplex subunit 8%2C mitochondrial
105233478	31.7694	74.9555	-1.2384	2.69e-06	1.51e-05	LOC105233478	zinc finger protein 221
105233483	24.3539	90.2662	-1.89	1.13e-11	1.11e-10	LOC105233483	zinc finger MYND domain-containing protein 11
105233497	56.9598	147.99	-1.3775	1.33e-12	1.4e-11	LOC105233497	superoxide dismutase [Cu-Zn]%2C chloroplastic
105233509	61.1099	0	9.0896	1.18e-12	1.25e-11	LOC105233509	neurotactin%2C
105233521	48.8204	573.411	-3.554	6.72e-121	1.42e-118	LOC105233521	dnaJ protein homolog 1%2C
105233522	164.767	333.78	-1.0185	5.71e-18	9.25e-17	LOC105233522	ubiquitin carboxyl-terminal hydrolase 64E%2C
105233555	1417.35	611.099	1.2137	5.46e-59	4.09e-57	LOC105233555	40S ribosomal protein S11%2C
105233557	105.732	233.896	-1.1455	4.02e-15	5.22e-14	LOC105233557	transmembrane protein 214
105233576	29.8231	76.0351	-1.3502	5.31e-07	3.23e-06	LOC105233576	ATPase family AAA domain-containing protein 1
105233586	37.6086	172.583	-2.1982	1.12e-24	2.64e-23	LOC105233586	proteasome subunit alpha type-1
105233589	81.0081	162.81	-1.0071	2.17e-09	1.72e-08	LOC105233589	Niemann-Pick C1 protein
105233593	14.3807	38.8237	-1.4328	0.000192	0.00081639	LOC105233593	DNA-directed RNA polymerase I subunit RPA43
105233616	26.1233	330.486	-3.6612	6.95e-72	7.09e-70	LOC105233616	protein ovo%2C
105233624	9.04022	92.804	-3.3598	3.12e-20	5.77e-19	LOC105233624	aladin
105233664	32.6059	84.8682	-1.3801	7.57e-08	5.06e-07	LOC105233664	peregrin%2C
105233681	8.12333	26.205	-1.6897	0.00064568	0.0024827	LOC105233681	probable ATP-dependent RNA helicase Dbp73D
105233682	120.547	422.154	-1.8082	2.55e-46	1.26e-44	LOC105233682	importin-4
105233687	22.0215	154.145	-2.8073	3.77e-28	1.05e-26	LOC105233687	eukaryotic translation initiation factor 5B
105233698	49.0938	202.083	-2.0413	2.04e-26	5.3e-25	LOC105233698	heat shock protein 68-like
105233713	499.995	117.803	2.0855	2.15e-50	1.23e-48	LOC105233713	uncharacterized LOC105233713
105233718	468.74	1125.29	-1.2634	5.86e-76	6.55e-74	LOC105233718	eukaryotic translation initiation factor 4E%2C
105233719	119.534	51.3023	1.2203	2.31e-06	1.31e-05	LOC105233719	carnitine O-palmitoyltransferase 2%2C mitochondrial
105233734	153.668	362.958	-1.24	4.74e-25	1.14e-23	LOC105233734	aminopeptidase N
105233750	1.43164	15.2827	-3.4162	0.00016803	0.00072375	LOC105233750	uncharacterized LOC105233750
105233756	38.8794	80.1993	-1.0446	1.63e-05	8.15e-05	LOC105233756	probable elongator complex protein 3
105233768	22.7775	50.1666	-1.1391	0.00029094	0.0012018	LOC105233768	ubiquitin-conjugating enzyme E2 J2%2C
105233769	21.6354	56.1535	-1.376	1.27e-05	6.47e-05	LOC105233769	ubiquitin-conjugating enzyme E2 J2-like%2C
105233772	12.9812	94.6548	-2.8662	3.2e-18	5.27e-17	LOC105233772	peroxiredoxin-2
105233773	235.673	96.7579	1.2843	3.74e-12	3.84e-11	LOC105233773	splicing factor 1%2C
105233781	57.941	119.079	-1.0393	1.66e-07	1.08e-06	LOC105233781	peroxisomal N(1)-acetyl-spermine/spermidine oxidase
105233782	48.37	170.325	-1.8161	9e-20	1.61e-18	LOC105233782	transketolase-like protein 2
105233784	48.9169	187.417	-1.9378	3.05e-23	6.68e-22	LOC105233784	importin-9
105233791	27.8445	59.0418	-1.0843	0.00014637	0.00063844	LOC105233791	neural Wiskott-Aldrich syndrome protein%2C
105233810	146.349	659.204	-2.1713	3.57e-88	4.66e-86	LOC105233810	probable cytochrome P450 6g2
105233813	124.826	419.42	-1.7485	3.23e-44	1.49e-42	LOC105233813	calmodulin
105233816	2.2681	32.5424	-3.8428	1.11e-08	8.13e-08	LOC105233816	putative leucine-rich repeat-containing protein DDB_G0290503
105233820	6.77212	30.8038	-2.1854	1.57e-05	7.89e-05	LOC105233820	protein HID1
105233829	116.075	42.3009	1.4563	5.4e-08	3.66e-07	LOC105233829	serine protease inhibitor 27A-like
105233849	273.635	117.425	1.2205	8.71e-13	9.41e-12	LOC105233849	nucleoporin NUP188 homolog
105233857	1.56032	18.4234	-3.5616	2.74e-05	0.00013323	LOC105233857	serine--tRNA ligase%2C mitochondrial-like
105233860	8.2681	29.0372	-1.8123	0.00017513	0.00075256	LOC105233860	translation initiation factor eIF-2B subunit gamma
105233865	12.2574	44.9789	-1.8756	1.84e-06	1.06e-05	LOC105233865	protein BOLA2%2C
105233868	26.8472	84.5598	-1.6552	1.46e-09	1.18e-08	LOC105233868	mevalonate kinase
105233869	25.7051	86.1021	-1.744	2.81e-10	2.42e-09	LOC105233869	probable nucleoporin Nup54
105233900	14.992	93.3088	-2.6378	9.9e-17	1.44e-15	LOC105233900	serine-rich adhesin for platelets%2C
105233930	315.812	736.838	-1.2223	3.44e-48	1.79e-46	LOC105233930	fatty-acid amide hydrolase 2-B
105233933	18.6273	1.13569	4.0358	4.03e-05	0.00019069	LOC105233933	uncharacterized LOC105233933
105233951	56.1394	207.635	-1.887	8.13e-25	1.92e-23	LOC105233951	protein transport protein Sec61 subunit alpha
105233952	13.9786	78.6149	-2.4916	1.29e-13	1.5e-12	LOC105233952	transmembrane protein 115
105233954	40.2306	97.515	-1.2773	4.54e-08	3.1e-07	LOC105233954	UDP-N-acetylhexosamine pyrophosphorylase
105233958	36.193	99.2957	-1.456	1.66e-09	1.33e-08	LOC105233958	mitochondrial import inner membrane translocase subunit Tim23%2C
105233962	73.5764	1152.09	-3.9689	4.53e-258	3.82e-255	LOC105233962	uncharacterized LOC105233962
105233967	78.0322	166.021	-1.0892	1.68e-10	1.49e-09	LOC105233967	proteasome subunit beta type-5-like
105233968	9.12064	31.603	-1.7929	0.00010079	0.00045131	LOC105233968	scavenger receptor class B member 1
105233972	8.9437	73.7357	-3.0434	3.01e-15	3.95e-14	LOC105233972	protein cortex
105233983	6.54692	31.3506	-2.2596	9.06e-06	4.68e-05	LOC105233983	metallophosphoesterase domain-containing protein 1%2C
105233985	7.97855	79.6244	-3.319	1.97e-17	3.04e-16	LOC105233985	sterol regulatory element-binding protein 2
105233987	15.1367	40.2398	-1.4106	0.00017182	0.00073869	LOC105233987	coiled-coil domain-containing protein 58%2C
105233990	14.0751	43.016	-1.6117	2.23e-05	0.00010956	LOC105233990	succinate-semialdehyde dehydrogenase [NADP(+)] GabD
105233992	3.37802	19.2927	-2.5138	0.00022781	0.00095983	LOC105233992	UDP-glucose 4-epimerase%2C
105233998	54.8365	190.067	-1.7933	1.45e-21	2.91e-20	LOC105233998	uncharacterized LOC105233998
105234006	17.1796	64.6361	-1.9116	7.28e-09	5.45e-08	LOC105234006	coiled-coil domain-containing protein 186
105234012	40.504	86.1161	-1.0882	4.28e-06	2.33e-05	LOC105234012	bifunctional heparan sulfate N-deacetylase/N-sulfotransferase
105234018	25.3673	137.965	-2.4433	2.67e-22	5.67e-21	LOC105234018	kelch domain-containing protein 3
105234044	28.4236	60.4018	-1.0875	0.00011884	0.00052678	LOC105234044	serine/threonine-protein kinase ATR
105234049	5.19571	27.4248	-2.4001	1.79e-05	8.93e-05	LOC105234049	translocator protein
105234065	50.7668	18.6618	1.4438	0.00035714	0.001447	LOC105234065	uncharacterized LOC105234065%2C
105234066	16.9705	53.2652	-1.6502	1.66e-06	9.58e-06	LOC105234066	separase%2C
105234078	166.456	805.133	-2.2741	7.35e-113	1.26e-110	LOC105234078	lipid storage droplets surface-binding protein 2
105234082	3.69973	28.5044	-2.9457	1.32e-06	7.72e-06	LOC105234082	cytochrome c oxidase copper chaperone
105234086	142.971	438.068	-1.6154	7.38e-42	3.22e-40	LOC105234086	MAP kinase-activating death domain protein%2C
105234097	27.6354	75.3761	-1.4476	1.68e-07	1.08e-06	LOC105234097	mitochondrial import inner membrane translocase subunit Tim16
105234099	7.64075	24.8309	-1.7004	0.00085522	0.0032177	LOC105234099	uncharacterized LOC105234099
105234100	100.665	45.021	1.1609	3.45e-05	0.00016533	LOC105234100	zinc finger CCHC domain-containing protein 10
105234119	2.54156	31.6731	-3.6395	3.04e-08	2.11e-07	LOC105234119	chitinase domain-containing protein 1
105234120	605.92	288.03	1.0729	3.87e-21	7.53e-20	LOC105234120	ATP-dependent RNA helicase WM6%2C
105234126	25.882	51.8491	-1.0024	0.00076285	0.0028889	LOC105234126	glucosamine-6-phosphate isomerase
105234138	48	148.481	-1.6292	2.12e-15	2.82e-14	LOC105234138	ATP-binding cassette sub-family G member 1
105234152	34.0215	118.729	-1.8032	3.9e-14	4.71e-13	LOC105234152	DNA damage-binding protein 1
105234154	15.571	131.922	-3.0827	2.61e-26	6.78e-25	LOC105234154	gametogenetin-binding protein 2-like
105234156	9.65148	57.0508	-2.5634	1.53e-10	1.36e-09	LOC105234156	protein transport protein Sec23A%2C
105234159	160.472	73.7497	1.1216	4.11e-07	2.54e-06	LOC105234159	probable cytosolic oligopeptidase A
105234160	27.2172	148.186	-2.4448	7.56e-24	1.7e-22	LOC105234160	oxysterol-binding protein 1
105234168	66.9652	211.252	-1.6575	1.08e-21	2.18e-20	LOC105234168	NADP-dependent malic enzyme
105234170	23.9357	104.806	-2.1305	4.13e-15	5.35e-14	LOC105234170	uncharacterized LOC105234170%2C
105234172	7.97855	35.2484	-2.1434	4.91e-06	2.64e-05	LOC105234172	Golgi SNAP receptor complex member 1
105234206	6.20912	32.1919	-2.3742	3.83e-06	2.1e-05	LOC105234206
105234212	29.0509	83.4942	-1.5231	1.23e-08	8.97e-08	LOC105234212	zinc finger protein 189
105234214	15.7158	61.173	-1.9607	1.11e-08	8.1e-08	LOC105234214	PHD finger protein 12
105234232	55.0778	12.5066	2.1388	4.6e-07	2.82e-06	LOC105234232	protein sprint
105234236	50.7668	112.559	-1.1487	4.78e-08	3.25e-07	LOC105234236	progestin and adipoQ receptor family member 3
105234248	12.8525	108.998	-3.0842	5.01e-22	1.04e-20	LOC105234248	prohibitin-2
105234268	2.34853	23.8495	-3.3441	3.12e-06	1.73e-05	LOC105234268	ras-related protein Rab-21
105234275	17.4531	0	5.1254	2.57e-05	0.00012514	LOC105234275	protein spaetzle-like
105234276	52.5201	0	6.7148	2.71e-13	3.06e-12	LOC105234276	protein spaetzle-like
105234277	53.7587	0	10.905	4.8e-09	3.66e-08	LOC105234277	uncharacterized LOC105234277
105234282	10.6327	47.8111	-2.1688	8.47e-08	5.64e-07	LOC105234282	sodium/hydrogen exchanger 6%2C
109579187	26.6381	56.7003	-1.0899	0.00018815	0.00080222	LOC109579187	3-ketodihydrosphingosine reductase
109579205	16.7614	61.5235	-1.876	2.42e-08	1.7e-07	LOC109579205	kinesin-related protein 6-like
109579206	18.5308	62.0984	-1.7446	8.37e-08	5.57e-07	LOC109579206	serine-aspartate repeat-containing protein F
109579211	244.794	80.7601	1.5999	1.37e-17	2.14e-16	LOC109579211	longitudinals lacking protein-like
109579226	14.5898	0	4.8669	0.00013552	0.00059417	LOC109579226	uncharacterized LOC109579226
109579230	97.303	29.8644	1.7041	1.5e-08	1.08e-07	LOC109579230	uncharacterized LOC109579230
109579298	18.2735	46.8577	-1.3585	7.71e-05	0.00035221	LOC109579298	merozoite surface antigen 2-like
109579322	3.57105	19.4609	-2.4462	0.00026233	0.0010909	LOC109579322	modifier of mdg4
109579523	151.802	330.906	-1.1242	2.94e-20	5.44e-19	LOC109579523	uncharacterized LOC109579523
109579705	28.9062	0	5.8533	4.48e-08	3.06e-07	LOC109579705	uncharacterized LOC109579705
109579710	39.6193	100.221	-1.3389	1.04e-08	7.61e-08	LOC109579710	putative 60S ribosomal protein L33
109579824	2.05898	36.8047	-4.1599	5.32e-10	4.49e-09	LOC109579824	esterase B1-like%2C
109579948	24.3861	145.27	-2.5746	1.33e-24	3.1e-23	LOC109579948	glycine receptor subunit alpha-4
4657570	419.453	147.598	1.5068	1.97e-26	5.15e-25	ND4	NADH dehydrogenase subunit 4
4657572	3919.22	1954.03	1.0041	1.77e-112	2.94e-110	COX3	cytochrome c oxidase subunit III
4657575	7034.59	3055.8	1.2029	1.65e-281	1.7e-278	COX1	cytochrome c oxidase subunit I
4657576	424.922	193.964	1.1314	9.74e-17	1.41e-15	ND5	NADH dehydrogenase subunit 5
4657580	1391.6	615.586	1.1767	7.49e-55	5e-53	CYTB	cytochrome b
Novel00111	8.13941	46.9278	-2.5274	8.18e-09	6.08e-08	--	Transposable element Tc3 transposase [Lepeophtheirus salmonis]
Novel00165	6.72386	54.2747	-3.0129	1.58e-11	1.53e-10	--	PREDICTED: uncharacterized protein LOC101456503 [Ceratitis capitata]
Novel00186	285.796	0	9.1588	7.03e-53	4.29e-51	--	PREDICTED: putative exonuclease GOR-like protein [Bactrocera cucurbitae]
Novel00187	16.2788	0	5.0249	5.06e-05	0.00023698	--	PREDICTED: putative exonuclease GOR-like protein [Bactrocera dorsalis]
Novel00203	13.0456	36.5243	-1.4853	0.00021164	0.00089743	--	PREDICTED: calcium uniporter protein, mitochondrial isoform X1 [Bactrocera cucurbitae]
Novel00213	25.9786	0	5.6992	2.18e-07	1.39e-06	-//-
Novel00214	220.488	0	8.7846	5.12e-43	2.3e-41	-//-
Novel00215	193.448	0	8.5958	9.82e-39	3.91e-37	-//-
Novel00216	55.7051	0	6.7997	5.82e-14	6.96e-13	--	PREDICTED: uncharacterized protein LOC105262032 [Musca domestica]
Novel00217	80.1233	0	7.3242	7.08e-19	1.22e-17	-//-
Novel00238	15.7641	0	4.9786	6.82e-05	0.00031407	--	PREDICTED: RNA polymerase II elongation factor Ell [Bactrocera dorsalis]>gi|751782758|ref|XP_011200597.1| PREDICTED: RNA polymerase II elongation factor Ell [Bactrocera dorsalis]>gi|751782760|ref|XP_011200598.1| PREDICTED: RNA polymerase II elongation factor Ell [Bactrocera dorsalis]>gi|751782762|ref|XP_011200599.1| PREDICTED: RNA polymerase II elongation factor Ell [Bactrocera dorsalis]>gi|75178…
Novel00239	22.3432	0	5.4818	1.61e-06	9.35e-06	--	PREDICTED: RNA polymerase II elongation factor Ell-like [Bactrocera dorsalis]
Novel00240	69.748	0	7.1241	7.9e-17	1.16e-15	-//-
Novel00256	1.64075	13.7965	-3.0719	0.00061105	0.0023652	-//-
Novel00275	14.3164	0	4.8396	0.00015917	0.0006891	--	PREDICTED: extensin-2-like, partial [Bactrocera cucurbitae]
Novel00312	7.04558	26.1769	-1.8935	0.00025239	0.0010534	-//-
Novel00324	87.0402	0	7.4436	3.27e-20	6e-19	-//-
Novel00336	11.3405	0	6.3378	0.00063202	0.0024342	-//-
Novel00341	18.193	2.29942	2.984	0.00037463	0.0015079	-//-
Novel00343	163.013	0	8.3488	9.62e-34	3.22e-32	-//-
Novel00344	380.879	0	9.5732	2.67e-66	2.43e-64	-//-
Novel00347	20.0751	45.2453	-1.1724	0.00044701	0.0017611	--	PREDICTED: glutaminyl-peptide cyclotransferase-like protein [Bactrocera cucurbitae]

## Sheet: 5-8 h vs 0-1 h
Gene_ID	readcount_5-8 h	readcount_0-1 h	log2.Fold_change.	pvalue	qvalue
105221765	42.7819	1140.35	-4.7363	2.5693e-276	3.9969e-274	LOC105221765	protein cup%2C
105221767	342.998	162.163	1.0808	1.1386e-12	3.9408e-12	LOC105221767	U1 small nuclear ribonucleoprotein 70 kDa
105221770	25.0414	70.5761	-1.4949	2.1354e-07	4.8632e-07	LOC105221770	E3 ubiquitin-protein ligase TRAIP-like
105221773	65.371	173.543	-1.4086	5.282e-15	2.1159e-14	LOC105221773	serine-rich adhesin for platelets
105221775	139.122	49.2297	1.4987	1.2181e-09	3.3737e-09	LOC105221775	U6 snRNA-associated Sm-like protein LSm7
105221776	33.5613	116.278	-1.7927	7.5621e-14	2.8214e-13	So5a1	Solute carrier organic anion transporter family member 5A1
105221777	0	16.2373	-4.201	3.4892e-05	6.2469e-05	LOC105221777	uncharacterized LOC105221777
105221785	98.624	0	6.6533	1.2432e-23	7.6843e-23	LOC105221785	uncharacterized LOC105221785
105221788	23.7802	0	5.5717	7.4371e-07	1.6056e-06	LOC105221788	tetraspanin-6
105221790	137.819	6.91484	4.3169	4.6406e-30	3.6811e-29	LOC105221790	uncharacterized LOC105221790
105221799	26.1904	82.3201	-1.6522	2.2693e-09	6.1366e-09	LOC105221799	tubulin polyglutamylase TTLL7
105221812	64.6003	256.283	-1.9881	3.1033e-32	2.6533e-31	LOC105221812	serine/threonine-protein kinase GL21140%2C
105221816	34.1919	91.7546	-1.4241	1.0175e-08	2.5982e-08	LOC105221816	protein-associating with the carboxyl-terminal domain of ezrin%2C
105221827	55.2675	267.327	-2.2741	7.8515e-39	8.3593e-38	LOC105221827	FK506-binding protein 5%2C
105221828	11.0843	36.6038	-1.7235	4.2463e-05	7.5255e-05	LOC105221828	carbohydrate sulfotransferase 4
105221837	138.393	46.4722	1.5743	2.702e-10	7.9266e-10	LOC105221837	neuroguidin
105221843	132.928	63.9972	1.0546	1.5302e-05	2.8565e-05	LOC105221843	survival of motor neuron-related-splicing factor 30
105221854	30.7447	70.0442	-1.1879	9.6684e-06	1.8588e-05	LOC105221854	uncharacterized LOC105221854
105221872	74.7177	36.9678	1.0152	0.0017831	0.002521	LOC105221872	tyrosine-protein kinase Dnt
105221877	8.63205	47.1441	-2.4493	1.2304e-08	3.1193e-08	LOC105221877	annexin B11
105221885	108.671	32.5865	1.7376	1.3825e-09	3.8083e-09	LOC105221885	uncharacterized LOC105221885
105221892	10.72	0	4.4222	0.001384	0.0019909	LOC105221892	knirps-related protein
105221893	11.9111	32.0266	-1.427	0.00070299	0.0010592	LOC105221893	protein lin-7 homolog C
105221895	87.0352	0	7.4435	3.4568e-20	1.8143e-19	LOC105221895	zygotic gap protein knirps
105221903	53.4038	0	7.5756	7.3002e-13	2.5568e-12	LOC105221903	putative uncharacterized protein DDB_G0277255
105221905	201.466	32.4605	2.6338	3.2799e-28	2.4589e-27	LOC105221905	cleavage and polyadenylation specificity factor 73
105221906	208.192	89.305	1.2211	5.2416e-10	1.5e-09	LOC105221906	cleavage stimulation factor subunit 2
105221907	25.4337	108.496	-2.0928	2.3038e-15	9.3829e-15	LOC105221907	uncharacterized LOC105221907
105221914	0	10.3443	-3.7205	0.0014097	0.0020254	LOC105221914	-//-
105221938	1.03697	30.011	-4.855	7.4005e-09	1.925e-08	LOC105221938	uncharacterized LOC105221938
105221946	39.699	14.8935	1.4144	0.0019984	0.0027965	LOC105221946	angiogenic factor with G patch and FHA domains 1%2C
105221950	82.0045	30.6548	1.4196	8.3593e-06	1.6171e-05	LOC105221950	protein BUD31 homolog
105221953	41.3946	205.961	-2.3149	7.2214e-31	5.8888e-30	LOC105221953	uncharacterized LOC105221953
105221964	15.4424	37.5837	-1.2832	0.0006327	0.00096179	LOC105221964	calcium release-activated calcium channel protein 1
105221965	206.469	89.9909	1.1981	1.2109e-09	3.3572e-09	LOC105221965	small nuclear ribonucleoprotein Sm D3
105221973	20.6272	0	5.3665	4.3e-06	8.5881e-06	LOC105221973	extracellular serine/threonine protein kinase four-jointed
105221979	1.75163	68.1545	-5.282	1.5846e-18	7.6766e-18	LOC105221979	myb-like protein Q
105221982	1.16308	87.8632	-6.2392	2.7564e-23	1.6779e-22	LOC105221982	RNA polymerase II elongation factor Ell-like
105221984	335.038	1204.88	-1.8465	9.1955e-133	4.598e-131	LOC105221984	insulin receptor
105221985	14.8539	293.741	-4.3056	3.8126e-70	8.3079e-69	LOC105221985	serine protease inhibitor 88Ea%2C
105221989	45.6826	0	6.5136	8.0923e-12	2.6226e-11	LOC105221989	enhancer of split mdelta protein
105221990	93.1729	0	7.5418	2.3586e-21	1.3248e-20	LOC105221990	enhancer of split mgamma protein
105221991	18.7775	0	5.2309	1.224e-05	2.3165e-05	LOC105221991	enhancer of split mbeta protein
105221992	77.156	0	7.2697	2.8263e-18	1.3551e-17	LOC105221992	enhancer of split malpha protein
105221994	26.2044	0	5.7117	1.9731e-07	4.5102e-07	LOC105221994	enhancer of split M2 protein
105221996	14.4194	0	4.8499	0.00015204	0.00025177	LOC105221996	enhancer of split m3 protein
105221997	108.615	0	7.7631	3.2066e-24	2.0314e-23	LOC105221997	enhancer of split m4 protein
105221998	109.736	0	7.7779	2.0017e-24	1.2797e-23	LOC105221998	enhancer of split m5 protein
105221999	74.4514	0	7.2182	9.6178e-18	4.4847e-17	LOC105221999	enhancer of split m7 protein
105222000	47.8266	0	6.5797	2.7982e-12	9.3555e-12	LOC105222000	enhancer of split m8 protein
105222002	5.92753	68.0006	-3.52	9.3824e-16	3.895e-15	LOC105222002	cytochrome P450 315a1%2C mitochondrial-like
105222008	2371.84	280.093	3.082	0	0	LOC105222008	reticulon-1-A%2C
105222009	154.774	342.522	-1.146	1.3685e-21	7.7727e-21	LOC105222009	glycogen phosphorylase
105222010	89.039	361.965	-2.0233	1.0167e-45	1.3654e-44	LOC105222010	serine-rich adhesin for platelets
105222011	292.579	51.4833	2.5066	6.0004e-38	6.1545e-37	LOC105222011	mediator of RNA polymerase II
105222012	46.3552	0	11.693	3.6443e-07	8.1051e-07	LOC105222012	Krueppel-like factor 10
105222013	62.5964	0	8.4262	8.1103e-14	3.0219e-13	LOC105222013	zinc finger protein ush
105222014	997.801	251.034	1.9909	4.6413e-92	1.4203e-90	LOC105222014	SUMO-conjugating enzyme UBC9-B
105222024	76.7776	5.62705	3.7702	4.4925e-16	1.8988e-15	LOC105222024	probable ATP-dependent RNA helicase DDX56
105222026	6.51608	35.428	-2.4428	8.2046e-07	1.7629e-06	LOC105222026	protein misato
105222030	45.2482	6.63488	2.7697	7.6411e-08	1.8109e-07	LOC105222030	uncharacterized LOC105222030%2C
105222037	26.5968	164.066	-2.625	3.5454e-28	2.6544e-27	LOC105222037	tubulin gamma-1 chain%2C
105222038	81.6962	36.5618	1.1599	0.00020671	0.00033583	LOC105222038	actin-related protein 2/3 complex subunit 4
105222040	978.168	335.915	1.542	3.2408e-61	6.0297e-60	LOC105222040	protein RCC2 homolog%2C
105222050	11.6589	40.9291	-1.8117	7.9953e-06	1.5499e-05	LOC105222050	PITH domain-containing protein GA19395%2C
105222051	4.45616	23.4741	-2.3972	7.0785e-05	0.00012186	LOC105222051	UPF0047 protein YjbQ
105222056	32.5383	65.327	-1.0055	0.00014311	0.0002381	LOC105222056	probable cysteine desulfurase%2C mitochondrial
105222058	43.987	110.175	-1.3247	2.2504e-09	6.0884e-09	LOC105222058	cytosolic Fe-S cluster assembly factor NUBP1 homolog
105222064	11.743	62.4015	-2.4098	8.2041e-11	2.4929e-10	LOC105222064	electron transfer flavoprotein regulatory factor 1
105222065	16.129	1.74971	3.2045	0.00052469	0.00080858	LOC105222065	uncharacterized LOC105222065
105222073	216.152	1373.69	-2.6679	2.9747e-226	3.3318e-224	LOC105222073	protein amalgam
105222074	15.7367	0	4.9761	7.0385e-05	0.00012128	LOC105222074	homeotic protein deformed
105222077	12.0793	62.9474	-2.3816	8.8996e-11	2.694e-10	LOC105222077	fumarylacetoacetate hydrolase domain-containing protein 2
105222095	1824.46	717.001	1.3474	8.0686e-90	2.3534e-88	LOC105222095	histone H2A.v
105222098	321.138	144.736	1.1498	2.935e-13	1.0577e-12	LOC105222098	protein toll
105222099	492.559	2814.53	-2.5145	0	0	LOC105222099	putative ATP-dependent RNA helicase me31b
105222104	3.93767	131.508	-5.0617	5.0451e-34	4.5133e-33	LOC105222104	glutathione S-transferase D1-like%2C
105222105	10.2155	45.7723	-2.1637	1.5592e-07	3.5933e-07	LOC105222105	uncharacterized LOC105222105
105222106	0	32.4605	-6.3197	1.6002e-09	4.38e-09	LOC105222106	tyrosine-protein kinase CSK
105222110	18.0909	71.486	-1.9824	4.6251e-10	1.3303e-09	LOC105222110	uncharacterized LOC105222110%2C
105222112	162.033	50.4055	1.6846	5.2757e-13	1.8687e-12	LOC105222112	KDEL motif-containing protein 1-like
105222117	133.46	631.574	-2.2425	5.8685e-88	1.6683e-86	LOC105222117	kinesin heavy chain
105222119	17.7405	49.7056	-1.4864	1.4457e-05	2.7051e-05	LOC105222119	coiled-coil domain-containing protein 93
105222128	15.5825	98.3894	-2.6586	9.7247e-18	4.5309e-17	LOC105222128	tail-anchored protein insertion receptor WRB
105222133	24.1305	2.68755	3.1665	2.4777e-05	4.5227e-05	LOC105222133	serum response factor homolog B
105222138	850.635	337.637	1.3331	4.6802e-42	5.5973e-41	LOC105222138	40S ribosomal protein S20
105222140	700.373	107.824	2.6994	1.9261e-96	6.1639e-95	LOC105222140	adenylosuccinate synthetase
105222142	15.9749	2.3796	2.747	0.0014784	0.0021175	LOC105222142	uncharacterized LOC105222142%2C
105222152	58.2243	165.536	-1.5075	1.3692e-15	5.6506e-15	LOC105222152	acyl-CoA-binding domain-containing protein 5%2C
105222157	76.6235	332.99	-2.1196	1.9461e-44	2.5228e-43	LOC105222157	homer protein homolog 2
105222158	24.9433	60.4838	-1.2779	1.5406e-05	2.8749e-05	LOC105222158	liprin-alpha-1%2C
105222160	12.4716	41.559	-1.7365	1.1726e-05	2.2284e-05	LOC105222160	uncharacterized LOC105222160
105222167	54.2446	0	5.9659	6.9783e-14	2.6071e-13	LOC105222167	sodium/potassium-transporting ATPase subunit beta-2%2C
105222176	81.8784	40.1033	1.0298	0.00091207	0.0013516	LOC105222176	uncharacterized LOC105222176
105222178	325.804	730.551	-1.165	3.7769e-45	5.0003e-44	LOC105222178	uncharacterized LOC105222178
105222184	324.22	145.296	1.158	1.5685e-13	5.7563e-13	LOC105222184	thymosin beta%2C
105222192	40.3717	220.785	-2.4512	6.1757e-35	5.6978e-34	LOC105222192	uncharacterized LOC105222192%2C
105222200	221	93.8262	1.236	9.7335e-11	2.9322e-10	LOC105222200	U3 small nucleolar RNA-associated protein 15 homolog
105222201	319.302	916.174	-1.5207	1.0374e-79	2.5708e-78	LOC105222201	ubiquitin-conjugating enzyme E2 Q2%2C
105222208	2.63446	21.2204	-3.0099	2.4528e-05	4.4788e-05	LOC105222208	mitochondrial cardiolipin hydrolase%2C
105222212	89.4174	191.572	-1.0993	4.1139e-12	1.3616e-11	LOC105222212	glutamate--cysteine ligase
105222213	10.8181	85.9735	-2.9904	2.4877e-17	1.1373e-16	LOC105222213	NCK-interacting protein with SH3 domain
105222214	41.0723	13.8017	1.5733	0.00058531	0.00089413	LOC105222214	nudC domain-containing protein 1
105222215	136.053	45.2124	1.5894	2.7833e-10	8.1522e-10	LOC105222215	branched-chain-amino-acid aminotransferase%2C cytosolic
105222216	23.0095	72.4238	-1.6542	2.0135e-08	4.9849e-08	LOC105222216	rho guanine nucleotide exchange factor 10-like protein
105222218	129.243	58.0482	1.1548	3.3544e-06	6.7817e-06	LOC105222218	pre-mRNA-splicing factor SYF1
105222219	63.283	13.3258	2.2476	2.4159e-08	5.9379e-08	LOC105222219	uncharacterized LOC105222219%2C
105222220	29.0351	140.018	-2.2697	4.3968e-21	2.4235e-20	LOC105222220	SAM50-like protein CG7639%2C
105222223	7.21673	21.4024	-1.5684	0.0032052	0.0043169	T126a	Transmembrane protein 126A
105222224	39.4048	86.5334	-1.1349	1.8941e-06	3.9359e-06	LOC105222224	tetratricopeptide repeat protein 7B%2C
105222229	10.2295	0	4.3547	0.001865	0.0026229	LOC105222229	uncharacterized LOC105222229
105222238	1.42933	148.487	-6.6989	1.7625e-37	1.7849e-36	LOC105222238	dual oxidase maturation factor 1
105222241	90.3283	23.852	1.9211	2.4803e-09	6.6878e-09	LOC105222241	DNA-directed RNA polymerase II subunit RPB3
105222243	13.5086	31.8446	-1.2372	0.002156	0.0030005	LOC105222243	DNA polymerase subunit gamma-2%2C mitochondrial
105222247	1.54144	15.0475	-3.2872	0.00022909	0.00037015	LOC105222247	carbonic anhydrase
105222249	349.906	127.589	1.4555	5.2746e-21	2.8903e-20	LOC105222249	asparagine--tRNA ligase%2C cytoplasmic
105222250	98.5819	18.5749	2.408	3.1646e-13	1.1375e-12	LOC105222250	general
105222255	49.2419	10.5962	2.2163	1.0884e-06	2.3131e-06	LOC105222255	aromatic-L-amino-acid decarboxylase%2C
105222257	119.195	395.741	-1.7312	1.5728e-41	1.8427e-40	LOC105222257	uncharacterized LOC105222257%2C
105222262	24.0604	51.2034	-1.0896	0.00036786	0.00057916	LOC105222262	FAD-dependent oxidoreductase domain-containing protein 1%2C
105222263	443.332	198.725	1.1576	6.1894e-18	2.9201e-17	LOC105222263	apoptotic chromatin condensation inducer in the nucleus%2C
105222268	93.4532	44.0506	1.0851	0.00019415	0.00031643	LOC105222268	FK506-binding protein 59
105222277	34.4021	75.0134	-1.1247	1.0432e-05	1.9945e-05	LOC105222277	zinc finger protein 99-like
105222278	11.3366	41.853	-1.8843	3.7422e-06	7.5304e-06	LOC105222278	zinc finger protein weckle
105222280	29.5115	78.6248	-1.4137	1.3185e-07	3.055e-07	LOC105222280	zinc finger protein weckle-like
105222281	25.8962	52.5892	-1.022	0.00055793	0.00085557	LOC105222281	zinc finger protein OZF
105222282	16.6615	40.3692	-1.2767	0.00041654	0.00065069	LOC105222282	zinc finger protein 667
105222293	22.0706	64.0672	-1.5375	4.8058e-07	1.0592e-06	LOC105222293	uncharacterized protein PF11_0213
105222296	305.079	80.0525	1.9302	3.9362e-28	2.9431e-27	LOC105222296	long-chain-fatty-acid--CoA ligase 4
105222304	53.2777	480.231	-3.1721	1.3592e-93	4.2289e-92	LOC105222304	myb-like protein X%2C
105222305	38.564	181.256	-2.2327	2.3087e-26	1.6141e-25	LOC105222305	golgin subfamily A member 2
105222307	24.4948	5.06715	2.2732	0.00046938	0.00072735	LOC105222307	vacuolar protein sorting-associated protein 11 homolog
105222309	7.88936	87.5833	-3.4727	1.1412e-19	5.8797e-19	LOC105222309	UPF0587 protein GA18326
105222310	10.5098	62.9614	-2.5827	1.3481e-11	4.3116e-11	LOC105222310	sterol regulatory element-binding protein cleavage-activating protein%2C
105222317	126.748	51.3854	1.3025	2.7849e-07	6.2534e-07	LOC105222317	ribonuclease H2 subunit A
105222319	256.033	29.0171	3.1414	1.306e-42	1.5899e-41	LOC105222319	inositol-3-phosphate synthase
105222320	21.482	60.3438	-1.4901	1.699e-06	3.5463e-06	LOC105222320	uncharacterized LOC105222320
105222322	966.047	188.94	2.3542	5.8895e-112	2.3559e-110	LOC105222322	chromatin-remodeling complex ATPase chain Iswi
105222325	28.1242	239.962	-3.0929	9.9573e-47	1.3803e-45	LOC105222325	pyruvate carboxylase%2C mitochondrial%2C
105222330	36.1677	97.9415	-1.4372	2.6186e-09	7.0503e-09	LOC105222330	peroxisome assembly factor 2%2C
105222332	7.35686	29.563	-2.0066	5.4362e-05	9.5168e-05	LOC105222332	stimulator of interferon genes protein%2C
105222336	13.0181	69.2463	-2.4112	7.5935e-12	2.4653e-11	LOC105222336	WAS protein family homolog 1
105222339	287.955	59.49	2.2751	3.5682e-33	3.1125e-32	LOC105222339
105222344	20.6272	64.5711	-1.6463	1.2794e-07	2.9705e-07	LOC105222344	uncharacterized LOC105222344
105222345	155.615	76.6091	1.0224	5.622e-06	1.1094e-05	LOC105222345	protein transport protein Sec31A%2C
105222346	9.3327	116.838	-3.6461	1.5731e-26	1.1054e-25	LOC105222346	bcl-2-related ovarian killer protein homolog B
105222355	114.389	19.9186	2.5218	6.3718e-16	2.6749e-15	LOC105222355	uncharacterized LOC105222355
105222356	1.89176	99.2433	-5.7132	2.4368e-26	1.6995e-25	LOC105222356	spermine oxidase
105222357	3.15294	41.545	-3.7199	1.5747e-10	4.6959e-10	LOC105222357	beta-ureidopropionase
105222363	2.5784	15.1594	-2.5557	0.00096312	0.0014209	LOC105222363	dnaJ protein homolog 1%2C
105222364	171.352	28.8631	2.5697	1.4189e-23	8.7612e-23	LOC105222364	RNA-binding protein 5-A-like
105222369	17.194	56.4245	-1.7144	4.0676e-07	9.011e-07	LOC105222369	RNA polymerase II
105222370	253.09	988.402	-1.9654	1.2182e-117	5.2079e-116	LOC105222370	ubiquitin conjugation factor E4 B%2C
105222372	10.7901	39.3334	-1.8661	8.2982e-06	1.6069e-05	LOC105222372	protein peste
105222373	20.8514	0	5.3821	3.7912e-06	7.6263e-06	LOC105222373	protein FAM151B%2C
105222376	22.7712	46.0383	-1.0156	0.001305	0.0018894	LOC105222376	uncharacterized LOC105222376
105222377	21.0897	199.228	-3.2398	1.5309e-40	1.7461e-39	LOC105222377	large neutral amino acids transporter small subunit 1
105222379	804.925	144.4	2.4788	7.2043e-100	2.4159e-98	LOC105222379	guanine nucleotide-binding protein subunit beta-like protein
105222380	93.4672	433.199	-2.2125	4.956e-60	9.0114e-59	LOC105222380	protein phosphatase 1L%2C
105222384	290	0	13.339	8.4034e-28	6.1841e-27	LOC105222384	laminin subunit beta-1%2C
105222386	48.1069	274.886	-2.5145	3.5245e-44	4.5168e-43	LOC105222386	dedicator of cytokinesis protein 9%2C
105222391	56.0803	0	9.6462	5.2322e-11	1.6153e-10	LOC105222391	uncharacterized LOC105222391%2C
105222392	179.872	49.1177	1.8727	1.5171e-16	6.5606e-16	LOC105222392	uncharacterized protein CG5902
105222393	50.5171	110.819	-1.1334	7.1764e-08	1.7037e-07	LOC105222393	E3 ubiquitin-protein ligase ZNRF2
105222395	27.0172	72.9837	-1.4337	2.879e-07	6.4519e-07	LOC105222395	protein-tyrosine sulfotransferase
105222399	99.731	367.9	-1.8832	8.9512e-43	1.0945e-41	LOC105222399	histone deacetylase complex subunit SAP30 homolog
105222402	15.2182	42.5108	-1.482	6.2553e-05	0.00010869	LOC105222402	receptor-binding cancer antigen expressed on SiSo cells
105222405	12.1914	1.39976	3.1226	0.0029164	0.0039623	LOC105222405	monocarboxylate transporter 9%2C
105222408	285.516	120.618	1.2431	1.4251e-13	5.2367e-13	LOC105222408	serine/threonine-protein kinase Smg1
105222410	105.869	589.735	-2.4778	2.4705e-91	7.4786e-90	LOC105222410	uncharacterized LOC105222410
105222411	17.8106	109.238	-2.6167	3.0461e-19	1.5272e-18	LOC105222411	MOB kinase activator-like 2
105222414	84.0644	32.0686	1.3903	9.3824e-06	1.8056e-05	LOC105222414	cyclin-H
105222418	66.5341	148.375	-1.1571	2.5582e-10	7.5127e-10	LOC105222418	ras-specific guanine nucleotide-releasing factor RalGPS1
105222428	13.6908	41.727	-1.6078	2.8911e-05	5.2329e-05	LOC105222428	vang-like protein 2
105222429	62.3441	146.513	-1.2327	5.2248e-11	1.6139e-10	LOC105222429	zinc finger protein 598
105222431	49.6903	114.179	-1.2003	1.2746e-08	3.2226e-08	LOC105222431	phosphoglucomutase-2%2C
105222453	20.1508	69.0364	-1.7765	1.0077e-08	2.5745e-08	LOC105222453	uncharacterized LOC105222453
105222457	10.1314	346.036	-5.094	1.0168e-86	2.8329e-85	LOC105222457	2-aminoethanethiol dioxygenase
105222458	601.175	235.51	1.352	6.1729e-31	5.057e-30	LOC105222458	SUMO-activating enzyme subunit 2
105222460	30.5205	83.8179	-1.4575	2.7096e-08	6.6293e-08	LOC105222460	heat shock protein 67B3
105222461	21.482	85.7496	-1.997	7.1601e-12	2.3326e-11	LOC105222461	heat shock protein 23-like
105222462	28.909	99.2293	-1.7792	6.1737e-12	2.0219e-11	LOC105222462	uncharacterized LOC105222462
105222463	26.6529	2222.69	-6.3819	0	0	LOC105222463	heat shock protein 23-like
105222466	13.1302	1.35777	3.2736	0.0015708	0.002239	LOC105222466	heat shock protein 23-like
105222467	31.8937	843.96	-4.7258	6.6582e-205	6.4289e-203	LOC105222467	heat shock protein 23-like
105222468	141.56	311.798	-1.1392	1.2077e-19	6.2106e-19	LOC105222468	heat shock protein 27
105222470	80.5331	39.6133	1.0236	0.0010764	0.0015772	LOC105222470	uracil phosphoribosyltransferase homolog
105222478	36.2098	79.1147	-1.1276	5.7575e-06	1.1341e-05	LOC105222478	uncharacterized LOC105222478
105222480	35.0887	72.2278	-1.0415	4.1498e-05	7.3637e-05	LOC105222480	JNK1/MAPK8-associated membrane protein%2C
105222505	0	41.363	-5.8269	7.2701e-12	2.3657e-11	LOC105222505	proton-coupled amino acid transporter-like protein pathetic
105222508	237.367	536.292	-1.1759	5.1635e-34	4.6119e-33	LOC105222508	uncharacterized LOC105222508%2C
105222510	542.054	143.602	1.9164	3.6631e-48	5.3008e-47	LOC105222510	RNA-binding protein cabeza
105222514	430.888	74.6774	2.5286	1.2288e-55	2.0666e-54	LOC105222514	splicing factor U2AF 50 kDa subunit
105222520	378.549	0	14.723	1.9293e-27	1.3923e-26	LOC105222520	serine-arginine protein 55-like
105222525	18.4552	61.4217	-1.7347	1.012e-07	2.3754e-07	LOC105222525	transmembrane protein 19%2C
105222526	119.868	37.2477	1.6862	5.2054e-10	1.4904e-09	LOC105222526	lysophospholipid acyltransferase 5%2C
105222530	155.307	43.0987	1.8494	2.9945e-14	1.1447e-13	LOC105222530	protein max
105222532	59.0511	25.8536	1.1916	0.0012184	0.0017686	LOC105222532	charged multivesicular body protein 1b
105222533	75.7967	18.1969	2.0584	9.2389e-09	2.3723e-08	LOC105222533	SAGA-associated factor 11 homolog
105222537	67.3889	20.5205	1.7154	2.3341e-06	4.797e-06	LOC105222537	probable ATP-dependent RNA helicase DDX17
105222546	62.4843	134.223	-1.1031	5.9786e-09	1.5726e-08	LOC105222546	uncharacterized LOC105222546
105222548	27.5217	177.056	-2.6856	6.3383e-31	5.1819e-30	LOC105222548	WD repeat-containing protein 20%2C
105222550	53.2357	111.393	-1.0652	2.323e-07	5.2691e-07	LOC105222550	bifunctional purine biosynthesis protein PURH
105222554	12.9761	59.392	-2.1944	1.715e-09	4.6806e-09	LOC105222554	ankyrin repeat and SAM domain-containing protein 1A%2C
105222567	498.151	151.077	1.7213	6.237e-38	6.3855e-37	LOC105222567	RNA-binding protein 1%2C
105222569	29.1472	313.533	-3.4272	1.8279e-65	3.6956e-64	LOC105222569	fatty acid hydroxylase domain-containing protein 2
105222570	16.8297	0	5.0729	3.7366e-05	6.6621e-05	LOC105222570	fatty acid hydroxylase domain-containing protein 2
105222587	316.471	153.764	1.0414	4.3457e-11	1.3498e-10	LOC105222587	catenin alpha
105222593	175.584	50.2655	1.8045	2.2065e-15	8.9998e-15	LOC105222593	periodic tryptophan protein 2 homolog
105222596	66.7723	30.1229	1.1484	0.00088907	0.0013207	LOC105222596	methyltransferase-like protein 25
105222625	47.8406	6.36893	2.9091	1.3395e-08	3.3776e-08	LOC105222625	uncharacterized LOC105222625
105222638	100.656	236.896	-1.2348	6.4243e-17	2.8509e-16	LOC105222638	ADP-ribosylation factor-like protein 5B%2C
105222639	46.7896	10.0083	2.225	1.892e-06	3.9331e-06	LOC105222639	inhibitor of growth protein 3
105222642	36.1257	73.7956	-1.0305	3.9181e-05	6.9746e-05	LOC105222642	F-box/LRR-repeat protein 13%2C
105222649	22.4209	79.7306	-1.8303	3.5738e-10	1.0391e-09	LOC105222649	serine-rich adhesin for platelets
105222650	22.7432	76.0072	-1.7407	2.9222e-09	7.8528e-09	LOC105222650	proline dehydrogenase 1%2C mitochondrial%2C
105222652	45.9909	189.36	-2.0417	5.76e-25	3.7684e-24	LOC105222652	hybrid signal transduction histidine kinase M
105222658	2.28413	84.8537	-5.2153	1.2118e-22	7.1511e-22	LOC105222658	DNA-binding protein Ewg%2C
105222663	61.097	870.164	-3.8321	5.5461e-192	4.3746e-190	LOC105222663	gamma-tubulin complex component 2 homolog
105222665	174	427.39	-1.2965	3.8507e-31	3.1806e-30	LOC105222665	serine/threonine-protein kinase Tao%2C
105222666	13.4385	32.7965	-1.2872	0.0013798	0.0019859	LOC105222666	RNA-binding protein MEX3B
105222667	140.411	307.92	-1.1329	2.7786e-19	1.3943e-18	LOC105222667	plexin domain-containing protein 2%2C
105222673	41.3105	235.468	-2.511	4.8567e-38	5.0275e-37	LOC105222673	DNA fragmentation factor subunit alpha
105222675	534.557	179.114	1.5775	1.7334e-35	1.6233e-34	LOC105222675	T-complex protein 1 subunit theta
105222676	509.88	181.703	1.4886	5.8299e-31	4.7872e-30	LOC105222676	guanine nucleotide-binding protein subunit gamma-1%2C
105222678	27.6338	75.6993	-1.4538	1.3319e-07	3.0835e-07	LOC105222678	serendipity locus protein alpha%2C
105222680	128.192	290.241	-1.179	3.2476e-19	1.6268e-18	LOC105222680	stromal membrane-associated protein 1
105222681	10.6359	49.7896	-2.2269	2.6999e-08	6.6083e-08	LOC105222681	protein FAM8A1
105222682	43.8189	114.711	-1.3884	3.043e-10	8.8897e-10	LOC105222682	aminoacyl tRNA synthase complex-interacting multifunctional protein 1
105222683	71.3546	9.96632	2.8399	7.573e-12	2.46e-11	LOC105222683	uncharacterized LOC105222683
105222696	1.00894	114.697	-6.8288	3.9252e-29	3.0616e-28	LOC105222696	uncharacterized LOC105222696
105222708	12.4856	162.751	-3.7043	1.1723e-36	1.1579e-35	LOC105222708	phosphatidylinositol-binding clathrin assembly protein LAP
105222710	103.655	42.9308	1.2717	5.4348e-06	1.0751e-05	LOC105222710	integral membrane protein GPR180
105222714	303.369	109.49	1.4703	1.0336e-18	5.0687e-18	LOC105222714	ER membrane protein complex subunit 1%2C
105222716	301.253	41.9229	2.8452	4.8498e-45	6.3905e-44	LOC105222716	amidophosphoribosyltransferase
105222717	2.77459	36.0999	-3.7017	2.6082e-09	7.0257e-09	LOC105222717	putative riboflavin kinase
105222718	37.499	14.6275	1.3582	0.0037373	0.0049845	LOC105222718
105222724	46.8877	0	8.2504	6.9161e-11	2.1153e-10	LOC105222724	protein bowel%2C
105222727	3.25103	40.1872	-3.6278	4.3465e-10	1.2541e-09	LOC105222727	uncharacterized LOC105222727%2C
105222729	132.059	0	8.045	2.0557e-28	1.5558e-27	LOC105222729	fork head domain
105222730	41.2124	0	6.365	7.6204e-11	2.3231e-10	LOC105222730	forkhead box protein D1
105222733	46.9298	0	11.711	3.2183e-07	7.1892e-07	LOC105222733	uncharacterized LOC105222733
105222738	54.5389	207.403	-1.9271	1.6841e-25	1.1363e-24	LOC105222738	uncharacterized LOC105222738%2C
105222739	37.5971	333.2	-3.1477	4.1622e-65	8.2951e-64	LOC105222739	uncharacterized LOC105222739
105222744	28.895	64.4312	-1.1569	3.0932e-05	5.5722e-05	LOC105222744	activating signal cointegrator 1 complex subunit 2
105222749	21.2158	180.416	-3.0881	1.6136e-35	1.5162e-34	Ttc17	Tetratricopeptide repeat protein 17
105222759	27.858	80.2065	-1.5256	2.0937e-08	5.1767e-08	LOC105222759	inositol polyphosphate multikinase
105222762	129.032	59.8259	1.1089	7.8122e-06	1.5154e-05	LOC105222762	heterogeneous nuclear ribonucleoprotein A/B-like%2C
105222765	34.7664	84.4338	-1.2801	3.1615e-07	7.0652e-07	LOC105222765	uncharacterized LOC105222765
105222768	3842.61	1709.27	1.1687	3.2576e-145	1.8243e-143	LOC105222768	actin%2C cytoplasmic A3a%2C
105222772	47.224	160.315	-1.7633	3.6014e-18	1.7136e-17	LOC105222772	cyclic AMP response element-binding protein B
105222773	73.9189	214.57	-1.5374	3.1811e-20	1.6743e-19	LOC105222773	type I inositol 3%2C4-bisphosphate 4-phosphatase
105222774	64.1658	208.649	-1.7012	3.1855e-22	1.8583e-21	LOC105222774	solute carrier family 41 member 1
105222775	95.9475	663.166	-2.7891	5.9162e-115	2.4184e-113	LOC105222775	uncharacterized LOC105222775%2C
105222778	103.108	35.1341	1.5532	7.0303e-08	1.6725e-07	LOC105222778	nucleoside diphosphate-linked moiety X motif 19
105222785	8.88429	31.7467	-1.8373	7.2891e-05	0.00012529	LOC105222785	uncharacterized LOC105222785
105222786	23.57	0	7.9102	2.6065e-06	5.3314e-06	LOC105222786	uncharacterized LOC105222786
105222787	34.8645	85.7776	-1.2988	1.9371e-07	4.4315e-07	LOC105222787	TBC1 domain family member 16
105222790	4.62431	74.8174	-4.0161	1.5953e-18	7.7217e-18	LOC105222790	sepiapterin reductase
105222794	46.4954	123.277	-1.4067	4.5453e-11	1.4079e-10	LOC105222794	uncharacterized protein DDB_G0284459
105222797	39.0404	96.2058	-1.3012	3.4035e-08	8.262e-08	LOC105222797	probable kinetochore protein NDC80
105222800	38.3117	9.08447	2.0763	3.9737e-05	7.0669e-05	LOC105222800	uncharacterized protein C7orf26 homolog
105222801	57.1033	13.9417	2.0342	7.6725e-07	1.6532e-06	LOC105222801	ribosomal RNA-processing protein 7 homolog A
105222806	57.9721	0	12.016	3.2151e-08	7.838e-08	LOC105222806	fasciclin-1
105222807	15.5405	34.3362	-1.1437	0.0025502	0.0035064	LOC105222807	COMM domain-containing protein 5
105222808	7.14667	25.1958	-1.8178	0.00044682	0.0006945	LOC105222808	probable galactose-1-phosphate uridylyltransferase
105222813	62.7085	1.74971	5.1635	1.4772e-15	6.0827e-15	LOC105222813	broad-complex core protein isoforms 1/2/3/4/5
105222816	75.3763	171.135	-1.183	5.3483e-12	1.7567e-11	LOC105222816	cytoplasmic aconitate hydratase
105222822	90.4684	38.3675	1.2375	3.4016e-05	6.0939e-05	LOC105222822	colorectal mutant cancer protein%2C
105222824	58.1683	147.507	-1.3425	2.9384e-12	9.801e-12	LOC105222824	glycerol-3-phosphate acyltransferase 1%2C mitochondrial%2C
105222826	11.785	1.34377	3.1326	0.0033777	0.004534	LOC105222826	ABC transporter G family member 20%2C
105222839	14.0411	42.1189	-1.5848	3.1452e-05	5.6617e-05	LOC105222839	protein NDRG3
105222842	8.74416	32.7125	-1.9035	3.8872e-05	6.9241e-05	LOC105222842	esterase B1
105222847	11.0563	37.0238	-1.7436	3.3671e-05	6.036e-05	LOC105222847	alkylated DNA repair protein alkB homolog 8
105222853	27.5917	105.29	-1.9321	9.5076e-14	3.5191e-13	LOC105222853	FK506-binding protein 2
105222859	7.34285	37.3597	-2.3471	7.1707e-07	1.5529e-06	LOC105222859	mitochondrial fission process protein 1
105222869	391.245	135.609	1.5286	3.6582e-25	2.4274e-24	LOC105222869	M-phase phosphoprotein 8%2C
105222871	187.046	60.7358	1.6228	5.2484e-14	1.9753e-13	LOC105222871	protein penguin
105222872	228.595	86.6734	1.3991	2.0251e-13	7.3739e-13	LOC105222872	mRNA-capping enzyme
105222875	7.17469	90.3828	-3.6551	6.4109e-21	3.4958e-20	LOC105222875	run domain Beclin-1-interacting and cysteine-rich domain-containing protein
105222879	109.498	53.8769	1.0232	0.00013831	0.00023053	LOC105222879	protein halfway
105222881	68.9163	34.2802	1.0075	0.0029008	0.0039452	LOC105222881	vacuolar protein sorting-associated protein 18 homolog
105222885	1.63953	52.8831	-5.0115	1.3227e-14	5.1442e-14	LOC105222885	serine/threonine-protein kinase nekl-2
105222889	1189.32	215.62	2.4636	1.5935e-145	9.0143e-144	LOC105222889	acidic leucine-rich nuclear phosphoprotein 32 family member A%2C
105222894	25.77	123.585	-2.2617	9.9876e-19	4.9107e-18	LOC105222894	calcineurin subunit B type 1
105222899	52.8573	139.193	-1.3969	3.294e-12	1.0967e-11	LOC105222899	adapter molecule Crk
105222906	12.864	69.6663	-2.4371	5.0028e-12	1.6471e-11	LOC105222906	serine protease inhibitor 42Dd%2C
105222914	72.4195	25.7557	1.4915	1.2588e-05	2.3768e-05	LOC105222914	vacuolar protein sorting-associated protein 13B
105222916	71.6068	4.70321	3.9284	1.6354e-15	6.7145e-15	LOC105222916	hypothetical protein%2C
105222917	25.3216	107.054	-2.0799	4.4035e-15	1.7678e-14	LOC105222917	protein Tube
105222921	125.487	251.524	-1.0032	9.3542e-14	3.4647e-13	LOC105222921	E3 ubiquitin-protein ligase MARCH5
105222922	152.504	46.6821	1.7079	1.4501e-12	4.9822e-12	LOC105222922	contactin%2C
105222925	335.571	129.534	1.3733	1.9703e-18	9.5038e-18	LOC105222925	uncharacterized LOC105222925
105222927	22.7432	72.0039	-1.6626	1.9928e-08	4.9361e-08	LOC105222927	Na(+)/H(+) exchange regulatory cofactor NHE-RF1%2C
105222929	87.5537	256.619	-1.5514	3.8799e-24	2.4552e-23	LOC105222929	probable aminopeptidase NPEPL1%2C
105222949	44.1272	17.777	1.3117	0.0022876	0.0031687	LOC105222949	DNA-directed RNA polymerases I%2C II%2C and III subunit RPABC1
105222958	256.397	125.979	1.0252	5.1105e-09	1.3532e-08	LOC105222958	KH domain-containing%2C RNA-binding%2C signal transduction-associated protein 3-like
105222960	21.454	975.482	-5.5068	5.6496e-243	7.5331e-241	LOC105222960	glyceraldehyde-3-phosphate dehydrogenase
105222961	89.2352	234.251	-1.3924	1.9584e-19	9.9432e-19	LOC105222961	leucine-rich repeat flightless-interacting protein 2%2C
105222962	244.122	119.456	1.0311	9.8077e-09	2.5103e-08	LOC105222962	probable ATP-dependent RNA helicase DDX46
105222963	51.9324	138.731	-1.4176	2.1943e-12	7.4387e-12	LOC105222963	dystrophin%2C
105222967	29.2313	84.5738	-1.5327	7.8321e-09	2.0269e-08	LOC105222967	hypothetical protein%2C
105222969	54.7911	150.223	-1.4551	1.0498e-13	3.8703e-13	LOC105222969	DNA replication ATP-dependent helicase/nuclease DNA2
105222973	1.47137	32.3486	-4.4585	3.2449e-09	8.6908e-09	LOC105222973	gametocyte-specific factor 1 homolog
105222974	205.109	825.483	-2.0088	4.311e-101	1.4632e-99	LOC105222974	gametocyte-specific factor 1 homolog
105222975	116.28	31.2427	1.896	2.0926e-11	6.6211e-11	LOC105222975	probable RNA 3'-terminal phosphate cyclase-like protein
105222978	539.419	259.194	1.0574	2.4436e-18	1.1726e-17	LOC105222978	probable 60S ribosomal protein L37-A
105222988	13.4245	55.3327	-2.0433	2.3975e-08	5.8992e-08	LOC105222988	thiamine transporter 1
105222993	242.917	99.6072	1.2861	2.0297e-12	6.8973e-12	LOC105222993	protein crumbs
105223010	5.28293	129.898	-4.6199	7.4507e-33	6.4392e-32	LOC105223010	ATP-binding cassette sub-family A member 13
105223011	17.7966	0	4.5843	3.2125e-05	5.7718e-05	LOC105223011	peptide transporter family 1%2C
105223013	8.30975	554.139	-6.0593	2.8737e-138	1.5327e-136	LOC105223013	peptide transporter family 1%2C
105223019	117.5	39.7953	1.562	7.4192e-09	1.928e-08	LOC105223019	translation initiation factor eIF-2B subunit epsilon
105223022	55.4497	115.97	-1.0645	1.3332e-07	3.0853e-07	LOC105223022	protein lin-9 homolog%2C
105223033	15.036	35.9879	-1.2591	0.00096402	0.0014218	LOC105223033	sialin%2C
105223034	4.14787	38.0876	-3.1989	6.6748e-09	1.7444e-08	LOC105223034	uncharacterized LOC105223034%2C
105223035	25.2095	180.108	-2.8368	5.134e-33	4.4646e-32	LOC105223035	uncharacterized LOC105223035
105223040	25.8962	0	5.6947	2.3334e-07	5.2885e-07	LOC105223040	early boundary activity protein 2-like
105223046	134.876	428.916	-1.6691	6.3951e-43	7.898e-42	LOC105223046	uncharacterized LOC105223046%2C
105223049	11.5748	75.6433	-2.7082	3.2334e-14	1.2343e-13	LOC105223049	uncharacterized LOC105223049
105223056	342.648	78.9747	2.1173	1.2342e-35	1.1695e-34	LOC105223056	proteasome activator complex subunit 3
105223072	79.2579	29.689	1.4166	1.2275e-05	2.3224e-05	LOC105223072	dedicator of cytokinesis protein 7%2C
105223074	183.627	369.468	-1.0087	1.2533e-19	6.4336e-19	LOC105223074	RNA-binding protein 26
105223077	475.197	189.178	1.3288	4.2217e-24	2.6654e-23	LOC105223077	eukaryotic translation initiation factor 3 subunit I
105223079	422.06	182.025	1.2133	1.453e-18	7.0512e-18	LOC105223079	striatin-3%2C
105223086	45.6266	9.4904	2.2653	1.912e-06	3.9717e-06	LOC105223086	multidrug resistance-associated protein 7%2C
105223088	75.2502	27.5894	1.4476	1.4227e-05	2.6655e-05	LOC105223088	tumor suppressor candidate 3
105223092	126.566	49.3417	1.359	9.8228e-08	2.3075e-07	LOC105223092	guanine nucleotide exchange factor MSS4 homolog
105223094	11.5888	0	8.6933	0.0015401	0.0021992	LOC105223094	uncharacterized LOC105223094
105223102	38.592	84.2378	-1.1262	2.931e-06	5.9623e-06	LOC105223102	EF-hand domain-containing protein D2 homolog
105223110	30.8147	104.604	-1.7633	2.2212e-12	7.5254e-12	LOC105223110	glutathione S-transferase C-terminal domain-containing protein homolog
105223111	36.49	81.8862	-1.1661	2.3248e-06	4.783e-06	LOC105223111	exonuclease 1
105223113	71.9851	21.2764	1.7584	6.4848e-07	1.4147e-06	LOC105223113	probable DNA-directed RNA polymerases I and III subunit RPAC2
105223115	36.2798	253.049	-2.8022	3.4369e-45	4.561e-44	LOC105223115	protein male-specific lethal-1
105223116	6.33391	30.0249	-2.245	1.4447e-05	2.7042e-05	LOC105223116	sorting nexin-29
105223119	112.553	438	-1.9603	5.3184e-53	8.4374e-52	LOC105223119	NAD-dependent histone deacetylase Sir2%2C
105223120	17.4182	49.0058	-1.4924	1.5775e-05	2.9409e-05	LOC105223120	dnaJ homolog subfamily A member 2
105223126	20.7534	42.5388	-1.0354	0.0017323	0.0024548	LOC105223126	isopentenyl-diphosphate Delta-isomerase 1%2C
105223128	1191.34	296.442	2.0068	8.4272e-111	3.2774e-109	Rab1a	RAB1A%2C member RAS oncogene family
105223130	104.425	263.8	-1.337	1.2822e-20	6.8646e-20	LOC105223130	negative elongation factor A
105223133	113.422	320.476	-1.4985	1.7152e-28	1.3051e-27	LOC105223133	protein O-GlcNAcase
105223135	37.3869	109.588	-1.5515	3.5248e-11	1.1009e-10	LOC105223135	actin-binding LIM protein 3
105223137	63.8996	156.214	-1.2896	2.7335e-12	9.1503e-12	LOC105223137	hypothetical protein%2C
105223139	104.005	209.027	-1.007	9.7796e-12	3.1546e-11	LOC105223139	zinc finger protein 629%2C
105223140	90.3983	3.5834	4.6569	5.2098e-21	2.8576e-20	LOC105223140	sideroflexin-1
105223141	58.0561	225.082	-1.9549	5.5534e-28	4.1192e-27	LOC105223141	mitoferrin%2C
105223154	49.1018	0	6.6177	1.4938e-12	5.1229e-12	LOC105223154	muscle-specific homeobox protein tinman
105223163	90.4123	0	12.657	7.3881e-11	2.2548e-10	LOC105223163	neural-cadherin
105223164	10.2996	0	4.3645	0.0017871	0.0025247	LOC105223164	kelch-like protein 1
105223170	13.6627	59.9519	-2.1336	2.5921e-09	6.9856e-09	LOC105223170	neurobeachin
105223174	90.6926	19.8347	2.193	5.0944e-11	1.5753e-10	LOC105223174	probable U3 small nucleolar RNA-associated protein 11
105223175	149.281	18.5189	3.011	1.581e-24	1.0142e-23	LOC105223175	RNA cytidine acetyltransferase
105223182	4.48418	1183.6	-8.0441	5.5066e-257	8.1153e-255	LOC105223182	thioredoxin-2
105223185	72.4756	269.847	-1.8966	4.3414e-32	3.6837e-31	LOC105223185	squamous cell carcinoma antigen recognized by T-cells 3%2C
105223187	23.9343	54.6468	-1.1911	9.0366e-05	0.00015359	LOC105223187	uncharacterized LOC105223187%2C
105223188	244.276	54.5068	2.164	1.242e-26	8.7378e-26	LOC105223188	ribosomal RNA processing protein 1 homolog
105223191	20.5011	49.7896	-1.2801	8.6102e-05	0.00014661	LOC105223191	peptidoglycan-recognition protein LE
105223194	0	67.9866	-6.1999	2.1303e-18	1.0258e-17	LOC105223194	dnaJ homolog subfamily C member 22
105223195	33.253	68.0985	-1.0341	7.4911e-05	0.00012849	LOC105223195	zinc finger protein 345%2C
105223196	39.9793	127.463	-1.6727	6.5544e-14	2.4569e-13	LOC105223196	zinc finger protein 521
105223199	13.6627	33.7063	-1.3028	0.0010769	0.0015776	LOC105223199	zinc finger protein 540-like%2C
105223200	72.5457	30.6548	1.2428	0.00019466	0.00031709	LOC105223200
105223205	429.991	183.439	1.229	2.6974e-19	1.3572e-18	LOC105223205	histone-arginine methyltransferase CARMER%2C
105223214	54.2866	127.91	-1.2365	7.9311e-10	2.2342e-09	LOC105223214	serine/threonine-protein kinase pelle%2C
105223215	219.865	82.1522	1.4202	2.8954e-13	1.0448e-12	LOC105223215	kelch-like protein 18
105223219	41.2405	12.7099	1.6981	0.00024784	0.00039827	LOC105223219	terminal uridylyltransferase Tailor
105223220	453.841	84.4758	2.4256	1.2923e-55	2.1669e-54	LOC105223220
105223222	96.9144	402.096	-2.0528	2.0148e-51	3.1084e-50	LOC105223222	serine/threonine-protein kinase PAK 1
105223223	18.7775	0	10.39	0.0003179	0.00050505	LOC105223223	sal-like protein 1
105223227	284.339	84.1118	1.7572	4.8259e-23	2.8843e-22	LOC105223227	calsyntenin-1
105223243	97.1246	1.59573	5.9275	1.2388e-23	7.6659e-23	LOC105223243	uncharacterized LOC105223243
105223245	152.799	335.426	-1.1344	6.7219e-21	3.6548e-20	LOC105223245	protein lava lamp
105223251	10.3697	33.2304	-1.6801	0.0001239	0.00020762	LOC105223251	uncharacterized Golgi apparatus membrane protein-like protein CG5021%2C
105223252	117.864	18.8688	2.643	3.1277e-17	1.416e-16	LOC105223252	G1/S-specific cyclin-D1
105223261	353.171	95.142	1.8922	2.0723e-31	1.7295e-30	LOC105223261	1-acyl-sn-glycerol-3-phosphate acyltransferase gamma%2C
105223264	50.0687	19.7787	1.34	0.00092979	0.0013753	LOC105223264	THO complex subunit 6
105223265	26.2325	3.83535	2.7739	4.1958e-05	7.443e-05	LOC105223265	esterase-5B
105223266	0	40.2012	-11.486	7.8917e-07	1.6979e-06	LOC105223266	brachyurin
105223267	0	12.6399	-3.9344	0.00033151	0.00052593	LOC105223267	adenylate kinase isoenzyme 1%2C
105223268	4.97464	20.2126	-2.0226	0.0007999	0.0011971	LOC105223268	uncharacterized LOC105223268
105223269	31.3472	0	6.0415	1.261e-08	3.1896e-08	LOC105223269	sterile alpha and TIR motif-containing protein 1%2C
105223270	16.8577	60.3858	-1.8408	4.3223e-08	1.0443e-07	LOC105223270	bromodomain-containing protein DDB_G0270170
105223276	99.5769	17.707	2.4915	7.2063e-14	2.6905e-13	LOC105223276	uncharacterized LOC105223276
105223282	606.654	0	10.596	3.1409e-90	9.3563e-89	LOC105223282	uncharacterized LOC105223282%2C
105223283	40.764	13.0318	1.6453	0.00038183	0.00059948	LOC105223283	methyltransferase-like protein%2C
105223284	13.5506	71.15	-2.3925	4.8163e-12	1.5866e-11	LOC105223284	formin-binding protein 1-like
105223289	31.3472	6.42492	2.2866	7.1188e-05	0.00012248	LOC105223289	uncharacterized LOC105223289
105223293	136.179	0	12.248	1.0453e-16	4.5661e-16	LOC105223293	uncharacterized LOC105223293%2C
105223297	84.2466	196.793	-1.224	3.7056e-14	1.4107e-13	LOC105223297	uncharacterized LOC105223297%2C
105223304	481.041	144.092	1.7392	2.9305e-37	2.9464e-36	LOC105223304	DNA replication licensing factor Mcm6
105223305	585.032	203.638	1.5225	1.4337e-36	1.4135e-35	LOC105223305	proliferating cell nuclear antigen
105223312	68.5239	234.866	-1.7772	4.0789e-26	2.8201e-25	LOC105223312	glycogen [starch] synthase%2C
105223314	21.3279	175.237	-3.0385	4.2593e-34	3.8226e-33	LOC105223314	indole-3-acetaldehyde oxidase
105223316	56.9631	149.299	-1.3901	6.5044e-13	2.2866e-12	LOC105223316	inhibitor of growth protein 1
105223317	1202.29	592.66	1.0205	2.0698e-36	2.03e-35	LOC105223317	microtubule-associated protein Jupiter%2C
105223323	550.616	170.925	1.6877	1.6271e-40	1.8521e-39	LOC105223323	probable histone-binding protein Caf1
105223328	0	22.1723	-6.8204	8.3491e-07	1.7915e-06	LOC105223328	L-galactose dehydrogenase
105223329	2.17203	13.5917	-2.6456	0.0014717	0.0021095	LOC105223329	hypothetical protein%2C
105223333	58.1963	159.433	-1.454	1.9321e-14	7.4521e-14	LOC105223333	golgin subfamily A member 6-like protein 22%2C
105223336	25.8821	53.583	-1.0498	0.00038498	0.00060408	LOC105223336	zinc finger protein 436
105223340	153.821	529.321	-1.7829	6.1458e-57	1.0558e-55	LOC105223340	serine/threonine-protein kinase Aurora-2
105223342	31.6695	117.496	-1.8914	8.0087e-15	3.163e-14	LOC105223342	E3 ubiquitin-protein ligase HRD1%2C
105223344	16.4934	41.9929	-1.3483	0.00018752	0.00030662	LOC105223344	methylcrotonoyl-CoA carboxylase subunit alpha%2C mitochondrial
105223376	156.204	66.2649	1.2371	5.1891e-08	1.2483e-07	LOC105223376	nuclear
105223379	0	19.1208	-5.1662	3.3975e-06	6.8614e-06	LOC105223379	lipase 3-like
105223381	24.0184	147.605	-2.6195	1.8231e-25	1.2272e-24	LOC105223381	lipase 3
105223382	27.3535	65.0331	-1.2494	1.0149e-05	1.9452e-05	LOC105223382	uncharacterized LOC105223382%2C
105223389	13.3545	449.744	-5.0737	4.7393e-112	1.9094e-110	LOC105223389	inositol-trisphosphate 3-kinase homolog
105223394	6.37595	37.2617	-2.547	2.3848e-07	5.3962e-07	LOC105223394	heparin sulfate O-sulfotransferase%2C
105223395	7.09061	548.568	-6.2736	4.6932e-136	2.4336e-134	LOC105223395	alpha-tocopherol transfer protein-like%2C
105223396	1.91979	12.08	-2.6536	0.002677	0.0036664	LOC105223396	ras-related protein Rab-9A%2C
105223409	58.2243	23.1101	1.3331	0.00037898	0.0005955	LOC105223409	DNA-directed RNA polymerase III subunit RPC7-like
105223413	130.237	21.7523	2.5819	2.1424e-18	1.0307e-17	LOC105223413	cadherin-23%2C
105223418	180.727	643.444	-1.832	4.1833e-71	9.2039e-70	LOC105223418	transmembrane protein 209
105223423	29.9179	98.6834	-1.7218	1.8479e-11	5.8599e-11	LOC105223423	LIM and SH3 domain protein Lasp
105223424	24.8592	0	6.5465	4.6397e-07	1.0238e-06	LOC105223424	uncharacterized LOC105223424
105223426	193.619	2.04366	6.5659	6.4295e-45	8.4289e-44	LOC105223426	protein disabled%2C
105223441	315.266	0	10.759	1.297e-46	1.7846e-45	LOC105223441	SOX domain-containing protein dichaete
105223451	62.9888	172.661	-1.4548	1.5956e-15	6.5557e-15	LOC105223451	serine/threonine-protein kinase tricorner%2C
105223452	24.705	80.0945	-1.6969	2.0151e-09	5.4649e-09	LOC105223452	dual specificity protein phosphatase Mpk3
105223453	11.4767	40.1872	-1.808	9.9099e-06	1.9013e-05	LOC105223453	sideroflexin-2%2C
105223456	143.087	0	8.619	5.4199e-29	4.1751e-28	LOC105223456	protein naked cuticle%2C
105223468	0	8.86051	-5.9825	0.001537	0.0021962	LOC105223468	uncharacterized LOC105223468%2C
105223481	41.4086	108.37	-1.388	9.4267e-10	2.633e-09	LOC105223481	hemicentin-2
105223494	24.9293	137.149	-2.4598	2.1116e-22	1.2357e-21	LOC105223494	zinc transporter 2%2C
105223499	2.70452	63.6893	-4.5576	7.4568e-17	3.2933e-16	LOC105223499	protein cappuccino%2C
105223500	15.9048	112.485	-2.8222	3.8544e-21	2.1308e-20	LOC105223500	uncharacterized LOC105223500
105223503	25.1955	53.765	-1.0935	0.00025286	0.00040622	LOC105223503	replication protein A 14 kDa subunit
105223505	79.384	24.2159	1.7129	3.0687e-07	6.8659e-07	LOC105223505	leukotriene A-4 hydrolase
105223507	57.3275	290.759	-2.3425	2.0915e-43	2.6204e-42	LOC105223507	S phase cyclin A-associated protein in the endoplasmic reticulum
105223511	11.4767	29.927	-1.3827	0.0013399	0.0019365	LOC105223511	probable serine hydrolase
105223516	19.352	1.25979	3.9412	3.3817e-05	6.0603e-05	LOC105223516	uncharacterized LOC105223516%2C
105223517	123.791	56.0046	1.1443	6.4769e-06	1.2674e-05	LOC105223517	uncharacterized LOC105223517
105223537	2968.94	348.457	3.0909	0	0	LOC105223537	serine/threonine-protein phosphatase 4 regulatory subunit 2
105223538	43.6087	119.652	-1.4562	3.1757e-11	9.9577e-11	LOC105223538	protein UBASH3A homolog%2C
105223540	3.48925	16.2093	-2.2158	0.0015589	0.0022237	LOC105223540	nudix hydrolase 2
105223541	99.8291	205.024	-1.0383	5.5429e-12	1.8185e-11	LOC105223541	uncharacterized LOC105223541
105223543	10.4958	83.496	-2.9919	6.9864e-17	3.0929e-16	LOC105223543	vacuolar protein sorting-associated protein 37A
105223546	2.56439	79.9405	-4.9622	3.0404e-21	1.6976e-20	LOC105223546	formin-like
105223550	41.4086	1.11981	5.2086	8.5314e-11	2.5868e-10	LOC105223550	deoxyribonuclease-2-alpha
105223552	35.2569	195.239	-2.4693	2.5823e-31	2.1456e-30	LOC105223552	disheveled-associated activator of morphogenesis 1
105223555	11.1404	120.842	-3.4392	2.3581e-26	1.6466e-25	LOC105223555	uncharacterized LOC105223555
105223559	15.6246	52.8131	-1.7571	6.4575e-07	1.4093e-06	LOC105223559	centriolin
105223561	46.7476	130.948	-1.486	1.9471e-12	6.6286e-12	LOC105223561	uncharacterized LOC105223561
105223562	282.405	0	10.6	5.9532e-43	7.3759e-42	LOC105223562	sarcoplasmic calcium-binding protein
105223570	159.441	79.5486	1.0031	6.4637e-06	1.2652e-05	LOC105223570	splicing factor 3B subunit 4
105223572	3.60136	132.138	-5.1974	2.5189e-34	2.2863e-33	LOC105223572	uncharacterized LOC105223572
105223573	270.564	111.211	1.2827	1.3218e-13	4.8603e-13	LOC105223573	DNA-directed RNA polymerase I subunit RPA2
105223575	32.6785	80.9904	-1.3094	3.6599e-07	8.1366e-07	LOC105223575	hypothetical protein
105223577	151.818	39.5014	1.9424	6.5002e-15	2.5817e-14	LOC105223577	dual specificity protein kinase splA%2C
105223584	9.03843	24.2999	-1.4268	0.0031646	0.0042674	LOC105223584	peroxisome assembly protein 12
105223592	47.6444	0	6.5742	3.0614e-12	1.0205e-11	LOC105223592	protein dachsous
105223611	23.2477	106.256	-2.1924	8.1673e-16	3.4057e-15	LOC105223611	erythroid differentiation-related factor 1
105223614	99.9132	47.0741	1.0857	0.00011554	0.00019419	LOC105223614	microfibrillar-associated protein 1
105223617	60.8588	5.01116	3.6022	1.2231e-12	4.2228e-12	LOC105223617	lipoma HMGIC fusion partner-like 3 protein%2C
105223619	260.111	537.985	-1.0484	2.5727e-29	2.0151e-28	LOC105223619	kinesin-like protein Klp61F
105223622	4.7224	35.624	-2.9153	7.0526e-08	1.6771e-07	LOC105223622	tRNA pseudouridine synthase-like 1
105223623	19.6463	1.84769	3.4105	8.1122e-05	0.00013851	LOC105223623	breast cancer anti-estrogen resistance protein 1%2C
105223632	0	8.23062	-5.3907	0.002247	0.0031194	LOC105223632	uncharacterized LOC105223632
105223634	31.0249	0	5.9554	1.4853e-08	3.7251e-08	LOC105223634	uncharacterized LOC105223634
105223637	13.4105	0	5.3804	0.00020975	0.00034058	LOC105223637	uncharacterized LOC105223637
105223639	43.4405	226.44	-2.382	9.0037e-35	8.266e-34	LOC105223639	uncharacterized LOC105223639
105223643	44.2393	15.6214	1.5018	0.0005967	0.00091004	LOC105223643	ER membrane protein complex subunit 6
105223645	198.257	30.0949	2.7198	8.4981e-29	6.5016e-28	LOC105223645	elongation of very long chain fatty acids protein AAEL008004%2C
105223646	9.83718	75.0974	-2.9324	4.2851e-15	1.7215e-14	LOC105223646	elongation of very long chain fatty acids protein AAEL008004%2C
105223659	157.549	74.8874	1.073	1.6925e-06	3.5342e-06	LOC105223659	uncharacterized LOC105223659
105223660	77.0018	38.3256	1.0066	0.0016596	0.002356	LOC105223660	pre-mRNA-splicing factor SPF27
105223661	22.1407	55.9766	-1.3381	1.7813e-05	3.2986e-05	LOC105223661	single-strand selective monofunctional uracil DNA glycosylase
105223668	3.51728	23.964	-2.7683	1.5868e-05	2.9562e-05	LOC105223668	elongation of very long chain fatty acids protein AAEL008004
105223675	25.714	78.8347	-1.6163	8.0387e-09	2.0755e-08	LOC105223675	E3 ubiquitin-protein ligase RNF185%2C
105223676	117.023	0	12.029	4.2758e-15	1.719e-14	LOC105223676	vitellogenin-3-like
105223686	281.943	71.458	1.9802	4.6026e-27	3.2877e-26	LOC105223686	aurora kinase B
105223691	13.4245	35.1061	-1.3869	0.00050016	0.00077227	LOC105223691	anoctamin-8
105223693	23.7942	383.284	-4.0097	7.2554e-88	2.0521e-86	LOC105223693	hsc70-interacting protein 1
105223695	65.7914	24.6499	1.4163	6.8014e-05	0.00011752	LOC105223695	selenoprotein BthD-like
105223698	17.5864	79.1987	-2.171	4.7434e-12	1.5644e-11	LOC105223698	ubiquitin-like modifier-activating enzyme 5
105223700	44.3093	177.91	-2.0055	4.2462e-23	2.5515e-22	LOC105223700	brain tumor protein
105223704	76.7075	34.8261	1.1392	0.0004071	0.00063683	LOC105223704	probable pseudouridine-5'-phosphatase%2C
105223716	9.45882	56.3825	-2.5755	1.6451e-10	4.898e-10	LOC105223716	uncharacterized LOC105223716
105223720	208.01	465.996	-1.1637	2.2722e-29	1.7822e-28	LOC105223720	trafficking kinesin-binding protein milt%2C
105223721	24.7751	68.5745	-1.4688	4.3245e-07	9.5497e-07	LOC105223721	uncharacterized LOC105223721
105223722	359.393	172.549	1.0586	9.5446e-13	3.3221e-12	LOC105223722	RNA-binding protein 39%2C
105223723	15.1621	35.0221	-1.2078	0.0015533	0.0022163	LOC105223723	ras-related protein Rab-30%2C
105223724	50.1107	130.416	-1.3799	2.287e-11	7.228e-11	LOC105223724	guanine nucleotide-binding protein subunit alpha homolog
105223725	7.24476	95.5059	-3.7206	2.9799e-22	1.7402e-21	LOC105223725	uncharacterized LOC105223725%2C
105223735	33.3931	246.722	-2.8853	2.9161e-45	3.8791e-44	LOC105223735	ovarian-specific serine/threonine-protein kinase Lok
105223745	3.25103	61.2257	-4.2352	8.1045e-16	3.382e-15	LOC105223745	6-pyruvoyl tetrahydrobiopterin synthase
105223746	75.7126	160.945	-1.088	2.8073e-10	8.2183e-10	LOC105223746	uncharacterized LOC105223746%2C
105223747	29.8478	72.1159	-1.2727	2.5128e-06	5.1452e-06	LOC105223747	bis(5'-nucleosyl)-tetraphosphatase [asymmetrical]
105223749	21.7903	288.239	-3.7255	8.7183e-64	1.6953e-62	LOC105223749	3-ketoacyl-CoA thiolase%2C mitochondrial
105223750	297.455	134.181	1.1485	2.2873e-12	7.7306e-12	LOC105223750	SWI/SNF-related matrix-associated actin-dependent regulator of chromatin subfamily A containing DEAD/H box 1 homolog
105223755	40.9182	94.3161	-1.2048	2.1684e-07	4.9345e-07	LOC105223755	ubiquitin thioesterase otubain-like
105223756	809.395	69.5823	3.5401	7.6807e-146	4.3892e-144	LOC105223756	malate dehydrogenase%2C cytoplasmic
105223757	38.9703	92.9584	-1.2542	1.2162e-07	2.8356e-07	LOC105223757	uncharacterized LOC105223757
105223759	3.76952	25.5177	-2.759	8.7108e-06	1.681e-05	LOC105223759	methionine aminopeptidase 1D%2C mitochondrial
105223774	36.7002	388.253	-3.4031	3.2548e-80	8.2105e-79	LOC105223774	protein swallow
105223775	39.2366	98.9494	-1.3345	1.2391e-08	3.1386e-08	LOC105223775	WW domain-binding protein 2%2C
105223778	50.8534	210.693	-2.0507	9.9732e-28	7.2914e-27	LOC105223778	facilitated trehalose transporter Tret1-2 homolog
105223779	85.5078	8.17462	3.3868	2.4813e-16	1.0591e-15	LOC105223779	protein-S-isoprenylcysteine O-methyltransferase
105223781	34.5843	92.6084	-1.421	9.1357e-09	2.3469e-08	LOC105223781	39S ribosomal protein L20%2C mitochondrial
105223785	12.0653	127.673	-3.4035	1.5001e-27	1.0881e-26	LOC105223785	beta-glucuronidase%2C
105223786	106.275	237.568	-1.1605	1.073e-15	4.448e-15	LOC105223786	dynactin subunit 1%2C
105223787	92.8786	1.93167	5.5874	1.3259e-22	7.8079e-22	LOC105223787	glycerophosphocholine phosphodiesterase GPCPD1%2C
105223795	25.0414	1304.43	-5.703	0	0	LOC105223795	CUGBP Elav-like family member 2
105223796	21.496	0	9.5847	4.4846e-05	7.9302e-05	LOC105223796	CUGBP Elav-like family member 2%2C
105223798	3.02682	22.7182	-2.908	1.7133e-05	3.1834e-05	LOC105223798	CCR4-NOT
105223812	33.4072	71.388	-1.0955	2.4202e-05	4.422e-05	LOC105223812	palmitoyltransferase ZDHHC23
105223814	6.37595	43.4907	-2.77	6.0132e-09	1.5802e-08	LOC105223814	uncharacterized LOC105223814
105223816	230.529	46.4442	2.3114	1.9911e-27	1.4351e-26	LOC105223816	blastoderm-specific protein 25D
105223833	23.584	0	5.3609	8.9133e-07	1.9081e-06	LOC105223833	major facilitator superfamily domain-containing protein 6%2C
105223844	22.4489	138.871	-2.629	3.899e-24	2.4645e-23	LOC105223844	sterol O-acyltransferase 1
105223848	18.189	187.47	-3.3655	2.4014e-39	2.6012e-38	LOC105223848	DNA replication inhibitor plutonium%2C
105223850	14.4054	47.69	-1.7271	2.8861e-06	5.8774e-06	LOC105223850	putative sodium-dependent multivitamin transporter%2C
105223851	6.37595	47.9699	-2.9114	4.0852e-10	1.1817e-09	LOC105223851	putative sodium-dependent multivitamin transporter%2C
105223852	7.98745	37.4997	-2.2311	1.3644e-06	2.8758e-06	LOC105223852	arginyl-tRNA--protein transferase 1%2C
105223856	1231.93	430.889	1.5155	1.671e-74	3.8992e-73	LOC105223856	high mobility group protein Z
105223858	2237.44	613.517	1.8667	1.1292e-185	8.3209e-184	LOC105223858	high mobility group protein D%2C
105223862	179.76	69.8762	1.3632	1.8995e-10	5.6344e-10	LOC105223862	protein mago nashi
105223864	171.408	55.6546	1.6229	5.8307e-13	2.0614e-12	LOC105223864	protein FAM98A
105223867	125.053	0	7.8031	1.5018e-27	1.0881e-26	LOC105223867	MOXD1 homolog 1
105223869	45.3883	161.337	-1.8297	4.6729e-19	2.3303e-18	LOC105223869	uncharacterized LOC105223869
105223870	26.0223	0	4.9535	3.2622e-07	7.2786e-07	LOC105223870
105223876	6.38996	77.211	-3.5949	6.4516e-18	3.0413e-17	LOC105223876	non-specific lipid-transfer protein
105223878	17.6425	63.1154	-1.8389	2.1922e-08	5.4106e-08	LOC105223878	uncharacterized LOC105223878%2C
105223880	9.4308	29.941	-1.6667	0.00028919	0.00046127	LOC105223880	uncharacterized LOC105223880
105223888	9.03843	26.6795	-1.5616	0.0010326	0.0015166	LOC105223888	beta-1%2C4-mannosyl-glycoprotein 4-beta-N-acetylglucosaminyltransferase
105223891	49.0878	174.705	-1.8315	1.5785e-20	8.4272e-20	LOC105223891	phospholipase A-2-activating protein
105223895	16.6475	51.2454	-1.6221	3.1486e-06	6.3864e-06	LOC105223895	CMP-sialic acid transporter 1
105223896	709.79	194.987	1.864	4.8168e-60	8.7867e-59	LOC105223896	eukaryotic translation initiation factor 3 subunit H
105223899	13.4946	60.3019	-2.1598	1.8036e-09	4.9105e-09	LOC105223899	uncharacterized LOC105223899
105223902	236.064	95.9958	1.2981	2.7429e-12	9.1761e-12	LOC105223902	ribosome biogenesis protein WDR12 homolog
105223904	59.7237	26.5255	1.1709	0.0013713	0.0019752	LOC105223904	ankyrin repeat domain-containing protein 39
105223905	142.863	59.7279	1.2582	1.2418e-07	2.8893e-07	LOC105223905	reticulocalbin-2%2C
105223913	509.599	226.202	1.1718	8.2201e-21	4.4477e-20	LOC105223913	stress-induced-phosphoprotein 1
105223915	263.432	111.491	1.2405	1.3553e-12	4.6651e-12	LOC105223915	splicing factor U2af 38 kDa subunit%2C
105223918	199.406	31.9986	2.6396	5.2191e-28	3.8764e-27	LOC105223918	protein smoothened%2C
105223927	16.3533	77.211	-2.2392	3.786e-12	1.2553e-11	LOC105223927	72 kDa inositol polyphosphate 5-phosphatase
105223931	63.9136	144.246	-1.1743	2.9939e-10	8.7509e-10	LOC105223931	zinc finger CCCH domain-containing protein 3
105223932	35.1868	8.48257	2.0525	9.401e-05	0.00015939	LOC105223932	LETM1 domain-containing protein 1
105223935	5.19885	35.568	-2.7743	1.4106e-07	3.2576e-07	LOC105223935	CCR4-NOT
105223938	38.2557	124.033	-1.697	8.4833e-14	3.1525e-13	LOC105223938	nuclear export mediator factor NEMF homolog
105223944	73.1062	0	7.1919	1.7743e-17	8.1513e-17	LOC105223944	protein hairy%2C
105223947	75.6005	16.0833	2.2328	1.2715e-09	3.5147e-09	LOC105223947	protein disks lost
105223949	37.0646	9.35043	1.9869	9.0203e-05	0.00015336	LOC105223949	vacuolar fusion protein CCZ1 homolog
105223953	12.9901	168.882	-3.7005	5.981e-38	6.1459e-37	LOC105223953	protein ST7 homolog%2C
105223955	675.388	249.536	1.4365	3.4687e-38	3.6242e-37	LOC105223955	cleavage and polyadenylation specificity factor subunit CG7185%2C
105223957	11.5047	31.2008	-1.4394	0.00076902	0.0011518	LOC105223957	selenocysteine insertion sequence-binding protein 2
105223958	6.76831	38.9834	-2.526	1.4225e-07	3.2825e-07	LOC105223958	uncharacterized LOC105223958
105223962	221.252	86.8694	1.3488	2.5469e-12	8.5459e-12	LOC105223962	protein wntless
105223964	45.4584	3.94734	3.5256	1.1787e-09	3.2742e-09	LOC105223964	protein alan shepard
105223968	184.412	0	13.685	3.6968e-17	1.6656e-16	LOC105223968	protein commissureless 1
105223978	19.1559	96.9897	-2.34	1.5408e-15	6.3353e-15	LOC105223978	uncharacterized LOC105223978%2C
105223985	59.0791	11.2681	2.3904	1.9692e-08	4.884e-08	LOC105223985	uncharacterized LOC105223985%2C
105223987	89.5715	5.30511	4.0776	1.8146e-19	9.2466e-19	LOC105223987	uncharacterized LOC105223987
105223989	1913.25	63.4233	4.9149	0	0	LOC105223989	autophagy-related protein 2 homolog B
105223991	20.8374	1.2038	4.1135	1.2723e-05	2.3998e-05	LOC105223991	fibroblast growth factor receptor homolog 1%2C
105223993	76.2451	192.412	-1.3355	1.947e-15	7.9526e-15	LOC105223993
105223996	30.1561	0	5.9144	2.3562e-08	5.8e-08	LOC105223996	homeobox protein Hox-A5
105224001	9.0104	54.2409	-2.5897	3.2565e-10	9.4936e-10	LOC105224001	nitrogen permease regulator 3-like protein
105224009	71.5647	300.935	-2.0721	2.4722e-39	2.6727e-38	LOC105224009	uncharacterized LOC105224009
105224015	73.0361	419.677	-2.5226	1.0155e-66	2.0985e-65	LOC105224015	CD151 antigen%2C
105224016	6.57213	527.137	-6.3257	1.4092e-130	6.8625e-129	LOC105224016	protein matrimony
105224028	106.555	42.9168	1.312	2.1281e-06	4.4011e-06	LOC105224028	glycerol-3-phosphate phosphatase-like%2C
105224031	9.5429	54.2269	-2.5065	6.3336e-10	1.7978e-09	LOC105224031	tryptophan--tRNA ligase%2C mitochondrial
105224043	33.4072	79.4086	-1.2491	1.0788e-06	2.2946e-06	LOC105224043	uncharacterized LOC105224043%2C
105224054	103.038	0	7.687	3.3953e-23	2.049e-22	LOC105224054	peroxisomal acyl-coenzyme A oxidase 3
105224058	298.913	93.7422	1.673	1.849e-22	1.0843e-21	LOC105224058	activating
105224064	52.1707	22.3402	1.2236	0.0018386	0.0025897	LOC105224064
105224067	107.214	42.5388	1.3336	1.4005e-06	2.9463e-06	LOC105224067	protein nessun dorma
105224085	4.70839	97.0877	-4.366	1.7938e-24	1.1494e-23	LOC105224085	cAMP-specific 3'%2C5'-cyclic phosphodiesterase%2C
105224087	9.12251	30.9908	-1.7643	0.00013221	0.00022094	LOC105224087	thioredoxin domain-containing protein 17%2C
105224092	113.142	393.11	-1.7968	3.8838e-43	4.8334e-42	LOC105224092	uncharacterized LOC105224092%2C
105224099	331.563	0	11.947	2.1673e-40	2.4422e-39	LOC105224099	leucine-rich repeat neuronal protein 3
105224103	37.9334	99.2993	-1.3883	4.6805e-09	1.2434e-08	LOC105224103	syntaxin-12%2C
105224111	82.4389	0	7.3653	2.6471e-19	1.3331e-18	LOC105224111	apolipophorins
105224118	93.6493	14.7115	2.6703	3.7117e-14	1.4121e-13	LOC105224118	protoheme IX farnesyltransferase%2C mitochondrial
105224121	13.7748	39.7533	-1.529	7.7804e-05	0.00013329	LOC105224121	CKLF-like MARVEL transmembrane domain-containing protein 4%2C
105224125	80.8554	354.336	-2.1317	1.8083e-47	2.5703e-46	LOC105224125	cytoplasmic dynein 1 light intermediate chain 1
105224130	550.798	146.821	1.9075	1.3846e-48	2.0193e-47	LOC105224130	adenosylhomocysteinase
105224133	14.7838	95.6739	-2.6941	1.6962e-17	7.8184e-17	LOC105224133	sorting nexin-25
105224135	463.945	128.89	1.8478	2.3485e-39	2.5489e-38	LOC105224135	ubiquitin-conjugating enzyme E2 H%2C
105224137	76.3292	268.559	-1.8149	2.314e-30	1.854e-29	LOC105224137	lysophosphatidylcholine acyltransferase%2C
105224139	21.1457	279.295	-3.7234	7.6777e-62	1.4625e-60	LOC105224139	sphingosine kinase 2
105224140	11.785	85.0357	-2.8511	1.6729e-16	7.2011e-16	LOC105224140	ecotropic viral integration site 5 ortholog
105224141	421.289	1042.18	-1.3067	3.3246e-74	7.7256e-73	LOC105224141	dual specificity mitogen-activated protein kinase kinase dSOR1%2C
105224144	226.577	63.2134	1.8417	5.7449e-20	2.99e-19	LOC105224144	kelch-like protein 5%2C
105224159	722.388	0	10.497	1.0598e-108	4.01e-107	LOC105224159	enhancer of split malpha protein
105224161	144.391	0	8.1738	1.4915e-30	1.2036e-29	LOC105224161	enhancer of split malpha protein
105224166	455.691	193.237	1.2377	1.3477e-20	7.2085e-20	LOC105224166	ATP-dependent helicase brm
105224178	1.80769	147.423	-6.3497	8.4029e-38	8.5872e-37	LOC105224178	uncharacterized LOC105224178
105224188	31.109	72.1299	-1.2133	5.2213e-06	1.0362e-05	LOC105224188	palmitoyltransferase ZDHHC3
105224190	31.2632	8.52457	1.8748	0.00057235	0.00087666	LOC105224190	ribonuclease P protein subunit p30
105224192	1485.18	445.657	1.7366	4.7063e-111	1.8561e-109	LOC105224192	uncharacterized LOC105224192
105224193	112.189	9.74236	3.5255	1.2195e-21	6.9333e-21	LOC105224193	KRR1 small subunit processome component homolog
105224199	177.672	81.8862	1.1175	1.2618e-07	2.9345e-07	LOC105224199	WD repeat-containing protein 75
105224204	1.06499	30.0529	-4.8186	7.4808e-09	1.9404e-08	LOC105224204	estradiol 17-beta-dehydrogenase 11
105224205	47.4342	18.8828	1.3289	0.0013787	0.0019849	LOC105224205	uncharacterized LOC105224205%2C
105224209	41.3386	2.09965	4.2993	4.6301e-10	1.3311e-09	LOC105224209	tRNA-dihydrouridine(16/17) synthase [NAD(P)(+)]-like
105224217	137.622	66.0969	1.0581	1.0144e-05	1.9448e-05	LOC105224217	transmembrane protein 120 homolog%2C
105224222	139.78	0	9.5853	2.3231e-25	1.5488e-24	LOC105224222	protein 60A
105224225	273.773	108.02	1.3417	9.0793e-15	3.5681e-14	LOC105224225	flocculation protein FLO11-like%2C
105224252	114.991	280.513	-1.2865	8.5244e-21	4.5947e-20	LOC105224252	N-acetyltransferase eco%2C
105224256	56.2485	14.3896	1.9668	1.6866e-06	3.5244e-06	LOC105224256	cell cycle checkpoint control protein RAD9A
105224257	272.162	129.128	1.0757	2.8457e-10	8.3219e-10	LOC105224257	UDP-glucose:glycoprotein glucosyltransferase
105224262	72.5176	183.327	-1.338	8.1779e-15	3.2252e-14	LOC105224262	Golgi reassembly-stacking protein 2
105224268	927.399	325.011	1.5127	2.3239e-56	3.9557e-55	LOC105224268	chromodomain-helicase-DNA-binding protein Mi-2 homolog
105224276	34.4441	170.967	-2.3114	7.274e-26	4.9557e-25	LOC105224276	drebrin-like protein
105224277	17.6845	312.833	-4.1448	2.7572e-73	6.3543e-72	LOC105224277	BAG domain-containing protein Samui%2C
105224279	2.00387	34.2102	-4.0936	2.3868e-09	6.4479e-09	LOC105224279	guanylate cyclase 32E
105224280	2.38222	45.1564	-4.2446	4.5431e-12	1.501e-11	LOC105224280	probable cytochrome P450 305a1
105224290	107.004	34.3082	1.641	9.269e-09	2.3789e-08	LOC105224290	trafficking protein particle complex subunit 8
105224291	6.30588	46.7661	-2.8907	7.6563e-10	2.159e-09	LOC105224291	matrix-remodeling-associated protein 7
105224299	25.3356	51.4273	-1.0214	0.00064632	0.00097958	LOC105224299	DENN domain-containing protein 4C
105224301	59.6957	6.24295	3.2573	1.7605e-11	5.5988e-11	LOC105224301	homeotic protein ocelliless%2C
105224335	8.51995	147.675	-4.1154	2.0672e-35	1.9295e-34	LOC105224335	6-phosphogluconate dehydrogenase%2C decarboxylating
105224340	50.7974	0	6.6667	6.513e-13	2.2882e-12	LOC105224340	tryptophan 2%2C3-dioxygenase
105224343	186.626	46.6262	2.0009	1.0328e-18	5.0687e-18	LOC105224343	transmembrane protein 41 homolog%2C
105224345	3.85359	31.4947	-3.0308	2.53e-07	5.7017e-07	LOC105224345	zinc finger protein 391-like
105224347	92.6824	1.59573	5.86	1.2629e-22	7.4447e-22	LOC105224347	uncharacterized LOC105224347
105224352	121.647	37.5977	1.694	3.3498e-10	9.7505e-10	LOC105224352	polyhomeotic-proximal chromatin protein
105224361	577.409	44.0786	3.7114	1.1455e-108	4.3054e-107	LOC105224361	cystathionine beta-synthase
105224362	106.667	49.7756	1.0996	5.5282e-05	9.6597e-05	LOC105224362	dolichyl-diphosphooligosaccharide--protein glycosyltransferase subunit STT3A%2C
105224365	438.049	36.5898	3.5816	1.3808e-80	3.4989e-79	LOC105224365	60S acidic ribosomal protein P1
105224376	80.5892	0	8.6838	6.4841e-17	2.8751e-16	LOC105224376	low-density lipoprotein receptor-related protein 2
105224386	638.576	200.166	1.6737	4.0799e-46	5.5728e-45	LOC105224386	60S ribosomal protein L37a
105224387	4.69438	74.9014	-3.996	1.6989e-18	8.2163e-18	LOC105224387	polypeptide N-acetylgalactosaminyltransferase 5%2C
105224390	127.505	42.8748	1.5724	1.4026e-09	3.8561e-09	LOC105224390	60S ribosomal protein L7
105224393	16.031	0	5.7691	4.7044e-05	8.2926e-05	LOC105224393	retinoid-inducible serine carboxypeptidase
105224395	15.8488	72.1859	-2.1873	3.4072e-11	1.066e-10	LOC105224395	uncharacterized LOC105224395%2C
105224398	58.7008	0	6.8753	1.4475e-14	5.6178e-14	LOC105224398	segmentation protein paired
105224404	39.657	124.383	-1.6491	2.1564e-13	7.8419e-13	LOC105224404	phosphoglycerate kinase
105224405	15.2462	207.739	-3.7682	8.5111e-47	1.1827e-45	LOC105224405	aspartate aminotransferase%2C mitochondrial-like
105224414	108.811	356.786	-1.7132	3.8313e-37	3.8383e-36	LOC105224414	mitogen-activated protein kinase-binding protein 1%2C
105224416	1590.39	629.068	1.3381	1.3504e-77	3.2879e-76	LOC105224416	60S ribosomal protein L23a
105224418	32.4122	228.218	-2.8158	4.1834e-41	4.8404e-40	LOC105224418	uncharacterized LOC105224418
105224419	9.30468	74.9154	-3.0092	2.2507e-15	9.1736e-15	LOC105224419	peroxisomal membrane protein 2%2C
105224424	935.821	341.794	1.4531	3.0412e-53	4.8523e-52	LOC105224424	splicing factor 3B subunit 3%2C
105224426	49.8865	14.9075	1.7426	3.8995e-05	6.9437e-05	LOC105224426	uncharacterized LOC105224426
105224429	324.01	0	10.798	1.4349e-47	2.0447e-46	LOC105224429	protein extra-macrochaetae
105224431	30.4784	8.60855	1.8239	0.00086639	0.0012909	LOC105224431	uncharacterized LOC105224431
105224432	4.20392	22.1303	-2.3962	0.00011461	0.0001928	LOC105224432	uncharacterized LOC105224432
105224434	262.086	70.4501	1.8954	8.6736e-24	5.4031e-23	LOC105224434	uncharacterized LOC105224434
105224437	22.6451	79.4086	-1.8101	5.0879e-10	1.4575e-09	LOC105224437	uncharacterized LOC105224437%2C
105224439	29.4975	9.18245	1.6836	0.002083	0.0029076	LOC105224439	uncharacterized LOC105224439%2C
105224443	11.7289	29.3391	-1.3228	0.0020554	0.0028713	LOC105224443	uncharacterized LOC105224443%2C
105224444	177.84	87.1913	1.0283	1.0554e-06	2.2457e-06	LOC105224444	slo-interacting protein 1
105224453	24.3547	57.8663	-1.2485	3.1612e-05	5.6869e-05	LOC105224453	vacuolar protein sorting-associated protein VTA1 homolog
105224466	5.05872	120.954	-4.5795	1.2801e-30	1.0359e-29	LOC105224466	SEC14-like protein 2
105224471	201.97	54.2129	1.8974	1.0058e-18	4.941e-18	LOC105224471	ribosome biogenesis protein BRX1 homolog
105224474	480.354	141.152	1.7668	4.2871e-38	4.4626e-37	LOC105224474	RNA-binding protein 45%2C
105224475	518.596	251.636	1.0433	2.8177e-17	1.2808e-16	LOC105224475	protein translation factor SUI1 homolog
105224479	44.4354	108.664	-1.2901	5.4827e-09	1.4471e-08	LOC105224479	NF-X1-type zinc finger protein NFXL1
105224481	24.3827	0	6.2429	5.3712e-07	1.1801e-06	LOC105224481	small integral membrane protein 13%2C
105224488	77.4502	280.737	-1.8579	1.5563e-32	1.3327e-31	LOC105224488	protein phosphatase 1 regulatory subunit 12A
105224491	25.5879	0	5.6774	2.7603e-07	6.2008e-07	LOC105224491	palmitoleoyl-protein carboxylesterase NOTUM
105224497	5.63325	28.5412	-2.341	1.5162e-05	2.8322e-05	LOC105224497	uncharacterized LOC105224497
105224498	23.4999	109.742	-2.2234	1.6221e-16	6.9933e-16	LOC105224498	WD repeat-containing protein 37
105224502	204.353	11.4081	4.1629	7.5935e-43	9.3463e-42	LOC105224502	phosphoinositide 3-kinase regulatory subunit 4
105224504	21.5101	0	6.3377	2.561e-06	5.2401e-06	LOC105224504	polyhomeotic-proximal chromatin protein-like
105224505	32.0059	103.597	-1.6946	9.4929e-12	3.0641e-11	LOC105224505	nucleoporin Ndc1
105224508	16.8998	50.3215	-1.5742	5.8916e-06	1.1585e-05	LOC105224508	putative OPA3-like protein CG13603%2C
105224509	16.3813	79.3387	-2.276	1.2163e-12	4.2022e-12	LOC105224509	probable Rho GTPase-activating protein CG5521%2C
105224511	3.78353	16.1953	-2.0978	0.0021731	0.0030235	LOC105224511	uncharacterized LOC105224511%2C
105224512	65.427	298.304	-2.1888	2.0761e-41	2.4223e-40	LOC105224512	aldehyde dehydrogenase X%2C mitochondrial-like
105224518	619.784	34.4902	4.1675	2.7189e-126	1.2481e-124	LOC105224518	protein DEK
105224521	125.641	12.2479	3.3587	4.2736e-23	2.5624e-22	LOC105224521	Down syndrome cell adhesion molecule-like protein Dscam2%2C
105224524	363.555	66.6148	2.4483	2.0314e-45	2.7152e-44	LOC105224524	putative pre-mRNA-splicing factor ATP-dependent RNA helicase PRP1
105224528	10.2996	0	4.3645	0.0017871	0.0025247	LOC105224528	protein sine oculis
105224531	74.9559	36.3519	1.044	0.0013013	0.0018845	LOC105224531	nucleolar protein 9
105224537	41.9832	84.2938	-1.0056	1.561e-05	2.9111e-05	LOC105224537	phosphatidylinositol 4%2C5-bisphosphate 5-phosphatase A%2C
105224539	27.7599	81.2563	-1.5495	1.2124e-08	3.075e-08	LOC105224539	stomatin-like protein 2%2C mitochondrial%2C
105224543	51.3299	171.905	-1.7437	4.0004e-19	1.9985e-18	LOC105224543	basic-leucine zipper
105224552	10.1875	0	6.9224	0.0013713	0.0019752	LOC105224552	uncharacterized LOC105224552
105224557	55.2395	2.78553	4.3097	5.676e-13	2.008e-12	LOC105224557	mitochondrial import receptor subunit TOM7 homolog
105224561	321.684	125.083	1.3628	1.6186e-17	7.473e-17	LOC105224561	BUB3-interacting and GLEBS motif-containing protein ZNF207%2C
105224571	68.1175	258.201	-1.9224	2.9663e-31	2.461e-30	LOC105224571	vacuolar protein sorting-associated protein 35%2C
105224582	23.612	216.068	-3.1939	2.4296e-43	3.0371e-42	LOC105224582	lipopolysaccharide-induced tumor necrosis factor-alpha factor homolog
105224590	121.409	0	11.082	4.4129e-18	2.0908e-17	LOC105224590	kelch-like protein 1
105224592	45.1081	18.6309	1.2757	0.0026285	0.003607	LOC105224592	uncharacterized LOC105224592%2C
105224599	142.639	0	11.315	3.0954e-20	1.6307e-19	LOC105224599	glycine dehydrogenase (decarboxylating)%2C mitochondrial
105224601	140.537	59.0001	1.2522	1.7757e-07	4.0689e-07	LOC105224601	ruvB-like helicase 1
105224603	4.77846	19.9326	-2.0605	0.00076316	0.0011441	LOC105224603	serine-rich adhesin for platelets
105224608	74.8578	0	12.385	1.2231e-09	3.3859e-09	LOC105224608	protein kibra%2C
105224615	13.6768	0	4.7737	0.00023556	0.00037985	LOC105224615	uncharacterized LOC105224615
105224617	5.38102	53.9609	-3.326	2.396e-12	8.0833e-12	LOC105224617	hexokinase-2-like
105224619	39.0264	14.8655	1.3925	0.0025024	0.0034433	Ygr4	putative RNA-binding protein C365.04c
105224622	258.765	612.467	-1.243	1.5611e-41	1.8328e-40	LOC105224622	platelet binding protein GspB
105224624	22.9394	232.403	-3.3407	4.27e-48	6.1631e-47	LOC105224624	F-box/LRR-repeat protein 20
105224628	65.441	157.879	-1.2706	3.4791e-12	1.157e-11	LOC105224628	uncharacterized LOC105224628%2C
105224634	99.0164	35.1061	1.4959	3.0655e-07	6.8615e-07	LOC105224634	ATPase ASNA1 homolog
105224649	20.5011	1.35777	3.9164	2.064e-05	3.7923e-05	LOC105224649	uncharacterized LOC105224649
105224658	267.411	113.283	1.2391	9.6972e-13	3.3731e-12	LOC105224658	uncharacterized LOC105224658
105224673	165.144	44.3445	1.8969	1.3852e-15	5.7083e-15	LOC105224673	tubulin-specific chaperone E%2C
105224691	31.5574	105.374	-1.7395	2.8251e-12	9.4399e-12	LOC105224691	zinc finger protein 184
105224692	104.692	0	7.71	1.6821e-23	1.0306e-22	LOC105224692	sex determination protein fruitless
105224693	0	9.14046	-3.7346	0.0026578	0.0036419	LOC105224693	protein windbeutel
105224694	40.9322	0	5.87	7.768e-11	2.3643e-10	41	protein 4.1 homolog
105224706	30.6186	5.71104	2.4226	4.5635e-05	8.057e-05	LOC105224706	7-methylguanosine phosphate-specific 5'-nucleotidase
105224709	69.2946	210.119	-1.6004	8.2158e-21	4.4477e-20	LOC105224709	sphingomyelin phosphodiesterase%2C
105224712	30.6746	108.09	-1.8171	3.5953e-13	1.2874e-12	LOC105224712	protein EFR3 homolog cmp44E
105224713	8.66008	23.964	-1.4684	0.0028155	0.0038401	LOC105224713	protein germ cell-less
105224720	118.242	22.7602	2.3772	2.4771e-15	1.0067e-14	LOC105224720	frizzled-2
105224725	289.874	135.707	1.0949	3.5823e-11	1.1183e-10	LOC105224725	ADP-dependent glucokinase%2C
105224726	24.7331	0	10.787	6.1637e-05	0.00010718	LOC105224726	putative
105224727	29.0911	90.0189	-1.6296	5.7967e-10	1.6512e-09	LOC105224727	homeotic protein deformed
105224729	23.4999	89.403	-1.9277	7.2153e-12	2.3493e-11	LOC105224729	uncharacterized LOC105224729%2C
105224731	47.0979	127.743	-1.4395	9.9753e-12	3.2124e-11	LOC105224731	potential E3 ubiquitin-protein ligase ariadne-2
105224732	297.301	113.983	1.3831	1.0798e-16	4.706e-16	LOC105224732	presenilin homolog%2C
105224733	10.0894	26.8895	-1.4142	0.002027	0.0028343	LOC105224733	ORM1-like protein
105224734	31.1511	66.9367	-1.1035	3.9704e-05	7.0634e-05	LOC105224734	copper transport protein ATOX1
105224740	83.1536	24.8878	1.7403	1.1253e-07	2.6334e-07	LOC105224740	ribonucleases P/MRP protein subunit POP1
105224741	186.78	45.9403	2.0235	5.2341e-19	2.6032e-18	LOC105224741	acyl-protein thioesterase 1%2C
105224742	46.0189	95.8979	-1.0593	1.7573e-06	3.6612e-06	LOC105224742	serine/threonine-protein kinase RIO1
105224743	14.9239	1.8057	3.047	0.0011456	0.001669	LOC105224743	DNA-directed RNA polymerase III subunit RPC8
105224747	15.022	62.3735	-2.0539	2.8008e-09	7.5337e-09	LOC105224747	major facilitator superfamily domain-containing protein 6-A
105224757	113.856	25.3217	2.1688	2.808e-13	1.0146e-12	LOC105224757	ribonuclease P protein subunit p29
105224761	14.3774	32.5585	-1.1792	0.0026892	0.0036804	LOC105224761	APOPT family protein CG14806%2C mitochondrial%2C
105224764	38.0034	341.543	-3.1679	4.9387e-67	1.0282e-65	LOC105224764	uncharacterized LOC105224764
105224772	349.262	169.372	1.0441	3.8451e-12	1.2742e-11	LOC105224772	uncharacterized LOC105224772
105224773	51.3018	18.4769	1.4733	0.00027505	0.00044035	LOC105224773	TOX high mobility group box family member 4-B
105224774	20.1648	71.486	-1.8258	3.0373e-09	8.1541e-09	LOC105224774	uncharacterized LOC105224774%2C
105224778	70.9902	5.921	3.5837	1.9371e-14	7.4662e-14	LOC105224778	protein melted
105224780	15.7367	39.3474	-1.3221	0.00035947	0.00056691	LOC105224780	glycerol kinase-like%2C
105224788	1.1771	79.8426	-6.0839	2.1413e-21	1.2052e-20	LOC105224788	probable chitinase 2
105224789	97.2367	5.26311	4.2075	2.184e-21	1.228e-20	LOC105224789	uncharacterized LOC105224789
105224794	267.944	119.638	1.1633	1.6008e-11	5.0966e-11	LOC105224794	ribosomal protein S6 kinase beta-2
105224801	64.1658	237.624	-1.8888	2.5291e-28	1.9063e-27	LOC105224801	thioredoxin-like protein 1
105224802	60.8027	0	7.6924	2.558e-14	9.8185e-14	LOC105224802	epidermal growth factor receptor kinase substrate 8-like protein 2%2C
105224804	24.5229	90.3408	-1.8812	1.1319e-11	3.6306e-11	LOC105224804	metal regulatory
105224808	309.591	112.569	1.4596	7.5652e-19	3.7328e-18	LOC105224808	rab GTPase-activating protein 1-like%2C
105224810	21.5801	214.92	-3.316	2.2877e-44	2.9588e-43	LOC105224810	isocitrate dehydrogenase [NADP] cytoplasmic
105224813	9.15053	89.5149	-3.2902	2.4702e-19	1.2474e-18	LOC105224813	uncharacterized LOC105224813
105224816	56.1223	171.891	-1.6148	1.7098e-17	7.8743e-17	LOC105224816	terminal uridylyltransferase Tailor%2C
105224843	288.655	0	13.332	1.0273e-27	7.5005e-27	LOC105224843	poly(A) RNA polymerase%2C mitochondrial-like
105224858	56.795	11.66	2.2842	9.1368e-08	2.1526e-07	LOC105224858	G-protein coupled receptor Mth2
105224863	140.789	37.9756	1.8904	1.9041e-13	6.947e-13	LOC105224863	nucleolin
105224864	247.737	110.385	1.1663	8.3083e-11	2.5205e-10	LOC105224864	integumentary mucin C.1
105224868	247.008	59.49	2.0538	4.042e-25	2.6619e-24	LOC105224868	ribosome biogenesis protein BMS1 homolog
105224875	3.02682	27.4774	-3.1824	8.8756e-07	1.9015e-06	LOC105224875	cytochrome P450 302a1%2C mitochondrial
105224876	58.4345	126.749	-1.1171	1.1767e-08	2.9887e-08	LOC105224876	UDP-glucuronosyltransferase 2B33
105224880	2.00387	13.1998	-2.7197	0.0014911	0.0021339	LOC105224880	pyrimidodiazepine synthase
105224881	11.5047	117.258	-3.3494	3.7569e-25	2.484e-24	LOC105224881	pyrimidodiazepine synthase-like
105224885	19.9826	96.3178	-2.2691	5.5521e-15	2.2178e-14	LOC105224885	pseudouridylate synthase 7 homolog
105224888	84.1345	268.559	-1.6745	1.3008e-27	9.4607e-27	LOC105224888	talin-1%2C
105224892	205.404	96.1638	1.0949	2.5098e-08	6.1619e-08	LOC105224892	zinc transporter foi%2C
105224893	38.1296	1.2178	4.9686	6.1758e-10	1.7547e-09	LOC105224893	bumetanide-sensitive sodium-(potassium)-chloride cotransporter
105224901	9.90724	34.8821	-1.8159	3.6562e-05	6.525e-05	LOC105224901	RNA polymerase II degradation factor 1
105224904	22.463	77.6169	-1.7888	1.0532e-09	2.9316e-09	LOC105224904	uncharacterized LOC105224904
105224906	2.2561	15.4114	-2.7721	0.00053297	0.00081899	LOC105224906	myb/SANT-like DNA-binding domain-containing protein 1
105224909	12.7099	0	4.6679	0.00041822	0.00065314	LOC105224909	dihydropyrimidine dehydrogenase [NADP(+)]%2C
105224920	61.7556	6.21495	3.3128	5.402e-12	1.7733e-11	LOC105224920	uncharacterized LOC105224920%2C
105224924	489.701	0	9.5095	2.4351e-85	6.5563e-84	LOC105224924	cytochrome P450 18a1
105224925	152.126	306.758	-1.0118	1.2579e-16	5.4607e-16	LOC105224925	transmembrane GTPase Marf%2C
105224926	4.51221	150.349	-5.0583	1.1974e-38	1.2652e-37	LOC105224926	uncharacterized LOC105224926%2C
105224929	540.512	246.107	1.135	8.4267e-21	4.5464e-20	LOC105224929	zinc finger protein 821
105224930	828.2	350.921	1.2388	3.6994e-36	3.5906e-35	LOC105224930	chromatin modification-related protein eaf-1%2C
105224936	159.777	59.7	1.4203	4.9007e-10	1.4053e-09	LOC105224936	WD repeat-containing protein 46
105224939	69.659	1086.44	-3.9632	7.1955e-244	9.8284e-242	LOC105224939	heat shock 70 kDa protein cognate 3%2C
105224941	33.0989	224.788	-2.7637	7.7211e-40	8.5624e-39	LOC105224941	diphthine--ammonia ligase
105224943	133.867	41.2371	1.6988	3.9908e-11	1.243e-10	LOC105224943	fizzy-related protein homolog
105224944	23.6681	48.0959	-1.023	0.0009576	0.0014139	LOC105224944	lanC-like protein 3 homolog
105224950	674.197	102.897	2.712	2.1125e-93	6.5003e-92	LOC105224950	D-3-phosphoglycerate dehydrogenase
105224951	11.0283	0	4.7149	0.00098848	0.0014556	LOC105224951	synaptic vesicle glycoprotein 2A
105224952	15.4144	59.0701	-1.9382	2.2867e-08	5.6316e-08	LOC105224952	synaptic vesicle glycoprotein 2A
105224955	1412.42	166.11	3.088	8.5764e-223	9.2366e-221	LOC105224955	40S ribosomal protein S2
105224959	56.6969	7.81069	2.8597	8.9809e-10	2.5147e-09	LOC105224959	tyrosine-protein phosphatase 10D
105224969	8.46389	32.1526	-1.9255	4.0059e-05	7.1196e-05	LOC105224969	glucoside xylosyltransferase 1%2C
105224972	162.692	76.7771	1.0834	9.123e-07	1.9523e-06	LOC105224972	translation machinery-associated protein 7 homolog
105224974	3203.15	976.098	1.7144	1.1466e-232	1.3662e-230	LOC105224974	ADP%2CATP carrier protein%2C
105224979	57.6778	126.581	-1.134	8.4516e-09	2.1791e-08	LOC105224979	ubiquitin-conjugating enzyme E2 S%2C
105224983	20.9355	45.3944	-1.1166	0.00064533	0.00097835	LOC105224983	myb protein
105224987	46.8597	114.291	-1.2863	2.3882e-09	6.4487e-09	LOC105224987	stromal interaction molecule homolog%2C
105224988	30.2822	92.0625	-1.6041	5.5514e-10	1.5838e-09	LOC105224988	diphosphomevalonate decarboxylase
105224990	26.5828	0	5.4317	1.7554e-07	4.0272e-07	LOC105224990	probable G-protein coupled receptor Mth-like 5%2C
105224992	11.6028	35.512	-1.6138	0.00011008	0.00018541	LOC105224992	putative zinc metalloproteinase YIL108W%2C
105224994	41.0863	87.8212	-1.0959	2.8117e-06	5.7281e-06	LOC105224994	gamma-tubulin complex component 5
105224998	112.791	10.1483	3.4743	1.7086e-21	9.6655e-21	LOC105224998	uncharacterized LOC105224998
105225000	177.896	31.7327	2.487	1.6506e-23	1.0125e-22	LOC105225000	dosage compensation regulator
105225004	43.5666	89.4869	-1.0385	5.289e-06	1.0485e-05	LOC105225004	protein SPT2 homolog
105225006	189.19	67.9026	1.4783	2.4496e-12	8.2443e-12	LOC105225006	UV excision repair protein RAD23 homolog B
105225008	4.75043	46.7241	-3.298	7.9737e-11	2.4256e-10	LOC105225008	zyxin
105225017	12.7379	30.4589	-1.2577	0.0024097	0.0033231	LOC105225017	E3 ubiquitin-protein ligase highwire
105225023	440.977	218.405	1.0137	3.4581e-14	1.3174e-13	LOC105225023	ATP-binding cassette sub-family E member 1
105225028	4.59629	45.2404	-3.2991	1.5761e-10	4.6976e-10	LOC105225028	probable phospholipid hydroperoxide glutathione peroxidase%2C
105225031	9.17856	34.7562	-1.9209	2.0076e-05	3.6934e-05	LOC105225031	uncharacterized LOC105225031
105225034	8.59001	48.0819	-2.4848	6.8323e-09	1.7838e-08	LOC105225034	nocturnin%2C
105225035	27.7038	89.8509	-1.6974	2.1166e-10	6.2387e-10	LOC105225035	phospholipid scramblase 2
105225041	2.144	14.1096	-2.7183	0.0010261	0.0015078	LOC105225041	L-aminoadipate-semialdehyde dehydrogenase-phosphopantetheinyl transferase
105225045	87.7498	267.789	-1.6096	2.9006e-26	2.0154e-25	LOC105225045	uncharacterized LOC105225045%2C
105225049	21.2999	51.3154	-1.2685	7.4392e-05	0.00012768	LOC105225049	uncharacterized LOC105225049
105225050	6.2218	23.95	-1.9446	0.00036286	0.00057194	LOC105225050	small VCP/p97-interacting protein
105225051	49.5642	198.067	-1.9986	1.9534e-25	1.3085e-24	LOC105225051	UTP--glucose-1-phosphate uridylyltransferase%2C
105225053	287.997	642.996	-1.1588	1.1585e-39	1.2672e-38	LOC105225053	putative adenosylhomocysteinase 2
105225056	12.8079	39.1094	-1.6105	5.0574e-05	8.8813e-05	LOC105225056	uncharacterized LOC105225056%2C
105225063	43.6227	189.892	-2.122	4.2478e-26	2.9332e-25	LOC105225063	uncharacterized LOC105225063%2C
105225068	70.3456	328.917	-2.2252	2.7144e-46	3.7258e-45	LOC105225068	cholinephosphotransferase 1%2C
105225071	20.8935	54.7728	-1.3904	1.3299e-05	2.5025e-05	LOC105225071	transmembrane protein 39A
105225073	89.8658	44.0786	1.0277	0.00052526	0.00080875	LOC105225073	ATP-dependent RNA helicase DHX8
105225086	9.02442	29.507	-1.7092	0.00025598	0.00041101	LOC105225086	phospholipid phosphatase 6-like
105225087	110.815	424.227	-1.9367	1.1218e-50	1.7165e-49	LOC105225087	ribonucleoside-diphosphate reductase large subunit
105225090	6.92246	35.3301	-2.3515	1.3994e-06	2.9451e-06	LOC105225090	low-density lipoprotein receptor-related protein 6%2C
105225098	343.699	17.2871	4.3134	2.57e-72	5.8035e-71	LOC105225098	protein sax-3%2C
105225105	23.4999	238.17	-3.3413	2.9864e-49	4.4599e-48	LOC105225105	uncharacterized protein At4g17910-like
105225107	79.37	410.467	-2.3706	2.6701e-61	4.9844e-60	LOC105225107	uncharacterized protein At4g17910-like
105225108	56.6408	525.878	-3.2148	2.1143e-103	7.5416e-102	LOC105225108	phosphatidylinositol-glycan biosynthesis class W protein-like
105225114	6.16575	144.498	-4.5506	3.5896e-36	3.4961e-35	LOC105225114	out at first protein
105225122	45.9769	0	9.3596	1.379e-09	3.8005e-09	LOC105225122	protein decapentaplegic
105225125	12.5557	70.2682	-2.4845	2.4658e-12	8.2937e-12	LOC105225125	villin-like protein quail%2C
105225128	11.1124	69.5543	-2.646	6.2584e-13	2.2057e-12	LOC105225128	uncharacterized LOC105225128
105225129	21.1737	42.8748	-1.0179	0.0018883	0.002655	LOC105225129	conserved oligomeric Golgi complex subunit 5
105225131	129.999	470.279	-1.855	3.1005e-53	4.9328e-52	LOC105225131	glucosidase 2 subunit beta
105225146	36.3499	85.4836	-1.2337	5.2536e-07	1.1551e-06	LOC105225146	N-acetylgalactosaminyltransferase 6
105225149	54.4688	0	9.3411	4.0679e-11	1.2663e-10	LOC105225149	DNA N6-methyl adenine demethylase
105225175	30.3383	63.9552	-1.0759	7.9445e-05	0.00013573	LOC105225175	rabankyrin-5
105225177	281.775	888.291	-1.6565	3.7727e-86	1.0408e-84	LOC105225177	programmed cell death protein 4%2C
105225180	2.91472	17.2031	-2.5612	0.00043083	0.00067207	LOC105225180	4-nitrophenylphosphatase-like%2C
105225184	24.0604	65.0611	-1.4351	1.2477e-06	2.6349e-06	LOC105225184	double-stranded RNA-specific editase Adar%2C
105225187	0	22.1163	-4.8692	6.867e-07	1.4912e-06	LOC105225187	pancreatic lipase-related protein 2
105225192	4.87655	21.4304	-2.1357	0.00036702	0.00057801	LOC105225192	trypsin
105225203	52.563	289.415	-2.461	1.9344e-45	2.5916e-44	LOC105225203	CTD nuclear envelope phosphatase 1 homolog%2C
105225204	206.651	1.34377	7.2648	3.3493e-46	4.5861e-45	LOC105225204	uncharacterized LOC105225204%2C
105225206	87.4976	184.125	-1.0734	2.315e-11	7.3081e-11	LOC105225206	lysine--tRNA ligase%2C
105225207	9.57093	26.8475	-1.4881	0.0014245	0.002045	LOC105225207	E3 ubiquitin-protein ligase HECW2%2C
105225211	107.957	1038.28	-3.2657	9.6024e-205	9.1146e-203	LOC105225211	peroxiredoxin 1%2C
105225212	503.279	38.7175	3.7003	9.6417e-95	3.0679e-93	LOC105225212	40S ribosomal protein S15Aa
105225213	18.5253	157.474	-3.0875	3.2661e-31	2.7018e-30	LOC105225213	protein GPR107
105225217	190.592	60.5538	1.6542	1.2095e-14	4.7201e-14	LOC105225217	puff-specific protein Bx42
105225218	2.3542	401.508	-7.4141	1.1274e-93	3.5271e-92	LOC105225218	mitosis initiation protein fs(1)Ya
105225221	60.2562	343.04	-2.5092	1.4053e-54	2.3011e-53	LOC105225221	chromatin assembly factor 1 subunit A-B
105225235	53.3197	188.394	-1.821	7.2028e-22	4.1329e-21	LOC105225235	uncharacterized LOC105225235
105225237	5.24089	62.8494	-3.584	7.6735e-15	3.0349e-14	LOC105225237	ornithine aminotransferase%2C mitochondrial%2C
105225238	19.9967	169.12	-3.0802	2.4773e-33	2.178e-32	LOC105225238	nuclear hormone receptor HR78%2C
105225249	2.60643	64.5431	-4.6301	3.8129e-17	1.7165e-16	LOC105225249	cationic amino acid transporter 3
105225251	82.2147	0	9.1981	2.7264e-16	1.1611e-15	LOC105225251	integrator complex subunit 3 homolog%2C
105225260	13.887	0	6.7844	0.00017722	0.00029105	LOC105225260	uncharacterized LOC105225260
105225261	31.3613	77.253	-1.3006	7.6375e-07	1.6463e-06	LOC105225261	DNA polymerase epsilon subunit 2
105225266	32.9167	10.7082	1.6201	0.001618	0.0023028	LOC105225266	protein-cysteine N-palmitoyltransferase Rasp
105225267	106.808	34.8401	1.6162	1.4454e-08	3.6347e-08	LOC105225267	ribosome biogenesis regulatory protein homolog
105225271	12.864	30.0529	-1.2242	0.0030889	0.0041764	LOC105225271	protein rogdi
105225280	224.349	453.146	-1.0142	6.9255e-24	4.3287e-23	LOC105225280	cold shock domain-containing protein E1
105225281	116.168	255.149	-1.1351	2.7735e-16	1.1803e-15	LOC105225281
105225286	5.8995	59.308	-3.3296	1.9616e-13	7.1521e-13	LOC105225286	transmembrane protein 267%2C
105225290	53.8522	160.301	-1.5737	6.2515e-16	2.6264e-15	LOC105225290	roquin-2
105225291	38.3257	79.0447	-1.0444	1.7376e-05	3.2244e-05	LOC105225291	TLD domain-containing protein 1
105225293	528.181	248.654	1.0869	7.0132e-19	3.4665e-18	LOC105225293	eukaryotic translation initiation factor 2 subunit 2
105225294	7.97344	30.6828	-1.9442	5.452e-05	9.5355e-05	LOC105225294	uncharacterized LOC105225294
105225297	112.511	37.8356	1.5722	1.2877e-08	3.2529e-08	LOC105225297	kelch domain-containing protein 4
105225318	1.84973	13.7877	-2.898	0.00082541	0.001234	LOC105225318	dnaJ homolog subfamily C member 28
105225326	2.85867	80.4865	-4.8153	3.1455e-21	1.751e-20	LOC105225326	uncharacterized LOC105225326
105225327	23.3177	534.402	-4.5184	1.5493e-128	7.3527e-127	LOC105225327	insulin-like peptide receptor
105225332	21.3139	252.615	-3.5671	1.3954e-54	2.2916e-53	LOC105225332	stathmin%2C
105225334	10.4117	57.4603	-2.4644	2.8274e-10	8.2727e-10	LOC105225334	zinc finger protein 502-like%2C
105225335	13.3124	43.9946	-1.7246	7.1318e-06	1.3892e-05	LOC105225335	uncharacterized LOC105225335
105225337	35.0887	9.12646	1.9429	0.00017858	0.0002931	LOC105225337	venom dipeptidyl peptidase 4
105225340	43.3985	99.2293	-1.1931	1.2771e-07	2.9664e-07	LOC105225340	trifunctional purine biosynthetic protein adenosine-3
105225342	17.2081	0	7.6787	5.0036e-05	8.7951e-05	LOC105225342	uncharacterized LOC105225342%2C
105225343	58.7568	532.134	-3.179	1.112e-103	3.9919e-102	LOC105225343	alpha-1%2C3-mannosyl-glycoprotein 2-beta-N-acetylglucosaminyltransferase%2C
105225344	25.4898	0	6.0756	2.8776e-07	6.4512e-07	LOC105225344	uncharacterized LOC105225344
105225353	2.98478	71.7799	-4.5879	7.7255e-19	3.8085e-18	LOC105225353	dopamine N-acetyltransferase%2C
105225356	48.4572	107.334	-1.1473	8.9608e-08	2.1129e-07	LOC105225356	protein tamozhennic%2C
105225362	37.499	110.665	-1.5613	2.348e-11	7.4081e-11	Irs1	insulin receptor substrate 1
105225366	16.2832	63.0034	-1.952	6.7696e-09	1.7682e-08	LOC105225366	isochorismatase domain-containing protein 1%2C
105225369	40.8901	0	7.1904	1.9781e-10	5.8428e-10	LOC105225369	uncharacterized LOC105225369%2C
105225370	107.522	42.5668	1.3368	1.2849e-06	2.7102e-06	LOC105225370	RNA-binding protein 28
105225371	35.2008	0	6.1375	1.6612e-09	4.5447e-09	LOC105225371	protein phyllopod
105225383	113.422	0	8.5248	1.5153e-23	9.3359e-23	LOC105225383	chaoptin
105225384	1187.33	293.041	2.0185	2.3361e-111	9.2785e-110	LOC105225384	selenide%2C water dikinase
105225385	5.80141	21.6124	-1.8974	0.00084518	0.0012619	LOC105225385	uncharacterized LOC105225385%2C
105225396	15.2742	0	4.933	9.2154e-05	0.00015644	LOC105225396	uncharacterized LOC105225396%2C
105225398	927.777	438.084	1.0826	1.0189e-31	8.5809e-31	LOC105225398	nucleoprotein TPR
105225402	9.99132	35.876	-1.8443	2.373e-05	4.34e-05	LOC105225402	ikaros family zinc finger protein%2C
105225403	29.9179	0	5.9029	2.6749e-08	6.55e-08	LOC105225403	protein Optix
105225414	69.9673	0	7.6434	2.6296e-16	1.1207e-15	LOC105225414	uncharacterized LOC105225414
105225428	242.804	99.0193	1.294	1.5571e-12	5.3367e-12	LOC105225428	protein clueless
105225430	296.11	82.5161	1.8434	1.2306e-25	8.333e-25	LOC105225430	midasin
105225435	42.2774	0	9.2386	4.7886e-09	1.271e-08	LOC105225435	uncharacterized LOC105225435
105225437	33.6314	2.75754	3.6084	1.2658e-07	2.9421e-07	LOC105225437	uncharacterized LOC105225437%2C
105225438	43.1603	4.11531	3.3906	5.6775e-09	1.4977e-08	LOC105225438	uncharacterized LOC105225438%2C
105225439	33.1689	110.777	-1.7398	7.8482e-13	2.7435e-12	LOC105225439	protein fem-1 homolog B%2C
105225442	9.66902	0	4.2734	0.0026273	0.0036062	LOC105225442	spermidine synthase
105225443	1273.05	3670.66	-1.5278	0	0	LOC105225443	maternal protein exuperantia%2C
105225447	9.20659	0	4.554	0.0028283	0.0038548	LOC105225447	uncharacterized LOC105225447
105225454	17.5023	0	5.1295	2.5371e-05	4.6236e-05	LOC105225454	homeobox protein orthopedia
105225459	3.55932	16.9651	-2.2529	0.0010894	0.0015941	LOC105225459	monocarboxylate transporter 12
105225463	14.3073	0	7.9974	0.00026524	0.00042515	LOC105225463	suppressor APC domain-containing protein 2%2C
105225465	92.234	9.58839	3.2659	5.7928e-17	2.5829e-16	LOC105225465	neuralized-like protein 2
105225466	4.79247	17.847	-1.8968	0.0024263	0.0033451	LOC105225466	glutathione S-transferase 1%2C
105225470	40.4417	193	-2.2547	2.9839e-28	2.243e-27	LOC105225470	epidermal growth factor receptor substrate 15-like 1%2C
105225473	0	9.21045	-3.9341	0.0021846	0.0030381	LOC105225473	trypsin alpha
105225492	4.58227	140.872	-4.9422	3.7799e-36	3.6623e-35	LOC105225492	phospholipid-transporting ATPase ID%2C
105225493	1201.34	399.843	1.5871	2.5363e-78	6.2025e-77	LOC105225493	40S ribosomal protein S5a
105225499	7.87535	45.7303	-2.5377	1.1098e-08	2.8238e-08	LOC105225499	protein FAM210A%2C
105225501	13.8309	73.4036	-2.408	1.8748e-12	6.3942e-12	LOC105225501	zinc finger protein ZPR1
105225507	66.1977	295.42	-2.1579	2.1197e-40	2.3934e-39	LOC105225507	gamma-tubulin complex component 3 homolog%2C
105225511	59.3734	28.0513	1.0817	0.0030609	0.0041396	LOC105225511	coiled-coil domain-containing protein 137%2C
105225517	154.746	47.704	1.6977	1.2718e-12	4.3858e-12	LOC105225517	RNA-binding protein NOB1
105225521	10.706	40.7891	-1.9298	3.6201e-06	7.2953e-06	LOC105225521	transmembrane emp24 domain-containing protein 1
105225524	51.2878	17.595	1.5434	0.00015566	0.00025743	LOC105225524	zinc finger protein 577
105225525	45.9208	0	6.6354	7.934e-12	2.5743e-11	LOC105225525	chondroitin sulfate synthase 1
105225527	313.514	0	11.866	8.2255e-39	8.7409e-38	LOC105225527	dorsal-ventral patterning protein Sog%2C
105225534	303.229	136.897	1.1473	1.4758e-12	5.0673e-12	LOC105225534	mucin-4%2C
105225535	113.898	55.1367	1.0467	7.0743e-05	0.00012183	LOC105225535	negative elongation factor B
105225538	69.2526	173.809	-1.3276	5.4563e-14	2.0508e-13	LOC105225538	tubulin polyglutamylase TTLL5
105225542	35.5792	82.8241	-1.219	9.6972e-07	2.0712e-06	LOC105225542	uncharacterized LOC105225542
105225544	206.37	85.3996	1.2729	1.3446e-10	4.0204e-10	LOC105225544	protein MAK16 homolog%2C
105225548	3.67142	26.5115	-2.8522	4.1523e-06	8.3049e-06	LOC105225548	eye-specific diacylglycerol kinase%2C
105225549	67.8513	0	7.0843	1.9825e-16	8.5143e-16	LOC105225549	protein wingless%2C
105225553	299.501	128.232	1.2238	8.2906e-14	3.085e-13	LOC105225553	protein enabled homolog
105225557	209.355	88.3811	1.2441	2.3583e-10	6.9364e-10	LOC105225557	mitochondrial import receptor subunit TOM40 homolog 1
105225558	16.9558	137.009	-3.0144	7.5376e-27	5.3433e-26	LOC105225558	acetyl-CoA acetyltransferase%2C mitochondrial
105225561	13.0462	33.2864	-1.3513	0.0008665	0.0012909	LOC105225561	tRNA (guanine-N(7)-)-methyltransferase non-catalytic subunit wuho
105225564	136.053	60.7778	1.1626	1.5966e-06	3.3438e-06	LOC105225564	arginine/serine-rich coiled-coil protein 2%2C
105225579	87.3715	23.1241	1.9178	4.7177e-09	1.2527e-08	LOC105225579	MOXD1 homolog 2
105225582	49.2139	100.895	-1.0357	1.3962e-06	2.9395e-06	LOC105225582	guanine nucleotide exchange factor subunit Rich
105225583	107.62	717.491	-2.737	4.7636e-122	2.1172e-120	LOC105225583	NEDD4-binding protein 2
105225601	98.4278	48.8658	1.0102	0.00035878	0.00056598	LOC105225601	uncharacterized protein C45G9.7
105225612	471.68	231.815	1.0248	2.3066e-15	9.3877e-15	LOC105225612	akirin%2C
105225616	13.5787	82.2362	-2.5984	8.9638e-15	3.5252e-14	LOC105225616	probable serine hydrolase%2C
105225618	118.817	46.2902	1.36	2.3741e-07	5.3741e-07	LOC105225618	alpha-actinin%2C sarcomeric%2C
105225623	16.7877	0	5.0693	3.8283e-05	6.8213e-05	LOC105225623	amidophosphoribosyltransferase
105225625	674.225	236.56	1.511	2.2261e-41	2.5918e-40	LOC105225625	ATP-dependent RNA helicase DBP2
105225634	73.933	34.9941	1.0791	0.00097702	0.0014403	LOC105225634	protein ALP1-like
105225635	74.017	31.4667	1.234	0.00018449	0.0003021	LOC105225635	COP9 signalosome complex subunit 8
105225637	3.60136	51.4833	-3.8375	6.4152e-13	2.2581e-12	LOC105225637	lipase member H-A
105225643	10.2716	45.3244	-2.1416	2.1096e-07	4.8064e-07	LOC105225643	protein fuzzy homolog%2C
105225646	71.1023	215.06	-1.5968	3.3105e-21	1.8392e-20	LOC105225646	alpha-N-acetylglucosaminidase
105225648	46.4113	109.854	-1.243	1.0863e-08	2.7652e-08	LOC105225648	protein ultraspiracle%2C
105225649	1666.91	538.573	1.63	1.1783e-112	4.7817e-111	LOC105225649	A-agglutinin anchorage subunit%2C
105225660	9.99132	32.1666	-1.6868	0.00015318	0.00025343	LOC105225660	tetraspanin-5%2C
105225662	1.97584	18.3649	-3.2164	5.447e-05	9.5296e-05	LOC105225662	glycerol-3-phosphate dehydrogenase%2C mitochondrial%2C
105225665	3.57333	134.041	-5.2293	7.9873e-35	7.3449e-34	LOC105225665	protein rolling stone
105225667	83.672	40.8311	1.0351	0.0007536	0.0011309	LOC105225667	uncharacterized LOC105225667%2C
105225668	16.3813	96.6397	-2.5606	7.2442e-17	3.202e-16	LOC105225668	gamma-tubulin complex component 4 homolog
105225675	30.3243	152.84	-2.3335	1.6117e-23	9.8971e-23	LOC105225675	dual oxidase
105225684	2.31216	58.9861	-4.6731	7.6142e-16	3.1822e-15	LOC105225684	uncharacterized LOC105225684
105225696	5.8995	141.642	-4.5855	1.3912e-35	1.3139e-34	LOC105225696	furin-like protease 2
105225699	13.2564	1.69372	2.9684	0.0025016	0.003443	LOC105225699	uncharacterized LOC105225699%2C
105225702	71.6068	1.31578	5.7661	7.8714e-18	3.6888e-17	LOC105225702	uncharacterized LOC105225702
105225703	76.5394	293.741	-1.9403	1.0656e-35	1.0132e-34	LOC105225703	nascent polypeptide-associated complex subunit alpha%2C muscle-specific form%2C
105225711	13.1162	80.1365	-2.6111	1.6916e-14	6.5513e-14	LOC105225711	zinc finger protein DPF3
105225712	42.0672	116.74	-1.4725	3.9598e-11	1.234e-10	LOC105225712	NECAP-like protein CG9132
105225717	239.862	0	8.9061	5.7924e-46	7.8927e-45	LOC105225717	protein distal antenna
105225730	126.902	0	13.146	1.7642e-13	6.4531e-13	LOC105225730	protein fork head
105225734	473.74	34.4762	3.7804	9.1664e-91	2.7599e-89	LOC105225734	putative leucine-rich repeat-containing protein DDB_G0290503
105225742	286.96	138.003	1.0562	1.9767e-10	5.8417e-10	LOC105225742	adiponectin receptor protein%2C
105225744	30.016	100.769	-1.7472	7.3401e-12	2.3857e-11	LOC105225744	oxysterol-binding protein-related protein 8
105225747	52.7732	13.4377	1.9735	3.3338e-06	6.7425e-06	LOC105225747	serine/threonine-protein phosphatase 2A regulatory subunit B'' subunit gamma%2C
105225764	378.563	184.069	1.0403	5.9129e-13	2.0892e-12	LOC105225764	DNA-directed RNA polymerase II subunit RPB2
105225765	184.818	70.9121	1.382	6.3209e-11	1.9375e-10	LOC105225765	nicastrin%2C
105225772	1416.78	386.993	1.8722	8.7453e-119	3.8262e-117	LOC105225772	nucleoplasmin-like protein
105225773	672.683	155.178	2.116	3.3088e-68	7.0456e-67	LOC105225773	nucleoplasmin-like protein
105225774	59.9059	11.884	2.3337	2.6067e-08	6.3942e-08	LOC105225774	ADAM 17-like protease%2C
105225775	48.7655	20.1146	1.2776	0.0017364	0.00246	LOC105225775	transmembrane and TPR repeat-containing protein CG5038%2C
105225777	24.5929	7.02682	1.8073	0.0029694	0.0040274	LOC105225777	trafficking protein particle complex subunit 6B
105225785	736.457	294.622	1.3217	4.0669e-36	3.9134e-35	LOC105225785	histone H4
105225788	102.8	0	7.6837	3.7576e-23	2.2627e-22	LOC105225788	uncharacterized LOC105225788%2C
105225789	55.702	302.993	-2.4435	3.7812e-47	5.3205e-46	LOC105225789	uncharacterized LOC105225789%2C
105225791	91.9958	0	7.6378	5.8644e-21	3.2041e-20	LOC105225791	sarcocystatin-A
105225792	34.8225	0	8.6957	4.0391e-08	9.7796e-08	LOC105225792	sarcocystatin-A-like
105225796	37.0926	84.7137	-1.1915	1.0837e-06	2.3042e-06	LOC105225796	golgin subfamily A member 7
105225803	1.14907	42.4829	-5.2083	4.26e-12	1.4091e-11	LOC105225803	2%2C3-bisphosphoglycerate-dependent phosphoglycerate mutase-like%2C
105225810	65.6652	0	7.7363	2.7145e-15	1.1016e-14	LOC105225810	collagen alpha chain CG42342%2C
105225814	34.9206	114.921	-1.7185	4.4719e-13	1.5931e-12	LOC105225814	cytoplasmic dynein 1 intermediate chain%2C
105225817	20.7814	0	6.629	4.1893e-06	8.3759e-06	LOC105225817	glutathione S-transferase D1-like
105225818	994.381	0	10.958	1.3913e-138	7.4918e-137	LOC105225818	uncharacterized LOC105225818
105225819	38.0455	7.65671	2.3129	1.0357e-05	1.9829e-05	LOC105225819	kelch-like protein 5
105225820	22.5891	6.03298	1.9047	0.0030485	0.0041237	LOC105225820	kelch-like protein 17
105225827	19.352	40.7471	-1.0742	0.001654	0.0023486	LOC105225827	NADP-dependent malic enzyme%2C
105225833	431.14	38.4795	3.486	1.4239e-77	3.452e-76	LOC105225833	beclin 1-associated autophagy-related key regulator
105225836	65.9175	10.3163	2.6757	2.0281e-10	5.984e-10	LOC105225836	putative tyrosine-protein kinase Wsck
105225839	2.4663	33.8043	-3.7768	6.6752e-09	1.7444e-08	LOC105225839	probable maleylacetoacetate isomerase 2
105225841	1.42933	20.6045	-3.8495	5.2709e-06	1.0453e-05	LOC105225841	probable maleylacetoacetate isomerase 2
105225842	20.1928	0	9.4944	6.9118e-05	0.00011936	LOC105225842	RNA-binding protein Nova-1%2C
105225844	25.9662	82.5021	-1.6678	1.7472e-09	4.7613e-09	LOC105225844
105225846	13.0602	40.5512	-1.6346	3.0935e-05	5.5722e-05	LOC105225846	GDP-fucose transporter 1
105225852	32.9728	176.93	-2.4238	5.1227e-28	3.8099e-27	LOC105225852	uncharacterized LOC105225852
105225857	273.101	108.286	1.3346	1.2994e-14	5.0604e-14	LOC105225857	protein-methionine sulfoxide oxidase Mical%2C
105225859	774.432	2683.98	-1.7932	4.0184e-283	6.8193e-281	LOC105225859	serine/threonine-protein kinase Warts%2C
105225860	18.4552	38.4655	-1.0595	0.002466	0.0033965	LOC105225860	protein NDUFAF4 homolog
105225861	141.098	42.6788	1.7251	6.7292e-12	2.1999e-11	LOC105225861	WD repeat-containing protein 61
105225862	443.962	97.6056	2.1854	1.2307e-47	1.7582e-46	LOC105225862	probable ATP-dependent RNA helicase pitchoune
105225871	45.2622	126.749	-1.4856	4.4187e-12	1.4608e-11	LOC105225871	glutathione S-transferase 1-1%2C
105225877	21.7763	0	7.2814	3.6597e-06	7.3724e-06	LOC105225877	sterile alpha motif domain-containing protein 5-like
105225880	53.642	0	6.7453	1.6358e-13	5.9875e-13	LOC105225880	uncharacterized LOC105225880
105225883	150.136	58.1742	1.3678	5.2821e-09	1.398e-08	LOC105225883	vesicle-associated membrane protein 7%2C
105225885	2.07393	26.7215	-3.6876	3.1098e-07	6.9551e-07	LOC105225885	mitochondrial amidoxime-reducing component 1
105225888	1075.14	263.87	2.0266	1.3769e-101	4.7308e-100	LOC105225888	protein piwi
105225889	24.5089	175.348	-2.8388	3.2971e-32	2.8104e-31	LOC105225889	protein phosphatase PTC7 homolog%2C
105225893	291.43	33.7903	3.1085	9.0892e-48	1.3052e-46	LOC105225893	autophagy-related protein 101
105225894	2238.42	35.918	5.9616	0	0	LOC105225894	uncharacterized abhydrolase domain-containing protein DDB_G0269086%2C
105225895	197.346	52.8131	1.9018	2.1791e-18	1.0475e-17	LOC105225895	serine/threonine-protein kinase S6KL%2C
105225896	248.214	104.8	1.2439	5.2726e-12	1.7329e-11	LOC105225896	polymerase delta-interacting protein 3
105225897	17.5724	0	10.294	0.00045148	0.00070117	LOC105225897	coactosin-like protein
105225901	13.3404	0	4.7377	0.00028747	0.00045892	LOC105225901	uncharacterized protein C17G8.02
105225903	7.00654	103.415	-3.8836	1.4783e-24	9.5049e-24	LOC105225903	kelch-like protein 26
105225905	1.14907	10.1063	-3.1367	0.0030449	0.0041199	LOC105225905	probable serine/threonine-protein kinase tsuA
105225906	50.4611	11.898	2.0845	2.2579e-06	4.6556e-06	LOC105225906	A-agglutinin anchorage subunit%2C
105225909	178.653	83.5939	1.0957	1.9865e-07	4.5389e-07	LOC105225909	nuclear pore complex protein Nup160 homolog
105225911	6.69825	37.6677	-2.4915	2.8019e-07	6.2891e-07	LOC105225911	uncharacterized LOC105225911
105225912	94.4621	27.1134	1.8007	6.3859e-09	1.6712e-08	LOC105225912	DDB1- and CUL4-associated factor 13
105225914	21.0336	54.5208	-1.3741	1.626e-05	3.0272e-05	LOC105225914	OTU domain-containing protein 6B%2C
105225921	205.039	0	12.253	2.4621e-24	1.5668e-23	LOC105225921	glypican-6
105225922	116.056	40.9571	1.5026	2.6478e-08	6.4895e-08	LOC105225922	uncharacterized LOC105225922
105225924	6.48805	88.8151	-3.7749	5.5556e-21	3.0383e-20	LOC105225924	ecdysone 20-monooxygenase
105225930	204.633	89.7249	1.1895	1.8374e-09	4.9976e-09	LOC105225930	putative U5 small nuclear ribonucleoprotein 200 kDa helicase
105225931	166.699	66.8947	1.3173	2.6633e-09	7.1673e-09	LOC105225931	E3 ubiquitin-protein ligase NRDP1
105225932	0	12.9198	-3.8944	0.00029663	0.00047273	LOC105225932	lysosomal thioesterase PPT2 homolog%2C
105225948	41.2825	132.18	-1.6789	1.9825e-14	7.6357e-14	LOC105225948	receptor-type guanylate cyclase Gyc76C
105225953	76.9598	28.2472	1.446	1.1585e-05	2.203e-05	LOC105225953	DNA-directed RNA polymerases I%2C II%2C and III subunit RPABC3
105225960	5.87148	21.3044	-1.8594	0.0010632	0.0015591	LOC105225960	calcium/calmodulin-dependent protein kinase type II alpha chain
105225961	12.9761	38.4375	-1.5667	7.9114e-05	0.0001352	LOC105225961	putative leucine-rich repeat-containing protein DDB_G0290503
105225969	6.03963	22.9141	-1.9237	0.00052975	0.00081459	LOC105225969	uncharacterized protein YBL113C-like
105225977	1.79367	30.3329	-4.0799	1.9575e-08	4.8572e-08	LOC105225977	uncharacterized LOC105225977
105225979	60.088	151.72	-1.3363	1.6954e-12	5.793e-12	LOC105225979	kinase suppressor of Ras 2
105225981	17.166	62.4715	-1.8636	1.9881e-08	4.9265e-08	LOC105225981	NADH-quinone oxidoreductase subunit I
105225982	29.6937	77.113	-1.3768	2.8417e-07	6.3759e-07	LOC105225982	actin-related protein 2/3 complex subunit 3%2C
105225983	85.1855	32.3766	1.3957	7.6341e-06	1.4845e-05	LOC105225983	39S ribosomal protein L44%2C mitochondrial
105225984	17.4323	60.1479	-1.7868	8.0074e-08	1.8929e-07	LOC105225984	polymerase delta-interacting protein 2%2C
105225986	166.826	40.9151	2.0276	3.4481e-17	1.556e-16	LOC105225986	SWI/SNF-related matrix-associated actin-dependent regulator of chromatin subfamily B member 1
105225988	30.9128	71.7099	-1.214	5.5138e-06	1.09e-05	LOC105225988	protein PFC0760c
105225990	6.48805	20.6045	-1.6671	0.0026342	0.0036139	LOC105225990	zinc finger protein 82 homolog
105225993	57.6498	124.593	-1.1118	1.7422e-08	4.3479e-08	LOC105225993	uncharacterized LOC105225993%2C
105225996	25.1254	51.3994	-1.0326	0.00058851	0.00089849	LOC105225996	hypothetical protein%2C
105225997	1064.8	394.748	1.4316	7.3024e-59	1.3024e-57	LOC105225997	protein SET
105225998	133.601	304.043	-1.1863	3.2512e-20	1.7096e-19	LOC105225998	ATP synthase subunit O%2C mitochondrial
105226000	20.8234	49.1177	-1.238	0.00013787	0.00022987	LOC105226000	zinc transporter ZIP1%2C
105226001	16.9698	73.0117	-2.1052	6.9333e-11	2.1194e-10	LOC105226001	ribosomal protein S6 kinase delta-1%2C
105226004	123.483	32.2646	1.9363	2.3376e-12	7.891e-12	LOC105226004	ralA-binding protein 1
105226005	158.516	59.406	1.4159	6.3517e-10	1.8011e-09	LOC105226005	ribosome production factor 2 homolog
105226010	62.8206	161.169	-1.3593	1.8648e-13	6.808e-13	LOC105226010	dihydroxyacetone phosphate acyltransferase%2C
105226015	60.088	128.442	-1.096	1.4697e-08	3.6876e-08	LOC105226015	methionine-R-sulfoxide reductase B1%2C
105226025	1.58348	23.0821	-3.8656	1.3952e-06	2.9385e-06	LOC105226025	glycine receptor subunit alpha-4%2C
105226026	43.3564	117.692	-1.4407	6.2684e-11	1.9235e-10	LOC105226026	signal recognition particle subunit SRP72
105226032	214.918	27.7433	2.9536	6.4469e-34	5.7218e-33	LOC105226032	protein winged eye
105226034	28.5026	7.1528	1.9945	0.00057495	0.00087999	LOC105226034	probable cytochrome P450 6d4
105226037	82.4249	189.99	-1.2048	1.8627e-13	6.8048e-13	LOC105226037	CDC42 small effector protein homolog%2C
105226041	96.1437	39.6413	1.2782	1.0851e-05	2.0691e-05	LOC105226041	histone PARylation factor 1-like
105226046	129.032	303.133	-1.2322	3.7245e-21	2.0631e-20	LOC105226046	protein jagunal
105226053	13.8309	45.1144	-1.7057	6.327e-06	1.2402e-05	LOC105226053	probable RNA methyltransferase CG1239
105226055	17.8667	1.52574	3.5497	0.00013091	0.00021891	LOC105226055
105226056	22.6731	141.768	-2.6445	9.723e-25	6.3095e-24	LOC105226056	TBC1 domain family member 4%2C
105226062	15.1341	35.386	-1.2254	0.0013147	0.001903	LOC105226062	protein CREBRF homolog%2C
105226067	24.1025	54.5488	-1.1784	0.00010329	0.0001745	LOC105226067	kynurenine--oxoglutarate transaminase 3%2C
105226069	16.1991	108.426	-2.7427	6.198e-20	3.2229e-19	LOC105226069	ATP-dependent Clp protease proteolytic subunit
105226071	27.0733	2.43559	3.4745	3.0884e-06	6.2712e-06	LOC105226071	peptide transporter family 1
105226072	4.02175	21.0245	-2.3862	0.00017586	0.00028907	LOC105226072	nucleoside diphosphate kinase 7
105226074	57.3275	12.6539	2.1796	1.9912e-07	4.5477e-07	LOC105226074	SET and MYND domain-containing protein 5
105226079	1.51341	12.6539	-3.0637	0.0010271	0.001509	LOC105226079	uncharacterized LOC105226079
105226080	4.83451	18.6309	-1.9463	0.0016523	0.0023468	LOC105226080	uncharacterized LOC105226080
105226083	76.4974	24.2859	1.6553	1.0074e-06	2.1484e-06	LOC105226083	solute carrier family 35 member B1 homolog
105226084	778.468	242.593	1.6821	2.8828e-56	4.8923e-55	LOC105226084	eukaryotic translation initiation factor 2 subunit 3%2C
105226091	56.5427	0	6.8213	4.0528e-14	1.5377e-13	LOC105226091	homeobox protein abdominal-A%2C
105226092	30.3803	0	10.084	2.8043e-06	5.7171e-06	LOC105226092	homeotic protein ultrabithorax%2C
105226093	50.8955	1.55374	5.0337	7.9609e-13	2.7812e-12	LOC105226093	homeotic protein antennapedia%2C
105226098	94.336	496.356	-2.3955	1.5101e-74	3.5384e-73	LOC105226098	uncharacterized LOC105226098
105226106	30.3943	0	5.9257	2.0757e-08	5.1345e-08	LOC105226106	homeobox protein abdominal-B
105226107	16.8297	0	7.9097	7.1488e-05	0.00012292	LOC105226107	homeotic protein Sex combs reduced
105226108	121.704	17.3571	2.8098	6.2147e-19	3.08e-18	LOC105226108	UDP-glucuronosyltransferase 2B10-like
105226110	27.6198	6.31294	2.1293	0.00038321	0.00060147	LOC105226110	UDP-glucuronosyltransferase 2B9-like%2C
105226111	91.8837	0	8.4325	1.4887e-19	7.6067e-19	LOC105226111	alkaline phosphatase
105226112	236.316	99.3833	1.2496	1.3927e-11	4.4493e-11	LOC105226112	protein suppressor of forked
105226114	64.348	188.842	-1.5532	3.3095e-18	1.5787e-17	Rab35	RAB35%2C member RAS oncogene family
105226116	127.813	46.4582	1.46	1.2114e-08	3.0739e-08	LOC105226116	circadian locomoter output cycles protein kaput
105226124	27.928	104.114	-1.8984	2.3374e-13	8.4835e-13	LOC105226124	uncharacterized LOC105226124%2C
105226127	75.4744	32.8245	1.2012	0.00022961	0.00037068	LOC105226127	phosphatidylinositol 4-kinase alpha
105226131	61.9238	24.4959	1.338	0.00023574	0.00038003	LOC105226131	peroxisomal targeting signal 1 receptor
105226132	189.695	33.3704	2.507	3.3926e-25	2.2538e-24	LOC105226132	protein suppressor of white apricot%2C
105226135	74.2553	0	11.373	3.6724e-11	1.1457e-10	LOC105226135	inositol oxygenase
105226136	58.1122	0	10.019	7.5476e-11	2.3022e-10	LOC105226136	tetratricopeptide repeat protein 28
105226141	0	46.4302	-5.9662	4.0995e-13	1.4632e-12	LOC105226141	uncharacterized LOC105226141
105226144	118.593	34.0283	1.8012	7.6571e-11	2.3322e-10	LOC105226144	2-methoxy-6-polyprenyl-1%2C4-benzoquinol methylase%2C mitochondrial
105226149	40.1474	100.041	-1.3172	1.3844e-08	3.4877e-08	LOC105226149	alkaline phosphatase%2C
105226150	454.472	144.19	1.6562	8.6529e-33	7.4551e-32	LOC105226150	eukaryotic translation initiation factor 5%2C
105226152	134.918	364.163	-1.4325	2.1819e-30	1.7506e-29	LOC105226152	potential E3 ubiquitin-protein ligase ariadne-1%2C
105226153	98.9323	6.21495	3.9926	4.6444e-21	2.5575e-20	LOC105226153	synaptic vesicle glycoprotein 2B%2C
105226157	267.748	78.4428	1.7712	4.8426e-22	2.8045e-21	LOC105226157	retinal-specific ATP-binding cassette transporter
105226158	27.0172	136.197	-2.3337	3.904e-21	2.1562e-20	LOC105226158	serine-rich adhesin for platelets-like
105226159	21.0056	149.999	-2.8361	9.0523e-28	6.6442e-27	LOC105226159	protein prenyltransferase alpha subunit repeat-containing protein 1%2C
105226167	176.691	885.323	-2.325	2.1511e-127	1.0039e-125	LOC105226167	uncharacterized LOC105226167
105226168	49.8305	125.489	-1.3325	1.4935e-10	4.4584e-10	LOC105226168	CDP-diacylglycerol--inositol 3-phosphatidyltransferase
105226171	179.269	24.034	2.899	4.9659e-28	3.6982e-27	LOC105226171	thioredoxin%2C mitochondrial%2C
105226173	10.2996	0	4.8793	0.0013516	0.0019508	LOC105226173	rho GTPase-activating protein 15%2C
105226176	16.045	0	7.1627	6.6261e-05	0.00011485	LOC105226176	arginase-1
105226180	114.697	13.5357	3.083	1.1846e-19	6.0973e-19	LOC105226180	endoplasmic reticulum-Golgi intermediate compartment protein 2
105226181	28.2644	166.67	-2.5599	6.2674e-28	4.6304e-27	LOC105226181	uncharacterized LOC105226181
105226185	462.011	1169.04	-1.3393	9.0989e-86	2.4857e-84	LOC105226185	polyubiquitin-B
105226202	19.1979	0	10.422	0.00028175	0.00045031	LOC105226202	protein Wnt-5
105226205	72.4896	763.893	-3.3975	9.2099e-156	5.6679e-154	LOC105226205	ATP-dependent RNA helicase vasa%2C
105226217	727.278	188.632	1.9469	1.7434e-65	3.5376e-64	LOC105226217	probable protein phosphatase CG10417%2C
105226219	7.63712	60.3718	-2.9828	1.3572e-12	4.6687e-12	LOC105226219	cytochrome P450 12b1%2C mitochondrial-like
105226221	0	25.7837	-6.0381	6.6525e-08	1.5867e-07	LOC105226221	multiple C2 and transmembrane domain-containing protein 1%2C
105226222	117.934	1548.1	-3.7144	0	0	LOC105226222	uncharacterized LOC105226222%2C
105226223	0	32.6705	-5.5146	1.1164e-09	3.1045e-09	LOC105226223	probable 3-hydroxyisobutyrate dehydrogenase%2C mitochondrial
105226225	180.012	30.3469	2.5685	1.1361e-24	7.3468e-24	LOC105226225	putative inorganic phosphate cotransporter
105226226	48.0508	0	6.6577	2.6814e-12	8.981e-12	LOC105226226	putative inorganic phosphate cotransporter%2C
105226233	10.0894	0	4.3348	0.0020315	0.0028399	LOC105226233	putative inorganic phosphate cotransporter
105226235	57.3835	0	6.8426	2.7113e-14	1.0386e-13	LOC105226235	putative inorganic phosphate cotransporter
105226241	15.8908	0	9.1488	0.00030677	0.00048792	LOC105226241	putative inorganic phosphate cotransporter
105226243	33.9256	3.10748	3.4486	1.9432e-07	4.4437e-07	LOC105226243
105226258	12.3735	37.4997	-1.5996	7.7684e-05	0.00013312	LOC105226258	probable histone-lysine N-methyltransferase set-23
105226263	11.743	0	4.5537	0.00074609	0.0011199	LOC105226263	uncharacterized LOC105226263
105226277	210.49	617.506	-1.5527	9.2166e-56	1.5547e-54	LOC105226277	uncharacterized LOC105226277
105226280	72.3635	22.3402	1.6956	1.244e-06	2.6289e-06	LOC105226280	rab proteins geranylgeranyltransferase component A
105226291	37.0365	111.365	-1.5883	1.2145e-11	3.8911e-11	LOC105226291	MRG/MORF4L-binding protein
105226292	22.6591	69.2044	-1.6108	6.9664e-08	1.658e-07	LOC105226292	uncharacterized LOC105226292
105226294	40.1895	93.0563	-1.2113	2.3567e-07	5.3369e-07	LOC105226294	endochitinase A
105226295	28.5727	58.2582	-1.0278	0.00026525	0.00042515	LOC105226295	GPI mannosyltransferase 1
105226299	62.7926	22.3122	1.4928	4.7128e-05	8.3023e-05	LOC105226299	leucine-rich repeat-containing protein 10
105226300	25.5178	111.561	-2.1283	4.9504e-16	2.0892e-15	LOC105226300	golgin subfamily A member 1%2C
105226308	88.3104	0	11.623	1.6228e-12	5.555e-12	LOC105226308	protein jim lovell
105226311	71.0463	11.0721	2.6818	3.8222e-11	1.1918e-10	LOC105226311	uncharacterized LOC105226311
105226325	83.574	243.993	-1.5457	6.2941e-23	3.7379e-22	LOC105226325	endophilin-A
105226326	63.1009	139.095	-1.1403	1.3549e-09	3.7377e-09	LOC105226326	EH domain-containing protein 3%2C
105226329	4.11984	50.2235	-3.6077	3.3083e-12	1.1008e-11	LOC105226329	heat shock protein 67B2
105226334	162.58	4.1853	5.2797	5.6641e-38	5.831e-37	LOC105226334	uncharacterized LOC105226334
105226336	407.346	77.463	2.3947	2.6028e-49	3.8974e-48	LOC105226336	caspase
105226341	55.758	176.972	-1.6663	1.2335e-18	6.0225e-18	LOC105226341	putative aminopeptidase W07G4.4%2C
105226342	67.0245	14.0536	2.2537	8.7996e-09	2.2626e-08	LOC105226342	protein BCCIP homolog
105226348	5.64727	37.4997	-2.7313	8.1022e-08	1.9145e-07	LOC105226348	low molecular weight phosphotyrosine protein phosphatase 1
105226351	8.88429	63.4093	-2.8354	1.2453e-12	4.2969e-12	LOC105226351	leucine-rich repeat-containing protein 40
105226368	126.86	61.5756	1.0428	2.9297e-05	5.3012e-05	LOC105226368	eukaryotic translation initiation factor 4 gamma 3
105226373	74.9139	34.6582	1.112	0.00063721	0.00096787	LOC105226373	probable serine/threonine-protein kinase yakA%2C
105226376	738.881	43.9806	4.0704	5.8751e-148	3.4273e-146	LOC105226376	calnexin
105226395	557.692	266.193	1.067	3.2677e-19	1.6354e-18	LOC105226395	heterogeneous nuclear ribonucleoprotein A3 homolog 2
105226396	15.9469	37.0378	-1.2157	0.0010791	0.0015804	LOC105226396	uncharacterized LOC105226396
105226400	73.0782	18.5749	1.9761	4.3476e-08	1.0499e-07	LOC105226400	DNA-directed RNA polymerase III subunit RPC2
105226401	150.15	60.5118	1.3111	1.8609e-08	4.6338e-08	LOC105226401	glycerol-3-phosphate dehydrogenase [NAD(+)]%2C cytoplasmic
105226407	75.9789	203.582	-1.4219	1.5494e-17	7.165e-17	LOC105226407	protein spindle-F%2C
105226408	4.24596	25.7557	-2.6007	1.4196e-05	2.6607e-05	LOC105226408	decaprenyl-diphosphate synthase subunit 1
105226415	7.98745	28.4012	-1.8301	0.00018191	0.00029806	LOC105226415	serine/threonine-protein kinase ULK3
105226419	213.881	56.2985	1.9256	3.8618e-20	2.0212e-19	LOC105226419	dedicator of cytokinesis protein 1
105226436	270.032	124.243	1.12	6.6543e-11	2.0364e-10	LOC105226436	stress-associated endoplasmic reticulum protein 2%2C
105226440	72.882	27.1274	1.4258	2.482e-05	4.5276e-05	LOC105226440	uncharacterized LOC105226440
105226442	34.8785	170.127	-2.2862	1.8507e-25	1.2442e-24	LOC105226442	N-alpha-acetyltransferase 60%2C
105226444	65.3149	135.455	-1.0523	1.5651e-08	3.9112e-08	LOC105226444	transmembrane 9 superfamily member 2
105226445	28.979	61.5336	-1.0864	9.7424e-05	0.00016503	LOC105226445	protein zer-1 homolog
105226447	0	11.2681	-3.7205	0.00086169	0.0012848	LOC105226447	protein rhomboid
105226448	47.2941	0	6.5636	3.6398e-12	1.2076e-11	LOC105226448	protein rhomboid
105226454	241.431	65.621	1.8794	8.8038e-22	5.031e-21	LOC105226454	NHP2-like protein 1 homolog
105226455	1768.06	697.839	1.3412	2.0821e-86	5.7725e-85	LOC105226455	eukaryotic translation initiation factor 4 gamma 3%2C
105226456	34.1218	97.5776	-1.5159	7.4926e-10	2.1149e-09	LOC105226456	acetyl-coenzyme A transporter 1
105226457	408.117	140.648	1.5369	2.1235e-26	1.4884e-25	LOC105226457	eukaryotic translation initiation factor 3 subunit E
105226464	60.1581	998.27	-4.0526	5.8052e-227	6.6348e-225	LOC105226464	DIS3-like exonuclease 2
105226470	3205.71	20.1146	7.3163	0	0	LOC105226470	uncharacterized LOC105226470
105226474	8.14159	37.6957	-2.211	1.4469e-06	3.0394e-06	LOC105226474	putative uncharacterized protein DDB_G0277255%2C
105226475	151.621	43.3227	1.8073	1.6205e-13	5.9353e-13	LOC105226475	U3 small nucleolar RNA-associated protein 4 homolog
105226478	119.433	21.2624	2.4898	2.5487e-16	1.0871e-15	LOC105226478	tectonin beta-propeller repeat-containing protein
105226487	58.8829	0	6.8798	1.3275e-14	5.159e-14	LOC105226487	protein giant-lens
105226496	106.121	26.7915	1.9859	3.5219e-11	1.1006e-10	LOC105226496	putative RNA-binding protein Luc7-like 1
105226498	67.8653	472.756	-2.8004	8.3941e-83	2.207e-81	LOC105226498	enhancer of mRNA-decapping protein 3
105226500	184.44	80.6264	1.1938	1.0249e-08	2.6135e-08	LOC105226500	NK-tumor recognition protein
105226505	4.18991	31.4947	-2.9101	4.1098e-07	9.1007e-07	LOC105226505	calcium/calmodulin-dependent protein kinase type II alpha chain
105226514	85.9281	197.647	-1.2017	6.7825e-14	2.539e-13	LOC105226514	elongation factor-like GTPase 1
105226521	16.2972	80.2485	-2.2999	6.7191e-13	2.3577e-12	LOC105226521	DNA-directed RNA polymerase II subunit GRINL1A
105226522	23.6821	4.98316	2.2487	0.00063995	0.00097124	LOC105226522	protein unc-79 homolog%2C
105226526	331.255	144.974	1.1922	1.7898e-14	6.9174e-14	LOC105226526	DNA-directed RNA polymerase I subunit RPA1
105226535	239.652	626.633	-1.3867	5.8184e-49	8.5975e-48	LOC105226535	transforming acidic coiled-coil-containing protein 1%2C
105226537	17.5724	68.6724	-1.9664	1.2153e-09	3.3676e-09	LOC105226537	3-oxoacyl-[acyl-carrier-protein] reductase FabG
105226541	1629.68	665.336	1.2924	7.8617e-75	1.8499e-73	LOC105226541	60S ribosomal protein L13a
105226546	15.1061	0	9.0757	0.00040745	0.0006372	LOC105226546	uncharacterized LOC105226546
105226564	86.6008	26.5815	1.704	1.0109e-07	2.3738e-07	LOC105226564	DNA-directed RNA polymerases I%2C II%2C and III subunit RPABC2
105226567	40.9322	134.377	-1.715	5.3069e-15	2.1244e-14	LOC105226567	ceramide kinase%2C
105226569	266.921	548.372	-1.0387	1.7481e-29	1.373e-28	LOC105226569	A-kinase anchor protein 1%2C mitochondrial%2C
105226572	90.5665	651.716	-2.8472	3.7198e-115	1.5431e-113	LOC105226572	TLD domain-containing protein 2%2C
105226573	18.4412	45.8003	-1.3124	0.00012789	0.00021412	LOC105226573	enolase-phosphatase E1
105226576	267.061	105.836	1.3353	2.4602e-14	9.4564e-14	LOC105226576	putative cysteine proteinase CG12163%2C
105226577	38.7461	0	7.1127	5.3399e-10	1.5251e-09	LOC105226577	dihydropyrimidinase%2C
105226582	455.397	189.57	1.2644	2.4711e-21	1.3839e-20	LOC105226582	tropomyosin-2%2C
105226589	59.0931	258.872	-2.1312	3.8833e-35	3.6006e-34	LOC105226589	uncharacterized LOC105226589%2C
105226590	178.092	86.9254	1.0348	8.9095e-07	1.908e-06	LOC105226590	UPF0160 protein MYG1%2C mitochondrial%2C
105226592	73.947	492.437	-2.7354	2.5551e-84	6.814e-83	LOC105226592	E3 ubiquitin-protein ligase RNF126
105226593	15.1061	85.8056	-2.5059	7.5192e-15	2.9759e-14	LOC105226593	uncharacterized LOC105226593
105226595	155.139	571.188	-1.8804	2.5957e-65	5.2289e-64	LOC105226595	E3 ubiquitin-protein ligase KCMF1
105226611	16.7036	266.501	-3.9959	1.5077e-61	2.8524e-60	LOC105226611	uncharacterized LOC105226611
105226613	591.281	197.941	1.5788	4.0104e-39	4.3191e-38	LOC105226613	DNA replication licensing factor Mcm2
105226624	12.4016	625.037	-5.6553	1.6936e-156	1.0538e-154	LOC105226624	chorion peroxidase
105226630	315.518	108.86	1.5353	9.678e-21	5.2015e-20	LOC105226630	centrosomal and chromosomal factor
105226636	97.1666	26.2736	1.8868	1.0485e-09	2.92e-09	LOC105226636	acyl-CoA synthetase family member 4 homolog%2C
105226639	85.1714	0	11.571	3.2118e-12	1.07e-11	LOC105226639	homeobox protein prospero%2C
105226643	67.3188	141.95	-1.0763	4.0905e-09	1.0898e-08	LOC105226643	dihydrolipoyllysine-residue succinyltransferase component of 2-oxoglutarate dehydrogenase complex%2C mitochondrial%2C
105226644	53.1095	19.2328	1.4654	0.00022918	0.00037019	LOC105226644	C-1-tetrahydrofolate synthase%2C cytoplasmic%2C
105226646	11.9391	37.6397	-1.6566	5.1549e-05	9.044e-05	LOC105226646	peptide deformylase%2C mitochondrial-like
105226649	175.92	77.6589	1.1797	3.1749e-08	7.744e-08	LOC105226649	FERM%2C RhoGEF and pleckstrin domain-containing protein 1%2C
105226651	0	14.8935	-4.0764	8.3499e-05	0.00014243	LOC105226651	tachykinin-like peptides receptor 86C
105226656	17.3202	2.85552	2.6006	0.0013521	0.001951	LOC105226656	ubiquitin-associated domain-containing protein 1%2C
105226664	379.488	94.82	2.0008	2.2942e-36	2.2422e-35	LOC105226664	latrophilin Cirl
105226668	114.949	3.77936	4.9267	7.7669e-27	5.4989e-26	LOC105226668	protein patched
105226671	13.7188	36.2399	-1.4014	0.00036908	0.00058092	LOC105226671	methylglutaconyl-CoA hydratase%2C mitochondrial
105226673	33.6734	80.7804	-1.2624	7.2594e-07	1.5709e-06	LOC105226673	zinc transporter 9%2C
105226674	2.28413	18.5469	-3.0215	7.7841e-05	0.00013331	LOC105226674	arylsulfatase J
105226677	20.9355	193.028	-3.2048	5.2402e-39	5.6219e-38	LOC105226677	superoxide dismutase [Mn]%2C mitochondrial
105226678	1.62552	48.8938	-4.9107	1.4653e-13	5.3808e-13	LOC105226678	kinesin-like protein unc-104%2C
105226683	10.9302	29.941	-1.4538	0.0009099	0.0013488	LOC105226683	putative polypeptide N-acetylgalactosaminyltransferase 9%2C
105226692	25.5739	52.1552	-1.0281	0.00055749	0.00085513	LOC105226692	F-box/LRR-repeat protein 2-like
105226693	5.08674	89.011	-4.1292	4.9335e-22	2.8513e-21	LOC105226693	putative fatty acyl-CoA reductase CG5065
105226695	5.11477	21.2344	-2.0537	0.00052577	0.00080913	LOC105226695	U7 snRNA-associated Sm-like protein LSm10
105226696	14.3914	63.4933	-2.1414	8.1623e-10	2.297e-09	LOC105226696	putative fatty acyl-CoA reductase CG8306
105226698	9.7531	26.3856	-1.4358	0.0020136	0.0028163	LOC105226698	zinc finger protein 277
105226699	8.12758	79.8566	-3.2965	1.9358e-17	8.8787e-17	LOC105226699	putative mediator of RNA polymerase II
105226701	98.2737	384.613	-1.9685	5.571e-47	7.7803e-46	LOC105226701	uncharacterized LOC105226701%2C
105226703	393.053	89.7669	2.1305	5.775e-41	6.6409e-40	LOC105226703	F-box/LRR-repeat protein 7%2C
105226704	359.758	0	10.006	4.1374e-59	7.4264e-58	LOC105226704	uncharacterized LOC105226704
105226720	13.0462	0	4.91	0.00030506	0.00048535	LOC105226720	collagen alpha chain CG42342%2C
105226730	717.525	253.609	1.5004	1.9784e-43	2.4954e-42	LOC105226730	T-complex protein 1 subunit alpha
105226735	148.707	303.273	-1.0281	8.5279e-17	3.7487e-16	LOC105226735	26S protease regulatory subunit 6A-B
105226739	86.5447	42.5528	1.0242	0.00069503	0.0010483	LOC105226739	WD40 repeat-containing protein SMU1
105226741	702.055	281.871	1.3166	2.7876e-34	2.522e-33	LOC105226741	eukaryotic translation initiation factor 3 subunit D-1
105226742	211.051	842.182	-1.9965	2.2773e-102	7.971e-101	LOC105226742	fatty acid synthase
105226743	213.91	961.358	-2.1681	4.9197e-128	2.3152e-126	LOC105226743	(E3-independent) E2 ubiquitin-conjugating enzyme UBE2O
105226755	4.51221	81.8862	-4.1817	1.6254e-20	8.6693e-20	LOC105226755	uncharacterized LOC105226755
105226758	169.18	67.3287	1.3293	1.5082e-09	4.1342e-09	LOC105226758	pre-mRNA-processing factor 17
105226759	78.9496	188.954	-1.259	3.9201e-14	1.4904e-13	LOC105226759	zinc finger protein 1
105226761	30.9969	0	5.9541	1.5075e-08	3.7757e-08	LOC105226761	MD-2-related lipid-recognition protein-like
105226763	58.9109	216.026	-1.8746	1.1196e-25	7.591e-25	LOC105226763	phosphoribosyl pyrophosphate synthase-associated protein 2%2C
105226779	28.2924	62.3175	-1.1392	5.0375e-05	8.8492e-05	LOC105226779	nucleoporin Nup43
105226790	14.4335	58.0902	-2.0089	1.5018e-08	3.7637e-08	LOC105226790	phosphatidate cytidylyltransferase%2C mitochondrial
105226794	0	18.5189	-4.783	5.8336e-06	1.1483e-05	LOC105226794	UDP-N-acetylglucosamine transferase subunit ALG13 homolog
105226796	32.7345	0	8.6065	8.8636e-08	2.0909e-07	LOC105226796	probable low-specificity L-threonine aldolase 2%2C
105226808	37.2047	0	8.0542	4.4737e-09	1.1902e-08	LOC105226808	extracellular serine/threonine protein CG31145
105226821	39.7411	126.091	-1.6658	1.0358e-13	3.824e-13	LOC105226821	myb-like protein Q
105226822	10.7761	0	6.0035	0.00084597	0.0012627	LOC105226822
105226823	93.1449	0	7.5414	2.3875e-21	1.3397e-20	LOC105226823	uncharacterized LOC105226823%2C
105226826	92.2901	26.7215	1.7882	1.1411e-08	2.9022e-08	LOC105226826	U3 small nucleolar ribonucleoprotein protein IMP3
105226830	21.2718	49.6916	-1.2241	0.00014217	0.0002366	LOC105226830	tubulin-folding cofactor B
105226833	106.261	257.375	-1.2763	5.1057e-19	2.5416e-18	LOC105226833	activator of 90 kDa heat shock protein ATPase homolog 1
105226836	13.6908	102.575	-2.9054	6.7247e-20	3.4903e-19	LOC105226836	serum response factor homolog%2C
105226842	16.2271	57.8103	-1.8329	9.0418e-08	2.1311e-07	LOC105226842	macrophage erythroblast attacher
105226845	467.896	4.61922	6.6624	1.4471e-105	5.2625e-104	LOC105226845	uncharacterized LOC105226845%2C
105226846	246.518	1.8057	7.093	2.4179e-55	4.018e-54	LOC105226846	protein slit
105226848	1611.15	528.607	1.6078	1.334e-106	4.9148e-105	LOC105226848	CCHC-type zinc finger protein CG3800
105226850	84.0504	22.1163	1.9261	8.2587e-09	2.1314e-08	LOC105226850	mediator of RNA polymerase II
105226851	348.435	125.881	1.4688	3.1723e-21	1.7642e-20	LOC105226851	uncharacterized LOC105226851%2C
105226853	18.3851	67.8466	-1.8837	3.9146e-09	1.0439e-08	LOC105226853	G protein-coupled receptor kinase 1
105226857	26.4146	85.3856	-1.6927	6.3409e-10	1.7989e-09	LOC105226857	methyltransferase-like protein 9
105226858	14.5316	104.296	-2.8434	7.644e-20	3.9601e-19	LOC105226858	guanine nucleotide-binding protein G(s) subunit alpha%2C
105226861	58.3224	17.959	1.6993	1.2986e-05	2.4479e-05	LOC105226861	digestive organ expansion factor homolog
105226865	24.3827	210.441	-3.1095	2.2587e-41	2.6243e-40	LOC105226865	5-aminolevulinate synthase%2C erythroid-specific%2C mitochondrial
105226868	5655.34	2210.91	1.355	1.5564e-277	2.4904e-275	LOC105226868	tubulin beta-1 chain
105226879	371.024	101.987	1.8631	3.4159e-32	2.9073e-31	LOC105226879
105226880	136.501	52.5192	1.378	2.1099e-08	5.2145e-08	LOC105226880	desumoylating isopeptidase 2
105226888	18.217	44.1906	-1.2785	0.00021899	0.00035455	LOC105226888	uncharacterized LOC105226888%2C
105226889	419.215	175.265	1.2582	1.3305e-19	6.8107e-19	LOC105226889	uncharacterized LOC105226889
105226893	7.81929	116.502	-3.8972	1.646e-27	1.191e-26	LOC105226893	uncharacterized LOC105226893
105226894	2.34018	18.8408	-3.0092	7.035e-05	0.00012126	LOC105226894	uncharacterized LOC105226894
105226902	106.752	5.87901	4.1825	3.037e-23	1.8447e-22	LOC105226902	zinc transporter 1
105226904	74.3674	17.4271	2.0933	8.5062e-09	2.1922e-08	LOC105226904	periodic tryptophan protein 1 homolog
105226906	186.192	5.47308	5.0883	7.6362e-43	9.3577e-42	LOC105226906	serine-rich adhesin for platelets%2C
105226909	34.8365	2.18363	3.9958	2.2773e-08	5.6108e-08	LOC105226909	uncharacterized LOC105226909
105226913	30.5765	0	11.093	1.3865e-05	2.6021e-05	LOC105226913	protein king tubby
105226914	12.5277	0	9.8057	0.0021512	0.0029954	LOC105226914	vesicular glutamate transporter 3
105226927	9.52889	26.2316	-1.4609	0.0018407	0.002592	LOC105226927	UPF0415 protein C7orf25 homolog
105226930	271.896	127.98	1.0871	1.9128e-10	5.6694e-10	LOC105226930	RRP12-like protein
105226932	25.9802	89.7949	-1.7892	5.2651e-11	1.6246e-10	LOC105226932	transmembrane protein 68%2C
105226934	153.906	0	13.425	2.9064e-15	1.1777e-14	LOC105226934	segmentation protein Runt%2C
105226935	1.16308	20.3246	-4.1272	4.018e-06	8.0593e-06	LOC105226935	probable cytochrome P450 6v1
105226936	25.686	62.6815	-1.2871	9.7741e-06	1.8778e-05	LOC105226936	calpain-C
105226937	25.4197	61.7856	-1.2813	1.2029e-05	2.2805e-05	LOC105226937	protein screw
105226940	17.166	114.613	-2.7391	5.8789e-21	3.2089e-20	LOC105226940	uncharacterized LOC105226940
105226942	18.3151	359.725	-4.2958	2.1406e-85	5.7913e-84	LOC105226942	xaa-Pro dipeptidase
105226943	13.971	53.191	-1.9287	1.237e-07	2.8817e-07	LOC105226943	zinc finger matrin-type protein 3%2C
105226946	2625.17	435.313	2.5923	0	0	LOC105226946	small ubiquitin-related modifier 3
105226950	29.8058	75.1254	-1.3337	7.0633e-07	1.532e-06	LOC105226950
105226952	0	75.1254	-7.3883	6.0966e-19	3.0241e-18	LOC105226952	leucine-rich repeat-containing protein 20%2C
105226954	52.0586	201.202	-1.9504	4.0166e-25	2.6494e-24	LOC105226954	dual specificity mitogen-activated protein kinase kinase 6
105226958	9.40277	236.294	-4.6514	1.8331e-58	3.259e-57	LOC105226958	serine/threonine-protein phosphatase 2B catalytic subunit 3
105226964	123.763	53.0791	1.2214	1.6666e-06	3.4839e-06	LOC105226964	N-acetylgalactosaminyltransferase 7
105226981	44.2252	180.57	-2.0296	9.9597e-24	6.1974e-23	LOC105226981	cytosolic purine 5'-nucleotidase
105226982	37.2888	327.517	-3.1348	8.1335e-64	1.5871e-62	LOC105226982	transferrin
105226986	3.05485	125.643	-5.3621	7.7412e-33	6.6799e-32	LOC105226986	uncharacterized LOC105226986
105227001	15.1621	49.0198	-1.6929	2.8105e-06	5.7277e-06	LOC105227001	kinesin-like protein KIF3A
105227011	4.94661	106.676	-4.4307	6.9902e-27	4.9742e-26	LOC105227011	solute carrier family 23 member 2
105227013	12.892	30.1369	-1.2251	0.0030332	0.004106	LOC105227013	leukocyte receptor cluster member 1 homolog
105227015	156.89	29.871	2.3929	5.3776e-20	2.8041e-19	LOC105227015	serine-rich adhesin for platelets%2C
105227021	96.8303	324.647	-1.7453	1.0371e-34	9.49e-34	LOC105227021	beta-arrestin-1
105227022	1161.49	227.714	2.3507	5.8232e-134	2.9379e-132	LOC105227022	DNA-binding protein modulo
105227023	191.278	79.7446	1.2622	8.4733e-10	2.381e-09	LOC105227023	nucleolar protein 12
105227025	334.716	884.455	-1.4019	2.3986e-69	5.1664e-68	LOC105227025	205 kDa microtubule-associated protein%2C
105227026	50.9795	256.759	-2.3324	2.3162e-38	2.4291e-37	LOC105227026	saccharopine dehydrogenase-like oxidoreductase
105227027	27.4376	74.4115	-1.4394	2.0498e-07	4.6779e-07	LOC105227027	aprataxin and PNK-like factor
105227031	19.4922	0	5.2848	8.158e-06	1.5803e-05	LOC105227031	chorion peroxidase
105227038	12.7799	0	5.747	0.00027966	0.00044722	LOC105227038	uncharacterized LOC105227038
105227039	686.612	1375.9	-1.0028	5.197e-68	1.0983e-66	LOC105227039	baculoviral IAP repeat-containing protein 6
105227047	105.743	46.9901	1.1701	2.0795e-05	3.8158e-05	LOC105227047	pre-rRNA-processing protein TSR2 homolog
105227050	59.8078	191.922	-1.6821	2.6675e-20	1.4093e-19	LOC105227050	tyrosine-protein kinase shark
105227055	143.017	370.434	-1.373	2.8433e-29	2.2208e-28	LOC105227055	bifunctional methylenetetrahydrofolate dehydrogenase/cyclohydrolase%2C mitochondrial%2C
105227058	199.784	50.8254	1.9748	1.424e-19	7.2828e-19	LOC105227058	serine/threonine-protein kinase PAK 1
105227059	114.613	27.3094	2.0693	1.3404e-12	4.6167e-12	LOC105227059	tetratricopeptide repeat protein 1
105227061	3.55932	138.129	-5.2783	7.1054e-36	6.7904e-35	LOC105227061	putative tricarboxylate transport protein%2C mitochondrial
105227063	36.7563	240.997	-2.713	7.203e-42	8.5644e-41	LOC105227063	probable fatty acid-binding protein%2C
105227064	5.05872	50.5035	-3.3195	1.236e-11	3.9578e-11	LOC105227064	8-oxo-dGDP phosphatase NUDT18%2C
105227065	2.95676	14.2776	-2.2717	0.0026105	0.0035859	LOC105227065	metallo-beta-lactamase domain-containing protein 1
105227067	151.201	1.48375	6.6711	2.5357e-35	2.3628e-34	LOC105227067	uncharacterized LOC105227067
105227070	33.6874	0	6.0741	3.6563e-09	9.7691e-09	LOC105227070	organic cation transporter protein%2C
105227071	2.15801	20.5905	-3.2542	1.7622e-05	3.2656e-05	LOC105227071	protein sarah
105227072	145.035	66.4328	1.1264	1.5073e-06	3.1651e-06	LOC105227072	histone deacetylase complex subunit SAP18
105227085	9.7531	105.668	-3.4375	3.0577e-23	1.8553e-22	LOC105227085	protein deglycase DJ-1
105227097	618.789	151.539	2.0298	2.2255e-59	4.0075e-58	LOC105227097	protein groucho
105227101	40.2315	104.478	-1.3768	2.2933e-09	6.1983e-09	LOC105227101	UMP-CMP kinase
105227102	65.9035	21.5284	1.6141	8.6867e-06	1.6775e-05	LOC105227102	tRNA (adenine(58)-N(1))-methyltransferase catalytic subunit TRMT61A
105227105	106.822	231.857	-1.118	1.1791e-14	4.6049e-14	LOC105227105	probable phospholipid-transporting ATPase VD
105227115	38.8863	78.6108	-1.0155	2.6629e-05	4.8397e-05	LOC105227115	CUE domain-containing protein 1%2C
105227118	655.658	143.084	2.1961	6.0036e-70	1.3032e-68	LOC105227118	FACT complex subunit spt16
105227125	24.0604	95.6179	-1.9906	5.0312e-13	1.7878e-12	LOC105227125	rho GTPase-activating protein 68F%2C
105227126	61.111	10.5962	2.5279	3.2968e-09	8.8212e-09	LOC105227126	differentially expressed in FDCP 8 homolog%2C
105227127	11.4907	30.8508	-1.4248	0.00089268	0.001325	LOC105227127	molybdopterin synthase catalytic subunit
105227129	666.279	202.56	1.7178	5.4391e-50	8.2103e-49	LOC105227129	eukaryotic translation initiation factor 3 subunit L
105227134	26.3165	141.908	-2.4309	7.3733e-23	4.3696e-22	LOC105227134	cyclin-J
105227140	34.5002	108.776	-1.6567	5.8682e-12	1.923e-11	LOC105227140	cyclin-dependent kinase 14%2C
105227143	1.1771	17.4271	-3.888	2.6665e-05	4.8438e-05	LOC105227143	uncharacterized LOC105227143
105227157	32.188	0	6.0085	8.0336e-09	2.0752e-08	LOC105227157	influenza virus NS1A-binding protein homolog A-like
105227158	6.97851	75.0974	-3.4278	6.1071e-17	2.7166e-16	LOC105227158	innexin inx5
105227159	2.52235	51.8473	-4.3614	8.7009e-14	3.2312e-13	LOC105227159	calcium uniporter protein%2C mitochondrial
105227161	37.7092	0	6.2368	4.5469e-10	1.3092e-09	LOC105227161	uncharacterized LOC105227161
105227162	79.6363	0	7.3154	9.2615e-19	4.5577e-18	LOC105227162	serine-aspartate repeat-containing protein D-like
105227175	113.282	26.4695	2.0975	1.1049e-12	3.8312e-12	LOC105227175	actin-interacting protein 1
105227180	12.6398	42.9588	-1.765	6.7546e-06	1.3196e-05	LOC105227180	pyroglutamyl-peptidase 1%2C
105227185	97.2367	42.4129	1.197	3.0724e-05	5.5397e-05	LOC105227185	U4/U6 small nuclear ribonucleoprotein Prp31
105227187	83.5179	17.875	2.2241	1.9647e-10	5.8094e-10	LOC105227187	endoplasmic reticulum-Golgi intermediate compartment protein 3
105227188	836.566	12.038	6.1188	7.1971e-190	5.4467e-188	LOC105227188	BCL2/adenovirus E1B 19 kDa protein-interacting protein 3
105227198	47.6024	125.783	-1.4018	3.2196e-11	1.009e-10	LOC105227198	uncharacterized LOC105227198%2C
105227202	41.1003	449.254	-3.4503	1.9252e-93	5.9565e-92	LOC105227202	venom dipeptidyl peptidase 4
105227206	1.58348	28.6672	-4.1782	3.9679e-08	9.6112e-08	LOC105227206	myeloid zinc finger 1%2C
105227207	22.0986	125.041	-2.5004	6.8779e-21	3.736e-20	LOC105227207	calcium-transporting ATPase type 2C member 1%2C
105227209	34.3881	132.53	-1.9463	4.7586e-17	2.1285e-16	LOC105227209	ras-GEF domain-containing family member 1B
105227211	20.5572	181.297	-3.1406	3.6281e-36	3.5275e-35	LOC105227211	uncharacterized LOC105227211%2C
105227212	69.7991	0	8.5834	5.2765e-15	2.1152e-14	LOC105227212	alanine--glyoxylate aminotransferase 2%2C mitochondrial%2C
105227213	9.08047	103.877	-3.516	3.1933e-23	1.9312e-22	LOC105227213	transmembrane protein 64%2C
105227214	666.728	0	10.381	3.1464e-102	1.0944e-100	LOC105227214	glycine-rich protein 23-like
105227220	244.724	68.3085	1.841	1.9868e-21	1.1194e-20	LOC105227220
105227227	16.8998	35.61	-1.0753	0.0032479	0.0043703	LOC105227227	alanyl-tRNA editing protein Aarsd1-B
105227241	5.77338	80.6824	-3.8048	2.7262e-19	1.3693e-18	LOC105227241	uncharacterized LOC105227241
105227243	40.2876	102.239	-1.3435	6.0776e-09	1.5949e-08	LOC105227243	protein folded gastrulation
105227256	29.9459	0	9.063	6.3137e-07	1.3785e-06	LOC105227256	alpha-(1%2C3)-fucosyltransferase C%2C
105227257	13.2143	48.3619	-1.8718	7.3562e-07	1.5906e-06	LOC105227257	uncharacterized LOC105227257
105227258	4.8205	29.0311	-2.5903	4.238e-06	8.4704e-06	LOC105227258	zinc finger protein 287
105227271	29.9459	91.0407	-1.6042	6.9085e-10	1.955e-09	LOC105227271	uncharacterized LOC105227271
105227274	19.9826	0	5.3207	6.1824e-06	1.2131e-05	LOC105227274	probable polyol transporter 3
105227275	15.3443	0	10.098	0.0008817	0.0013101	LOC105227275	MICAL-like protein 2
105227278	8.28172	37.1218	-2.1643	2.3068e-06	4.7513e-06	LOC105227278	proton-coupled folate transporter-like
105227280	295.998	74.9434	1.9817	2.3277e-28	1.7568e-27	LOC105227280	HEAT repeat-containing protein 1 homolog
105227281	35.4671	155.08	-2.1285	1.1149e-21	6.3518e-21	LOC105227281	ATP-dependent 6-phosphofructokinase%2C
105227284	150.865	15.2434	3.307	4.9003e-27	3.4959e-26	LOC105227284	mRNA turnover protein 4 homolog
105227286	0	62.9054	-6.2496	4.0961e-17	1.8425e-16	LOC105227286	sodium/hydrogen exchanger 9B1
105227287	127.687	37.9756	1.7495	4.0791e-11	1.2691e-10	LOC105227287	phosphatidylinositol 3-kinase catalytic subunit type 3
105227288	52.7452	107.684	-1.0297	6.8768e-07	1.4927e-06	LOC105227288	coilin%2C
105227291	602.198	106.13	2.5044	3.8677e-76	9.2962e-75	LOC105227291	polyadenylate-binding protein 2%2C
105227296	280.766	628.06	-1.1615	6.6388e-39	7.1088e-38	LOC105227296	phosphatidate phosphatase LPIN3%2C
105227299	23.0515	70.0442	-1.6034	6.3487e-08	1.5175e-07	LOC105227299	ras-related GTP-binding protein C
105227300	8.28172	27.5054	-1.7317	0.00037196	0.0005853	LOC105227300	28S ribosomal protein S17%2C mitochondrial
105227302	24.4528	73.6836	-1.5913	3.3804e-08	8.2166e-08	LOC105227302	RNA polymerase II-associated protein 3%2C
105227306	11.4907	49.1877	-2.0978	9.1663e-08	2.1587e-07	LOC105227306	uncharacterized LOC105227306
105227325	18.4832	0	10.367	0.0003461	0.0005469	LOC105227325	uncharacterized LOC105227325
105227329	67.2908	360.943	-2.4233	2.3416e-55	3.9028e-54	LOC105227329	uncharacterized LOC105227329%2C
105227336	43.987	18.1969	1.2734	0.00302	0.0040902	LOC105227336	deoxycytidylate deaminase
105227337	427.833	191.362	1.1607	1.9265e-17	8.8431e-17	LOC105227337	NADH dehydrogenase [ubiquinone] flavoprotein 1%2C mitochondrial%2C
105227344	810.18	373.597	1.1168	1.6602e-29	1.3058e-28	LOC105227344	RNA-binding protein Rsf1
105227346	38.9703	133.146	-1.7726	1.9286e-15	7.8835e-15	LOC105227346	DCN1-like protein 4%2C
105227348	20.4591	60.8058	-1.5715	6.5474e-07	1.4273e-06	LOC105227348	DCN1-like protein
105227352	27.7459	0	9.9529	6.2025e-06	1.2166e-05	LOC105227352	uncharacterized LOC105227352%2C
105227357	218.982	511.74	-1.2246	2.6129e-34	2.3677e-33	LOC105227357	ubiquitin-conjugating enzyme E2 R2%2C
105227361	25.8821	0	5.6939	2.3513e-07	5.3268e-07	LOC105227361	uncharacterized LOC105227361
105227368	104.706	267.243	-1.3518	3.7159e-21	2.0604e-20	LOC105227368	poly(rC)-binding protein 3%2C
105227369	68.0755	0	7.0891	1.7873e-16	7.6815e-16	LOC105227369	achaete-scute complex protein T3
105227371	55.6179	148.459	-1.4164	3.8793e-13	1.3864e-12	LOC105227371	DNA polymerase eta
105227378	80.2669	225.362	-1.4894	2.3056e-20	1.2204e-19	LOC105227378	protein kinase C and casein kinase substrate in neurons protein 1%2C
105227390	33.239	224.998	-2.759	8.2084e-40	9.0312e-39	LOC105227390	pleckstrin homology domain-containing family G member 5%2C
105227394	89.7817	413.77	-2.2043	3.4335e-57	5.9165e-56	LOC105227394	cAMP-regulated phosphoprotein 19
105227403	2.81663	37.9896	-3.7536	8.4855e-10	2.3832e-09	LOC105227403	uncharacterized LOC105227403%2C
105227407	45.5004	140.76	-1.6293	9.4267e-15	3.6995e-14	LOC105227407	liprin-beta-2
105227412	10.4958	31.6627	-1.593	0.00029328	0.00046753	LOC105227412	uncharacterized protein C16orf52 homolog A
105227416	29.5676	84.0699	-1.5076	1.2489e-08	3.1604e-08	LOC105227416	NADH-cytochrome b5 reductase 3%2C
105227421	6.2218	168.462	-4.7589	1.7589e-42	2.1321e-41	LOC105227421	aldose reductase-like
105227422	2.77459	184.475	-6.055	2.8055e-47	3.9675e-46	LOC105227422	aldose reductase%2C
105227424	6.1097	20.0166	-1.712	0.0025737	0.0035361	LOC105227424	uncharacterized LOC105227424%2C
105227428	26.0083	435.243	-4.0648	3.1161e-100	1.0513e-98	LOC105227428	ecdysone-induced protein 75B%2C isoforms C/D
105227462	16.3112	2.51958	2.6946	0.0014911	0.0021339	LOC105227462	uncharacterized LOC105227462
105227464	12.9761	0	9.8565	0.0018591	0.0026166	LOC105227464	uncharacterized LOC105227464
105227467	10.3697	61.2817	-2.5631	2.9927e-11	9.3997e-11	LOC105227467	uncharacterized LOC105227467
105227468	25.0414	199.047	-2.9907	5.3875e-38	5.5564e-37	LOC105227468	3-hydroxyacyl-CoA dehydrogenase type-2
105227472	160.786	39.0254	2.0427	8.7732e-17	3.8505e-16	LOC105227472	protein gone early
105227481	25.9102	51.9593	-1.0039	0.00070557	0.0010628	LOC105227481	probable isoaspartyl peptidase/L-asparaginase GA20639
105227483	55.0714	167.804	-1.6074	5.0631e-17	2.2611e-16	LOC105227483	T-complex protein 11-like protein 1%2C
105227486	10.6219	35.1621	-1.727	5.8859e-05	0.00010259	LOC105227486	uncharacterized LOC105227486%2C
105227489	475.66	1862.05	-1.9689	2.2395e-220	2.3226e-218	LOC105227489	myotubularin-related protein 4
105227491	261.176	104.548	1.3208	8.1995e-14	3.0531e-13	LOC105227491	endoplasmic reticulum resident protein 44%2C
105227500	175.037	0	8.4515	1.0574e-35	1.0071e-34	LOC105227500	uncharacterized LOC105227500
105227501	159.651	0	8.3188	3.8157e-33	3.3233e-32	LOC105227501	uncharacterized LOC105227501%2C
105227502	67.529	0	7.0774	2.3015e-16	9.8539e-16	LOC105227502	succinate dehydrogenase assembly factor 4%2C mitochondrial-like
105227505	21.1177	76.4131	-1.8554	5.9763e-10	1.7007e-09	LOC105227505	AMP deaminase 2
105227507	54.8612	152.434	-1.4743	4.2104e-14	1.5964e-13	LOC105227507	transmembrane protein 94
105227509	85.3396	194.567	-1.189	1.5958e-13	5.8488e-13	LOC105227509	protein diaphanous
105227531	26.0923	231.409	-3.1487	8.8831e-46	1.1987e-44	LOC105227531	mitochondrial 2-oxoglutarate/malate carrier protein
105227537	4.37208	38.2696	-3.1298	8.3661e-09	2.1581e-08	LOC105227537	protein Vhl
105227543	42.9501	129.758	-1.5951	2.1821e-13	7.9302e-13	LOC105227543	uncharacterized LOC105227543
105227546	45.4444	136.547	-1.5872	6.2536e-14	2.3457e-13	LOC105227546	WD repeat-containing protein 48 homolog
105227547	211.597	104.884	1.0125	1.5693e-07	3.6137e-07	LOC105227547	V-type proton ATPase 116 kDa subunit a%2C
105227550	225.204	94.82	1.248	4.4043e-11	1.3657e-10	LOC105227550	histone RNA hairpin-binding protein%2C
105227554	110.325	273.906	-1.3119	7.557e-21	4.1009e-20	LOC105227554	protein TRC8 homolog%2C
105227572	79.4261	645.361	-3.0224	3.3667e-120	1.4846e-118	LOC105227572	pyruvate kinase%2C
105227576	32.6925	78.4988	-1.2637	1.0223e-06	2.1785e-06	LOC105227576	protein suppressor of variegation 3-7%2C
105227579	41.4647	95.4079	-1.2022	1.9229e-07	4.4009e-07	LOC105227579	uncharacterized LOC105227579
105227580	14.9379	157.879	-3.4018	1.1625e-33	1.0285e-32	LOC105227580	TBC1 domain family member 5
105227582	33.5473	67.6506	-1.0119	0.00010146	0.00017157	LOC105227582	28S ribosomal protein S15%2C mitochondrial
105227593	28.937	132.558	-2.1956	2.2435e-19	1.1339e-18	LOC105227593	kinesin-like protein Klp98A
105227595	14.4895	52.1552	-1.8478	3.3602e-07	7.4853e-07	LOC105227595	mitogen-activated protein kinase 14A-like
105227610	32.0619	72.7038	-1.1812	7.1247e-06	1.3883e-05	LOC105227610	phosphatidylserine decarboxylase proenzyme%2C mitochondrial
105227612	19.6463	43.5187	-1.1474	0.00066285	0.0010033	LOC105227612	uncharacterized LOC105227612
105227613	26.3165	67.9166	-1.3678	1.6141e-06	3.3766e-06	LOC105227613	4-coumarate--CoA ligase 1
105227614	38.592	4.49324	3.1025	1.3038e-07	3.0221e-07	LOC105227614	unconventional myosin-Ib
105227616	35.5371	0	6.988	2.4107e-09	6.5063e-09	LOC105227616	protein hedgehog
105227619	101.034	297.87	-1.5598	6.1133e-28	4.5285e-27	LOC105227619	putative uncharacterized protein DDB_G0282133%2C
105227622	0	13.8437	-4.9038	8.4336e-05	0.00014382	LOC105227622	uncharacterized LOC105227622
105227629	37.6251	106.186	-1.4968	1.9133e-10	5.6694e-10	LOC105227629	mucin-22
105227630	7.55304	34.2242	-2.1799	5.2428e-06	1.0401e-05	LOC105227630	heterogeneous nuclear ribonucleoprotein R%2C
105227634	25.4898	68.5605	-1.4275	7.0905e-07	1.5373e-06	LOC105227634	mitochondrial pyruvate carrier 1
105227635	24.0464	57.3064	-1.2529	3.3069e-05	5.9377e-05	LOC105227635	phosphopantothenate--cysteine ligase
105227640	36.9945	216.488	-2.5489	1.2571e-35	1.1892e-34	LOC105227640	uncharacterized LOC105227640
105227641	25.8541	774.35	-4.9045	4.3488e-190	3.3362e-188	LOC105227641	little elongation complex subunit 2
105227642	4.0778	16.6852	-2.0327	0.0022494	0.003122	LOC105227642	SRR1-like protein
105227656	21.6362	4.42326	2.2903	0.00095432	0.0014094	LOC105227656	phosphotriesterase-related protein
105227657	2.64847	81.8302	-4.9494	1.0724e-21	6.116e-21	LOC105227657	facilitated trehalose transporter Tret1-2 homolog%2C
105227661	13.5506	1.74971	2.9532	0.0023029	0.0031883	LOC105227661	uncharacterized LOC105227661
105227662	38.7742	144.694	-1.8998	5.4846e-18	2.592e-17	LOC105227662	dnaJ homolog subfamily C member 21
105227665	839.929	165.116	2.3468	3.3835e-97	1.0953e-95	LOC105227665	protein CDV3 homolog%2C
105227666	2.84465	14.3196	-2.3317	0.0022297	0.0030977	LOC105227666	putative gamma-glutamylcyclotransferase CG2811
105227669	46.6215	198.263	-2.0883	1.0351e-26	7.3098e-26	LOC105227669	myosin light chain kinase%2C smooth muscle%2C
105227677	138.954	383.13	-1.4632	9.5819e-33	8.2428e-32	LOC105227677	ubiquitin carboxyl-terminal hydrolase 35
105227679	51.0776	128.274	-1.3285	1.0222e-10	3.0761e-10	LOC105227679	pyruvate dehydrogenase (acetyl-transferring) kinase%2C mitochondrial%2C
105227680	179.451	423.177	-1.2377	4.6676e-29	3.6155e-28	LOC105227680	PTB domain-containing adapter protein ced-6%2C
105227683	112.371	330.456	-1.5562	9.9922e-31	8.0982e-30	LOC105227683	YY1-associated factor 2%2C
105227685	401.517	17.651	4.5076	3.9506e-86	1.0845e-84	LOC105227685	F-box/LRR-repeat protein 14
105227690	19.8005	51.0354	-1.366	3.2645e-05	5.8634e-05	LOC105227690	solute carrier family 25 member 35
105227691	113.898	228.959	-1.0073	1.0139e-12	3.5223e-12	LOC105227691	28S ribosomal protein S5%2C mitochondrial
105227692	6.15174	26.8475	-2.1257	6.9789e-05	0.0001204	LOC105227692	solute carrier family 25 member 35%2C
105227694	3.53129	35.2181	-3.318	1.5371e-08	3.848e-08	LOC105227694	solute carrier family 25 member 35%2C
105227696	0	22.2982	-5.8286	4.8784e-07	1.0739e-06	LOC105227696	uncharacterized LOC105227696%2C
105227708	392.198	71.8639	2.4482	7.3927e-49	1.0895e-47	LOC105227708	protein I'm not dead yet%2C
105227710	22.7152	813.781	-5.1629	9.8986e-202	9.0876e-200	LOC105227710	protein wech
105227711	24.5369	66.8667	-1.4463	7.8059e-07	1.68e-06	LOC105227711	probable elongator complex protein 2
105227712	59.9759	145.757	-1.2811	1.7889e-11	5.6858e-11	LOC105227712	S-methyl-5'-thioadenosine phosphorylase
105227714	177.377	46.3882	1.935	4.4343e-17	1.9866e-16	LOC105227714	actin-like protein 6B
105227715	9.64099	136.575	-3.8244	1.2612e-31	1.0558e-30	LOC105227715	uncharacterized LOC105227715%2C
105227725	1.80769	57.9782	-5.0033	7.3354e-16	3.0703e-15	LOC105227725	glutathione S-transferase 1
105227728	22.8553	259.964	-3.5077	1.7511e-55	2.9273e-54	LOC105227728	sorting nexin-16
105227729	28.895	1.25979	4.5196	1.2933e-07	2.999e-07	LOC105227729	intersectin-1
105227730	13.3264	41.0691	-1.6238	2.9769e-05	5.3758e-05	LOC105227730	protein angel
105227731	28.8809	112.037	-1.9558	1.0042e-14	3.9328e-14	LOC105227731	uncharacterized LOC105227731
105227740	44.7858	11.4921	1.9624	1.9978e-05	3.6772e-05	LOC105227740	hydroxymethylglutaryl-CoA synthase 1%2C
105227741	39.4048	125.965	-1.6766	8.448e-14	3.1415e-13	LOC105227741	alpha-N-acetylgalactosaminidase
105227744	65.0066	143.546	-1.1429	6.9851e-10	1.9757e-09	LOC105227744	V-type proton ATPase subunit C
105227747	158.236	41.1671	1.9425	1.7579e-15	7.2069e-15	LOC105227747	sialin%2C
105227748	47.5183	1.52574	4.9609	5.0627e-12	1.6658e-11	LOC105227748	putative uncharacterized protein DDB_G0271606
105227751	12.1774	34.9801	-1.5223	0.00021933	0.000355	LOC105227751	DTW domain-containing protein 1
105227752	10.8321	49.6496	-2.1965	3.5979e-08	8.7263e-08	LOC105227752	small integral membrane protein 14%2C
105227754	47.9107	117.972	-1.3	1.007e-09	2.8085e-09	LOC105227754	zinc finger CCHC domain-containing protein 8 homolog
105227765	22.9534	57.4743	-1.3242	1.5811e-05	2.9466e-05	LOC105227765	uncharacterized LOC105227765%2C
105227766	2.45229	21.7243	-3.1471	1.3589e-05	2.5537e-05	LOC105227766	23 kDa integral membrane protein
105227770	190.9	68.5465	1.4777	1.9902e-12	6.7712e-12	LOC105227770	23 kDa integral membrane protein
105227772	1.97584	26.8475	-3.7642	2.4367e-07	5.509e-07	LOC105227772	tetraspanin-9
105227779	43.917	130.346	-1.5695	3.4071e-13	1.2231e-12	LOC105227779	uncharacterized LOC105227779
105227791	0	11.786	-6.9087	0.00034023	0.00053844	LOC105227791	sulfotransferase 1 family member D1
105227798	239.666	107.082	1.1623	1.9145e-10	5.6697e-10	LOC105227798	F-actin-capping protein subunit beta
105227802	14.4895	48.9078	-1.7551	1.7013e-06	3.5498e-06	LOC105227802	transmembrane protein 87A%2C
105227804	12.3455	36.9258	-1.5806	9.9836e-05	0.00016891	LOC105227804	39S ribosomal protein L48%2C mitochondrial
105227805	4.90457	24.2859	-2.3079	7.4905e-05	0.00012849	LOC105227805	solute carrier family 25 member 36%2C
105227808	38.0034	156.046	-2.0378	8.1962e-21	4.4434e-20	LOC105227808	WD repeat-containing protein 59 homolog
105227812	113.898	28.6812	1.9896	6.3907e-12	2.0905e-11	LOC105227812	ral GTPase-activating protein subunit beta%2C
105227813	12.2054	39.9773	-1.7117	2.0472e-05	3.7627e-05	LOC105227813	RNA-binding protein 7
105227814	2.71854	148.557	-5.772	1.4042e-38	1.4781e-37	LOC105227814	uncharacterized LOC105227814%2C
105227820	43.8329	0	10.613	6.3997e-08	1.529e-07	LOC105227820	homeotic protein spalt-major
105227822	71.2985	0	9.9925	5.0436e-13	1.7911e-12	LOC105227822	cadherin-related tumor suppressor
105227826	23.1916	0	8.1092	3.8558e-06	7.7508e-06	LOC105227826	uncharacterized LOC105227826
105227827	538.929	20.0306	4.7498	1.1103e-117	4.783e-116	LOC105227827	protein scylla
105227828	0	12.5419	-4.1333	0.00029113	0.00046423	LOC105227828	putative uncharacterized protein DDB_G0277255
105227833	653.429	285.79	1.1931	4.562e-27	3.2628e-26	LOC105227833	CBL-interacting protein kinase 17
105227837	82.6771	40.5932	1.0263	0.00089571	0.0013288	LOC105227837	uncharacterized LOC105227837
105227838	139.977	346.722	-1.3086	7.034e-26	4.7981e-25	LOC105227838	putative GPI-anchored protein pfl2%2C
105227839	113.842	51.0074	1.1583	1.2174e-05	2.3056e-05	LOC105227839	splicing factor 3A subunit 2
105227843	75.4043	3.77936	4.3184	3.564e-17	1.607e-16	LOC105227843	microtubule-associated protein futsch
105227845	276.982	75.6013	1.8733	1.221e-24	7.8777e-24	LOC105227845	teneurin-m
105227847	22.1687	0	5.4705	1.8157e-06	3.7786e-06	LOC105227847	putative phosphatidate phosphatase
105227852	48.3171	112.723	-1.2222	1.0407e-08	2.6515e-08	LOC105227852	uncharacterized LOC105227852
105227865	17.3202	73.6416	-2.0881	7.0535e-11	2.1538e-10	LOC105227865	beta-1-syntrophin
105227867	166.251	0	10.536	3.1924e-26	2.2127e-25	LOC105227867	cationic amino acid transporter 2-like
105227868	41.843	0	6.3869	5.5404e-11	1.7076e-10	LOC105227868	T-related protein
105227873	60.6766	0	6.9231	5.6743e-15	2.265e-14	LOC105227873	kelch-like protein 17
105227875	163.575	43.7706	1.9019	1.6596e-15	6.8091e-15	LOC105227875	short/branched chain specific acyl-CoA dehydrogenase%2C mitochondrial
105227883	1.23315	421.595	-8.4174	2.9756e-89	8.6342e-88	LOC105227883	farnesol dehydrogenase-like
105227892	9.47284	148.347	-3.969	6.4636e-35	5.9535e-34	LOC105227892	hydroxyacylglutathione hydrolase%2C mitochondrial%2C
105227895	15.2602	66.1389	-2.1157	4.8041e-10	1.379e-09	LOC105227895	glutaminyl-peptide cyclotransferase%2C
105227898	101.721	220.281	-1.1147	6.0224e-14	2.2605e-13	LOC105227898	phosphorylated CTD-interacting factor 1%2C
105227900	129.144	58.1182	1.1519	3.5622e-06	7.1811e-06	LOC105227900	E3 ubiquitin-protein ligase mind-bomb%2C
105227902	7.51101	31.0468	-2.0474	2.8511e-05	5.1638e-05	LOC105227902	F-box/WD repeat-containing protein 4
105227903	38.4379	92.7204	-1.2704	9.7837e-08	2.2992e-07	LOC105227903	charged multivesicular body protein 7%2C
105227906	2.81663	39.5993	-3.8134	3.0745e-10	8.9724e-10	LOC105227906	rho-related BTB domain-containing protein 1
105227910	61.9938	0	6.9541	3.0489e-15	1.2328e-14	LOC105227910	protein inturned%2C
105227911	113.786	0	10.989	2.7829e-17	1.2671e-16	LOC105227911
105227915	1117.01	472.574	1.241	2.5601e-48	3.724e-47	LOC105227915	eukaryotic peptide chain release factor subunit 1%2C
105227918	60.1441	155.332	-1.3689	3.9309e-13	1.4039e-12	LOC105227918	alpha-soluble NSF attachment protein
105227921	20.8094	618.99	-4.8946	2.7806e-152	1.6566e-150	LOC105227921	digestive cysteine proteinase 1
105227925	137.889	59.406	1.2148	4.8709e-07	1.0727e-06	LOC105227925	Y+L amino acid transporter 2%2C
105227926	168.297	36.4219	2.2081	2.4751e-19	1.2488e-18	LOC105227926	angio-associated migratory cell protein
105227929	30.4644	0	7.6283	6.4106e-08	1.5309e-07	LOC105227929	serine-rich adhesin for platelets
105227937	192.007	46.9061	2.0333	1.2752e-19	6.5399e-19	LOC105227937	uncharacterized LOC105227937
105227959	7.76324	47.326	-2.6079	3.8093e-09	1.0163e-08	LOC105227959	thioredoxin%2C mitochondrial
105227962	2.29814	93.7002	-5.3495	6.6229e-25	4.3128e-24	LOC105227962	uncharacterized LOC105227962%2C
105227964	24.4528	53.765	-1.1367	0.00017022	0.00028022	LOC105227964	uncharacterized LOC105227964
105227965	23.4018	57.3344	-1.2928	2.2147e-05	4.0598e-05	LOC105227965	mucin-17-like%2C
105227967	17.6144	39.3334	-1.159	0.0011166	0.0016301	LOC105227967	uncharacterized LOC105227967%2C
105227970	17.4182	37.5837	-1.1095	0.0019966	0.0027954	LOC105227970	purine nucleoside phosphorylase
105227973	99.0864	211.686	-1.0952	3.6162e-13	1.294e-12	LOC105227973	uncharacterized LOC105227973%2C
105227975	28.2503	57.6843	-1.0299	0.0002788	0.00044597	LOC105227975	osteopetrosis-associated transmembrane protein 1-like
105227979	169.18	27.1974	2.637	5.5185e-24	3.4686e-23	LOC105227979	glycine cleavage system H protein%2C mitochondrial
105227984	6.15174	24.5379	-1.9959	0.00024687	0.00039694	LOC105227984	integrin-linked protein kinase homolog pat-4
105227988	12.906	0	4.1762	0.00055736	0.00085513	LOC105227988	uncharacterized oxidoreductase YjmC
105227990	2.29814	27.5054	-3.5812	2.7378e-07	6.1551e-07	LOC105227990	O-acetyl-ADP-ribose deacetylase 1
105228005	20.2629	117.118	-2.5311	6.8113e-20	3.5319e-19	LOC105228005	UDP-glucuronic acid decarboxylase 1%2C
105228007	766.263	69.7363	3.4579	2.0004e-135	1.0278e-133	LOC105228007	WD repeat domain phosphoinositide-interacting protein 2%2C
105228009	231.538	57.4043	2.012	5.2637e-23	3.1326e-22	LOC105228009	mediator of RNA polymerase II
105228014	254.085	76.6651	1.7287	2.8272e-20	1.4923e-19	LOC105228014	pre-rRNA-processing protein TSR1 homolog
105228019	0	17.539	-4.8302	1.0016e-05	1.9209e-05	LOC105228019	uncharacterized LOC105228019
105228028	15.4284	40.5232	-1.3932	0.00017615	0.00028946	LOC105228028	protein draper
105228039	292.313	1402.38	-2.2623	8.1909e-195	6.7458e-193	LOC105228039	probable cytochrome P450 6a13
105228045	11.2525	150.363	-3.7401	3.3905e-34	3.0625e-33	LOC105228045	maltase A3
105228051	68.7902	0	7.1041	1.2848e-16	5.5732e-16	LOC105228051	cytochrome P450 4e2
105228067	111.138	0	11.955	1.3875e-14	5.3886e-14	LOC105228067	protein deadpan
105228075	464.786	130.122	1.8367	4.4345e-39	4.7666e-38	LOC105228075	prolow-density lipoprotein receptor-related protein 1%2C
105228077	25.6579	74.1315	-1.5307	6.6899e-08	1.5949e-07	LOC105228077	ankyrin repeat domain-containing protein 13C
105228078	6.97851	44.4425	-2.6709	7.5752e-09	1.964e-08	LOC105228078	essential MCU regulator%2C mitochondrial%2C
105228079	63.1569	134.097	-1.0863	8.7916e-09	2.2616e-08	LOC105228079	glycerol kinase
105228082	190.255	390.618	-1.0378	1.918e-21	1.0817e-20	LOC105228082	uncharacterized LOC105228082%2C
105228086	45.7667	2.54757	4.1671	8.2859e-11	2.5151e-10	LOC105228086	tyrosine-protein kinase-like otk
105228087	32.4122	87.5133	-1.433	1.9441e-08	4.826e-08	LOC105228087	zinc finger protein 184%2C
105228088	52.2267	1.84769	4.821	6.006e-13	2.1194e-12	LOC105228088	protein 5NUC%2C
105228089	13.8729	60.9737	-2.1359	1.8568e-09	5.0478e-09	LOC105228089	retinol dehydrogenase 12
105228092	12.4016	31.7747	-1.3574	0.0010988	0.0016065	LOC105228092	ADP-ribosylation factor-like protein 6-interacting protein 6
105228097	71.9992	220.659	-1.6158	5.0208e-22	2.8987e-21	LOC105228097	glucose-6-phosphate isomerase
105228100	337.911	91.5026	1.8848	5.8829e-30	4.6468e-29	LOC105228100	WD repeat-containing protein 43
105228102	1158.01	371.148	1.6416	1.0286e-79	2.5601e-78	LOC105228102	serrate RNA effector molecule homolog%2C
105228105	14.0691	35.512	-1.3358	0.00064149	0.00097331	LOC105228105	probable tRNA pseudouridine synthase 2
105228106	3.48925	29.0031	-3.0552	6.8913e-07	1.4953e-06	LOC105228106	neuropeptide CCHamide-2 receptor
105228107	82.0886	36.3099	1.1768	0.00016331	0.00026931	LOC105228107	WD repeat-containing protein 74
105228108	188.938	89.137	1.0838	1.2037e-07	2.8088e-07	LOC105228108	EH domain-binding protein 1
105228111	33.3511	5.06715	2.7185	4.9832e-06	9.8996e-06	LOC105228111	uncharacterized LOC105228111%2C
105228113	370.197	170.519	1.1184	2.282e-14	8.7834e-14	LOC105228113	protein enabled%2C
105228121	24.7191	56.7325	-1.1986	6.1643e-05	0.00010718	LOC105228121	gamma-soluble NSF attachment protein
105228132	386.41	106.816	1.855	3.0044e-33	2.6331e-32	LOC105228132	septin-2
105228139	18.4272	0	6.4555	1.3851e-05	2.6004e-05	LOC105228139	muscle LIM protein Mlp84B%2C
105228142	86.0823	8.3426	3.3671	2.368e-16	1.0123e-15	LOC105228142	uncharacterized LOC105228142%2C
105228145	1160.6	542.983	1.0959	3.8337e-40	4.2769e-39	LOC105228145	calcium-transporting ATPase sarcoplasmic/endoplasmic reticulum type%2C
105228149	175.472	369.076	-1.0727	3.0669e-21	1.709e-20	LOC105228149	histone-lysine N-methyltransferase trr%2C
105228150	462.207	209.531	1.1414	3.4632e-18	1.6492e-17	LOC105228150	serine/threonine-protein kinase Genghis Khan
105228151	41.8851	112.121	-1.4206	2.5971e-10	7.6228e-10	LOC105228151	uncharacterized protein C6orf136 homolog
105228165	350.355	118.742	1.561	1.8998e-23	1.1577e-22	LOC105228165
105228166	276.506	120.982	1.1925	2.474e-12	8.3162e-12	LOC105228166	protein mushroom body miniature
105228170	26.2465	152.672	-2.5402	1.5586e-25	1.0529e-24	LOC105228170	uncharacterized LOC105228170%2C
105228171	613.296	273.57	1.1647	1.837e-24	1.1757e-23	LOC105228171	rRNA 2'-O-methyltransferase fibrillarin
105228173	80.6732	20.2546	1.9938	6.9826e-09	1.8213e-08	LOC105228173	uncharacterized LOC105228173
105228179	91.169	293.685	-1.6877	2.5266e-30	2.0156e-29	LOC105228179	synaptojanin-1%2C
105228180	71.9571	207.459	-1.5276	1.865e-19	9.4775e-19	LOC105228180	uncharacterized LOC105228180
105228181	17.0679	99.7192	-2.5466	2.8787e-17	1.3054e-16	LOC105228181	protein-glutamate O-methyltransferase-like%2C
105228182	8.99639	30.4029	-1.7568	0.0001595	0.00026334	LOC105228182	protein-glutamate O-methyltransferase%2C
105228185	226.535	22.4662	3.3339	4.8459e-40	5.3953e-39	LOC105228185	neurogenic protein mastermind%2C
105228188	23.8222	74.5235	-1.6454	1.4101e-08	3.5492e-08	LOC105228188	cytochrome b-c1 complex subunit 6%2C mitochondrial
105228192	205.277	5.75303	5.1571	3.1705e-47	4.4724e-46	LOC105228192	protein krueppel
105228197	119.91	46.6961	1.3606	2.0677e-07	4.7149e-07	T53i1	Tumor protein p53-inducible nuclear protein 1%2C
105228214	11.5047	1.1618	3.3078	0.0029422	0.0039925	LOC105228214	cytochrome P450 4d10-like
105228216	17.2921	86.3515	-2.3201	6.9462e-14	2.5985e-13	LOC105228216	uncharacterized LOC105228216%2C
105228219	14.2793	33.2584	-1.2198	0.0019035	0.0026744	LOC105228219	uncharacterized LOC105228219
105228232	55.1695	0	6.0618	4.3669e-14	1.6524e-13	LOC105228232	uncharacterized LOC105228232%2C
105228235	56.851	2.88351	4.3013	2.7044e-13	9.7966e-13	LOC105228235	protein-serine O-palmitoleoyltransferase porcupine
105228236	10.8461	36.0439	-1.7326	4.5882e-05	8.098e-05	LOC105228236	TM2 domain-containing protein CG11103
105228237	205.081	96.5558	1.0868	3.2251e-08	7.8562e-08	LOC105228237	cathepsin B
105228242	3.58735	37.0238	-3.3675	5.4308e-09	1.4346e-08	LOC105228242	uncharacterized LOC105228242
105228243	33.0568	66.1669	-1.0012	0.00013601	0.00022689	LOC105228243	blood vessel epicardial substance%2C
105228252	51.2318	150.041	-1.5502	9.527e-15	3.7362e-14	LOC105228252	uncharacterized LOC105228252%2C
105228253	51.9885	17.805	1.5459	0.00013749	0.0002293	LOC105228253	zinc finger protein 619%2C
105228258	284.788	42.5808	2.7416	5.4694e-41	6.3025e-40	LOC105228258	hypothetical protein%2C
105228260	82.7192	2.25362	5.1979	4.6528e-20	2.4307e-19	K1161	putative family 31 glucosidase KIAA1161
105228263	32.6505	121.374	-1.8943	2.7508e-15	1.1155e-14	LOC105228263	uncharacterized LOC105228263%2C
105228271	55.9682	118.84	-1.0863	6.1077e-08	1.4611e-07	LOC105228271	sorting nexin-27%2C
105228274	64.4601	0	12.169	8.8685e-09	2.2793e-08	LOC105228274	protein disconnected
105228280	39.657	136.701	-1.7854	6.0983e-16	2.564e-15	LOC105228280	uncharacterized LOC105228280%2C
105228289	345.674	0	14.592	7.4482e-26	5.0682e-25	LOC105228289	teneurin-a%2C
105228301	44.7577	12.7379	1.813	5.8785e-05	0.00010249	LOC105228301	uncharacterized LOC105228301
105228302	291.248	59.9099	2.2814	1.189e-33	1.0503e-32	LOC105228302	uncharacterized LOC105228302%2C
105228303	99.8571	209.139	-1.0665	1.3181e-12	4.5426e-12	LOC105228303	DEAD-box helicase Dbp80
105228305	3.95169	128.638	-5.0247	2.8475e-33	2.4995e-32	LOC105228305	gamma-glutamyltranspeptidase 1%2C
105228306	173.818	828.857	-2.2535	1.8835e-115	7.8717e-114	LOC105228306	thioredoxin reductase 1%2C mitochondrial%2C
105228311	1470.13	477.348	1.6228	6.9605e-99	2.3065e-97	LOC105228311	histone H3.3
105228314	275.105	36.0999	2.9299	1.4064e-42	1.7085e-41	LOC105228314	AT-rich interactive domain-containing protein 4B%2C
105228316	15.0781	1.30178	3.5339	0.0004533	0.0007036	LOC105228316	ankyrin repeat%2C bromo and BTB domain-containing protein DDB_G0293800%2C
105228321	28.3625	175.251	-2.6274	5.2044e-30	4.1224e-29	LOC105228321	uncharacterized LOC105228321
105228332	143.704	27.8553	2.3671	3.2785e-18	1.5666e-17	LOC105228332	uncharacterized LOC105228332%2C
105228333	0	13.6477	-4.5354	0.00011479	0.00019305	LOC105228333	dual specificity phosphatase DUPD1
105228358	61.069	135.063	-1.1451	2.1023e-09	5.6903e-09	LOC105228358	cytoplasmic tRNA 2-thiolation protein 2
105228363	10.2436	164.024	-4.0011	1.3737e-38	1.4488e-37	LOC105228363	aldehyde dehydrogenase%2C mitochondrial
105228364	1.51341	38.7875	-4.6797	6.2516e-11	1.9194e-10	LOC105228364	glutathione S-transferase theta-3
105228366	84.1625	18.2109	2.2084	2.0483e-10	6.0404e-10	LOC105228366	sm-like protein LSM4
105228369	9.37474	28.4292	-1.6005	0.00057795	0.00088361	LOC105228369	putative N(4)-(beta-N-acetylglucosaminyl)-L-asparaginase GA14866
105228370	614.123	182.137	1.7535	1.1286e-47	1.6164e-46	LOC105228370	putative GPI-anchored protein pfl2
105228372	39.2786	252.923	-2.6869	1.835e-43	2.3198e-42	LOC105228372	uncharacterized LOC105228372%2C
105228374	35.0327	103.751	-1.5663	8.9314e-11	2.7007e-10	LOC105228374	uroporphyrinogen decarboxylase%2C
105228407	942.771	194.007	2.2808	6.6234e-105	2.3931e-103	LOC105228407	eukaryotic translation initiation factor 3 subunit B
105228408	13.4245	0	6.205	0.00019874	0.00032335	LOC105228408	uncharacterized LOC105228408
105228409	61.5454	22.6202	1.444	8.9647e-05	0.00015246	LOC105228409	peptidyl-prolyl cis-trans isomerase E%2C
105228413	41.5067	97.9975	-1.2394	7.1035e-08	1.6885e-07	LOC105228413	uncharacterized LOC105228413
105228414	26.6108	223.612	-3.0709	2.0645e-43	2.5923e-42	LOC105228414	tudor domain-containing protein 7
105228415	46.4253	134.293	-1.5324	3.526e-13	1.2642e-12	LOC105228415	SHC-transforming protein 1%2C
105228418	39.5589	0	6.3059	1.7648e-10	5.2459e-10	LOC105228418	protein gooseberry
105228423	85.0313	369.538	-2.1197	4.0199e-49	5.9873e-48	LOC105228423	CDK5 and ABL1 enzyme substrate 1%2C
105228425	43.0622	115.509	-1.4235	1.3207e-10	3.9509e-10	LOC105228425	grpE protein homolog%2C mitochondrial
105228426	511.407	8.3426	5.9378	5.3427e-117	2.2497e-115	LOC105228426	uncharacterized LOC105228426
105228428	7.51101	250.11	-5.0574	4.1061e-63	7.8483e-62	LOC105228428	NAD kinase%2C
105228432	5.87148	97.3256	-4.051	1.012e-23	6.2829e-23	LOC105228432	elongation factor Tu 2
105228434	11.3226	49.6356	-2.1322	6.0622e-08	1.4509e-07	LOC105228434	uncharacterized LOC105228434
105228435	6.85239	72.2698	-3.3987	2.877e-16	1.2224e-15	LOC105228435	endophilin-B1%2C
105228436	7.32884	45.6883	-2.6402	5.7172e-09	1.5074e-08	LOC105228436	protein MTO1 homolog%2C mitochondrial
105228438	745.285	6.74686	6.7874	4.3581e-166	2.8379e-164	LOC105228438	uncharacterized LOC105228438%2C
105228443	441.594	116.824	1.9184	1.2815e-39	1.399e-38	LOC105228443	eukaryotic translation initiation factor 3 subunit M
105228444	74.4655	26.2736	1.503	8.3107e-06	1.6088e-05	LOC105228444	phosphopantothenoylcysteine decarboxylase
105228447	135.829	22.1583	2.6159	2.1307e-19	1.0808e-18	LOC105228447	polycomb protein Asx%2C
105228450	33.7995	153.596	-2.1841	4.46e-22	2.5856e-21	LOC105228450	rab GTPase-binding effector protein 1
105228451	69.7711	389.456	-2.4808	5.097e-61	9.4206e-60	LOC105228451	C3 and PZP-like alpha-2-macroglobulin domain-containing protein 8
105228452	36.9385	89.8509	-1.2824	1.2816e-07	2.9743e-07	LOC105228452	dystrobrevin beta%2C
105228455	19.0858	40.1592	-1.0732	0.0017998	0.0025388	LOC105228455	dynein light chain roadblock-type 2
105228459	55.5618	24.3699	1.189	0.001741	0.0024658	LOC105228459	KH domain-containing%2C RNA-binding%2C signal transduction-associated protein 3%2C
105228462	324.22	69.2743	2.2266	4.0196e-36	3.8799e-35	LOC105228462	KH domain-containing%2C RNA-binding%2C signal transduction-associated protein 2
105228476	5.81542	38.4935	-2.7267	5.6014e-08	1.344e-07	LOC105228476	probable phospholipid-transporting ATPase IA
105228485	17.0539	48.3479	-1.5033	1.6382e-05	3.049e-05	LOC105228485	cytohesin-1%2C
105228488	7.24476	51.9593	-2.8424	1.2378e-10	3.7109e-10	LOC105228488	hypothetical protein%2C
105228491	210.672	32.1386	2.7126	2.082e-30	1.6752e-29	LOC105228491	putative protein TPRXL
105228494	23.0655	0	8.3644	5.4098e-06	1.0705e-05	LOC105228494	myosin-G heavy chain%2C
105228509	9.17856	0	5.6565	0.0020879	0.0029136	LOC105228509	uncharacterized LOC105228509
105228519	86.4606	178.82	-1.0484	9.1968e-11	2.778e-10	LOC105228519	phosphatidylinositol 4-kinase type 2-beta
105228522	43.8469	93.9662	-1.0997	1.1928e-06	2.5283e-06	LOC105228522	uncharacterized LOC105228522
105228525	28.4886	85.2876	-1.582	3.2852e-09	8.7945e-09	LOC105228525	mitochondrial pyruvate carrier 2-like
105228529	1180.29	350.221	1.7528	6.6106e-90	1.9485e-88	LOC105228529	importin subunit alpha-3%2C
105228530	69.9813	245.435	-1.8103	8.2847e-28	6.1048e-27	LOC105228530	dnaJ homolog subfamily C member 3
105228533	17.2921	57.4603	-1.7325	2.6644e-07	5.9948e-07	LOC105228533	uncharacterized LOC105228533%2C
105228536	59.3313	27.4354	1.1128	0.0023562	0.0032557	LOC105228536	probable dimethyladenosine transferase
105228540	87.8339	176.3	-1.0052	4.2175e-10	1.2187e-09	LOC105228540	E3 ubiquitin-protein ligase RNF13%2C
105228542	361.453	144.4	1.3237	1.3478e-18	6.5522e-18	LOC105228542	histone-lysine N-methyltransferase%2C H3 lysine-79 specific%2C
105228551	20.2068	132.278	-2.7107	1.0215e-23	6.3354e-23	LOC105228551	dystrophin-like
105228559	126.72	35.0781	1.853	6.2517e-12	2.0462e-11	LOC105228559	neurogenic locus protein delta
105228568	72.1673	0	7.1733	2.724e-17	1.2412e-16	LOC105228568	uncharacterized LOC105228568
105228574	1152.46	532.918	1.1127	5.4083e-41	6.2449e-40	LOC105228574	filaggrin%2C
105228580	153.779	24.9438	2.6241	7.9057e-22	4.527e-21	LOC105228580	probable Ras GTPase-activating protein
105228592	14.6156	52.7711	-1.8522	2.7534e-07	6.1877e-07	LOC105228592	serine/threonine-protein phosphatase beta isoform
105228597	28.0542	144.946	-2.3692	9.9204e-23	5.8604e-22	LOC105228597	protein NPC2 homolog
105228607	60.7046	171.737	-1.5003	5.0126e-16	2.1123e-15	LOC105228607	thyroid adenoma-associated protein homolog
105228609	30.1701	78.0649	-1.3716	2.5777e-07	5.8045e-07	LOC105228609	RILP-like protein homolog
105228610	78.8936	32.5445	1.2775	6.7954e-05	0.00011746	LOC105228610	uncharacterized LOC105228610
105228626	483.339	0	9.9169	9.2123e-80	2.3032e-78	LOC105228626	neurogenic protein big brain
105228639	307.195	131.942	1.2193	4.8753e-14	1.8398e-13	LOC105228639	far upstream element-binding protein 3
105228642	17.0539	41.9229	-1.2976	0.0002762	0.00044206	LOC105228642	transmembrane protein 14 homolog
105228643	680.783	189.458	1.8453	8.129e-57	1.3879e-55	LOC105228643	FACT complex subunit Ssrp1
105228651	22.547	53.625	-1.25	6.09e-05	0.00010598	LOC105228651	hydroxysteroid dehydrogenase-like protein 2
105228655	8.67409	171.933	-4.309	8.1532e-42	9.6736e-41	LOC105228655	1%2C4-alpha-glucan-branching enzyme
105228656	298.254	122.171	1.2876	6.1595e-15	2.4534e-14	LOC105228656	polyhomeotic-proximal chromatin protein-like%2C
105228658	82.9013	29.843	1.474	3.7238e-06	7.4962e-06	LOC105228658	TFIIH basal
105228665	880.848	309.026	1.5112	1.5638e-53	2.5311e-52	LOC105228665	heterogeneous nuclear ribonucleoprotein U-like protein 2
105228668	14.994	0	4.5414	0.00014018	0.00023351	LOC105228668	proton-associated sugar transporter A
105228671	40.5819	82.1382	-1.0172	1.7159e-05	3.1872e-05	LOC105228671	fatty-acid amide hydrolase 2-B%2C
105228674	4.76444	88.4791	-4.215	4.0669e-22	2.3602e-21	LOC105228674	probable 6-phosphogluconolactonase
105228676	251.254	595.46	-1.2449	1.6562e-40	1.8775e-39	LOC105228676	protein hu-li tai shao%2C
105228682	300.608	116.054	1.3731	1.1422e-16	4.97e-16	LOC105228682	putative helicase MOV-10
105228685	24.9293	197.983	-2.9895	8.6809e-38	8.8552e-37	LOC105228685	DET1 homolog
105228688	22.6872	156.578	-2.7869	1.7888e-28	1.3593e-27	LOC105228688	probable WRKY
105228691	44.3794	141.712	-1.675	2.5488e-15	1.0351e-14	LOC105228691	glutathione S-transferase S1%2C
105228717	112.847	34.8961	1.6932	1.4664e-09	4.0257e-09	LOC105228717	uncharacterized LOC105228717
105228718	698.313	2026.75	-1.5372	1.6301e-176	1.1704e-174	LOC105228718	nuclear protein 1
105228721	22.0426	0	10.621	0.00012709	0.00021291	LOC105228721	protein peste
105228722	410.849	65.355	2.6522	3.3986e-56	5.7502e-55	LOC105228722	60S ribosomal protein L44
105228724	2943.01	43.1267	6.0926	0	0	LOC105228724	bacchus
105228725	31.095	5.22112	2.5743	1.9772e-05	3.6436e-05	LOC105228725	uncharacterized LOC105228725
105228728	67.3328	29.829	1.1746	0.00065368	0.0009902	LOC105228728
105228729	111.404	15.8173	2.8162	1.6703e-17	7.7053e-17	LOC105228729	gamma-secretase subunit Aph-1
105228730	17.0399	3.09348	2.4616	0.002123	0.0029582	LOC105228730	protocadherin beta-9
105228732	52.8153	15.0755	1.8088	1.3219e-05	2.4892e-05	LOC105228732	sorting nexin-20%2C
105228733	38.4939	14.7675	1.3822	0.0028536	0.0038882	LOC105228733	probable DNA replication complex GINS protein PSF2
105228739	28.2644	121.136	-2.0996	4.9369e-17	2.2065e-16	LOC105228739	zinc finger protein weckle-like
105228740	13.0882	55.2347	-2.0773	1.8085e-08	4.5093e-08	LOC105228740	zinc finger protein weckle-like
105228742	77.1279	0	8.521	1.6048e-16	6.924e-16	LOC105228742	clavesin-1
105228744	18.4552	0	4.7499	1.9767e-05	3.6436e-05	LOC105228744	ets DNA-binding protein pokkuri%2C
105228745	67.3889	236.462	-1.811	7.2811e-27	5.1746e-26	LOC105228745	putative apoptosis-inducing factor 1%2C mitochondrial%2C
105228748	62.9467	0	6.9761	1.9483e-15	7.9526e-15	LOC105228748	alpha%2Calpha-trehalose-phosphate synthase [UDP-forming]
105228756	63.4091	136.435	-1.1055	4.2558e-09	1.1333e-08	LOC105228756	dyslexia-associated protein KIAA0319-like protein
105228761	10.5098	27.7993	-1.4033	0.0017969	0.0025361	LOC105228761	zinc finger protein 205
105228762	1042.1	442.214	1.2367	6.4418e-45	8.4289e-44	LOC105228762	60S ribosomal protein L34
105228768	98.0775	491.961	-2.3266	1.1058e-71	2.4672e-70	LOC105228768	enolase
105228769	58.4065	169.805	-1.5397	2.3399e-16	1.0011e-15	LOC105228769	UHRF1-binding protein 1%2C
105228776	230.179	54.2969	2.0838	5.6383e-24	3.5359e-23	LOC105228776	FAS-associated factor 2
105228777	31.5714	8.17462	1.9494	0.00036587	0.00057636	LOC105228777	protein C10
105228783	201.844	31.0328	2.7014	4.531e-29	3.5145e-28	LOC105228783	cysteine protease ATG4B%2C
105228784	17.9087	58.1042	-1.698	3.23e-07	7.2095e-07	LOC105228784	peptidylglycine alpha-hydroxylating monooxygenase
105228786	59.6536	298.85	-2.3247	3.2546e-44	4.1804e-43	LOC105228786	protein Star
105228790	2.21407	12.2479	-2.4678	0.0035641	0.0047693	LOC105228790	uncharacterized LOC105228790
105228793	324.473	706.265	-1.1221	1.4168e-41	1.6704e-40	LOC105228793	neutral alpha-glucosidase AB
105228795	12.3315	62.3875	-2.3389	1.6234e-10	4.8359e-10	LOC105228795	solute carrier family 25 member 40
105228796	16.0029	49.3697	-1.6253	4.6381e-06	9.2436e-06	LOC105228796	BTB/POZ domain-containing protein 17
105228797	22.9674	0	7.6802	2.8003e-06	5.711e-06	LOC105228797	heat shock protein beta-1%2C
105228803	59.5275	28.2472	1.0754	0.0031897	0.0042981	LOC105228803	protein lin-52 homolog
105228806	71.5087	242.495	-1.7618	1.2229e-26	8.6147e-26	LOC105228806	protein arginine N-methyltransferase 1-like
105228807	26.0223	0	5.9535	2.1415e-07	4.8752e-07	LOC105228807	MAP kinase-activated protein kinase 2%2C
105228808	199.07	40.3412	2.3029	8.4537e-24	5.272e-23	LOC105228808	integrin beta-PS
105228809	139.318	58.9721	1.2403	2.5508e-07	5.7463e-07	LOC105228809	ubiquitin-conjugating enzyme E2 G2
105228810	52.2267	0	5.9585	2.0155e-13	7.3436e-13	LOC105228810	netrin-A%2C
105228811	27.1854	0	6.3385	1.2411e-07	2.8887e-07	LOC105228811	gamma-butyrobetaine dioxygenase
105228818	22.9254	2.02966	3.4976	1.6692e-05	3.1045e-05	LOC105228818	uncharacterized LOC105228818
105228822	1394.58	386.587	1.851	5.5345e-115	2.279e-113	LOC105228822	high mobility group protein DSP1%2C
105228826	82.9434	29.2691	1.5027	2.5591e-06	5.2382e-06	LOC105228826	N-acetylglucosaminyl-phosphatidylinositol biosynthetic protein
105228827	802.094	253.273	1.6631	6.5579e-57	1.1231e-55	LOC105228827	DNA topoisomerase 1
105228828	33.1129	112.849	-1.7689	2.7552e-13	9.9656e-13	LOC105228828	type II inositol 1%2C4%2C5-trisphosphate 5-phosphatase%2C
105228832	53.6701	6.07498	3.1432	3.7117e-10	1.0765e-09	LOC105228832	uncharacterized LOC105228832%2C
105228841	39.5169	8.84651	2.1593	1.7907e-05	3.3129e-05	LOC105228841	dynein assembly factor 5%2C axonemal
105228843	30.6606	67.9166	-1.1474	2.1081e-05	3.867e-05	LOC105228843	nucleotide exchange factor SIL1
105228844	16.4934	66.0269	-2.0012	1.7218e-09	4.6968e-09	LOC105228844	delta(3%2C5)-Delta(2%2C4)-dienoyl-CoA isomerase%2C mitochondrial
105228845	40.1615	15.5514	1.3688	0.0025179	0.0034628	LOC105228845
105228847	43.7628	10.5822	2.0481	1.3682e-05	2.5696e-05	LOC105228847	tRNA (guanine-N(7)-)-methyltransferase
105228848	13.3965	30.7948	-1.2008	0.0031205	0.0042141	LOC105228848	RNA 3'-terminal phosphate cyclase
105228854	169.656	1.32978	6.9953	7.6363e-39	8.1613e-38	LOC105228854	protein hunchback
105228855	16.9278	40.7891	-1.2688	0.00041149	0.00064333	LOC105228855	melanoma-associated antigen D4
105228857	174.309	37.2197	2.2275	3.4603e-20	1.8145e-19	LOC105228857	coronin-7
105228862	395.533	64.4452	2.6177	2.3706e-53	3.804e-52	LOC105228862	uncharacterized LOC105228862%2C
105228869	21.7343	82.1382	-1.9181	5.7795e-11	1.7784e-10	LOC105228869	protein SGT1 homolog
105228875	96.8303	214.514	-1.1475	4.036e-14	1.5324e-13	LOC105228875	probable cytochrome P450 6u1%2C
105228881	37.7232	92.3145	-1.2911	7.5283e-08	1.7849e-07	LOC105228881	electron transfer flavoprotein-ubiquinone oxidoreductase%2C mitochondrial
105228883	74.7457	431.547	-2.5295	9.6891e-69	2.071e-67	LOC105228883	calcium channel flower%2C
105228884	42.6137	4.43725	3.2636	1.2944e-08	3.2681e-08	LOC105228884	myocyte-specific enhancer factor 2%2C
105228885	7.56706	24.034	-1.6673	0.0011608	0.0016885	LOC105228885	probable proline--tRNA ligase%2C mitochondrial
105228891	45.4304	197.829	-2.1225	3.9734e-27	2.8455e-26	LOC105228891	mannosylglucosyl-3-phosphoglycerate phosphatase%2C
105228896	76.8197	12.3319	2.6391	9.829e-12	3.1671e-11	LOC105228896	ribonuclease 3
105228904	110.787	0	11.95	1.4891e-14	5.7752e-14	LOC105228904	peroxisomal acyl-coenzyme A oxidase 3-like
105228905	142.429	741.973	-2.3811	8.2628e-110	3.1913e-108	LOC105228905	mRNA decapping complex subunit 2
105228909	15.4844	2.33761	2.7277	0.0018272	0.0025762	LOC105228909	probable basic-leucine zipper
105228911	24.5929	6.10297	2.0107	0.001295	0.0018759	LOC105228911	uncharacterized LOC105228911
105228914	647.488	134.713	2.265	5.6109e-72	1.2619e-70	LOC105228914	carnitine O-palmitoyltransferase 1%2C liver isoform%2C
105228918	53.2777	21.1784	1.3309	0.00068604	0.0010355	LOC105228918	exosome complex component RRP42
105228920	9.58494	106.116	-3.4687	1.7807e-23	1.0898e-22	LOC105228920	putative ferric-chelate reductase 1 homolog
105228921	192.624	48.6558	1.9851	4.6404e-19	2.3162e-18	LOC105228921	FAS-associated factor 1
105228924	82.0746	215.662	-1.3938	4.8765e-18	2.3065e-17	LOC105228924	uncharacterized LOC105228924
105228925	47.5744	9.71437	2.292	9.52e-07	2.0349e-06	LOC105228925	dystroglycan
105228928	6.88042	40.0613	-2.5416	8.7283e-08	2.0599e-07	LOC105228928	GTP-binding protein Rit2
105228935	18.8055	65.9569	-1.8104	1.4623e-08	3.6722e-08	LOC105228935	polypeptide N-acetylgalactosaminyltransferase 1
105228936	52.507	11.1001	2.2419	3.9082e-07	8.6704e-07	LOC105228936	kinesin-like protein KIF13A
105228940	61.5734	16.5592	1.8947	1.1025e-06	2.3414e-06	LOC105228940	ubiquitin-like modifier-activating enzyme ATG7
105228944	40.6659	92.2165	-1.1812	4.2633e-07	9.422e-07	LOC105228944	uncharacterized LOC105228944
105228945	1.35927	44.4285	-5.0306	1.6202e-12	5.5497e-12	LOC105228945	sarcosine dehydrogenase%2C mitochondrial
105228947	380.665	95.5899	1.9936	2.7218e-36	2.6555e-35	LOC105228947	cytochrome b5
105228949	46.9017	155.108	-1.7256	3.3545e-17	1.5174e-16	LOC105228949	uncharacterized LOC105228949%2C
105228956	33.3651	129.268	-1.954	9.7376e-17	4.2604e-16	LOC105228956	unconventional myosin-Va%2C
105228957	375.522	178.106	1.0762	1.2443e-13	4.5784e-13	LOC105228957	DNA replication licensing factor MCM4
105228958	68.3978	31.6487	1.1118	0.0011036	0.0016128	LOC105228958	mesoderm induction early response protein 1%2C
105228960	58.2243	479.517	-3.0419	2.7129e-90	8.1245e-89	LOC105228960	aldehyde dehydrogenase%2C dimeric NADP-preferring%2C
105228964	420.953	149.103	1.4973	4.3354e-26	2.99e-25	LOC105228964	putative RNA-binding protein 15%2C
105228969	135.703	732.749	-2.4329	6.4181e-111	2.5135e-109	LOC105228969	acetyl-CoA carboxylase%2C
105228975	87.1613	303.763	-1.8012	8.0755e-34	7.1558e-33	LOC105228975	kinesin-like protein subito
105228977	15.4844	0	4.9527	8.152e-05	0.0001391	LOC105228977	2-acylglycerol O-acyltransferase 2%2C
105228978	8.94034	59.294	-2.7295	1.5412e-11	4.9153e-11	LOC105228978	protein GDAP2 homolog
105228979	32.8747	257.151	-2.9676	2.9415e-48	4.2677e-47	LOC105228979	uncharacterized LOC105228979
105228988	44.6456	130.892	-1.5518	4.522e-13	1.6099e-12	LOC105228988	probable N-acetyltransferase san
105228989	10.8181	134.419	-3.6352	3.2407e-30	2.5743e-29	LOC105228989	uncharacterized LOC105228989
105228993	26.8771	1.86169	3.8517	1.2611e-06	2.6621e-06	LOC105228993	flocculation protein FLO11%2C
105228998	65.1047	246.932	-1.9233	5.5919e-30	4.4232e-29	LOC105228998	serine-rich adhesin for platelets
105229002	52.4649	11.814	2.1509	8.2586e-07	1.7734e-06	LOC105229002	WASH complex subunit FAM21 homolog
105229010	5.24089	27.9673	-2.4159	1.3298e-05	2.5025e-05	LOC105229010	selenocysteine-specific elongation factor
105229014	135.843	41.2091	1.7209	1.8004e-11	5.719e-11	LOC105229014	motile sperm domain-containing protein 2
105229016	18.3151	136.533	-2.8981	6.7051e-26	4.5849e-25	LOC105229016	leucine carboxyl methyltransferase 1%2C
105229020	279.323	102.995	1.4394	8.637e-17	3.7937e-16	LOC105229020	transmembrane protein 11 homolog%2C mitochondrial
105229021	17.7265	48.3059	-1.4463	2.6835e-05	4.8698e-05	LOC105229021	rab5 GDP/GTP exchange factor
105229025	15.4844	40.1732	-1.3754	0.00021324	0.00034565	LOC105229025	adenine phosphoribosyltransferase
105229035	3.81156	22.2003	-2.5421	6.7754e-05	0.00011722	LOC105229035	uncharacterized LOC105229035
105229038	0	9.58839	-3.9921	0.0016954	0.0024049	LOC105229038	AAC-rich mRNA clone AAC11 protein%2C
105229041	197.724	564.469	-1.5134	1.6763e-49	2.5168e-48	LOC105229041	homeobox protein 13
105229044	14.2653	36.9958	-1.3748	0.0003818	0.00059948	LOC105229044	transmembrane protein 43 homolog
105229045	18.5673	127.603	-2.7808	1.8383e-23	1.1239e-22	LOC105229045	tRNA-specific adenosine deaminase 1
105229046	37.8633	78.4568	-1.0511	1.7111e-05	3.1805e-05	LOC105229046	JNK-interacting protein 3
105229049	57.2014	166.264	-1.5394	4.8135e-16	2.0329e-15	LOC105229049	uncharacterized LOC105229049
105229051	27.4096	61.9256	-1.1759	3.6143e-05	6.4523e-05	LOC105229051	phosphoglucomutase
105229052	19.0998	58.6081	-1.6175	6.5089e-07	1.4195e-06	LOC105229052	enoyl-CoA delta isomerase 2%2C mitochondrial
105229055	232.365	52.5472	2.1447	4.045e-25	2.6619e-24	LOC105229055	alpha-protein kinase 1
105229058	5.00267	50.6855	-3.3408	1.0121e-11	3.2574e-11	LOC105229058	glucose transporter type 1
105229061	576.175	120.506	2.2574	5.6794e-64	1.1121e-62	LOC105229061	diphosphoinositol polyphosphate phosphohydrolase 2%2C
105229067	6.17976	20.1986	-1.7086	0.002491	0.0034293	LOC105229067	nudC domain-containing protein 3
105229069	26.4987	8.04865	1.7191	0.0030164	0.0040862	LOC105229069	uncharacterized LOC105229069
105229070	59.8638	24.4819	1.29	0.00046495	0.00072108	LOC105229070	uncharacterized LOC105229070
105229073	9.87921	39.3614	-1.9943	3.4801e-06	7.0232e-06	LOC105229073	zinc finger protein 883
105229076	217.861	0	9.341	8.4464e-40	9.2749e-39	LOC105229076	uncharacterized LOC105229076
105229079	12.1213	79.9266	-2.7211	5.3499e-15	2.14e-14	LOC105229079	molybdenum cofactor biosynthesis protein 1%2C
105229082	17.9788	44.0086	-1.2915	0.000204	0.00033163	LOC105229082	T-cell activation inhibitor%2C mitochondrial
105229098	106.415	357.738	-1.7492	3.5597e-38	3.7123e-37	LOC105229098	spectrin beta chain%2C non-erythrocytic 1%2C
105229100	19.7024	64.2352	-1.705	7.1917e-08	1.7066e-07	LOC105229100	uncharacterized LOC105229100%2C
105229104	84.3307	188.31	-1.159	9.8945e-13	3.4396e-12	LOC105229104	homeobox protein cut%2C
105229110	548.43	180.304	1.6049	2.3527e-37	2.374e-36	LOC105229110	uncharacterized LOC105229110
105229111	4.37208	33.3984	-2.9334	1.6653e-07	3.8252e-07	LOC105229111	mitochondrial thiamine pyrophosphate carrier%2C
105229113	166.405	679.152	-2.029	1.8107e-84	4.8519e-83	LOC105229113	peptidyl-prolyl cis-trans isomerase 5
105229122	14.0551	273.164	-4.2806	3.4054e-65	6.8356e-64	LOC105229122	uncharacterized LOC105229122%2C
105229123	31.1651	92.6084	-1.5712	8.3425e-10	2.3454e-09	LOC105229123	syntaxin-6
105229125	3.36314	27.7853	-3.0464	1.2156e-06	2.5738e-06	LOC105229125	deoxyribodipyrimidine photo-lyase
105229128	11.2105	47.816	-2.0926	1.4406e-07	3.3227e-07	LOC105229128	hydroxysteroid dehydrogenase-like protein 2
105229133	6.79634	55.4447	-3.0282	8.0396e-12	2.607e-11	LOC105229133	rho GTPase-activating protein gacZ
105229134	9.5429	75.4193	-2.9824	2.3325e-15	9.4863e-15	LOC105229134	uncharacterized LOC105229134%2C
105229144	27.7879	79.5766	-1.5179	2.6444e-08	6.484e-08	LOC105229144	transmembrane protein 208
105229146	8.44988	24.7618	-1.5511	0.0016464	0.0023389	LOC105229146	probable methylthioribulose-1-phosphate dehydratase
105229147	228.161	3384.8	-3.8909	0	0	LOC105229147	myotubularin-related protein 14
105229150	38.648	86.5754	-1.1636	1.2415e-06	2.6247e-06	LOC105229150	hyccin
105229151	8.07153	55.0247	-2.7692	6.0925e-11	1.8726e-10	LOC105229151	transmembrane protein 183B
105229153	203.568	97.0177	1.0692	5.8622e-08	1.4048e-07	LOC105229153	serine-threonine kinase receptor-associated protein%2C
105229154	10.734	40.0753	-1.9005	5.3805e-06	1.0655e-05	LOC105229154	eukaryotic translation elongation factor 1 epsilon-1
105229156	132.227	0	12.206	2.2164e-16	9.5043e-16	LOC105229156	uncharacterized LOC105229156
105229157	33.197	224.97	-2.7606	7.8964e-40	8.7395e-39	LOC105229157	ATPase inhibitor mai-1%2C mitochondrial
105229160	8.75817	0	5.8299	0.0026229	0.0036011	LOC105229160	ras guanine nucleotide exchange factor E-like
105229162	4.87655	18.7149	-1.9403	0.0016452	0.0023379	LOC105229162	ATPase inhibitor%2C mitochondrial
105229163	26.3025	4.56323	2.5271	0.00010425	0.00017601	LOC105229163	probable 5-formyltetrahydrofolate cyclo-ligase%2C
105229166	45.038	172.031	-1.9335	1.6667e-21	9.438e-21	LOC105229166	frizzled-4
105229168	6.30588	53.1071	-3.0741	1.6345e-11	5.2008e-11	LOC105229168	probable peroxisomal acyl-coenzyme A oxidase 1
105229169	1.03697	18.9248	-4.1898	7.9889e-06	1.5492e-05	LOC105229169	probable peroxisomal acyl-coenzyme A oxidase 1
105229173	20.6132	78.6388	-1.9317	1.2306e-10	3.6914e-10	LOC105229173	TBC1 domain family member 24
105229174	0	26.8895	-5.3825	3.344e-08	8.1351e-08	LOC105229174	cytochrome P450 4p1
105229176	127.183	55.1367	1.2058	1.5932e-06	3.338e-06	LOC105229176	zinc finger protein ubi-d4 B%2C
105229179	20.6132	63.3813	-1.6205	2.2169e-07	5.0428e-07	LOC105229179	guanine nucleotide exchange factor DBS
105229183	70.2896	15.0615	2.2224	5.3689e-09	1.4189e-08	LOC105229183	sodium/potassium-transporting ATPase subunit beta-1-interacting protein
105229187	21.0476	154.8	-2.8787	5.6183e-29	4.316e-28	LOC105229187	uncharacterized LOC105229187
105229188	115.692	51.2174	1.1756	7.7789e-06	1.51e-05	LOC105229188	uncharacterized LOC105229188
105229197	143.578	0	12.324	2.6051e-17	1.189e-16	LOC105229197	alpha-aminoadipic semialdehyde synthase%2C mitochondrial
105229198	132.185	691.176	-2.3865	1.1549e-102	4.0679e-101	LOC105229198	homocysteine-responsive endoplasmic reticulum-resident ubiquitin-like domain member 2 protein%2C
105229200	124.828	13599	-6.7674	0	0	LOC105229200	maltase 2
105229207	19.4361	0	8.4393	3.1998e-05	5.7526e-05	LOC105229207	acid trehalase-like protein 1
105229218	62.0078	1.09182	5.8276	1.1864e-15	4.9105e-15	LOC105229218	acyl-CoA synthetase family member 2%2C mitochondrial-like
105229220	45.0941	0	9.6535	4.0232e-09	1.0724e-08	LOC105229220	T-box protein H15
105229224	14.6857	42.0909	-1.5191	5.1596e-05	9.0469e-05	LOC105229224	mitochondrial import inner membrane translocase subunit Tim21
105229225	210.995	14.5296	3.8601	4.6875e-42	5.5973e-41	LOC105229225	uncharacterized LOC105229225
105229226	77.6184	204.954	-1.4008	2.515e-17	1.1488e-16	LOC105229226	ubiquitin-conjugating enzyme E2Q-like protein 1%2C
105229227	78.5152	205.037	-1.3848	4.3127e-17	1.9337e-16	LOC105229227	flocculation protein FLO11%2C
105229228	22.533	89.7809	-1.9944	2.4132e-12	8.1364e-12	E4f1	Transcription factor E4F1%2C
105229229	119.167	308.69	-1.3732	1.1386e-24	7.3544e-24	LOC105229229	protein PAT1 homolog 1%2C
105229230	35.9015	110.693	-1.6245	7.0508e-12	2.2984e-11	LOC105229230	kinesin-like protein Klp68D
105229233	5.60523	21.5564	-1.9433	0.00072107	0.0010846	LOC105229233	uncharacterized LOC105229233%2C
105229234	373.925	154.436	1.2757	4.6312e-18	2.1924e-17	LOC105229234	eukaryotic translation initiation factor 3 subunit K
105229237	2.50834	30.2209	-3.5907	6.9149e-08	1.6465e-07	LOC105229237	calmodulin-lysine N-methyltransferase%2C
105229239	36.6442	3.27545	3.4838	5.5264e-08	1.3266e-07	LOC105229239	peroxiredoxin-6-like
105229240	37.1486	13.5217	1.458	0.0021529	0.0029969	LOC105229240	peroxiredoxin-6-like
105229244	820.395	41.0411	4.3212	4.1392e-170	2.8269e-168	LOC105229244	la protein homolog
105229245	36.0276	358.886	-3.3163	6.9442e-73	1.5873e-71	LOC105229245	protein spire
105229254	114.417	264.779	-1.2105	2.8997e-18	1.3891e-17	LOC105229254	GRAM domain-containing protein 1B%2C
105229255	14.9099	167.118	-3.4865	3.8194e-36	3.6942e-35	LOC105229255	ATP-binding cassette sub-family G member 1%2C
105229256	256.509	79.7166	1.6861	1.0084e-19	5.205e-19	LOC105229256	H/ACA ribonucleoprotein complex subunit 2-like protein
105229258	10.3837	31.9426	-1.6212	0.00023469	0.00037855	LOC105229258	vesicle transport protein SFT2C
105229259	578.642	187.065	1.6291	3.0292e-40	3.3929e-39	LOC105229259	protein split ends%2C
105229269	446.723	134.013	1.737	1.1701e-34	1.069e-33	LOC105229269	tyrosine-protein kinase Btk29A%2C
105229271	29.0911	59.8399	-1.0405	0.00019273	0.0003144	LOC105229271	dolichyl-phosphate beta-glucosyltransferase
105229273	39.9232	1.83369	4.4444	6.424e-10	1.8206e-09	LOC105229273	protein nubbin%2C
105229278	0	57.3204	-6.1401	8.8687e-16	3.6845e-15	LOC105229278	uncharacterized LOC105229278
105229288	61.4753	6.60689	3.218	1.1676e-11	3.7428e-11	LOC105229288	eukaryotic translation initiation factor 4E-binding protein 3
105229289	47.6164	115.733	-1.2813	2.0925e-09	5.6667e-09	LOC105229289	NADH dehydrogenase [ubiquinone] 1 beta subcomplex subunit 10
105229291	4.69438	26.2456	-2.4831	1.8696e-05	3.4522e-05	LOC105229291	putative mediator of RNA polymerase II
105229298	111.418	51.2174	1.1213	2.695e-05	4.8875e-05	LOC105229298	tRNA selenocysteine 1-associated protein 1
105229300	72.1533	26.1616	1.4636	1.7858e-05	3.3051e-05	LOC105229300	zinc finger protein 330 homolog
105229301	303.285	0	10.155	4.4961e-49	6.6789e-48	LOC105229301	uncharacterized LOC105229301%2C
105229303	175.598	60.2879	1.5423	2.6753e-12	8.966e-12	LOC105229303	protein farnesyltransferase/geranylgeranyltransferase type-1 subunit alpha%2C
105229305	57.5797	0	6.8475	2.469e-14	9.4834e-14	LOC105229305	uncharacterized LOC105229305
105229306	463.833	53.8349	3.107	6.4168e-75	1.5163e-73	LOC105229306	glutamine synthetase 1%2C mitochondrial
105229314	6.40397	33.8183	-2.4008	1.8128e-06	3.7741e-06	LOC105229314	dehydrogenase/reductase SDR family member 7
105229315	64.6423	21.9623	1.5574	1.8888e-05	3.4853e-05	LOC105229315	exosome complex component RRP40
105229323	62.7505	132.782	-1.0814	1.156e-08	2.9386e-08	LOC105229323	protein pinocchio%2C
105229325	176.663	0	8.1973	6.3769e-37	6.3432e-36	LOC105229325	sialin
105229328	16.4233	44.1486	-1.4266	6.9587e-05	0.00012009	LOC105229328	5-methylcytosine rRNA methyltransferase NSUN4
105229331	32.118	118.924	-1.8886	5.8405e-15	2.328e-14	LOC105229331	restin homolog%2C
105229338	3.97971	16.4752	-2.0496	0.0022842	0.0031649	LOC105229338	uncharacterized LOC105229338
105229339	58.3364	212.582	-1.8656	3.7246e-25	2.4655e-24	LOC105229339	embryonic polarity protein dorsal%2C
105229340	65.5812	0	9.6089	1.1074e-12	3.8378e-12	LOC105229340	solute carrier organic anion transporter family member 4A1
105229345	5.32497	30.7388	-2.5292	2.9271e-06	5.9565e-06	LOC105229345	alpha-L-iduronidase
105229349	8.3658	32.7965	-1.971	2.597e-05	4.7251e-05	LOC105229349	mimitin%2C mitochondrial
105229351	74.6757	2.58956	4.8499	6.7122e-18	3.1615e-17	LOC105229351	hypothetical protein%2C
105229354	4.9326	328.441	-6.0571	9.5466e-83	2.4983e-81	LOC105229354	aquaporin AQPAe.a%2C
105229357	102.688	12.3879	3.0513	1.3786e-17	6.3857e-17	LOC105229357	myosin-IA
105229361	15.2462	36.1559	-1.2458	0.0010215	0.0015015	LOC105229361	ras guanine nucleotide exchange factor Q%2C
105229373	304.168	127.994	1.2488	1.8138e-14	7.0054e-14	LOC105229373	mucin-3A
105229384	115.075	0	13.005	1.1637e-12	4.0227e-12	LOC105229384	POU domain protein 2
105229385	25.8681	0	9.2668	4.8502e-06	9.6457e-06	LOC105229385	FAD-dependent oxidoreductase domain-containing protein 1
105229389	143.48	38.1296	1.9119	6.9772e-14	2.6071e-13	LOC105229389	polycomb group protein Psc
105229393	19.1839	0	5.2618	9.7159e-06	1.8672e-05	LOC105229393	uncharacterized LOC105229393
105229394	17.2921	0	4.4634	4.671e-05	8.239e-05	LOC105229394	multidrug resistance protein homolog 49
105229396	24.2006	71.038	-1.5536	9.4624e-08	2.2256e-07	LOC105229396	DCN1-like protein 3
105229397	24.2286	82.0402	-1.7596	5.3402e-10	1.5251e-09	LOC105229397	RING finger protein B%2C
105229400	13.5226	1.91768	2.8179	0.0030023	0.0040692	LOC105229400	uncharacterized LOC105229400
105229401	224.686	79.0867	1.5064	8.6792e-15	3.4181e-14	LOC105229401	ribosome biogenesis protein BOP1 homolog
105229406	5.12878	25.2937	-2.3021	5.439e-05	9.5186e-05	LOC105229406	small integral membrane protein 12%2C
105229407	15.2883	1.74971	3.1272	0.00085121	0.0012698	LOC105229407	facilitated trehalose transporter Tret1
105229409	39.0825	86.5894	-1.1477	1.5614e-06	3.2737e-06	LOC105229409	V-type proton ATPase subunit F 1
105229414	84.2466	41.867	1.0088	0.00097728	0.0014403	LOC105229414	threonylcarbamoyladenosine tRNA methylthiotransferase
105229418	85.1995	188.632	-1.1467	1.3877e-12	4.7706e-12	LOC105229418	protein lifeguard 1%2C
105229419	49.5222	157.306	-1.6674	9.4745e-17	4.1485e-16	LOC105229419	oocyte zinc finger protein XlCOF8.4%2C
105229420	0	10.8342	-5.5946	0.00045025	0.00069945	LOC105229420	tubulin-specific chaperone cofactor E-like protein
105229421	202.811	0	10.653	4.3775e-31	3.6051e-30	LOC105229421	toll-like receptor Tollo
105229426	8.576	39.8233	-2.2152	7.1286e-07	1.545e-06	LOC105229426	uncharacterized LOC105229426
105229428	73.3024	9.11247	3.0079	8.1232e-13	2.8344e-12	LOC105229428	peptide methionine sulfoxide reductase%2C
105229434	9.71106	0	4.2796	0.0025604	0.0035188	LOC105229434	cyclic AMP response element-binding protein A%2C
105229436	180.292	71.8499	1.3273	4.6469e-10	1.3352e-09	LOC105229436	semaphorin-5B
105229437	31.7256	0	5.9876	1.0253e-08	2.6135e-08	LOC105229437	cysteine sulfinic acid decarboxylase
105229442	11.1824	0	7.3199	0.00092161	0.0013643	LOC105229442	uncharacterized LOC105229442%2C
105229443	111.95	49.7756	1.1693	1.2053e-05	2.2843e-05	LOC105229443
105229444	176.873	48.0819	1.8791	2.2599e-16	9.6831e-16	LOC105229444	histone-lysine N-methyltransferase ash1
105229447	11.6028	245.183	-4.4013	2.1455e-59	3.8759e-58	LOC105229447	superoxide dismutase [Cu-Zn]
105229453	85.0874	269.035	-1.6608	2.1785e-27	1.5681e-26	LOC105229453	sodium-dependent phosphate transporter 2
105229466	64.4881	30.3889	1.0855	0.001957	0.002744	LOC105229466	replication factor C subunit 5
105229467	6.8664	22.8861	-1.7368	0.0011433	0.0016666	LOC105229467	protein ARV1
105229480	720.734	60.4558	3.5755	3.6227e-131	1.7797e-129	LOC105229480	60S acidic ribosomal protein P0
105229482	8.11357	22.8302	-1.4925	0.0032072	0.0043186	LOC105229482	CUGBP Elav-like family member 4
105229485	19.9967	45.0024	-1.1702	0.00044846	0.00069686	LOC105229485	RING-box protein 2
105229521	533.323	208.061	1.358	7.806e-28	5.7596e-27	LOC105229521	structural maintenance of chromosomes protein 4%2C
105229522	1.4994	17.2591	-3.5249	5.1271e-05	9.0009e-05	LOC105229522	uncharacterized LOC105229522
105229523	25.0554	0	9.8057	1.4278e-05	2.6743e-05	LOC105229523	uncharacterized LOC105229523
105229535	775.119	210.329	1.8818	2.5563e-66	5.2632e-65	LOC105229535	SAFB-like
105229537	10.9442	0	9.6108	0.0036518	0.0048785	LOC105229537	tensin-3
105229542	1593.99	660.591	1.2708	4.1909e-71	9.2039e-70	LOC105229542	14-3-3 protein epsilon
105229544	8.09955	35.442	-2.1295	4.7815e-06	9.5159e-06	LOC105229544	uncharacterized LOC105229544%2C
105229553	173.412	440.618	-1.3453	1.2966e-33	1.1435e-32	LOC105229553	peroxiredoxin-5%2C mitochondrial
105229558	38.8582	89.6969	-1.2068	4.1547e-07	9.1928e-07	LOC105229558	importin-13%2C
105229561	447.339	197.983	1.176	1.4195e-18	6.8948e-18	LOC105229561	RNA-binding protein with serine-rich domain 1
105229582	423.951	175.642	1.2713	3.7718e-20	1.976e-19	LOC105229582	ataxin-2 homolog
105229583	9.87921	0	4.3044	0.0023099	0.0031973	LOC105229583	sodium-independent sulfate anion transporter%2C
105229586	36.0837	130.878	-1.8588	4.993e-16	2.1056e-15	LOC105229586	cullin-5%2C
105229604	196.001	435.131	-1.1506	3.9373e-27	2.8233e-26	LOC105229604	F-BAR domain only protein 2%2C
105229605	20.1228	51.8333	-1.365	2.8561e-05	5.1713e-05	Ngrn	Neugrin
105229610	2395.55	400.487	2.5805	0	0	LOC105229610	heterogeneous nuclear ribonucleoprotein M%2C
105229612	38.3398	8.02065	2.2571	1.3311e-05	2.504e-05	LOC105229612	ras-related protein Rab-23%2C
105229613	484.908	53.331	3.1847	3.7883e-80	9.5136e-79	LOC105229613	RB1-inducible coiled-coil protein 1%2C
105229617	1.62552	99.9712	-5.9425	1.8602e-26	1.3055e-25	LOC105229617	neprilysin%2C
105229632	1832.19	110.651	4.0495	0	0	LOC105229632	60S ribosomal protein L3%2C
105229646	55.0854	6.90084	2.9968	5.8686e-10	1.6709e-09	LOC105229646	glucose dehydrogenase [FAD%2C quinone]
105229647	53.5439	234.419	-2.1303	5.7951e-32	4.9098e-31	LOC105229647	furin-like protease 1
105229654	2.88669	21.3184	-2.8846	3.3311e-05	5.9752e-05	LOC105229654	uncharacterized LOC105229654
105229657	158.712	2.26762	6.1291	1.6329e-37	1.6566e-36	LOC105229657	uncharacterized LOC105229657
105229658	3267.33	1022.35	1.6762	4.8213e-229	5.6251e-227	LOC105229658	myristoylated alanine-rich C-kinase substrate
105229661	68.2437	197.465	-1.5328	1.1393e-18	5.577e-18	LOC105229661	ubiquitin-conjugating enzyme E2 W%2C
105229663	14.7137	64.3052	-2.1278	7.3466e-10	2.0748e-09	LOC105229663	CDK-activating kinase assembly factor MAT1
105229664	18.6374	256.185	-3.7809	2.0783e-57	3.6146e-56	LOC105229664	early boundary activity protein 2-like
105229667	139.963	35.386	1.9838	2.9561e-14	1.1308e-13	LOC105229667	H/ACA ribonucleoprotein complex subunit 3
105229668	12.0933	30.0669	-1.314	0.001896	0.0026652	LOC105229668	transmembrane protein 223%2C
105229669	24.663	50.3075	-1.0284	0.00069774	0.0010521	LOC105229669	crossover junction endonuclease EME1
105229670	239.217	5.87901	5.3466	3.4724e-55	5.7534e-54	LOC105229670	craniofacial development protein 1
105229672	343.629	0	9.1571	3.6336e-63	6.9689e-62	LOC105229672	uncharacterized LOC105229672
105229673	236.106	27.6873	3.0921	7.8414e-39	8.3593e-38	LOC105229673	filamin-C
105229677	42.1653	770.822	-4.1923	1.0009e-178	7.2795e-177	LOC105229677	uncharacterized LOC105229677
105229679	1823.72	4812.91	-1.4	0	0	LOC105229679	G2/mitotic-specific cyclin-B
105229680	11.0703	34.2942	-1.6313	0.00012992	0.00021738	LOC105229680	uncharacterized LOC105229680
105229682	17.7405	637.355	-5.167	1.8557e-158	1.1809e-156	LOC105229682	glutathione S-transferase 1-like
105229685	94.336	364.401	-1.9496	4.0894e-44	5.2168e-43	LOC105229685	cytosolic endo-beta-N-acetylglucosaminidase%2C
105229686	2.55038	67.2307	-4.7203	6.7648e-18	3.1809e-17	LOC105229686	glutathione S-transferase 1
105229690	11.1124	0	4.4741	0.0010912	0.0015964	LOC105229690	glutathione S-transferase 1-like%2C
105229702	102.548	477.474	-2.2191	3.3995e-66	6.9481e-65	LOC105229702	uncharacterized LOC105229702%2C
105229705	147.558	50.8954	1.5357	1.68e-10	4.9992e-10	LOC105229705	synaptobrevin%2C
105229710	48.8776	240.634	-2.2996	1.5529e-35	1.4641e-34	LOC105229710	tyrosine-protein phosphatase Lar
105229722	61.7136	175.838	-1.5106	1.6615e-16	7.1576e-16	LOC105229722	coiled-coil-helix-coiled-coil-helix domain-containing protein 10%2C mitochondrial
105229725	83.3357	6.90084	3.5941	1.0091e-16	4.4117e-16	LOC105229725	la-related protein 7
105229728	6.78233	187.428	-4.7884	3.7935e-47	5.3244e-46	LOC105229728	mannosyl-oligosaccharide alpha-1%2C2-mannosidase IA%2C
105229729	28.1523	63.7453	-1.1791	2.6807e-05	4.8663e-05	LOC105229729	uncharacterized LOC105229729%2C
105229731	15.7087	41.1531	-1.3894	0.00016113	0.00026579	LOC105229731	activating signal cointegrator 1
105229737	35.3269	0	5.7778	1.5239e-09	4.1751e-09	LOC105229737	serine protease inhibitor 42Dd
105229744	69.7571	926.63	-3.7316	5.2571e-201	4.6732e-199	LOC105229744	putative vitellogenin receptor
105229745	91.8697	38.1716	1.2671	1.9814e-05	3.6502e-05	LOC105229745	alanine--glyoxylate aminotransferase 2-like
105229748	844.54	391.402	1.1095	2.4792e-30	1.9834e-29	LOC105229748	40S ribosomal protein S14
105229755	2.36821	13.5077	-2.5119	0.00201	0.002812	LOC105229755	abscission/NoCut checkpoint regulator
105229759	95.6953	39.2634	1.2853	1.029e-05	1.9714e-05	LOC105229759	p21-activated protein kinase-interacting protein 1-like
105229762	11.2245	54.5908	-2.282	3.6152e-09	9.6685e-09	LOC105229762	solute carrier family 35 member E1 homolog
105229763	5.98358	19.1768	-1.6803	0.0035462	0.0047465	LOC105229763	uncharacterized LOC105229763
105229767	487.248	142.762	1.771	9.4118e-39	9.9637e-38	LOC105229767	cell division cycle and apoptosis regulator protein 1%2C
105229769	13.6627	0	3.8648	0.00054166	0.00083177	LOC105229769	hypothetical protein%2C
105229771	80.8414	30.6408	1.3996	1.2404e-05	2.3453e-05	LOC105229771	cytokine receptor-like%2C
105229773	5.80141	55.1927	-3.25	2.1384e-12	7.2535e-12	LOC105229773	FAD-linked sulfhydryl oxidase ALR
105229776	145.89	51.4693	1.5031	4.4006e-10	1.269e-09	LOC105229776	cytochrome c oxidase subunit 6b-2-like%2C
105229777	145.54	44.1906	1.7196	3.576e-12	1.1871e-11	LOC105229777	phosphatidylinositide phosphatase SAC2%2C
105229783	67.1646	0	9.4209	3.039e-13	1.0938e-12	LOC105229783	uncharacterized LOC105229783
105229784	353.073	138.479	1.3503	8.5351e-19	4.2039e-18	LOC105229784	small nuclear ribonucleoprotein-associated protein B
105229790	1601.57	289.219	2.4692	7.4831e-196	6.2548e-194	LOC105229790	armadillo segment polarity protein%2C
105229791	11.2805	30.0529	-1.4137	0.0011065	0.0016163	LOC105229791	uncharacterized LOC105229791
105229793	78.7815	211.546	-1.425	3.2843e-18	1.568e-17	LOC105229793	UPF0518 protein GJ17503%2C
105229795	19.2119	47.9279	-1.3189	8.4426e-05	0.00014393	LOC105229795	tether containing UBX domain for GLUT4
105229796	75.5164	223.542	-1.5657	1.8109e-21	1.0233e-20	LOC105229796	acyl-CoA-binding protein
105229799	37.4709	2.42159	3.9517	7.7071e-09	1.9963e-08	LOC105229799	peptidyl-prolyl cis-trans isomerase-like
105229807	0	85.2737	-7.6169	6.5714e-21	3.5764e-20	LOC105229807	uncharacterized LOC105229807
105229823	63.3951	20.6605	1.6175	1.2454e-05	2.3532e-05	LOC105229823	protein FAM50 homolog
105229825	111.194	35.9879	1.6275	6.0312e-09	1.5842e-08	LOC105229825	vesicular integral-membrane protein VIP36
105229828	22.505	87.0094	-1.9509	9.7846e-12	3.1546e-11	LOC105229828	RUN and FYVE domain-containing protein 2%2C
105229830	17.2221	0	5.2205	2.8241e-05	5.1167e-05	LOC105229830	TBC1 domain family member 7
105229831	205.418	490.813	-1.2566	4.2065e-34	3.7813e-33	LOC105229831	mucin-19%2C
105229845	12.9761	1.69372	2.9376	0.0029365	0.0039857	LOC105229845	uncharacterized LOC105229845
105229846	3.44722	19.6107	-2.5081	0.00020017	0.00032559	LOC105229846	protein CREG1%2C
105229848	367.479	90.7887	2.0171	1.1505e-35	1.0921e-34	LOC105229848	uncharacterized LOC105229848
105229853	13.0041	76.6791	-2.5599	1.0817e-13	3.9853e-13	LOC105229853	nuclear hormone receptor HR96%2C
105229857	13.915	57.8663	-2.0561	1.0179e-08	2.5982e-08	LOC105229857	uncharacterized protein F21D5.5%2C
105229860	285.026	82.4041	1.7903	1.0028e-23	6.2327e-23	LOC105229860	serine/threonine-protein phosphatase 5
105229865	19.7865	41.461	-1.0672	0.0015821	0.0022545	LOC105229865	charged multivesicular body protein 3
105229886	4.8205	26.4555	-2.4563	1.9296e-05	3.5583e-05	LOC105229886	gelsolin
105229887	459.082	34.5182	3.7333	3.486e-87	9.8103e-86	LOC105229887	WD repeat domain phosphoinositide-interacting protein 3%2C
105229888	127.519	37.5137	1.7652	3.0716e-11	9.6368e-11	LOC105229888	band 4.1-like protein 5
105229895	19.0017	0	5.2481	1.0775e-05	2.0552e-05	LOC105229895	protein yellow
[truncated: 1,202 more rows]

## Sheet: 5-8 h vs 2-4 h
Gene_ID	readcount_5-8 h	readcount_2-4 h	log2.Fold_change.	pvalue	qvalue
105221765	38.6794	95.301	-1.3009	1.177e-05	3.1989e-05	LOC105221765	protein cup%2C
105221768	136.233	30.5618	2.1563	8.6866e-20	6.6539e-19	LOC105221768	oxygen-dependent coproporphyrinogen-III oxidase%2C
105221772	44.0385	7.60398	2.5339	1.6938e-08	6.2113e-08	LOC105221772	ubiquitin conjugation factor E4 A
105221773	59.1023	232.189	-1.974	4.4549e-22	3.8219e-21	LOC105221773	serine-rich adhesin for platelets
105221775	125.781	38.5711	1.7053	2.677e-14	1.4754e-13	LOC105221775	U6 snRNA-associated Sm-like protein LSm7
105221776	30.343	98.3653	-1.6968	2.2485e-08	8.1697e-08	So5a1	Solute carrier organic anion transporter family member 5A1
105221782	45.7489	8.51191	2.4262	1.8794e-08	6.8685e-08	LOC105221782	enoyl-CoA delta isomerase 1%2C mitochondrial
105221785	89.1666	4.11814	4.4364	6.392e-23	5.719e-22	LOC105221785	uncharacterized LOC105221785
105221788	21.4998	0	7.203	1.5655e-06	4.7025e-06	LOC105221788	tetraspanin-6
105221790	124.603	39.9168	1.6423	1.3533e-13	7.1543e-13	LOC105221790	uncharacterized LOC105221790
105221799	23.6789	103.813	-2.1323	8.4304e-12	3.9222e-11	LOC105221799	tubulin polyglutamylase TTLL7
105221805	10.6929	32.8317	-1.6184	0.001882	0.0037275	LOC105221805	zinc finger protein 107-like
105221809	311.133	60.2643	2.3682	1.6378e-47	3.4e-46	LOC105221809	sarcolemmal membrane-associated protein%2C
105221812	58.4055	248.434	-2.0887	2.1609e-25	2.1716e-24	LOC105221812	serine/threonine-protein kinase GL21140%2C
105221816	30.9131	112.908	-1.8689	1.0225e-10	4.4164e-10	LOC105221816	protein-associating with the carboxyl-terminal domain of ezrin%2C
105221819	17.699	47.8775	-1.4357	0.00069728	0.0014728	LOC105221819	2-oxoglutarate and iron-dependent oxygenase domain-containing protein 3-like
105221825	16.5588	1.45919	3.5044	6.9285e-05	0.00017019	LOC105221825	uncharacterized protein CG9548
105221827	49.9677	165.018	-1.7236	2.2301e-13	1.1569e-12	LOC105221827	FK506-binding protein 5%2C
105221837	125.122	20.9312	2.5796	8.5307e-22	7.2195e-21	LOC105221837	neuroguidin
105221839	61.5095	21.5311	1.5144	7.8985e-07	2.4455e-06	LOC105221839	DNA polymerase delta subunit 3
105221840	8.03234	30.6267	-1.9309	0.00055895	0.0011961	LOC105221840	beta-1%2C4-glucuronyltransferase 1
105221850	70.5427	5.99887	3.5557	1.5357e-16	9.6226e-16	LOC105221850	COP9 signalosome complex subunit 3
105221854	27.7965	78.9257	-1.5056	5.7416e-06	1.6161e-05	LOC105221854	uncharacterized LOC105221854
105221855	133.61	294.22	-1.1389	1.0493e-11	4.8413e-11	LOC105221855	cAMP-dependent protein kinase type I regulatory subunit%2C
105221872	67.5527	24.4332	1.4672	3.9854e-07	1.2639e-06	LOC105221872	tyrosine-protein kinase Dnt
105221874	21.6518	4.02087	2.4289	0.00010865	0.00025851	LOC105221874	tyrosine-protein kinase Drl
105221877	7.80429	64.0096	-3.0359	2.3604e-11	1.0635e-10	LOC105221877	annexin B11
105221885	98.2505	9.77654	3.3291	1.8699e-21	1.551e-20	LOC105221885	uncharacterized LOC105221885
105221892	9.69202	0	7.2235	0.0012725	0.0025887	LOC105221892	knirps-related protein
105221903	48.2827	1.03764	5.5401	1.0785e-13	5.7297e-13	LOC105221903	putative uncharacterized protein DDB_G0277255
105221905	182.147	87.9564	1.0502	2.9723e-11	1.3281e-10	LOC105221905	cleavage and polyadenylation specificity factor 73
105221907	22.9948	60.6859	-1.4001	0.00018831	0.00043376	LOC105221907	uncharacterized LOC105221907
105221911	124.387	249.796	-1.0059	2.9337e-08	1.0497e-07	LOC105221911
105221938	0	14.0568	-3.9063	0.00045459	0.00098569	LOC105221938	uncharacterized LOC105221938
105221953	37.4251	279.191	-2.8992	3.4127e-42	6.0996e-41	LOC105221953	uncharacterized LOC105221953
105221965	186.67	85.7839	1.1217	1.902e-12	9.2832e-12	LOC105221965	small nuclear ribonucleoprotein Sm D3
105221968	349.457	81.8116	2.0947	1.1283e-46	2.2954e-45	LOC105221968	otefin
105221970	23.3495	7.76611	1.5881	0.0017104	0.0034129	LOC105221970	gamma-secretase subunit pen-2
105221973	18.6492	0	7.5828	1.0613e-05	2.8993e-05	LOC105221973	extracellular serine/threonine protein kinase four-jointed
105221979	1.58366	15.7268	-3.3119	0.00054082	0.0011619	LOC105221979	myb-like protein Q
105221982	1.05155	82.7682	-6.2985	3.4312e-20	2.6774e-19	LOC105221982	RNA polymerase II elongation factor Ell-like
105221984	302.91	1429.11	-2.2382	1.4121e-151	1.359e-149	LOC105221984	insulin receptor
105221985	13.4295	228.995	-4.0918	6.724e-47	1.3791e-45	LOC105221985	serine protease inhibitor 88Ea%2C
105221986	55.5549	3.37234	4.0421	2.6345e-14	1.4531e-13	LOC105221986	transmembrane protein 165%2C
105221989	41.3019	0	10.315	3.3135e-08	1.1811e-07	LOC105221989	enhancer of split mdelta protein
105221990	84.2382	0	9.3431	2.4682e-17	1.6252e-16	LOC105221990	enhancer of split mgamma protein
105221991	16.9769	0	10.032	0.0002958	0.00065968	LOC105221991	enhancer of split mbeta protein
105221992	69.7572	0	10.486	1.4094e-12	6.9512e-12	LOC105221992	enhancer of split malpha protein
105221994	23.6916	0	9.513	9.0292e-06	2.4873e-05	LOC105221994	enhancer of split M2 protein
105221996	13.0367	0	7.6512	0.00024145	0.00054627	LOC105221996	enhancer of split m3 protein
105221997	98.1998	0	9.9794	2.3665e-18	1.6526e-17	LOC105221997	enhancer of split m4 protein
105221998	99.2133	0	10.994	5.2912e-16	3.2188e-15	LOC105221998	enhancer of split m5 protein
105221999	67.312	0	11.019	2.7098e-11	1.2144e-10	LOC105221999	enhancer of split m7 protein
105222000	43.2403	0	7.5736	1.9583e-11	8.8879e-11	LOC105222000	enhancer of split m8 protein
105222002	5.35912	68.2088	-3.6699	4.7183e-14	2.5573e-13	LOC105222002	cytochrome P450 315a1%2C mitochondrial-like
105222005	69.7825	19.2775	1.856	2.3464e-09	9.1596e-09	LOC105222005	multidrug resistance-associated protein 4
105222008	2144.39	222.818	3.2666	0	0	LOC105222008	reticulon-1-A%2C
105222010	80.5008	340.752	-2.0816	4.7143e-34	6.6025e-33	LOC105222010	serine-rich adhesin for platelets
105222012	41.9101	8.13901	2.3644	1.1002e-07	3.7342e-07	LOC105222012	Krueppel-like factor 10
105222013	56.5938	0	6.0144	9.9468e-16	5.9639e-15	LOC105222013	zinc finger protein ush
105222014	902.118	62.7936	3.8446	3.4265e-201	5.4727e-199	LOC105222014	SUMO-conjugating enzyme UBC9-B
105222024	69.4151	5.59354	3.6334	1.6225e-16	1.0158e-15	LOC105222024	probable ATP-dependent RNA helicase DDX56
105222028	66.6405	220.029	-1.7232	2.5015e-17	1.6458e-16	LOC105222028	protein tyrosine phosphatase type IVA 1%2C
105222029	12.7707	2.01043	2.6673	0.0018373	0.0036449	LOC105222029	maf-like protein NT01CX_1686%2C
105222030	40.9092	11.2357	1.8643	4.5454e-06	1.2954e-05	LOC105222030	uncharacterized LOC105222030%2C
105222037	24.0463	178.75	-2.8941	1.4268e-27	1.6082e-26	LOC105222037	tubulin gamma-1 chain%2C
105222050	10.5409	51.1363	-2.2784	5.1782e-07	1.6285e-06	LOC105222050	PITH domain-containing protein GA19395%2C
105222056	29.4181	64.3825	-1.13	0.0015962	0.0032038	LOC105222056	probable cysteine desulfurase%2C mitochondrial
105222057	92.4606	34.3395	1.429	5.5464e-09	2.1145e-08	LOC105222057	leucine-rich PPR motif-containing protein%2C mitochondrial
105222065	14.5824	3.04808	2.2583	0.0022467	0.0043908	LOC105222065	uncharacterized LOC105222065
105222073	195.424	1343.15	-2.7809	5.1276e-187	6.524e-185	LOC105222073	protein amalgam
105222074	14.2276	0	7.7773	0.00013735	0.0003226	LOC105222074	homeotic protein deformed
105222077	10.9209	53.163	-2.2833	2.9651e-07	9.5569e-07	LOC105222077	fumarylacetoacetate hydrolase domain-containing protein 2
105222096	100.683	253.736	-1.3335	2.6322e-13	1.3599e-12	LOC105222096	nucleosomal histone kinase 1%2C
105222099	445.326	2324.82	-2.3842	6.6005e-267	1.6516e-264	LOC105222099	putative ATP-dependent RNA helicase me31b
105222104	3.56007	27.4975	-2.9493	1.6179e-05	4.3191e-05	LOC105222104	glutathione S-transferase D1-like%2C
105222107	10.4142	40.9545	-1.9755	4.9264e-05	0.00012368	LOC105222107	tafazzin homolog%2C
105222108	50.2085	24.0766	1.0603	0.00044278	0.00096176	LOC105222108	eIF-2-alpha kinase activator GCN1-like
105222110	16.3561	101.802	-2.6379	7.1857e-15	4.0926e-14	LOC105222110	uncharacterized LOC105222110%2C
105222112	146.495	61.6262	1.2492	1.9301e-11	8.7702e-11	LOC105222112	KDEL motif-containing protein 1-like
105222115	69.9219	11.1384	2.6502	3.6729e-13	1.882e-12	LOC105222115	U3 small nucleolar RNA-associated protein 18 homolog
105222126	40.2884	92.3988	-1.1975	6.432e-05	0.00015877	LOC105222126	tyrosine-protein phosphatase 99A%2C
105222128	14.0883	69.2789	-2.2979	4.1914e-09	1.6086e-08	LOC105222128	tail-anchored protein insertion receptor WRB
105222133	21.8165	6.17722	1.8204	0.00096602	0.0019971	LOC105222133	serum response factor homolog B
105222134	109.577	51.7849	1.0813	1.4341e-07	4.7804e-07	LOC105222134	Fanconi anemia group D2 protein%2C
105222139	22.3613	78.9743	-1.8204	1.1765e-07	3.9674e-07	LOC105222139	calmodulin-like protein 4
105222140	633.212	149.421	2.0833	1.3459e-82	5.3175e-81	LOC105222140	adenylosuccinate synthetase
105222152	52.641	119.248	-1.1797	7.5927e-06	2.1086e-05	LOC105222152	acyl-CoA-binding domain-containing protein 5%2C
105222157	69.2758	424.039	-2.6138	3.4542e-56	8.4738e-55	LOC105222157	homer protein homolog 2
105222158	22.5514	67.3819	-1.5791	1.2827e-05	3.4698e-05	LOC105222158	liprin-alpha-1%2C
105222167	49.0429	0	7.3147	5.1005e-13	2.5888e-12	LOC105222167	sodium/potassium-transporting ATPase subunit beta-2%2C
105222174	28.1512	76.3802	-1.44	1.7558e-05	4.6673e-05	LOC105222174	sodium/potassium-transporting ATPase subunit beta-1
105222178	294.561	903.463	-1.6169	1.0463e-59	2.7178e-58	LOC105222178	uncharacterized LOC105222178
105222181	33.0035	6.59876	2.3224	3.0596e-06	8.9089e-06	LOC105222181	syntaxin-binding protein 5
105222183	270.16	69.4896	1.9589	6.9566e-34	9.6348e-33	LOC105222183	60 kDa heat shock protein%2C mitochondrial
105222184	293.13	14.3811	4.3493	7.0689e-71	2.3376e-69	LOC105222184	thymosin beta%2C
105222192	36.5003	317.259	-3.1197	1.9392e-51	4.3846e-50	LOC105222192	uncharacterized LOC105222192%2C
105222193	56.7205	19.0505	1.574	1.1696e-06	3.5689e-06	LOC105222193	nuclear cap-binding protein subunit 1
105222196	194.74	55.4815	1.8115	8.2657e-23	7.3604e-22	LOC105222196	probable isocitrate dehydrogenase [NAD] subunit alpha%2C mitochondrial%2C
105222197	155.338	28.7946	2.4315	3.2885e-25	3.2871e-24	LOC105222197	6-phosphofructo-2-kinase/fructose-2%2C6-bisphosphatase 1%2C
105222201	288.683	1127.11	-1.9651	6.7194e-100	3.3627e-98	LOC105222201	ubiquitin-conjugating enzyme E2 Q2%2C
105222202	433.202	129.559	1.7414	1.7847e-46	3.5822e-45	LOC105222202	hypoxia up-regulated protein 1
105222212	80.8428	33.5613	1.2683	4.7407e-07	1.4972e-06	LOC105222212	glutamate--cysteine ligase
105222214	37.1337	4.75046	2.9666	2.4209e-08	8.7537e-08	LOC105222214	nudC domain-containing protein 1
105222216	20.803	113.168	-2.4436	5.2321e-15	3.0074e-14	LOC105222216	rho guanine nucleotide exchange factor 10-like protein
105222218	116.849	42.7703	1.45	3.6744e-11	1.635e-10	LOC105222218	pre-mRNA-splicing factor SYF1
105222219	57.2146	4.24785	3.7516	3.8957e-14	2.1176e-13	LOC105222219	uncharacterized LOC105222219%2C
105222220	26.2508	127.209	-2.2768	2.5046e-15	1.4735e-14	LOC105222220	SAM50-like protein CG7639%2C
105222224	35.6261	72.3756	-1.0226	0.0024106	0.0046917	LOC105222224	tetratricopeptide repeat protein 7B%2C
105222228	152.095	22.7471	2.7412	1.2475e-27	1.4124e-26	LOC105222228	CAAX prenyl protease 1 homolog
105222229	9.24859	45.0402	-2.2839	2.374e-06	7.0052e-06	LOC105222229	uncharacterized LOC105222229
105222230	8.3364	28.373	-1.767	0.0019231	0.003806	LOC105222230	ubiquitin-fold modifier 1
105222238	1.29227	17.494	-3.7589	0.00011574	0.0002739	LOC105222238	dual oxidase maturation factor 1
105222241	81.6663	5.85295	3.8025	1.1385e-19	8.6675e-19	LOC105222241	DNA-directed RNA polymerase II subunit RPB3
105222242	14.7597	1.89694	2.9599	0.00044181	0.0009602	LOC105222242	probable 28S ribosomal protein S23%2C mitochondrial
105222243	12.2132	39.6574	-1.6991	0.00037885	0.00082987	LOC105222243	DNA polymerase subunit gamma-2%2C mitochondrial
105222245	35.3854	8.31735	2.089	5.1757e-06	1.4639e-05	LOC105222245	origin recognition complex subunit 5
105222250	89.1286	17.6886	2.3331	1.4932e-14	8.3465e-14	LOC105222250	general
105222252	24.9205	4.75046	2.3912	3.8132e-05	9.7132e-05	LOC105222252	putative pre-mRNA-splicing factor ATP-dependent RNA helicase DHX16
105222255	44.5199	15.7916	1.4953	3.0918e-05	7.951e-05	LOC105222255	aromatic-L-amino-acid decarboxylase%2C
105222259	51.184	7.76611	2.7204	3.0511e-10	1.271e-09	LOC105222259	calcium load-activated calcium channel
105222260	1.57099	13.7326	-3.1279	0.0016716	0.0033426	LOC105222260	cytosolic purine 5'-nucleotidase-like
105222262	21.7532	57.3298	-1.3981	0.00028907	0.00064601	LOC105222262	FAD-dependent oxidoreductase domain-containing protein 1%2C
105222269	187.949	57.4595	1.7097	1.1495e-20	9.1216e-20	LOC105222269	ubiquitin carboxyl-terminal hydrolase 14
105222278	10.2495	47.0182	-2.1977	2.6586e-06	7.799e-06	LOC105222278	zinc finger protein weckle
105222280	26.6816	73.1052	-1.4541	2.2695e-05	5.9505e-05	LOC105222280	zinc finger protein weckle-like
105222281	23.4129	54.233	-1.2119	0.0019608	0.0038764	LOC105222281	zinc finger protein OZF
105222293	19.9542	55.9354	-1.4871	0.00015803	0.00036863	LOC105222293	uncharacterized protein PF11_0213
105222296	275.823	43.4189	2.6674	1.6396e-47	3.4e-46	LOC105222296	long-chain-fatty-acid--CoA ligase 4
105222304	48.1687	324.215	-2.7508	5.4153e-46	1.0812e-44	LOC105222304	myb-like protein X%2C
105222305	34.8659	158.322	-2.183	9.7854e-18	6.6296e-17	LOC105222305	golgin subfamily A member 2
105222307	22.1459	3.11293	2.8307	2.4548e-05	6.3983e-05	LOC105222307	vacuolar protein sorting-associated protein 11 homolog
105222308	44.5833	113.898	-1.3532	6.9258e-07	2.1573e-06	LOC105222308	protein preli-like%2C
105222309	7.13282	49.0286	-2.7811	2.5285e-08	9.1298e-08	LOC105222309	UPF0587 protein GA18326
105222311	8.64047	32.8155	-1.9252	0.00036521	0.00080185	LOC105222311	COP9 signalosome complex subunit 9%2C
105222315	190.521	432.681	-1.1834	1.2038e-17	8.1047e-17	LOC105222315
105222317	114.594	12.014	3.2537	2.3692e-24	2.2569e-23	LOC105222317	ribonuclease H2 subunit A
105222319	231.481	48.7368	2.2478	6.1922e-34	8.624e-33	LOC105222319	inositol-3-phosphate synthase
105222322	873.409	330.262	1.403	3.6182e-70	1.1558e-68	LOC105222322	chromatin-remodeling complex ATPase chain Iswi
105222325	25.4273	116.881	-2.2006	1.2604e-13	6.6772e-13	LOC105222325	pyruvate carboxylase%2C mitochondrial%2C
105222328	170.744	23.7199	2.8477	7.3242e-32	9.5453e-31	LOC105222328	proteasome subunit alpha type-3
105222330	32.6995	78.6339	-1.2659	0.00010357	0.00024792	LOC105222330	peroxisome assembly factor 2%2C
105222332	6.65138	26.5085	-1.9947	0.0010048	0.0020721	LOC105222332	stimulator of interferon genes protein%2C
105222334	23.6916	5.22064	2.1821	0.00013247	0.00031164	LOC105222334	nuclear inhibitor of protein phosphatase 1
105222336	11.7698	75.6669	-2.6846	1.2066e-11	5.5477e-11	LOC105222336	WAS protein family homolog 1
105222339	260.342	66.6199	1.9664	7.4858e-33	1.0089e-31	LOC105222339
105222345	140.693	46.2886	1.6038	9.3819e-15	5.3113e-14	LOC105222345	protein transport protein Sec31A%2C
105222346	8.43776	69.8463	-3.0493	2.6361e-12	1.2734e-11	LOC105222346	bcl-2-related ovarian killer protein homolog B
105222349	206.244	95.5928	1.1094	2.0473e-13	1.0665e-12	LOC105222349	uncharacterized LOC105222349%2C
105222355	103.42	10.5223	3.297	2.4043e-22	2.089e-21	LOC105222355	uncharacterized LOC105222355
105222357	2.85059	37.874	-3.7319	1.5487e-08	5.7134e-08	LOC105222357	beta-ureidopropionase
105222370	228.82	1079.73	-2.2384	5.2516e-115	3.3409e-113	LOC105222370	ubiquitin conjugation factor E4 B%2C
105222371	45.7995	17.3319	1.4019	5.0809e-05	0.00012735	LOC105222371	target of rapamycin%2C
105222373	18.8519	0	7.1833	6.7786e-06	1.8916e-05	LOC105222373	protein FAM151B%2C
105222376	20.5876	49.6609	-1.2703	0.001968	0.0038878	LOC105222376	uncharacterized LOC105222376
105222377	19.0673	173.838	-3.1886	1.4342e-29	1.7117e-28	LOC105222377	large neutral amino acids transporter small subunit 1
105222379	727.737	272.527	1.417	1.6362e-59	4.2353e-58	LOC105222379	guanine nucleotide-binding protein subunit beta-like protein
105222380	84.5043	649.564	-2.9424	2.6777e-97	1.2563e-95	LOC105222380	protein phosphatase 1L%2C
105222384	262.191	1.50782	7.442	5.5071e-62	1.4871e-60	LOC105222384	laminin subunit beta-1%2C
105222386	43.4937	487.238	-3.4857	1.5819e-86	6.5972e-85	LOC105222386	dedicator of cytokinesis protein 9%2C
105222391	50.7026	1.07007	5.5663	2.6322e-14	1.4529e-13	LOC105222391	uncharacterized LOC105222391%2C
105222393	45.6728	22.131	1.0453	0.00090697	0.0018839	LOC105222393	E3 ubiquitin-protein ligase ZNRF2
105222395	24.4264	114.303	-2.2263	1.4985e-13	7.8882e-13	LOC105222395	protein-tyrosine sulfotransferase
105222397	38.4893	15.6943	1.2942	0.00042741	0.00093133	LOC105222397	exosome complex component RRP45
105222399	90.1674	524.577	-2.5405	9.2677e-67	2.7607e-65	LOC105222399	histone deacetylase complex subunit SAP30 homolog
105222400	93.7655	11.3654	3.0444	3.1165e-19	2.3186e-18	LOC105222400	plastin-3%2C
105222405	11.0223	1.44297	2.9333	0.002491	0.004833	LOC105222405	monocarboxylate transporter 9%2C
105222410	95.7166	198.044	-1.049	2.6234e-07	8.4958e-07	LOC105222410	uncharacterized LOC105222410
105222411	16.1027	52.6117	-1.7081	3.9345e-05	0.00010005	LOC105222411	MOB kinase activator-like 2
105222414	76.0032	12.7435	2.5763	7.9002e-14	4.2209e-13	LOC105222414	cyclin-H
105222418	60.1539	133.597	-1.1512	3.6753e-06	1.0611e-05	LOC105222418	ras-specific guanine nucleotide-releasing factor RalGPS1
105222421	43.6584	91.7017	-1.0707	0.00035033	0.00077099	LOC105222421	proteasome inhibitor PI31 subunit%2C
105222426	35.322	97.8303	-1.4697	7.5619e-07	2.3466e-06	LOC105222426	tetratricopeptide repeat protein 37
105222429	56.3657	184.457	-1.7104	1.2904e-14	7.2395e-14	LOC105222429	zinc finger protein 598
105222430	183.439	58.5133	1.6485	2.2333e-19	1.6782e-18	LOC105222430	inorganic pyrophosphatase
105222434	201.898	57.9783	1.8	2.0257e-23	1.8659e-22	LOC105222434	E3 SUMO-protein ligase PIAS2%2C
105222446	530.692	227.098	1.2246	1.9984e-36	3.0367e-35	LOC105222446	uncharacterized LOC105222446
105222457	9.15991	185.868	-4.3428	9.2247e-40	1.5388e-38	LOC105222457	2-aminoethanethiol dioxygenase
105222460	27.5937	133.094	-2.27	6.576e-16	3.9874e-15	LOC105222460	heat shock protein 67B3
105222462	26.1368	187.132	-2.8399	3.2132e-28	3.6826e-27	LOC105222462	uncharacterized LOC105222462
105222463	24.097	141.46	-2.5535	2.4439e-19	1.8309e-18	LOC105222463	heat shock protein 23-like
105222467	28.8353	327.36	-3.505	5.1031e-59	1.3074e-57	LOC105222467	heat shock protein 23-like
105222468	127.985	44.3106	1.5303	7.4522e-13	3.7319e-12	LOC105222468	heat shock protein 27
105222469	82.8066	182.933	-1.1435	7.3547e-08	2.5384e-07	LOC105222469	mitotic spindle assembly checkpoint protein MAD2A
105222479	403.821	904.533	-1.1635	4.4606e-34	6.2588e-33	LOC105222479	protein gustavus
105222480	31.7239	94.1337	-1.5691	2.9033e-07	9.374e-07	LOC105222480	JNK1/MAPK8-associated membrane protein%2C
105222481	159.19	67.2522	1.2431	3.107e-12	1.4941e-11	LOC105222481	uncharacterized LOC105222481
105222482	79.4619	17.8345	2.1556	3.6056e-12	1.7239e-11	LOC105222482	mesencephalic astrocyte-derived neurotrophic factor homolog%2C
105222493	141.693	295.631	-1.061	1.9891e-10	8.417e-10	LOC105222493	nicalin-1%2C
105222503	101.392	206.718	-1.0277	2.548e-07	8.2764e-07	LOC105222503	partitioning defective 3 homolog%2C
105222504	31.8633	9.38742	1.7631	9.1791e-05	0.00022163	LOC105222504	pre-rRNA-processing protein esf2-like
105222508	214.605	441.695	-1.0414	2.2691e-14	1.258e-13	LOC105222508	uncharacterized LOC105222508%2C
105222516	4.43426	26.5572	-2.5823	8.7489e-05	0.00021227	LOC105222516	galactokinase-like
105222520	342.249	1006.3	-1.5559	2.6579e-62	7.2554e-61	LOC105222520	serine-arginine protein 55-like
105222525	16.6855	64.2041	-1.9441	5.1152e-07	1.6093e-06	LOC105222525	transmembrane protein 19%2C
105222528	133.725	58.7889	1.1856	6.0411e-10	2.4579e-09	LOC105222528	ruvB-like helicase 2
105222530	140.414	64.8527	1.1144	1.2028e-09	4.7848e-09	LOC105222530	protein max
105222532	53.3884	3.66418	3.865	1.6691e-13	8.7618e-13	LOC105222532	charged multivesicular body protein 1b
105222536	411.955	1065.84	-1.3714	2.5756e-53	6.0608e-52	LOC105222536	zinc finger protein 706-like%2C
105222537	60.9267	10.0035	2.6066	1.7118e-11	7.8066e-11	LOC105222537	probable ATP-dependent RNA helicase DDX17
105222539	232.583	489.978	-1.075	1.0664e-16	6.7438e-16	LOC105222539	uncharacterized LOC105222539%2C
105222541	32.8515	92.6096	-1.4952	1.0385e-06	3.1833e-06	LOC105222541	uncharacterized protein C15orf41 homolog
105222548	24.8825	154.544	-2.6348	9.6519e-22	8.1593e-21	LOC105222548	WD repeat-containing protein 20%2C
105222549	45.3941	109.098	-1.2651	4.8788e-06	1.3857e-05	LOC105222549	protein YIF1B-B%2C
105222550	48.1307	115.827	-1.2669	2.4145e-06	7.1163e-06	LOC105222550	bifunctional purine biosynthesis protein PURH
105222556	116.558	236.793	-1.0226	4.0446e-08	1.4308e-07	LOC105222556	uncharacterized LOC105222556%2C
105222565	87.9376	40.4843	1.1191	1.3988e-06	4.2186e-06	LOC105222565	ATP synthase subunit gamma%2C mitochondrial
105222566	101.494	49.969	1.0223	1.112e-06	3.3961e-06	LOC105222566	surfeit locus protein 4 homolog
105222568	34.8659	99.5975	-1.5143	3.051e-07	9.8085e-07	LOC105222568	dual specificity protein kinase shkD
105222569	26.3522	272.381	-3.3696	9.5931e-48	2.0059e-46	LOC105222569	fatty acid hydroxylase domain-containing protein 2
105222570	15.2158	0	7.0668	4.9025e-05	0.00012316	LOC105222570	fatty acid hydroxylase domain-containing protein 2
105222593	158.746	61.4317	1.3697	1.0945e-13	5.8105e-13	LOC105222593	periodic tryptophan protein 2 homolog
105222595	23.8563	5.93402	2.0073	0.00025489	0.0005739	LOC105222595	protein ORAOV1 homolog
105222634	0	11.4789	-3.538	0.0023213	0.0045272	LOC105222634	carboxypeptidase B%2C
105222638	91.0036	270.971	-1.5741	2.6211e-18	1.8269e-17	LOC105222638	ADP-ribosylation factor-like protein 5B%2C
105222640	29.3674	82.0873	-1.4829	4.9716e-06	1.4088e-05	LOC105222640	mpv17-like protein 2
105222642	32.6615	107.704	-1.7214	3.2342e-09	1.2508e-08	LOC105222642	F-box/LRR-repeat protein 13%2C
105222649	20.2709	69.668	-1.7811	1.0029e-06	3.0792e-06	LOC105222649	serine-rich adhesin for platelets
105222650	20.5623	78.6987	-1.9363	2.9664e-08	1.0609e-07	LOC105222650	proline dehydrogenase 1%2C mitochondrial%2C
105222652	41.5807	141.282	-1.7646	4.6997e-12	2.23e-11	LOC105222652	hybrid signal transduction histidine kinase M
105222663	55.2382	152.209	-1.4623	8.0954e-10	3.2584e-09	LOC105222663	gamma-tubulin complex component 2 homolog
105222664	45.5461	17.4778	1.3818	6.2708e-05	0.00015505	LOC105222664	vacuolar protein sorting-associated protein 33A
105222665	157.315	484.806	-1.6238	4.6329e-33	6.2663e-32	LOC105222665	serine/threonine-protein kinase Tao%2C
105222666	12.1499	44.2782	-1.8657	5.2937e-05	0.00013233	LOC105222666	RNA-binding protein MEX3B
105222667	126.946	284.638	-1.1649	8.2613e-12	3.8471e-11	LOC105222667	plexin domain-containing protein 2%2C
105222673	37.3491	213.738	-2.5167	6.4668e-28	7.3441e-27	LOC105222673	DNA fragmentation factor subunit alpha
105222675	483.296	39.4304	3.6155	1.1422e-104	6.081e-103	LOC105222675	T-complex protein 1 subunit theta
105222678	24.9839	123.058	-2.3003	4.5985e-15	2.6553e-14	LOC105222678	serendipity locus protein alpha%2C
105222680	115.899	300.284	-1.3735	3.1521e-16	1.9347e-15	LOC105222680	stromal membrane-associated protein 1
105222681	9.616	54.1033	-2.4922	4.3437e-08	1.5344e-07	LOC105222681	protein FAM8A1
105222682	39.6169	101.9	-1.363	2.3003e-06	6.7983e-06	LOC105222682	aminoacyl tRNA synthase complex-interacting multifunctional protein 1
105222683	64.5121	28.5838	1.1744	1.946e-05	5.1383e-05	LOC105222683	uncharacterized LOC105222683
105222692	14.8864	2.52925	2.5572	0.00098568	0.0020344	LOC105222692	DTW domain-containing protein 2
105222696	0	13.084	-3.8423	0.00077357	0.0016202	LOC105222696	uncharacterized LOC105222696
105222697	6.42334	30.9671	-2.2693	9.7922e-05	0.0002353	LOC105222697	modular serine protease-like
105222708	11.2883	40.6788	-1.8494	0.00011881	0.00028081	LOC105222708	phosphatidylinositol-binding clathrin assembly protein LAP
105222710	93.7148	22.9578	2.0293	2.9915e-13	1.5402e-12	LOC105222710	integral membrane protein GPR180
105222711	36.6016	89.6912	-1.2931	2.3633e-05	6.1728e-05	LOC105222711	28S ribosomal protein S9%2C mitochondrial
105222714	274.278	25.2115	3.4435	2.8568e-58	7.245e-57	LOC105222714	ER membrane protein complex subunit 1%2C
105222716	272.365	67.998	2.002	5.561e-35	8.0745e-34	LOC105222716	amidophosphoribosyltransferase
105222724	42.3915	0	5.7674	3.3765e-12	1.6191e-11	LOC105222724	protein bowel%2C
105222727	2.93928	24.9683	-3.0866	2.5611e-05	6.6478e-05	LOC105222727	uncharacterized LOC105222727%2C
105222728	76.2692	169.379	-1.1511	1.8694e-07	6.1603e-07	LOC105222728	uncharacterized LOC105222728
105222730	37.2604	0	10.166	1.1131e-07	3.7725e-07	LOC105222730	forkhead box protein D1
105222731	287.885	41.5543	2.7924	1.2542e-51	2.8618e-50	LOC105222731	tubulin polyglutamylase TTLL4%2C
105222733	42.4295	0	7.1058	1.2804e-11	5.8788e-11	LOC105222733	uncharacterized LOC105222733
105222734	73.2159	32.0696	1.1909	4.3574e-06	1.2447e-05	LOC105222734	chromosome transmission fidelity protein 18 homolog
105222738	49.3089	189.808	-1.9446	5.7822e-18	3.9821e-17	LOC105222738	uncharacterized LOC105222738%2C
105222739	33.9917	176.772	-2.3786	7.5939e-22	6.434e-21	LOC105222739	uncharacterized LOC105222739
105222744	26.1241	85.2002	-1.7055	1.7368e-07	5.7411e-07	LOC105222744	activating signal cointegrator 1 complex subunit 2
105222749	19.1813	207.042	-3.4322	2.6492e-37	4.1431e-36	Ttc17	Tetratricopeptide repeat protein 17
105222755	76.3452	19.5044	1.9687	9.8614e-11	4.2642e-10	LOC105222755	glucose-induced degradation protein 8 homolog
105222759	25.1866	82.5088	-1.7119	2.4982e-07	8.1252e-07	LOC105222759	inositol polyphosphate multikinase
105222762	116.659	41.2139	1.5011	1.3631e-11	6.2429e-11	LOC105222762	heterogeneous nuclear ribonucleoprotein A/B-like%2C
105222767	49.3849	24.4819	1.0124	0.00073911	0.0015537	LOC105222767	broad-complex core protein isoforms 1/2/3/4/5%2C
105222771	47.0791	17.3805	1.4376	2.9613e-05	7.6318e-05	LOC105222771	late secretory pathway protein AVL9 homolog
105222772	42.6956	103.213	-1.2735	7.7455e-06	2.1479e-05	LOC105222772	cyclic AMP response element-binding protein B
105222774	58.0127	191.202	-1.7207	3.1674e-15	1.8532e-14	LOC105222774	solute carrier family 41 member 1
105222775	86.7467	313.806	-1.855	8.6856e-27	9.3679e-26	LOC105222775	uncharacterized LOC105222775%2C
105222778	93.2207	35.3933	1.3972	8.0242e-09	3.0208e-08	LOC105222778	nucleoside diphosphate-linked moiety X motif 19
105222785	8.03234	28.9567	-1.85	0.001163	0.0023774	LOC105222785	uncharacterized LOC105222785
105222786	21.3098	0	7.5528	2.4271e-06	7.1504e-06	LOC105222786	uncharacterized LOC105222786
105222787	31.5212	94.62	-1.5858	2.1202e-07	6.9592e-07	LOC105222787	TBC1 domain family member 16
105222790	4.18087	45.3807	-3.4402	2.2134e-09	8.6764e-09	LOC105222790	sepiapterin reductase
105222794	42.0368	114.968	-1.4515	1.1291e-07	3.8231e-07	LOC105222794	uncharacterized protein DDB_G0284459
105222800	34.6379	6.84196	2.3399	1.5854e-06	4.7586e-06	LOC105222800	uncharacterized protein C7orf26 homolog
105222801	51.6274	8.65783	2.5761	7.3681e-10	2.9753e-09	LOC105222801	ribosomal RNA-processing protein 7 homolog A
105222804	8.05768	28.7135	-1.8333	0.0013202	0.0026801	LOC105222804	uncharacterized LOC105222804%2C
105222805	533.112	1611.3	-1.5957	7.9138e-103	4.097e-101	Zn800	Zinc finger protein 800
105222806	52.4129	0	7.9581	4.04e-13	2.0616e-12	LOC105222806	fasciclin-1
105222808	6.46135	32.8641	-2.3466	4.0516e-05	0.00010279	LOC105222808	probable galactose-1-phosphate uridylyltransferase
105222813	56.6951	2.61032	4.4409	3.7972e-15	2.2114e-14	LOC105222813	broad-complex core protein isoforms 1/2/3/4/5
105222816	68.1482	160.348	-1.2345	6.0805e-08	2.1142e-07	LOC105222816	cytoplasmic aconitate hydratase
105222820	24.9205	5.91781	2.0742	0.00013938	0.00032708	LOC105222820	uncharacterized LOC105222820
105222821	204.774	420.699	-1.0388	1.0688e-13	5.682e-13	LOC105222821	protein polybromo-1
105222822	81.793	18.8397	2.1182	2.8685e-12	1.383e-11	LOC105222822	colorectal mutant cancer protein%2C
105222837	100.265	44.7646	1.1634	1.2187e-07	4.1044e-07	LOC105222837	epidermal growth factor receptor%2C
105222844	45.8629	167.741	-1.8708	3.1515e-15	1.8454e-14	LOC105222844	glucose-fructose oxidoreductase domain-containing protein 1
105222849	115.911	387.041	-1.7395	1.0985e-29	1.3194e-28	LOC105222849	tyrosine-protein kinase PR2
105222853	24.9459	62.518	-1.3255	0.00030671	0.00068139	LOC105222853	FK506-binding protein 2
105222859	6.63872	24.7899	-1.9008	0.0021554	0.0042268	LOC105222859	mitochondrial fission process protein 1
105222861	36.969	15.4511	1.2586	0.00070337	0.001484	LOC105222861	glutathione synthetase%2C
105222869	353.727	150.815	1.2299	5.7301e-25	5.6155e-24	LOC105222869	M-phase phosphoprotein 8%2C
[truncated: 2,851 more rows]
