# Supplementary material for: Transcriptome Analysis of the Oriental Fruit Fly Bactrocera dorsalis Early Embryos
Source: Insects. 2020 May 23;11(5):323. doi: 10.3390/insects11050323 (PMC7290859; doi:10.3390/insects11050323)
Supplement: Supplementary file 1 [file insects-11-00323-s001.zip › Supplementary Material/Table S2.xlsx]

## Sheet: gene.description
Gene_ID	chromosome	Strand	start	end	length	0-1 h readcount	2-4 h readcount	5-8 h readcount	0-1 h fpkm	2-4 h fpkm	5-8 h fpkm	annotation
105221762	NW_011869281.1	+	75	1992	1798	0	0	34	0	0	0.252747	-//-
105221763	NW_011869380.1	-	598	1983	1255	3736	3402	3157	43.6873	41.6596	33.6223	alpha-mannosidase 2-like
105221764	NW_011874481.1	+	7015	7947	596	0	4	16	0	0.103143	0.358814	-//-
105221765	NW_011876206.1	-	92690	122264	5005	81467	5878	3053	248.094	18.7455	8.46771	protein cup%2C
105221766	NW_011876206.1	+	96531	97865	1335	0	36	245	0	0.414425	2.45291	serine protease inhibitor 27A
105221767	NW_011876206.1	+	123530	125983	2388	11585	19522	24477	71.1957	125.636	137	U1 small nuclear ribonucleoprotein 70 kDa
105221768	NW_011876206.1	-	127889	129730	1638	7549	1885	10753	70.7893	18.5106	91.8356	oxygen-dependent coproporphyrinogen-III oxidase%2C
105221769	NW_011876206.1	-	134112	135579	1291	1980	1878	1154	22.5077	22.356	11.9475	hydroxymethylglutaryl-CoA lyase%2C mitochondrial
105221770	NW_011874485.1	+	2699	4604	1906	5042	3208	1787	38.8215	25.8664	12.5313	E3 ubiquitin-protein ligase TRAIP-like
105221771	NW_011876206.1	+	130300	134064	2583	9500	11993	18430	57.0913	75.4756	100.873	uncharacterized LOC105221771%2C
105221772	NW_011876206.1	-	137853	142839	3647	2353	469	3476	9.46844	1.97634	12.7391	ubiquitin conjugation factor E4 A
105221773	NW_011876206.1	+	144054	171081	7971	12398	14321	4665	22.8261	27.6112	7.82231	serine-rich adhesin for platelets
105221774	NW_011876206.1	+	191971	224844	2802	1	9	24	0.0052375	0.0493627	0.114483	solute carrier organic anion transporter family member 4A1
105221775	NW_011876206.1	+	232483	233101	557	3517	2379	9928	92.6637	65.6393	238.233	U6 snRNA-associated Sm-like protein LSm7
105221776	NW_011876206.1	+	290466	308628	5475	8307	6067	2395	22.2665	17.03	5.84679	Solute carrier organic anion transporter family member 5A1
105221777	NW_011876206.1	+	319610	323626	1282	1160	264	63	13.2789	3.16476	0.656823	uncharacterized LOC105221777
105221778	NW_011876206.1	+	330817	331705	815	0	0	0	0	0	0	cuticle protein 8
105221779	NW_011876206.1	-	333297	334960	1416	0	0	0	0	0	0	uncharacterized LOC105221779
105221780	NW_011876206.1	+	349353	350729	1307	0	0	51	0	0	0.521544	cuticle protein
105221781	NW_011876206.1	-	354100	354955	792	0	4	4	0	0.0776175	0.0675042	cuticle protein 8
105221782	NW_011876206.1	-	395445	396706	1069	4780	525	3611	65.6209	7.54755	45.1488	enoyl-CoA delta isomerase 1%2C mitochondrial
105221783	NW_011876206.1	+	390187	395454	2250	16	44	88	0.104359	0.300535	0.522753	dynein regulatory complex subunit 3
105221784	NW_011876206.1	+	397214	398231	928	12826	7914	6443	202.832	131.061	92.7975	translocon-associated protein subunit gamma
105221785	NW_011876206.1	-	398207	399758	1114	70	254	7038	0.922158	3.50407	84.4423	uncharacterized LOC105221785
105221786	NW_011876206.1	+	407343	412004	2270	484	187	450	3.12904	1.26602	2.64961	uncharacterized LOC105221786
105221787	NW_011876206.1	-	412414	415534	2933	8933	7366	10019	44.6969	38.5962	45.6571	putative ATP-dependent RNA helicase DHX33
105221788	NW_011876206.1	-	457307	467591	752	0	9	1697	0	0.183929	30.162	tetraspanin-6
105221789	NW_011876206.1	+	420693	457324	3058	719	168	105	3.45051	0.844299	0.458931	G-protein coupled receptor Mth2
105221790	NW_011876206.1	-	475201	497954	4156	494	2462	9835	1.74439	9.1041	31.6297	uncharacterized LOC105221790
105221791	NW_011876206.1	-	498030	498837	616	1179	621	974	28.0883	15.493	21.1336	active regulator of SIRT1
105221792	NW_011876206.1	+	500106	503933	3380	1426	1041	1845	6.19149	4.73324	7.29585	protein daughterless
105221793	NW_011876206.1	-	519025	536163	1517	40	45	15	0.393444	0.46352	0.134375	mitochondrial basic amino acids transporter%2C
105221795	NW_011876206.1	-	233122	234278	1049	177	339	245	2.48095	4.97597	3.12763	uncharacterized LOC105221795%2C
105221796	NW_011876206.1	-	339944	341069	1126	0	0	0	0	0	0	uncharacterized LOC105221796
105221797	NW_011876206.1	-	358545	389780	2846	107	46	437	0.551748	0.248398	2.05231	probable serine/threonine-protein kinase DDB_G0268078
105221798	NW_011876206.1	-	514347	515434	1088	0	2	0	0	0.0282505	0	coiled-coil domain-containing protein 40-like
105221799	NW_011874504.1	+	6837	8542	1566	5881	6403	1869	55.1127	62.8371	15.9519	tubulin polyglutamylase TTLL7
105221800	NW_011876207.1	+	73341	75569	2229	1	0	0	0.00658388	0	0	P protein-like
105221801	NW_011876207.1	-	274839	275288	393	1	0	0	0.0373422	0	0	uncharacterized LOC105221801
105221802	NW_011876207.1	-	334291	335813	1292	3296	2786	4652	37.4384	33.1393	48.1253	anamorsin homolog
105221803	NW_011876207.1	+	327849	334406	1685	6	173	37	0.0522569	1.57787	0.293493	protein yellow
105221804	NW_011876207.1	+	336077	336895	687	63826	110494	116638	1363.43	2471.76	2269.23	60S ribosomal protein L21
105221805	NW_011876207.1	-	340379	343046	2298	1577	2025	844	10.071	13.5425	4.90895	zinc finger protein 107-like
105221806	NW_011876207.1	+	337340	340512	2657	5632	9304	7715	31.1074	53.8149	38.8097	RNA polymerase I-specific
105221807	NW_011876207.1	-	345017	346131	995	285	208	236	4.20353	3.21266	3.17019	iron-sulfur protein NUBPL
105221808	NW_011876207.1	+	343408	345056	1048	5160	2717	5616	72.2571	39.8431	71.6245	deoxynucleotidyltransferase terminal-interacting protein 2
105221809	NW_011876207.1	+	346493	356001	6409	21588	3717	24558	50.8204	9.16327	52.6529	sarcolemmal membrane-associated protein%2C
105221810	NW_011874506.1	-	2966	5047	2082	9	27	341	0.0634387	0.1993	2.18912	uncharacterized LOC105221810
105221811	NW_011876207.1	-	361427	364101	1440	0	8	287	0	0.0853792	2.66388	uncharacterized LOC105221811
105221812	NW_011876207.1	+	357346	420070	3857	18309	15323	4610	71.9586	63.0658	16.5015	serine/threonine-protein kinase GL21140%2C
105221813	NW_011876207.1	-	423849	425656	1751	1603	1093	1636	13.4351	9.59309	12.488	beta-1%2C3-galactosyltransferase 6
105221814	NW_011876207.1	+	421784	427914	3063	2473	857	1713	11.8487	4.2999	7.47492	vacuolar protein sorting-associated protein 41 homolog
105221815	NW_011876207.1	-	428150	429822	1130	64450	53548	91755	837.022	728.265	1085.29	60S ribosomal protein L5
105221816	NW_011876207.1	+	430077	433440	2933	6555	6964	2440	32.9444	36.6522	11.1687	protein-associating with the carboxyl-terminal domain of ezrin%2C
105221817	NW_011874528.1	+	6243	7286	516	0	0	3	0	0	0.0777083	neuropeptides capa receptor
105221818	NW_011876207.1	-	440784	450651	4483	37280	39780	29336	131.168	146.571	94.0062	CCR4-NOT
105221819	NW_011876207.1	-	452720	454185	1195	2782	2953	1397	34.165	37.977	15.6252	2-oxoglutarate and iron-dependent oxygenase domain-containing protein 3-like
105221820	NW_011876207.1	+	451027	452652	1431	4825	3759	2883	49.4823	40.3699	26.9278	splicing factor 45
105221821	NW_011876207.1	+	454420	456453	1619	3365	3638	4468	30.5022	34.5335	36.8861	probable cytosolic Fe-S cluster assembly factor GI11683
105221822	NW_011876207.1	+	456862	460415	2157	3	69	118	0.0217845	0.524696	0.78039	transmembrane protein 53%2C
105221823	NW_011874531.1	-	946	1694	689	0	0	0	0	0	0	coiled-coil domain-containing protein lobo-like
105221824	NW_011876207.1	-	461443	462551	1109	3240	3902	3420	42.8752	54.073	41.2183	coatomer subunit epsilon
105221825	NW_011876207.1	+	460734	461448	541	916	90	1307	24.8479	2.55664	32.2905	uncharacterized protein CG9548
105221826	NW_011876207.1	-	463062	464412	1150	3	21	98	0.0384175	0.281617	1.14298	kynurenine formamidase%2C
105221827	NW_011876207.1	-	465427	473370	5282	19098	10178	3944	54.634	30.4909	10.2758	FK506-binding protein 5%2C
105221828	NW_011876207.1	+	475041	476458	1418	2615	1588	791	27.0637	17.2107	7.45583	carbohydrate sulfotransferase 4
105221829	NW_011876207.1	+	93596	219417	2403	0	2	0	0	0.0127909	0	gamma-aminobutyric acid type B receptor subunit 1
105221830	NW_011876208.1	+	64125	75668	1350	0	0	0	0	0	0	cyclin-dependent kinase-like 1
105221831	NW_011876208.1	-	95194	114540	1504	0	0	310	0	0	2.75493	beta-1%2C4-glucuronyltransferase 1
105221833	NW_011876208.1	+	89492	96738	883	0	1	2	0	0.0174046	0.0302737	uncharacterized LOC105221833
105221834	NW_011876208.1	+	128334	129090	757	0	0	0	0	0	0	uncharacterized LOC105221834
105221835	NW_011876208.1	-	137120	140163	2784	4416	2283	4828	23.2783	12.6026	23.179	septin-interacting protein 1
105221836	NW_011876208.1	+	196550	201048	2197	0	23	10	0	0.160888	0.0608367	phospholipase B1%2C membrane-associated
105221837	NW_011876208.1	+	141266	312072	1791	3320	1291	9876	27.2041	11.0778	73.7024	neuroguidin
105221838	NW_011876208.1	+	332932	346376	1077	0	0	3	0	0	0.0373347	peritrophin-1%2C
105221839	NW_011876208.1	-	361192	362899	1708	5929	1328	4855	50.9432	11.9491	37.9925	DNA polymerase delta subunit 3
105221840	NW_011876208.1	-	357629	361127	2215	1653	1889	634	10.9519	13.1064	3.82571	beta-1%2C4-glucuronyltransferase 1
105221841	NW_011876208.1	+	123640	124507	801	0	0	0	0	0	0	gamete and mating-type specific protein A-like
105221842	NW_011876209.1	+	54904	197022	2788	0	1	332	0	0.00616704	1.78068	fringe glycosyltransferase%2C
105221843	NW_011874558.1	+	186	937	608	4572	5190	9486	110.356	131.186	208.533	survival of motor neuron-related-splicing factor 30
105221844	NW_011876209.1	+	213785	215140	1356	0	0	0	0	0	0	uncharacterized LOC105221844
105221845	NW_011876209.1	-	216251	217336	1086	0	0	0	0	0	0	uncharacterized LOC105221845
105221846	NW_011870231.1	-	580	1783	1152	5679	3854	3920	74.7462	53.1204	46.9902	zinc transporter ZIP9-A%2C
105221847	NW_011876209.1	+	252424	253118	555	0	0	0	0	0	0	uncharacterized LOC105221847
105221848	NW_011876209.1	-	276574	277010	294	0	0	0	0	0	0	PI-actitoxin-Avd5a-like
105221849	NW_011876209.1	-	455604	457537	1569	952	539	703	8.90443	5.27947	5.98864	zinc finger protein 184
105221850	NW_011876209.1	+	458259	460704	1732	5236	370	5568	44.3654	3.28306	42.9682	COP9 signalosome complex subunit 3
105221851	NW_011876209.1	-	469483	471515	1692	1	0	7	0.00867345	0	0.055296	uncharacterized LOC105221851
105221852	NW_011876209.1	+	530379	531231	792	0	0	1	0	0	0.0168761	protamine-like
105221853	NW_011876209.1	+	525217	525981	706	2	45	1	0.0421709	0.993637	0.0192038	protamine-like%2C
105221854	NW_011874563.1	-	4510	6650	2141	5004	4868	2194	34.2999	34.9429	13.6967	uncharacterized LOC105221854
105221855	NW_011876209.1	-	477532	533273	4084	16151	18147	10546	58.7711	69.1514	34.9507	cAMP-dependent protein kinase type I regulatory subunit%2C
105221856	NW_011876209.1	+	533591	536054	2334	6976	8187	6318	43.863	53.9074	36.1805	small RNA degrading nuclease 5
105221857	NW_011876209.1	-	210949	212204	1256	0	0	0	0	0	0	uncharacterized LOC105221857
105221858	NW_011876209.1	+	219312	220205	894	0	0	0	0	0	0	uncharacterized LOC105221858
105221859	NW_011876209.1	+	371228	449596	3821	2	1	3	0.00768149	0.00402205	0.010494	uncharacterized LOC105221859
105221860	NW_011876210.1	+	92726	93413	688	0	0	30	0	0	0.582812	general odorant-binding protein 56a-like
105221861	NW_011876210.1	-	160905	161509	519	0	0	0	0	0	0	general odorant-binding protein 56d-like
105221862	NW_011874566.1	-	7	9255	622	0	3	14	0	0.0741234	0.300839	uncharacterized LOC105221862
105221863	NW_011876210.1	+	160097	160804	629	0	0	0	0	0	0	uncharacterized LOC105221863
105221864	NW_011876210.1	+	172108	172825	636	5	13	0	0.115373	0.314131	0	general odorant-binding protein 56d-like
105221865	NW_011876210.1	+	169684	170391	629	0	1	0	0	0.0244328	0	general odorant-binding protein 56d-like
105221866	NW_011876210.1	+	167792	168463	591	0	0	0	0	0	0	general odorant-binding protein 56d
105221867	NW_011876210.1	-	235038	235875	753	0	0	0	0	0	0	angiopoietin-2-like
105221868	NW_011876210.1	-	325532	326253	637	1	2	1	0.0230384	0.048252	0.0209825	general odorant-binding protein 56h-like
105221869	NW_011876210.1	-	419470	420112	576	0	0	0	0	0	0	general odorant-binding protein 56h
105221870	NW_011876210.1	+	157618	158738	1055	0	0	0	0	0	0	uncharacterized LOC105221870
105221871	NW_011874595.1	+	2309	11276	1130	29	28	61	0.376627	0.380806	0.721518	calcium-dependent secretion activator-like
105221872	NW_011876211.1	+	83941	290703	3022	2641	1507	5332	12.8253	7.66379	23.5826	tyrosine-protein kinase Dnt
105221873	NW_011876211.1	-	294476	295707	1060	0	0	1	0	0	0.0131038	skin secretory protein xP2-like%2C
105221874	NW_011876211.1	-	319847	325045	3302	662	248	1709	2.94221	1.15425	6.91769	tyrosine-protein kinase Drl
105221875	NW_011876212.1	+	20546	28477	1917	0	0	76	0	0	0.529892	TNF receptor-associated factor 3
105221876	NW_011874621.1	-	3599	5366	480	11	3	0	0.336313	0.0960516	0	oxysterol-binding protein-related protein 2-like
105221877	NW_011876212.1	-	32721	60631	2550	3368	3948	616	19.3831	23.7937	3.22877	annexin B11
105221878	NW_011876212.1	-	73780	76153	2163	0	6	0	0	0.0426304	0	gamma-glutamyltranspeptidase 1
105221880	NW_011876212.1	-	80550	145826	2913	1	2	2	0.00503793	0.0105515	0.00917668	gamma-glutamyltranspeptidase 1
105221881	NW_011876212.1	-	226919	229189	2163	1581	1002	1205	10.7267	7.11928	7.44606	uncharacterized LOC105221881
105221882	NW_011876212.1	+	229588	253730	3551	3663	1332	2439	16.1043	6.13257	9.76611	protein yippee-like CG15309%2C
105221883	NW_011876212.1	-	266032	266938	840	0	7	0	0	0.128069	0	cytochrome c oxidase subunit 4 isoform 1%2C mitochondrial-like
105221884	NW_011876212.1	+	487787	488375	589	0	0	1	0	0	0.0226924	suppressor protein SRP40-like
105221885	NW_011876212.1	-	497810	566538	3228	2328	603	7755	10.5838	2.87084	32.1103	uncharacterized LOC105221885
105221886	NW_011876212.1	-	61546	64820	1212	0	0	0	0	0	0	pickpocket protein 28
105221887	NW_011876212.1	-	160894	164591	1830	0	0	1	0	0	0.00730373	pickpocket protein 28
105221889	NW_011876212.1	-	210214	215545	1650	0	2	18	0	0.0186282	0.145809	pickpocket protein 28-like
105221890	NW_011876212.1	-	218935	222153	1866	0	1	0	0	0.00823594	0	pickpocket protein 28-like
105221891	NW_011876212.1	-	364534	468347	4815	0	2	0	0	0.00638349	0	uncharacterized LOC105221891
105221892	NW_011876213.1	-	172985	184606	2603	0	4	765	0	0.0236162	3.92811	knirps-related protein
105221893	NW_011874633.1	-	1034	5576	363	2288	1673	850	92.5	70.8295	31.2974	protein lin-7 homolog C
105221894	NW_011876213.1	+	396348	402130	3804	0	2	3	0	0.00808005	0.0105409	myb-like protein X
105221895	NW_011876213.1	-	571036	576723	2756	0	3879	6211	0	21.6304	30.1216	zygotic gap protein knirps
105221896	NW_011876214.1	-	44286	56098	1920	9	22	151	0.0804871	0.206034	1.22988	uncharacterized LOC105221896%2C
105221897	NW_011876214.1	+	94256	110895	3615	77	264	44	0.31259	1.12233	0.162682	transient receptor potential protein
105221898	NW_011876214.1	+	116402	126797	904	0	7	3	0	0.119134	0.0444048	cardio acceleratory peptide 2b%2C
105221899	NW_011876214.1	-	130740	145916	3470	3	2	9	0.0126877	0.00885778	0.0346664	uncharacterized LOC105221899
105221900	NW_011876214.1	-	158547	163558	604	0	0	0	0	0	0	endocuticle structural glycoprotein SgAbd-9
105221901	NW_011876214.1	-	176922	179956	598	0	0	1	0	0	0.0223509	uncharacterized LOC105221901
105221902	NW_011874637.1	+	2956	10368	1131	82	95	21	1.064	1.29088	0.248172	protein rolling stone
105221903	NW_011876214.1	-	196182	313387	4429	20	64	3811	0.0662699	0.222075	11.5008	putative uncharacterized protein DDB_G0277255
105221904	NW_011876214.1	-	341731	353445	8537	1262	658	503	2.16943	1.18453	0.787515	uncharacterized LOC105221904
105221905	NW_011876214.1	-	355509	358258	2383	2319	5425	14377	14.2813	34.9865	80.6381	cleavage and polyadenylation specificity factor 73
105221906	NW_011876214.1	+	353858	355610	1560	6380	9674	14857	60.0189	95.3029	127.292	cleavage stimulation factor subunit 2
105221907	NW_011876214.1	-	372015	388049	3952	7751	3743	1815	28.7828	14.5555	6.13841	uncharacterized LOC105221907
105221908	NW_011876214.1	+	358516	376038	4965	8613	11362	7398	25.5974	35.3613	20.0244	uncharacterized LOC105221908%2C
105221909	NW_011876214.1	+	403371	447493	891	0	0	0	0	0	0	uncharacterized LOC105221909
105221910	NW_011874639.1	+	143	2325	1009	393	523	156	5.71602	7.96591	2.06647	facilitated trehalose transporter Tret1
105221911	NW_011876215.1	+	5559	8377	2039	17172	15407	9818	142.457	133.849	74.1807
105221912	NW_011876215.1	+	14960	17625	2487	15853	13742	16015	93.5466	84.9178	86.0691	protein claret segregational
105221913	NW_011876215.1	-	18203	19734	1423	5550	7186	6537	57.2375	77.6081	61.4002	3'(2')%2C5'-bisphosphate nucleotidase 1
105221914	NW_011876215.1	-	26327	27246	860	739	176	56	12.6107	3.14513	0.870333	-//-
105221915	NW_011876215.1	+	25710	26340	574	7003	7804	10072	179.046	208.944	234.531	probable small nuclear ribonucleoprotein Sm D2
105221916	NW_011876215.1	-	33710	34592	731	0	4	9	0	0.0840944	0.164559	protein D2-like
105221917	NW_011876215.1	-	45285	46627	1282	0	4	3	0	0.0479509	0.0312773	protein D3-like
105221918	NW_011876215.1	-	61147	62872	1528	0	0	1	0	0	0.00874727	uncharacterized LOC105221918
105221919	NW_011874639.1	+	2363	4249	502	2	2	0	0.058468	0.0612281	0	facilitated trehalose transporter Tret1-like
105221920	NW_011876215.1	-	74576	77959	1551	0	0	0	0	0	0	uncharacterized LOC105221920%2C
105221921	NW_011876215.1	-	85539	87007	1344	1	0	0	0.0109193	0	0	uncharacterized LOC105221921
105221922	NW_011876215.1	-	99375	159459	4038	0	2	6	0	0.00796076	0.0207705	uncharacterized LOC105221922%2C
105221923	NW_011876215.1	-	175872	180974	1609	0	0	4	0	0	0.0332277	uncharacterized LOC105221923
105221924	NW_011876215.1	-	190379	192730	1352	0	1	21	0	0.0113671	0.207605	uncharacterized LOC105221924
105221925	NW_011876215.1	-	231764	237802	2217	1	4	5	0.00661952	0.027728	0.030144	uncharacterized LOC105221925
105221926	NW_011876215.1	-	282936	290259	2318	9	23	44	0.0569799	0.152489	0.253709	uncharacterized LOC105221926
105221927	NW_011876215.1	+	330242	331881	1640	71	43	1	0.635341	0.402948	0.0081499	uncharacterized LOC105221927
105221928	NW_011876215.1	-	356968	364441	1061	220	54	14	3.04298	0.782173	0.176363	uncharacterized LOC105221928
105221929	NW_011876215.1	-	386266	387643	1315	0	1	0	0	0.0116869	0	uncharacterized LOC105221929
105221930	NW_011876215.1	-	405288	409137	3850	0	10	0	0	0.0399176	0	uncharacterized LOC105221930
105221931	NW_011870260.1	-	41	2176	2011	0	14	253	0	0.116112	1.82491	jerky protein homolog-like%2C
105221932	NW_011876215.1	-	463243	468552	4338	35	32	14	0.118405	0.113367	0.0431355	uncharacterized LOC105221932
105221933	NW_011876215.1	-	496151	500900	916	0	0	0	0	0	0	uncharacterized LOC105221933
105221934	NW_011876215.1	-	82	14234	5412	21944	15221	11385	59.5046	43.2225	28.1171	uncharacterized LOC105221934
105221935	NW_011876215.1	-	164077	167740	992	137	20	1	2.02675	0.309844	0.0134736	uncharacterized LOC105221935
105221936	NW_011876215.1	-	217319	223507	915	0	0	12	0	0	0.17529	uncharacterized LOC105221936
105221937	NW_011876215.1	+	274556	280084	1773	3	4	181	0.0248316	0.0346718	1.36448	kelch-like protein 1
105221938	NW_011876215.1	-	331876	340636	2777	2144	867	74	11.3303	4.79808	0.356165	uncharacterized LOC105221938
105221939	NW_011876215.1	+	531212	532101	890	0	0	16	0	0	0.240285	uncharacterized LOC105221939
105221940	NW_011876216.1	+	146179	278441	7580	4789	7797	6240	9.27188	15.8082	11.003	transient receptor potential cation channel trpm
105221941	NW_011876216.1	-	302840	310818	2783	0	0	0	0	0	0	integrin alpha-PS3
105221942	NW_011874641.1	-	2320	3178	628	2317	632	1560	56.0183	16.0012	34.3504	uncharacterized LOC105221942%2C
105221943	NW_011876216.1	-	324052	364740	3931	1	0	160	0.00385994	0	0.562476	integrin alpha-PS3%2C
105221944	NW_011876216.1	+	436344	520247	5147	184	54	126	0.524633	0.161237	0.327199	uncharacterized LOC105221944
105221945	NW_011876216.1	+	533012	534720	1557	0	15	23	0	0.148056	0.19744	hexokinase type 2
105221946	NW_011876216.1	-	526210	535150	2131	1064	1699	2833	8.14114	13.6135	19.7421	angiogenic factor with G patch and FHA domains 1%2C
105221947	NW_011876216.1	+	536749	570562	5108	8461	3767	5043	24.3088	11.3336	13.1957	nuclear pore membrane glycoprotein 210
105221948	NW_011876217.1	+	61640	62209	570	439	364	32	11.3027	9.81412	0.750362
105221949	NW_011876217.1	-	75226	77455	1777	183	237	550	1.51132	2.04968	4.13686	zinc finger protein 391
105221950	NW_011876217.1	+	78484	79236	687	2190	3767	5852	46.7821	84.2682	113.853	protein BUD31 homolog
105221952	NW_011874649.1	-	785	2369	1334	5	15	556	0.0550055	0.172806	5.57077	aminomethyltransferase%2C mitochondrial
105221953	NW_011876217.1	+	357835	359166	1280	14714	17220	2954	168.699	206.751	30.8458	uncharacterized LOC105221953
105221954	NW_011876217.1	-	172478	256683	5112	61	30	111	0.175118	0.0901893	0.290221	uncharacterized LOC105221954
105221955	NW_011876217.1	-	590702	594064	2681	5318	2479	3220	29.1101	14.2103	16.053	BTB/POZ domain-containing protein 9
105221956	NW_011876217.1	+	594693	595163	471	551	194	390	17.1681	6.33003	11.0672	uncharacterized LOC105221956
105221957	NW_011876217.1	+	6822	43619	3421	111	148	12	0.47617	0.664865	0.0468839	mucin-5AC
105221958	NW_011876217.1	-	393397	395023	570	5	4	0	0.128732	0.107847	0	uncharacterized LOC105221958
105221959	NW_011876218.1	-	71790	199838	1153	1	0	0	0.0127281	0	0	uncharacterized LOC105221959
105221960	NW_011876218.1	+	230747	232656	1697	0	0	0	0	0	0	alkaline phosphatase-like
105221961	NW_011876218.1	+	216312	227301	2004	0	0	4	0	0	0.0266783	-//-
105221962	NW_011874652.1	+	6050	9645	779	0	2	1	0	0.0394564	0.0171577	kelch-like protein 1
105221963	NW_011876218.1	+	244952	247144	2018	0	0	1	0	0	0.00662331	alkaline phosphatase
105221964	NW_011876218.1	+	303956	309851	2816	2685	548	1102	13.9928	2.9907	5.23052	calcium release-activated calcium channel protein 1
105221965	NW_011876218.1	-	324552	325474	854	6429	5291	14734	110.479	95.2148	230.6	small nuclear ribonucleoprotein Sm D3
105221966	NW_011876218.1	+	311354	327570	1400	133027	317569	254438	1394.45	3486.06	2429.13	ornithine decarboxylase antizyme
105221967	NW_011876218.1	+	328391	329639	1008	2079	1940	3335	34.0897	33.3122	49.8045	peptidyl-prolyl cis-trans isomerase-like 3%2C
105221968	NW_011876218.1	-	329809	331366	1497	17123	5046	27583	167.861	51.8024	246.272	otefin
105221969	NW_011876218.1	-	333053	334410	1174	2121	1971	1177	26.5134	25.8014	13.4	transmembrane protein 177
105221970	NW_011876218.1	+	332493	333151	532	698	479	1843	19.2547	13.8372	46.3031	gamma-secretase subunit pen-2
105221972	NW_011876218.1	-	473990	475213	1224	1	16	25	0.0119898	0.200892	0.272995	alpha-tubulin N-acetyltransferase 1
105221973	NW_011876218.1	+	479897	484709	4813	0	6	1472	0	0.0191584	4.08778	extracellular serine/threonine protein kinase four-jointed
105221974	NW_011876218.1	+	547677	557863	1995	4	0	12	0.0303212	0	0.0828461	proton-coupled folate transporter%2C
105221975	NW_011876218.1	+	536187	540654	1609	0	1	34	0	0.00955143	0.282435	tetracycline resistance protein%2C class C-like
105221976	NW_011876218.1	+	571517	580098	1913	2	1	0	0.0153429	0.00803359	0	proton-coupled folate transporter
105221977	NW_011876218.1	+	584115	589118	2182	0	0	6	0	0	0.036753	proton-coupled folate transporter
105221978	NW_011876218.1	-	68882	71784	2753	0	0	0	0	0	0	uncharacterized LOC105221978
105221979	NW_011876218.1	+	279306	280173	868	4869	970	125	82.3213	17.1742	1.9248	myb-like protein Q
105221980	NW_011876218.1	+	519622	525888	1814	4	0	23	0.0323605	0	0.169468	uncharacterized LOC105221980
105221982	NW_011876219.1	+	106429	108024	1516	6277	5105	83	60.7638	51.7513	0.73177	RNA polymerase II elongation factor Ell-like
105221983	NW_011876219.1	-	56199	131042	2382	0	3	0	0	0.0193555	0	dipeptidase 1
105221984	NW_011876219.1	+	148082	154236	3355	86077	88145	23909	376.519	403.766	95.25	insulin receptor
105221985	NW_011876219.1	-	168527	188365	1876	20985	14124	1060	172.144	121.331	7.91939	serine protease inhibitor 88Ea%2C
105221986	NW_011876219.1	+	154535	167660	2486	3647	208	4385	23.464	1.4014	25.6945	transmembrane protein 165%2C
105221987	NW_011874659.1	-	2191	4423	1709	0	10	333	0	0.0899254	2.60434	uncharacterized LOC105221987
105221988	NW_011876219.1	+	193104	228109	11137	741	276	1100	0.980482	0.38244	1.32562	neurofibromin%2C
105221989	NW_011876219.1	+	246353	247695	1343	0	2	3260	0	0.0228865	32.4442	enhancer of split mdelta protein
105221990	NW_011876219.1	+	252307	253259	953	0	8	6649	0	0.12901	93.2523	enhancer of split mgamma protein
105221991	NW_011876219.1	-	279348	280660	1313	0	1	1340	0	0.0117047	13.6407	enhancer of split mbeta protein
105221992	NW_011876219.1	+	309308	310353	1046	0	3	5506	0	0.0440772	70.3559	enhancer of split malpha protein
105221993	NW_011876219.1	-	325482	327725	994	51	71	34	0.752967	1.09773	0.457181	enhancer of split M1 protein
105221994	NW_011876219.1	-	334143	335318	1176	0	2	1870	0	0.0261365	21.2535	enhancer of split M2 protein
105221995	NW_011874664.1	-	2368	5349	2982	0	0	1	0	0	0.00448217	uncharacterized LOC105221995
105221996	NW_011876219.1	+	356400	357949	1550	0	4	1029	0	0.03966	8.87319	enhancer of split m3 protein
105221997	NW_011876219.1	-	366414	367222	809	0	6	7751	0	0.11398	128.058	enhancer of split m4 protein
105221998	NW_011876219.1	+	384075	385145	1071	0	3	7831	0	0.0430483	97.7291	enhancer of split m5 protein
105221999	NW_011876219.1	+	399683	400651	969	0	2	5313	0	0.0317198	73.2845	enhancer of split m7 protein
105222000	NW_011876219.1	+	403514	404336	823	0	14	3413	0	0.261428	55.4284	enhancer of split m8 protein
105222001	NW_011876219.1	+	404933	412238	6414	16061	19628	15921	36.7482	47.0296	33.177	uncharacterized LOC105222001
105222002	NW_011876219.1	+	474337	476312	1976	4858	4207	423	36.0797	32.7198	2.86121	cytochrome P450 315a1%2C mitochondrial-like
105222003	NW_011876219.1	+	21902	40042	2507	0	1	0	0	0.00613014	0	laccase-2-like
105222004	NW_011876219.1	-	416454	427698	2140	149	57	228	1.0218	0.409341	1.42402	probable multidrug resistance-associated protein lethal(2)03659
105222005	NW_011876219.1	-	436880	468367	4527	3236	1189	5508	10.4904	4.03642	16.2622	multidrug resistance-associated protein 4
105222006	NW_011874674.1	+	2604	7992	1717	84	37	448	0.730296	0.336863	3.54733	aldose 1-epimerase%2C
105222007	NW_011876220.1	-	65170	80998	2680	15966	30312	26161	87.4286	173.822	130.471	serine palmitoyltransferase 2
105222008	NW_011876220.1	+	82461	116903	4235	20010	13743	169259	99.3089	71.4258	765.062	reticulon-1-A%2C
105222009	NW_011876220.1	+	121412	139708	3754	24470	12589	11045	95.6604	51.5373	39.3249	glycogen phosphorylase
105222010	NW_011876220.1	-	147781	193992	8822	25859	21017	6354	43.0167	36.6124	9.62667	serine-rich adhesin for platelets
105222011	NW_011876220.1	+	203788	207060	2705	3678	23951	20879	21.7296	148.182	112.345	mediator of RNA polymerase II
105222012	NW_011876220.1	-	209721	216191	2995	1	502	3308	0.00489999	2.57591	14.7627	Krueppel-like factor 10
105222013	NW_011876220.1	+	297889	536743	4713	13	54	4467	0.0404798	0.176084	12.6682	zinc finger protein ush
105222014	NW_011876220.1	-	547076	548262	1125	17934	3873	71205	233.947	52.9078	845.968	SUMO-conjugating enzyme UBC9-B
105222015	NW_011876220.1	-	561501	562386	683	1	13	22	0.0214868	0.292514	0.430525	uncharacterized LOC105222015
105222016	NW_011876220.1	+	549148	577006	16240	13164	13229	22242	11.8958	12.5189	18.3056	uncharacterized protein KIAA1109
105222017	NW_011876221.1	-	104945	106562	1418	0	0	0	0	0	0	uncharacterized LOC105222017
105222018	NW_011876221.1	+	178892	243260	1661	1	2	0	0.00883533	0.0185048	0	uncharacterized LOC105222018
105222019	NW_011876221.1	-	384097	385367	1134	0	0	0	0	0	0	trypsin-3
105222020	NW_011876221.1	-	389279	390649	1221	0	0	0	0	0	0	trypsin-2
105222021	NW_011876221.1	-	392470	393613	998	0	0	0	0	0	0	trypsin-1
105222022	NW_011876221.1	+	410361	411707	1189	0	0	0	0	0	0	kallikrein-6-like
105222023	NW_011876221.1	+	458124	460470	2273	4063	7453	5209	26.2325	50.3914	30.6303	protein a6
105222024	NW_011876221.1	-	460553	462754	1799	402	345	5479	3.27935	2.94722	40.7067	probable ATP-dependent RNA helicase DDX56
105222025	NW_011876221.1	+	463080	464175	1096	1296	202	825	17.3535	2.83247	10.061	mpv17-like protein
105222026	NW_011876221.1	+	464621	466896	2086	2531	808	465	17.8062	5.95281	2.97944	protein misato
105222027	NW_011876221.1	-	570279	604442	1773	0	3	0	0	0.0260038	0	neurotrimin
105222028	NW_011876222.1	-	114429	124927	2071	8010	13571	5260	60.9702	108.176	36.4649	protein tyrosine phosphatase type IVA 1%2C
105222029	NW_011876222.1	+	236598	237838	888	600	124	1008	10.156	2.198	15.5395	maf-like protein NT01CX_1686%2C
105222030	NW_011876222.1	+	238756	241682	2131	474	693	3229	3.26734	5.00244	20.2716	uncharacterized LOC105222030%2C
105222031	NW_011876222.1	+	245162	249734	1539	0	2	13	0	0.0199717	0.112902	argininosuccinate lyase
105222032	NW_011876222.1	-	249854	263743	1434	77	48	5	0.803707	0.524663	0.0475314	CD63 antigen%2C
105222033	NW_011874681.1	-	576	7503	1486	0	0	0	0	0	0	-//-
105222034	NW_011876222.1	-	270673	291657	1157	0	9	0	0	0.122728	0	CD63 antigen%2C
105222035	NW_011876222.1	-	305462	458116	8949	12	23	96	0.0203614	0.0408683	0.148355	uncharacterized LOC105222035%2C
105222036	NW_011876222.1	+	549844	551095	1014	3075	2094	4888	44.504	31.7368	64.4302	uncharacterized LOC105222036
105222037	NW_011876222.1	+	551920	553931	1739	11721	11025	1898	102.205	100.674	15.0733	tubulin gamma-1 chain%2C
105222038	NW_011876222.1	+	554050	554902	784	2612	3909	5830	48.8933	76.6257	99.3913	actin-related protein 2/3 complex subunit 4
105222039	NW_011876222.1	-	554854	557029	1863	1948	530	1503	15.3451	4.37208	10.7831	telomerase Cajal body protein 1
105222040	NW_011874685.1	+	4334	8272	2187	23998	34112	69804	166.832	248.338	441.965	protein RCC2 homolog%2C
105222041	NW_011876222.1	+	557885	560182	1400	1844	1499	3369	20.0456	17.0645	33.3552	uncharacterized LOC105222041%2C
105222042	NW_011876222.1	-	560935	566131	3567	1	1	0	0.00411424	0.00430846	0	dynein heavy chain 1%2C axonemal
105222043	NW_011876222.1	-	571235	572795	1351	0	0	1	0	0	0.00989329	B9 domain-containing protein 2
105222044	NW_011876222.1	+	576472	577265	728	0	0	0	0	0	0	testis-specific serine/threonine-protein kinase 3
105222045	NW_011876222.1	-	26629	38106	1693	0	0	0	0	0	0	uncharacterized LOC105222045
105222046	NW_011876222.1	-	568844	569599	756	0	0	0	0	0	0	tectonic
105222047	NW_011876223.1	+	95074	103615	773	0	0	6	0	0	0.103745	uncharacterized LOC105222047
105222048	NW_011876223.1	-	103514	104372	859	0	0	0	0	0	0	hypothetical protein
105222049	NW_011876223.1	+	156556	165398	3305	0	2	8	0	0.00930001	0.032353	uncharacterized LOC105222049
105222050	NW_011876223.1	+	167890	169266	901	2924	3154	832	49.4367	55.8427	12.8115	PITH domain-containing protein GA19395%2C
105222051	NW_011876223.1	-	188921	218102	1757	1677	746	318	14.0073	6.52517	2.41909	UPF0047 protein YjbQ
105222052	NW_011876223.1	+	235138	242680	557	23	18	4	0.763656	0.625857	0.120958	transmembrane inner ear expressed protein%2C
105222053	NW_011876223.1	-	242772	252819	2209	9052	7462	8219	63.4699	54.7912	52.4863	actin-related protein 2/3 complex subunit 2%2C
105222054	NW_011876223.1	-	253126	254905	1538	3082	2226	1746	29.4082	22.243	15.1734	uncharacterized LOC105222054
105222055	NW_011876223.1	+	255657	256613	957	2682	2776	3256	41.1281	44.5792	45.4746	very-long-chain (3R)-3-hydroxyacyl-CoA dehydratase hpo-8
105222056	NW_011876223.1	-	256839	258977	1807	4667	3971	2322	37.9029	33.7727	17.1751	probable cysteine desulfurase%2C mitochondrial
105222057	NW_011876223.1	+	259229	264154	4343	7413	2118	7298	25.0493	7.49481	22.46	leucine-rich PPR motif-containing protein%2C mitochondrial
105222058	NW_011876223.1	+	265838	267873	2036	7871	2228	3139	56.7341	16.8175	20.6068	cytosolic Fe-S cluster assembly factor NUBP1 homolog
105222059	NW_011876223.1	-	276507	279179	1863	133	437	95	1.04769	3.6049	0.681564	EF-hand domain-containing family member B
105222060	NW_011876223.1	+	272701	276612	3742	12220	24791	16463	47.9247	101.816	58.8032	pre-mRNA-splicing factor CWC22 homolog
105222061	NW_011876223.1	+	290812	310506	1466	2871	4864	3163	28.7403	50.9899	28.8377	carbohydrate sulfotransferase 11
105222062	NW_011876223.1	+	280842	290678	1038	2486	3701	2675	35.1476	54.7957	34.4447	uncharacterized LOC105222062
105222063	NW_011874693.1	+	5101	5587	363	0	0	0	0	0	0	uncharacterized LOC105222063
105222064	NW_011876223.1	-	313107	313702	521	4458	303	838	125.573	8.93778	21.4982	electron transfer flavoprotein regulatory factor 1
105222065	NW_011876223.1	-	314503	315795	1086	125	188	1151	1.68917	2.66044	14.1658	uncharacterized LOC105222065
105222066	NW_011876223.1	-	335126	415024	3087	1	4	0	0.00482905	0.020228	0	synaptotagmin 1%2C
105222067	NW_011876223.1	-	467718	470929	2064	14	5	150	0.099543	0.0372293	0.971354	uncharacterized LOC105222067
105222068	NW_011876223.1	+	513752	514741	907	0	0	0	0	0	0	seminal metalloprotease 1-like
105222070	NW_011876223.1	+	516557	517678	1043	0	0	0	0	0	0	seminal metalloprotease 1-like
105222071	NW_011876223.1	+	519700	520748	981	0	0	0	0	0	0	seminal metalloprotease 1-like
105222072	NW_011876223.1	+	523687	524615	875	0	0	0	0	0	0	seminal metalloprotease 1-like
105222073	NW_011876224.1	+	4890	6300	1411	98137	82843	15425	1020.7	902.305	146.115	protein amalgam
105222074	NW_011876224.1	-	46372	69791	2170	0	4	1123	0	0.0283286	6.91697	homeotic protein deformed
105222075	NW_011876224.1	+	89190	90558	1180	4143	4367	3772	51.5259	56.8756	42.7254	cytochrome c-type heme lyase
105222076	NW_011876224.1	-	91184	94872	2563	9849	5493	5883	56.3944	32.9371	30.6794	MICOS complex subunit Mic60
105222077	NW_011876224.1	-	95948	97500	1235	4497	3279	862	53.4378	40.8037	9.32903	fumarylacetoacetate hydrolase domain-containing protein 2
105222078	NW_011876224.1	+	97911	100265	1852	14493	7757	8751	114.844	64.3691	63.1557	isocitrate dehydrogenase [NAD] subunit beta%2C mitochondrial
105222079	NW_011876224.1	+	100347	102449	1661	6	14	17	0.053012	0.129534	0.136797	uncharacterized LOC105222079
105222080	NW_011874700.1	+	4289	7010	373	0	9	11	0	0.370816	0.394167	potassium voltage-gated channel protein Shal-like
105222081	NW_011876224.1	-	104147	106702	2352	1538	1329	1485	10.9834	9.93889	9.65852	kanadaptin%2C
105222082	NW_011876224.1	+	102555	104235	1199	18	11	15	0.220316	0.140993	0.167212	testicular haploid expressed gene protein
105222083	NW_011876224.1	+	108182	112877	2131	0	4	2	0	0.0304171	0.0132269	high-affinity choline transporter 1%2C
105222084	NW_011870300.1	-	385	832	448	0	0	0	0	0	0	cuticle protein 16.5-like
105222085	NW_011876224.1	-	126911	136672	2526	0	1	1	0	0.00608403	0.0052913	proline-rich extensin-like protein EPR1
105222086	NW_011876224.1	-	140970	141437	356	0	0	0	0	0	0	uncharacterized LOC105222086
105222087	NW_011876224.1	+	145496	145823	328	0	0	0	0	0	0	uncharacterized LOC105222087
105222088	NW_011876224.1	-	252596	253715	967	0	0	0	0	0	0	extensin
105222089	NW_011876224.1	-	248814	249764	809	0	0	0	0	0	0	peritrophin-55
105222090	NW_011876224.1	-	286848	306796	5680	3339	1641	1832	9.1523	4.71037	4.57344	mitogen-activated protein kinase kinase kinase 4%2C
105222091	NW_011874708.1	-	644	1209	457	0	0	0	0	0	0	uncharacterized LOC105222091
105222092	NW_011876224.1	-	311359	321719	707	383	205	37	8.47769	4.75187	0.745906	oxidoreductase-like domain-containing protein 1%2C
105222093	NW_011876224.1	+	321959	324772	2113	5875	8188	6861	40.8038	59.5529	43.3994	ribonucleoprotein RB97D
105222094	NW_011876224.1	+	331839	333243	1203	142	239	554	1.73227	3.05321	6.15517	SPARC
105222095	NW_011876224.1	-	335198	337086	849	51223	75501	130197	885.421	1366.69	2049.7	histone H2A.v
105222096	NW_011876224.1	+	337654	340052	2279	14114	15650	7947	96.2052	111.711	49.335	nucleosomal histone kinase 1%2C
105222097	NW_011876224.1	-	340162	341462	1301	2460	1439	1460	27.7492	16.9984	14.9993	integrator complex subunit 12
105222098	NW_011876224.1	-	436415	442290	5784	10340	12487	22917	26.2352	33.1783	52.9573	protein toll
105222099	NW_011876224.1	+	343962	345717	1756	201072	143391	35150	1680.43	1254.94	267.545	putative ATP-dependent RNA helicase me31b
105222100	NW_011874709.1	+	286	2558	1310	0	0	8	0	0	0.0816234	sodium bicarbonate cotransporter 3
105222101	NW_011876224.1	+	341748	484988	3372	1636	2082	1271	7.12013	9.48894	5.03795	cation-independent mannose-6-phosphate receptor
105222102	NW_011876224.1	+	238457	280191	3306	0	0	6	0	0	0.0276154	choline O-acetyltransferase%2C
105222103	NW_011876224.1	+	309681	318245	1200	10	2	4	0.122296	0.0256138	0.0445528	homeobox protein rough
105222104	NW_011876225.1	+	268721	269690	897	9395	1696	281	154.052	29.1224	4.19642	glutathione S-transferase D1-like%2C
105222105	NW_011876225.1	+	231516	282315	1932	3270	1016	729	24.8389	8.08186	5.04332	uncharacterized LOC105222105
105222106	NW_011876225.1	-	288460	291080	1760	2319	414	29	19.3366	3.61503	0.220232	tyrosine-protein kinase CSK
105222107	NW_011876225.1	-	294425	311539	1769	1947	2526	822	17.2647	23.4563	6.6385	tafazzin homolog%2C
105222108	NW_011874711.1	+	7656	9454	1680	2200	1485	3963	19.2179	13.5844	31.529	eIF-2-alpha kinase activator GCN1-like
105222109	NW_011876225.1	+	311742	312629	888	1346	651	741	22.2446	11.2666	11.1532	39S ribosomal protein L18%2C mitochondrial
105222110	NW_011876225.1	+	323859	332744	959	5107	6279	1291	91.8476	118.256	21.1462	uncharacterized LOC105222110%2C
105222111	NW_011876225.1	-	332858	336227	2648	2076	1054	1805	11.5054	6.11712	9.11077	zinc finger protein 93
105222112	NW_011876225.1	-	593416	596201	2110	3601	3801	11563	25.0457	27.6847	73.246	KDEL motif-containing protein 1-like
105222113	NW_011876225.1	+	406198	597691	2991	49	126	96	0.240421	0.647409	0.428994	uncharacterized LOC105222113
105222114	NW_011876225.1	-	602012	603436	1425	5024	3640	6194	51.7401	39.2565	58.0968	nuclear pore glycoprotein p62
105222115	NW_011876225.1	+	600262	602010	1690	3241	687	5519	28.1439	6.24733	43.6485	U3 small nucleolar RNA-associated protein 18 homolog
105222116	NW_011874716.1	+	7636	8464	664	0	0	10	0	0	0.201293	uncharacterized LOC105222116
105222117	NW_011876225.1	+	604588	616184	3012	45120	6429	9524	219.84	32.803	42.263	kinesin heavy chain
105222118	NW_011876225.1	-	621362	624155	2488	6446	7723	4967	38.0218	47.7046	26.6833	protein arginine N-methyltransferase 5
105222119	NW_011876225.1	+	624663	629047	2375	3551	900	1266	21.9422	5.82376	7.12469	coiled-coil domain-containing protein 93
105222120	NW_011876226.1	-	27397	29277	1881	4	26	2	0.0312078	0.212427	0.0142114	somatostatin receptor type 5-like
105222121	NW_011876226.1	+	163575	215885	3399	3	8	0	0.0144254	0.0402838	0	somatostatin receptor type 5-like%2C
105222122	NW_011874721.1	+	6104	7353	1063	0	0	0	0	0	0	uncharacterized LOC105222122
105222124	NW_011876226.1	-	523431	527087	2342	1	2	23	0.00626622	0.013124	0.131261	uncharacterized LOC105222124
105222125	NW_011876226.1	+	280242	283888	1516	201	139	6	1.94576	1.40909	0.0528991	uncharacterized LOC105222125
105222126	NW_011876227.1	+	302330	419076	6683	4821	5699	3180	11.2624	13.942	6.76589	tyrosine-protein phosphatase 99A%2C
105222127	NW_011876227.1	-	426645	429630	2659	1494	374	961	8.24564	2.16161	4.8306	uncharacterized LOC105222127
105222128	NW_011876227.1	+	429852	430932	1005	7029	4273	1112	102.641	65.3419	14.7889	tail-anchored protein insertion receptor WRB
105222129	NW_011876227.1	+	447599	454208	1431	0	2	99	0	0.021479	0.92468	white collar 1 protein
105222130	NW_011874733.1	+	5126	5731	481	81	73	38	2.47134	2.3324	1.05593	uncharacterized LOC105222130
105222131	NW_011876227.1	+	455993	457062	1003	1	3	0	0.0146316	0.0459669	0	uncharacterized LOC105222131
105222132	NW_011876227.1	-	458908	460766	1859	241	189	66	1.90252	1.56245	0.474527	N-sulphoglucosamine sulphohydrolase
105222133	NW_011876227.1	+	482311	496392	1910	192	381	1722	1.47523	3.06561	12.0502	serum response factor homolog B
105222134	NW_011876227.1	-	496472	506225	5319	10336	3194	8649	30.1203	9.74706	22.9549	Fanconi anemia group D2 protein%2C
105222135	NW_011876227.1	-	506484	509596	1754	1	18	33	0.00862756	0.162627	0.259302	uncharacterized LOC105222135%2C
105222136	NW_011874742.1	+	306	7310	982	261	173	97	3.90051	2.70744	1.32025	zwei Ig domain protein zig-8
105222137	NW_011876227.1	-	509645	512914	1540	10759	12001	8228	120.806	141.113	84.1424	putative cyclin-dependent serine/threonine-protein kinase DDB_G0272797/DDB_G0274007%2C
105222138	NW_011876227.1	-	514358	515556	575	24121	47353	60703	615.63	1265.62	1411.04	40S ribosomal protein S20
105222139	NW_011876227.1	+	513317	514375	779	3510	4871	1765	66.1244	96.096	30.2833	calmodulin-like protein 4
105222140	NW_011876227.1	-	518499	524919	1953	7703	9216	49980	57.8829	72.5212	342.05	adenylosuccinate synthetase
105222141	NW_011876227.1	+	525463	527000	1480	2920	1900	4551	28.9543	19.7295	41.0999	zinc finger HIT domain-containing protein 2
105222142	NW_011876227.1	+	529899	531574	1490	170	480	1140	1.69141	5.0012	10.3302	uncharacterized LOC105222142%2C
105222143	NW_011876227.1	-	532454	539440	2194	33	8	3	0.220734	0.0560374	0.018276	uncharacterized LOC105222143
105222144	NW_011876227.1	-	547673	551001	2085	59	77	12	0.415277	0.567557	0.0769257	uncharacterized LOC105222144
105222145	NW_011876227.1	-	585733	586696	776	0	0	0	0	0	0	uncharacterized LOC105222145
105222147	NW_011876227.1	+	576268	588391	2075	0	0	4	0	0	0.0257655	uncharacterized LOC105222147
105222148	NW_011876227.1	-	561269	561908	579	0	0	87	0	0	2.00834	homeobox protein GHOX-7
105222149	NW_011876228.1	+	15184	24998	3396	2869	3109	2110	12.3981	14.0695	8.30445	uncharacterized LOC105222149
105222150	NW_011876228.1	+	51222	52436	1215	5	110	38	0.0603929	1.39136	0.418026	uncharacterized LOC105222150
105222151	NW_011876228.1	-	53044	60480	1516	6918	12216	9776	66.969	123.838	86.1902	interferon-related developmental regulator 2
105222152	NW_011876228.1	+	60600	64653	1977	11826	7355	4155	92.8583	60.4781	29.7138	acyl-CoA-binding domain-containing protein 5%2C
105222153	NW_011876228.1	+	66206	67611	1335	28128	19698	17571	309.207	226.76	175.918	cyclin-dependent kinases regulatory subunit
105222154	NW_011876228.1	-	116469	157754	1501	10	24	36	0.0977713	0.245728	0.320566	uncharacterized LOC105222154
105222155	NW_011876228.1	-	161020	175241	2370	0	0	50	0	0	0.28198	gonadotropin-releasing hormone receptor
105222156	NW_011876228.1	+	185345	187131	1718	2408	2893	3960	20.5696	25.8791	30.8083	protein Aatf
105222157	NW_011876228.1	-	188784	193002	3260	23789	26154	5468	107.09	123.295	22.4185	homer protein homolog 2
105222158	NW_011876228.1	+	193813	200631	4492	4321	4156	1780	14.1357	14.2377	5.30343	liprin-alpha-1%2C
105222159	NW_011876228.1	-	238504	243120	3045	12270	13172	13225	61.2894	68.9008	60.1644	cullin-2%2C
105222160	NW_011876228.1	+	243395	245204	1745	2969	1674	890	24.9693	14.743	6.81696	uncharacterized LOC105222160
105222161	NW_011876228.1	-	281636	292166	3878	6893	1825	3924	26.0851	7.23235	13.5244	germinal center kinase 1
105222162	NW_011876228.1	+	304045	308013	2720	270679	631095	522845	1460.42	3565.75	2569.21	elongation factor 2
105222163	NW_011876228.1	+	343028	383385	2048	0	0	1	0	0	0.00652628	serine/threonine-protein kinase SBK1
105222164	NW_011876228.1	+	311466	315183	2262	0	0	0	0	0	0	tubulin glycylase 3B
105222165	NW_011876228.1	-	395344	413720	7688	1	0	3	0.00190888	0	0.00521559	uncharacterized LOC105222165
105222166	NW_011876228.1	+	431832	438934	2296	0	2	0	0	0.013387	0	uncharacterized protein KIAA0513
105222167	NW_011876228.1	-	533815	558691	1303	62	19	3871	0.750107	0.240723	42.6539	sodium/potassium-transporting ATPase subunit beta-2%2C
105222168	NW_011876228.1	-	585477	628116	3038	1	5	9	0.00483064	0.0252934	0.0395959	ADAMTS-like protein 1
105222169	NW_011876228.1	+	77216	112861	2324	0	1	2	0	0.00661285	0.0115024	excitatory amino acid transporter 1
105222170	NW_011870300.1	+	1485	2172	602	0	0	0	0	0	0	cuticle protein 16.5-like
105222171	NW_011874773.1	-	3419	6146	753	0	0	0	0	0	0	odorant receptor 59a-like
105222172	NW_011876228.1	+	220334	233576	3903	463	483	579	1.7409	1.90184	1.98279	uncharacterized LOC105222172
105222173	NW_011876228.1	-	249317	264684	3909	0	1	13	0	0.00393151	0.0444502	adenylate cyclase type 3
105222174	NW_011876228.1	-	446884	503022	1775	3485	4711	2222	28.8135	40.7887	16.7318	sodium/potassium-transporting ATPase subunit beta-1
105222175	NW_011876228.1	-	650756	661236	762	1	1	0	0.0192592	0.0201683	0	ADAMTS-like protein 3
105222176	NW_011876229.1	+	140653	143139	2363	2865	3344	5843	17.7932	21.7484	33.0497	uncharacterized LOC105222176
105222177	NW_011876229.1	-	160200	162458	2165	0	0	14	0	0	0.0864303	uncharacterized LOC105222177
105222178	NW_011876229.1	+	149139	197142	11958	52191	55724	23250	64.0515	71.6157	25.9873	uncharacterized LOC105222178
105222179	NW_011876229.1	+	207606	231088	4950	23623	15674	15377	73.139	50.819	43.36	rho GTPase-activating protein 190%2C
105222180	NW_011874781.1	-	12033	12883	731	0	39	383	0	0.819921	7.00289	putative nuclease HARBI1
105222181	NW_011876229.1	-	240287	303993	3330	2554	407	2605	11.2556	1.87834	10.4559	syntaxin-binding protein 5
105222182	NW_011876229.1	+	316868	319307	2385	7707	10718	10617	47.423	69.0637	59.499	probable ATP-dependent RNA helicase DDX10
105222183	NW_011876229.1	-	328786	330740	1835	32094	4286	21324	256.673	35.8956	155.32	60 kDa heat shock protein%2C mitochondrial
105222184	NW_011876229.1	+	341386	344639	730	10380	887	23137	234.356	20.9718	475.762	thymosin beta%2C
105222185	NW_011876229.1	-	350050	353698	948	9095	13607	16107	140.795	220.586	227.092	myosin regulatory light chain sqh
105222186	NW_011876229.1	+	356582	360171	1223	5798	5257	6179	69.5735	66.0596	67.5286	secretory carrier-associated membrane protein 1
105222187	NW_011876229.1	+	381185	382976	1730	0	0	15	0	0	0.11609	glycine receptor subunit alphaZ1-like%2C
105222188	NW_011876229.1	+	425731	446267	1650	1	0	3	0.00889423	0	0.0243015	WSCD family member CG9164
105222189	NW_011876229.1	+	466622	472658	1434	356	181	221	3.64583	1.94114	2.0613	phospholipase ABHD3%2C
105222190	NW_011874786.1	+	1091	12293	308	33	55	318	1.57237	2.74433	13.7998	protein pangolin%2C isoforms A/H/I/S-like
105222191	NW_011876229.1	+	474221	489482	2070	8464	7312	6921	67.4339	61.0058	50.2198	protein rhomboid%2C
105222192	NW_011876229.1	+	491865	498612	1663	15773	19568	2881	147.156	191.18	24.48	uncharacterized LOC105222192%2C
105222193	NW_011876229.1	-	530191	532080	1765	3698	1175	4477	30.7478	10.231	33.903	nuclear cap-binding protein subunit 1
105222194	NW_011876229.1	+	512654	528393	3353	7	97	119	0.0306377	0.444593	0.474361	myb-like protein U
105222195	NW_011876229.1	-	500767	501376	544	960	344	1311	25.8979	9.71816	32.2107	nuclear cap-binding protein subunit 1-like
105222196	NW_011876229.1	+	596885	601679	2078	14770	3422	15371	127.579	30.9536	120.922	probable isocitrate dehydrogenase [NAD] subunit alpha%2C mitochondrial%2C
105222197	NW_011876229.1	-	626744	662402	4061	20812	1776	12261	79.2491	7.082	42.5217	6-phosphofructo-2-kinase/fructose-2%2C6-bisphosphatase 1%2C
105222198	NW_011876229.1	-	607632	661668	9226	12525	4998	12140	19.9231	8.32544	17.5874	uncharacterized LOC105222198
105222199	NW_011876229.1	-	672846	673447	479	2219	913	2210	67.9851	29.2927	61.667	protein kish-A
105222200	NW_011876229.1	+	673727	677051	3261	6703	7793	15771	30.1655	36.7264	64.6405	U3 small nucleolar RNA-associated protein 15 homolog
105222201	NW_011876229.1	-	677236	705945	3338	65452	69518	22786	288.277	320.639	91.4027	ubiquitin-conjugating enzyme E2 Q2%2C
105222202	NW_011876229.1	-	706802	710921	3824	21171	7991	34193	81.2486	32.115	119.513	hypoxia up-regulated protein 1
105222203	NW_011876229.1	+	52324	142326	1431	1475	1151	652	15.1267	12.3612	6.08981	polyhomeotic-proximal chromatin protein-like
105222204	NW_011876229.1	+	395175	420425	6348	43	49	145	0.0994086	0.118627	0.3053	uncharacterized LOC105222204
105222205	NW_011876229.1	-	452524	454378	1855	0	1	0	0	0.00828477	0	Meckel syndrome type 1 protein
105222206	NW_011876229.1	+	551424	566517	1567	0	0	6	0	0	0.0511774
105222207	NW_011876230.1	-	113819	167321	5011	12076	7031	6329	35.3664	21.5634	16.8813	myc protein
105222208	NW_011876230.1	-	280212	283017	1420	1516	354	188	17.5319	4.28713	1.98012	mitochondrial cardiolipin hydrolase%2C
105222209	NW_011876230.1	-	283354	284516	1102	4669	2610	3234	62.1777	36.3985	39.2242	transmembrane emp24 domain-containing protein 7
105222210	NW_011876230.1	-	284384	286004	1310	1538	797	740	17.2297	9.35	7.55016	epimerase family protein SDR39U1
105222211	NW_011876230.1	+	286293	287099	677	4731	6838	8825	102.555	155.226	174.23	mediator of RNA polymerase II
105222212	NW_011876230.1	-	287697	307637	3773	13686	2070	6381	53.2331	8.43156	22.6047	glutamate--cysteine ligase
105222213	NW_011876230.1	+	310297	322082	2834	6142	1698	772	31.8055	9.20794	3.64094	NCK-interacting protein with SH3 domain
105222214	NW_011876230.1	-	307877	310038	1980	986	293	2931	7.30809	2.27419	19.7855	nudC domain-containing protein 1
105222215	NW_011876230.1	-	325988	338304	2899	3230	4445	9709	16.3511	23.564	44.7633	branched-chain-amino-acid aminotransferase%2C cytosolic
105222216	NW_011876230.1	-	388082	397461	5078	5174	6980	1642	14.9529	21.1245	4.32192	rho guanine nucleotide exchange factor 10-like protein
105222217	NW_011876231.1	+	98967	102217	809	0	1	1	0	0.0189966	0.0165214	uncharacterized LOC105222217
105222218	NW_011876231.1	-	104704	107697	2703	4147	2638	9223	22.5154	14.9987	45.606	pre-mRNA-splicing factor SYF1
105222219	NW_011876231.1	+	108366	166752	3610	952	262	4516	3.99401	1.15108	17.2556	uncharacterized LOC105222219%2C
105222220	NW_011876231.1	-	216028	222733	2159	10003	7846	2072	68.4696	56.2404	12.917	SAM50-like protein CG7639%2C
105222221	NW_011874817.1	-	62	2180	1976	5462	4484	3627	40.5655	34.8741	24.5333	PHD finger protein 14-like
105222222	NW_011876231.1	+	171317	221457	3302	12629	6950	12424	56.1286	32.3469	50.2899	SH3 domain-binding protein 5 homolog
105222223	NW_011876231.1	+	223039	223870	832	1529	1131	515	26.9697	20.8912	8.27332	Transmembrane protein 126A
105222224	NW_011876231.1	-	225110	230182	3148	6182	4464	2812	29.2186	22.0947	12.1046	tetratricopeptide repeat protein 7B%2C
105222225	NW_011876231.1	-	230850	234036	1488	49	44	89	0.496272	0.466669	0.820952	serine protease 7%2C
105222226	NW_011876231.1	+	240088	459636	2636	0	1	18	0	0.00610094	0.0955081	calbindin-32%2C
105222227	NW_011876231.1	+	466770	468387	1435	2115	560	972	21.6297	5.99737	9.05337	uncharacterized protein C1orf43 homolog
105222228	NW_011876231.1	-	474561	476677	1689	6083	1403	12005	52.8543	12.7659	95.0011	CAAX prenyl protease 1 homolog
105222229	NW_011874817.1	-	9439	9792	354	0	2778	730	0	120.602	27.5623	uncharacterized LOC105222229
105222230	NW_011876231.1	-	480126	480923	798	1707	1750	658	31.3923	33.7023	11.0209	ubiquitin-fold modifier 1
105222231	NW_011876231.1	+	476903	484999	5938	10434	5907	12309	25.7871	15.288	27.7063	uncharacterized LOC105222231
105222232	NW_011876231.1	+	485183	486417	1235	289	472	141	3.43418	5.87354	1.52598	glyceraldehyde-3-phosphate dehydrogenase 2
105222233	NW_011876231.1	-	486595	487303	638	2085	1149	2087	47.9598	27.6773	43.7218	39S ribosomal protein L36%2C mitochondrial
105222234	NW_011876231.1	-	543314	603225	151	0	0	0	0	0	0	uncharacterized LOC105222234%2C
105222236	NW_011876231.1	+	471174	473488	1595	1	11	35	0.00920093	0.105988	0.293294	uncharacterized LOC105222236
105222237	NW_011876231.1	-	495848	503939	950	0	2	0	0	0.0323542	0	protein kinase C%2C brain isozyme-like
105222238	NW_011876232.1	-	179179	232514	2541	10608	1079	102	61.2662	6.52591	0.536527	dual oxidase maturation factor 1
105222239	NW_011876232.1	-	310869	314592	3657	447	320	606	1.7938	1.34478	2.21485	DNA polymerase subunit gamma-1%2C mitochondrial
105222240	NW_011874818.1	-	759	12079	751	14911	11758	10964	291.38	240.612	195.13	adenylate kinase
105222241	NW_011876232.1	-	315741	316756	1016	1704	361	6446	24.6132	5.46057	84.7994	DNA-directed RNA polymerase II subunit RPB3
105222242	NW_011876232.1	+	314899	315758	747	718	117	1165	14.1057	2.40708	20.845	probable 28S ribosomal protein S23%2C mitochondrial
105222243	NW_011876232.1	+	317601	318910	1192	2275	2446	964	28.009	31.5359	10.8093	DNA polymerase subunit gamma-2%2C mitochondrial
105222244	NW_011876232.1	+	316971	317690	720	820	841	351	16.7137	17.951	6.51584	glutamyl-tRNA(Gln) amidotransferase subunit C%2C mitochondrial
105222245	NW_011876232.1	-	318845	320547	1577	2825	513	2793	26.2893	4.99931	23.672	origin recognition complex subunit 5
105222246	NW_011876232.1	+	321108	327275	5769	6153	5174	12057	15.6523	13.7832	27.9341	brefeldin A-inhibited guanine nucleotide-exchange protein 1
105222247	NW_011876232.1	+	350211	377794	1359	1075	184	110	11.6086	2.08076	1.08186	carbonic anhydrase
105222248	NW_011876232.1	-	397727	439412	4555	9355	6470	12596	30.6723	22.2146	37.6131	brain tumor protein%2C
105222249	NW_011876232.1	-	445942	448661	2319	9115	11129	24970	57.683	73.7531	143.918	asparagine--tRNA ligase%2C cytoplasmic
105222250	NW_011876232.1	+	444019	446441	1529	1327	1091	7035	12.7367	10.9658	61.4968	general
105222251	NW_011874831.1	-	648	2091	438	0	0	16	0	0	0.48825	uncharacterized LOC105222251
105222252	NW_011876232.1	+	448798	452545	3367	2847	293	1967	12.409	1.33736	7.80831	putative pre-mRNA-splicing factor ATP-dependent RNA helicase DHX16
105222253	NW_011876232.1	+	453004	454385	1126	13227	14500	10768	172.391	197.904	127.818	protein l(2)37Cc
105222254	NW_011876232.1	-	473498	475208	1635	1348	1252	987	12.0994	11.7682	8.06855	protein anon-37Cs
105222255	NW_011876232.1	+	466270	473490	2092	757	974	3514	5.4645	7.36285	23.1026	aromatic-L-amino-acid decarboxylase%2C
105222256	NW_011876232.1	+	499757	578430	2275	2	8	37	0.0145735	0.0610457	0.245549	LIM/homeobox protein Lhx3%2C
105222257	NW_011876232.1	-	603343	611578	5293	28272	10706	8506	82.865	32.8605	22.7062	uncharacterized LOC105222257%2C
105222258	NW_011876232.1	-	612342	614087	1680	20376	6996	10935	177.993	63.9978	86.9972	probable 26S proteasome non-ATPase regulatory subunit 3
105222259	NW_011876232.1	-	616406	617732	768	3246	479	4040	62.0268	9.58515	70.3098	calcium load-activated calcium channel
105222260	NW_011870338.1	-	83	570	406	586	847	124	21.1818	32.0614	4.08218	cytosolic purine 5'-nucleotidase-like
105222262	NW_011876232.1	+	614624	616429	1584	3658	3536	1717	34.0628	34.4811	14.5616	FAD-dependent oxidoreductase domain-containing protein 1%2C
105222263	NW_011876232.1	-	618307	622335	2874	14197	24682	31637	73.0532	133.001	148.266	apoptotic chromatin condensation inducer in the nucleus%2C
105222264	NW_011876232.1	-	625088	625602	450	665	726	905	21.6871	24.7941	26.8802	cysteine-rich PDZ-binding protein
105222265	NW_011876232.1	+	623045	625193	1992	875	413	1422	6.48865	3.20722	9.60395	twinkle protein%2C mitochondrial%2C
105222266	NW_011876232.1	+	625896	627164	972	1676	980	630	25.3046	15.4947	8.66304	putative RNA polymerase II subunit B1 CTD phosphatase RPAP2 homolog
105222268	NW_011876232.1	-	628926	630354	780	3147	5130	6669	59.2099	101.076	114.278	FK506-binding protein 59
105222269	NW_011876232.1	-	630982	633004	1591	10579	3544	14835	97.5813	34.2333	124.627	ubiquitin carboxyl-terminal hydrolase 14
105222270	NW_011876232.1	+	634045	634923	815	2762	2224	2402	49.7346	41.9374	39.3923	uncharacterized LOC105222270
105222271	NW_011876232.1	+	636632	651765	950	1	3	13	0.0167147	0.0525111	0.1979	heart- and neural crest derivatives-expressed protein 2%2C
105222272	NW_011876232.1	-	546	96293	1339	0	0	3	0	0	0.0299459	neural cell adhesion molecule 2
105222273	NW_011876232.1	-	154156	156332	2177	0	0	1	0	0	0.00613956	protein toll-like
105222274	NW_011876232.1	-	475769	480606	1047	0	0	0	0	0	0	alpha-methyldopa hypersensitive protein
105222275	NW_011876232.1	-	583639	592682	2859	54	36	28	0.277186	0.193514	0.1309	protein phosphatase PHLPP-like protein
105222276	NW_011876233.1	+	801	1362	465	1130	685	369	35.663	22.6393	10.6064	carbohydrate sulfotransferase 3-like
105222277	NW_011876233.1	-	4725	14603	3836	5359	3922	2455	20.5021	15.7128	8.55399	zinc finger protein 99-like
105222278	NW_011876233.1	-	14673	16806	1952	2990	2900	809	22.4793	22.8319	5.53943	zinc finger protein weckle
105222279	NW_011876233.1	-	17635	19519	1714	1705	1839	839	14.5984	16.489	6.54255	zinc finger protein weckle
105222280	NW_011876233.1	-	19865	25732	2266	5617	4509	2106	36.3778	30.5805	12.4221	zinc finger protein weckle-like
105222281	NW_011876233.1	-	26677	28687	1814	3757	3345	1848	30.3946	28.3389	13.6163	zinc finger protein OZF
105222282	NW_011876233.1	-	28843	30788	1755	2884	1650	1189	24.1163	14.4488	9.05526	zinc finger protein 667
105222283	NW_011876233.1	+	31412	34130	2502	6280	10159	8133	36.8353	62.4005	43.447	zinc finger protein weckle
105222284	NW_011876233.1	-	36217	42781	2168	1	8	0	0.00676913	0.0567094	0	uncharacterized LOC105222284
105222285	NW_011874854.1	+	7921	15425	442	5813	6243	4774	193.006	217.068	144.363	thioredoxin-2-like
105222286	NW_011876233.1	-	56288	56917	515	0	0	0	0	0	0	uncharacterized LOC105222286
105222287	NW_011876233.1	-	126479	127382	813	0	0	0	0	0	0	uncharacterized LOC105222287
105222288	NW_011876233.1	-	124898	125533	564	0	0	0	0	0	0	uncharacterized LOC105222288
105222289	NW_011876233.1	+	256330	308573	2789	3	8	88	0.0157857	0.0440825	0.421726	proteoglycan 4-like
105222290	NW_011876233.1	+	99512	157575	2423	0	0	0	0	0	0	caprin homolog
105222291	NW_011876233.1	+	308591	310633	2043	1	2	204	0.0071833	0.0150448	1.33462	mucin-17-like
105222292	NW_011876233.1	-	452171	547990	4376	24	26	13	0.0804871	0.0913105	0.0397065	chaoptin
105222293	NW_011876234.1	+	85875	89157	3283	4577	3450	1575	20.4598	16.15	6.41218	uncharacterized protein PF11_0213
105222294	NW_011874862.1	-	2199	11510	2040	0	3	6	0	0.0226004	0.0393113	myosin light chain kinase%2C smooth muscle-like
105222295	NW_011876234.1	+	90845	95444	4313	3711	2547	3026	12.6271	9.07557	9.37747	serine-rich adhesin for platelets-like
105222296	NW_011876234.1	-	100434	149293	3380	5719	2678	21771	24.8311	12.1764	86.091	long-chain-fatty-acid--CoA ligase 4
105222298	NW_011876234.1	+	152905	161287	1219	1	38	104	0.0121486	0.483439	1.1507	uncharacterized LOC105222298%2C
105222299	NW_011876234.1	-	161400	177967	11923	21239	31932	35956	26.1421	41.159	40.3071	mucin-5AC
105222300	NW_011876234.1	+	178320	181657	1676	9506	11388	9884	97.0808	121.791	91.9331	transformer-2 sex-determining protein%2C
105222301	NW_011874867.1	-	5683	12150	710	0	0	5	0	0	0.0941256	uncharacterized LOC105222301
105222302	NW_011876234.1	-	181663	182470	632	2594	2440	3100	60.2345	59.3331	65.5603	biogenesis of lysosome-related organelles complex 1 subunit 1
105222303	NW_011876234.1	-	189485	238336	3837	10582	3281	5359	45.7695	14.861	21.1104	WAS/WASL-interacting protein family member 2%2C
105222304	NW_011876234.1	+	241699	244649	2689	34308	19997	3802	191.804	117.074	19.3588	myb-like protein X%2C
105222305	NW_011876234.1	-	244926	248349	3112	12949	9765	2752	61.0645	48.2233	11.8197	golgin subfamily A member 2
105222306	NW_011876234.1	+	251335	263942	2007	54	32	163	0.456232	0.283123	1.25425	transmembrane protein 164%2C
105222307	NW_011874871.1	-	7466	10052	2587	362	192	1748	2.05355	1.14059	9.03111	vacuolar protein sorting-associated protein 11 homolog
105222308	NW_011876234.1	-	252010	255094	2282	6086	7025	3519	44.7919	54.1434	23.5879	protein preli-like%2C
105222309	NW_011876234.1	-	312794	313864	1016	6257	3024	563	90.3784	45.7417	7.40646	UPF0587 protein GA18326
105222310	NW_011876234.1	+	265298	312866	6538	4498	978	750	12.7977	2.91395	1.94346	sterol regulatory element-binding protein cleavage-activating protein%2C
105222311	NW_011876234.1	+	314143	314716	478	1608	2024	682	51.6371	68.0642	19.9464	COP9 signalosome complex subunit 9%2C
105222312	NW_011874894.1	+	1890	2989	805	0	2	17	0	0.038182	0.28226	apolipophorins-like
105222313	NW_011876234.1	-	314721	316972	2049	2575	2225	1998	18.4428	16.6883	13.0332	F-box/SPRY domain-containing protein 1
105222314	NW_011876234.1	+	318641	321388	2446	5849	7641	6397	35.0928	48.0085	34.9555	probable peroxisomal membrane protein PEX13
105222315	NW_011876234.1	-	322483	328078	2819	28011	26687	15038	145.823	145.489	71.3002
105222316	NW_011876234.1	+	331199	334985	3030	7666	7779	6657	37.1294	39.4553	29.3651	WD repeat-containing protein CG11141
105222317	NW_011876234.1	-	335464	336980	1368	3671	741	9045	39.3813	8.32447	88.3728	ribonuclease H2 subunit A
105222318	NW_011874901.1	+	8207	8548	342	0	5	163	0	0.224682	6.37026	uncharacterized LOC105222318
105222319	NW_011876234.1	+	353344	364501	2351	2073	3006	18271	12.9401	19.6499	103.874	inositol-3-phosphate synthase
105222320	NW_011876234.1	-	432124	434675	2019	4311	1907	1533	31.3353	14.5157	10.1485	uncharacterized LOC105222320
105222321	NW_011876234.1	+	389744	435936	2078	2456	3960	4201	18.5216	31.2735	28.854	fatty acid 2-hydroxylase%2C
105222322	NW_011876234.1	-	436160	440386	3658	13498	20370	68939	54.1524	85.5799	251.894	chromatin-remodeling complex ATPase chain Iswi
105222323	NW_011876234.1	-	440579	441717	1075	1850	1425	1890	25.2555	20.3719	23.499	NF-kappa-B inhibitor-interacting Ras-like protein
105222324	NW_011874909.1	-	6917	8387	1407	60	45	12	0.62582	0.491522	0.113994	protein yellow
105222325	NW_011876234.1	+	454043	487105	5000	17143	7209	2007	51.5325	22.6935	5.49472	pyruvate carboxylase%2C mitochondrial%2C
105222326	NW_011876234.1	-	492589	495303	2648	8144	8464	15606	45.1349	49.1227	78.7716	transducin beta-like protein 3
105222327	NW_011876234.1	+	513636	517952	1380	1	0	47	0.0106344	0	0.455213	peroxisomal (S)-2-hydroxy-acid oxidase GLO5
105222328	NW_011876234.1	+	532393	533572	1042	13401	1463	13477	188.739	21.5775	172.871	proteasome subunit alpha type-3
105222329	NW_011876234.1	+	534038	535776	1540	928	886	670	8.84341	8.84174	5.815	probable asparagine--tRNA ligase%2C mitochondrial
105222330	NW_011876234.1	+	539542	543272	3108	6997	4850	2581	34.9742	25.3869	11.7497	peroxisome assembly factor 2%2C
105222331	NW_011874911.1	+	2504	9402	980	28	9	7	0.563667	0.189732	0.128341	uncharacterized LOC105222331%2C
105222332	NW_011876234.1	-	537464	539311	1459	2112	1635	525	21.3462	17.3052	4.83269	stimulator of interferon genes protein%2C
105222333	NW_011876234.1	+	536259	537660	1271	5695	2815	4543	65.7568	34.0375	47.7742	origin recognition complex subunit 6
105222334	NW_011876234.1	+	543639	545481	1512	2278	322	1870	22.1103	3.27287	16.5305	nuclear inhibitor of protein phosphatase 1
105222335	NW_011870343.1	-	6	1246	866	69043	123653	116284	1324.5	2484.09	2031.68	60S ribosomal protein L9%2C
105222336	NW_011876234.1	+	545720	547497	1778	4947	4667	929	40.8322	40.3395	6.98361	WAS protein family homolog 1
105222337	NW_011876234.1	-	547532	550439	1824	1658	2593	1319	13.3399	21.8475	9.66531	uncharacterized LOC105222337
105222338	NW_011876234.1	-	554279	555708	1311	7705	5283	8236	86.2506	61.9302	83.9672	replication factor C subunit 4
105222339	NW_011876234.1	+	553177	554358	976	4250	4109	20549	64.3661	65.1684	283.441
105222341	NW_011876234.1	-	573006	614877	2654	12076	12220	17349	66.7751	70.7612	87.3714	uncharacterized LOC105222341
105222342	NW_011874914.1	+	8275	11432	890	0	0	2	0	0	0.0300356	synaptogyrin-1-like
105222343	NW_011876234.1	-	617664	620966	2435	3540	2968	2905	21.6734	19.0292	16.1985	zinc finger protein 878%2C
105222344	NW_011876234.1	+	616073	617822	1750	4613	2113	1472	38.6846	18.5561	11.2426	uncharacterized LOC105222344
105222345	NW_011876234.1	-	624024	631970	4573	5473	2855	11105	17.6758	9.65589	32.6645	protein transport protein Sec31A%2C
105222346	NW_011876234.1	-	632586	650082	2921	8347	4308	666	41.9364	22.6657	3.04746	bcl-2-related ovarian killer protein homolog B
105222347	NW_011876234.1	-	659249	712940	1946	1	7	38	0.00832887	0.0610544	0.288253	bcl-2-related ovarian killer protein%2C
105222348	NW_011876234.1	+	723188	729644	4620	1616	1657	2830	5.13324	5.51195	8.1873	E3 ubiquitin-protein ligase SHPRH
105222349	NW_011876234.1	+	731230	736328	3454	8807	5896	16279	38.6273	27.0805	65.0276	uncharacterized LOC105222349%2C
105222350	NW_011876234.1	+	665326	668184	1882	0	1	0	0	0.00816592	0	uncharacterized LOC105222350
105222351	NW_011874928.1	+	3206	4081	710	0	0	0	0	0	0	glycine-rich protein DOT1-like
105222353	NW_011876235.1	+	203363	348276	9605	0	0	0	0	0	0	mucin-17%2C
105222354	NW_011876235.1	+	479704	483114	2771	4186	3508	2615	22.2901	19.5616	12.682	ATP-binding cassette sub-family B member 8%2C mitochondrial%2C
105222355	NW_011876235.1	+	578601	658705	7747	1423	649	8163	2.69565	1.28747	14.0836	uncharacterized LOC105222355
105222356	NW_011876235.1	+	672875	687600	2815	7090	435	135	36.9624	2.37485	0.64099	spermine oxidase
105222357	NW_011876235.1	-	693643	694836	1121	2968	2336	225	38.8553	32.0252	2.6827	beta-ureidopropionase
105222358	NW_011874947.1	+	565	11353	854	2494	2648	2349	42.8579	47.6524	36.7639	lipoyltransferase 1%2C mitochondrial
105222359	NW_011876235.1	+	32290	47947	574	0	0	5	0	0	0.116427	uncharacterized LOC105222359
105222360	NW_011876235.1	+	691452	693141	1690	1	0	0	0.00868371	0	0	spermine oxidase
105222361	NW_011876236.1	+	235399	239830	565	0	0	0	0	0	0	perlucin-like%2C
105222362	NW_011876236.1	+	233461	234731	661	0	0	0	0	0	0	C-type lectin 37Db-like
105222363	NW_011876236.1	-	229367	294926	2393	1083	418	184	6.66675	2.6946	1.03159	dnaJ protein homolog 1%2C
105222364	NW_011876236.1	-	298562	302979	1916	2062	6576	12228	15.7938	52.7462	85.3014	RNA-binding protein 5-A-like
105222365	NW_011876236.1	-	310283	311120	647	768	572	815	18.7846	14.6511	18.1553	Zinc finger matrin-type protein 5%2C
105222366	NW_011874947.1	+	257	849	593	881	707	752	21.8029	18.3227	16.9496	uncharacterized LOC105222366
105222367	NW_011876236.1	+	307959	310291	1861	6112	7875	6112	49.9981	67.461	45.5362	hypothetical protein%2C
105222368	NW_011876236.1	+	311382	312274	893	1119	538	1198	18.3895	9.25882	17.9309	transmembrane protein 222
105222369	NW_011876236.1	-	312589	313413	757	4031	906	1227	78.1464	18.3932	21.6643	RNA polymerase II
105222370	NW_011876236.1	+	313565	322667	5248	70612	66596	18061	223.141	220.384	51.9811	ubiquitin conjugation factor E4 B%2C
105222371	NW_011876236.1	-	325907	334960	8308	3628	1069	3615	6.51525	2.01036	5.91257	target of rapamycin%2C
105222372	NW_011876236.1	-	342844	354304	2567	2810	1115	770	16.0647	6.67534	4.00923	protein peste
105222373	NW_011876236.1	+	335821	341290	1391	0	8	1488	0	0.093	15.0441	protein FAM151B%2C
105222374	NW_011874954.1	-	662	1187	475	1	7	27	0.0308957	0.22648	0.759742	protein abrupt-like
105222375	NW_011876236.1	-	371064	384194	2335	0	0	214	0	0	1.28784	protein peste%2C
105222376	NW_011874962.1	-	1772	7574	2467	3289	3063	1625	19.5653	19.0811	8.804	uncharacterized LOC105222376
105222377	NW_011876236.1	-	392884	409435	2540	14233	10722	1505	82.2347	64.8734	7.91952	large neutral amino acids transporter small subunit 1
105222379	NW_011876236.1	+	413126	414996	1280	10316	16809	57441	118.275	201.816	599.802	guanine nucleotide-binding protein subunit beta-like protein
105222380	NW_011876236.1	-	415633	444218	2735	30948	40064	6670	179.659	243.558	35.2651	protein phosphatase 1L%2C
105222381	NW_011876236.1	+	450528	451873	1276	6	26	433	0.069007	0.313146	4.53558	trimethyllysine dioxygenase%2C mitochondrial
105222382	NW_011874974.1	+	8903	12097	1643	17405	17752	27653	155.464	166.048	224.958	protein arginine N-methyltransferase 1
105222383	NW_011876236.1	-	451898	455827	1449	24	48	45	0.243072	0.509093	0.415088	uncharacterized LOC105222383
105222384	NW_011876236.1	-	457950	475460	7084	2	93	20695	0.00418343	0.203713	39.425	laminin subunit beta-1%2C
105222385	NW_011876236.1	-	544733	547521	2559	0	5	10	0	0.0303961	0.0528712	uncharacterized LOC105222385%2C
105222386	NW_011876236.1	+	478237	553961	8654	19638	30052	3433	33.9615	54.4246	5.40713	dedicator of cytokinesis protein 9%2C
105222387	NW_011876236.1	-	557520	587049	1542	2	2	7	0.0190343	0.0199329	0.060675	hypothetical protein
105222388	NW_011876236.1	-	75629	77839	2043	0	0	0	0	0	0	carboxylesterase 1D-like
105222389	NW_011876236.1	+	202375	213998	408	14	11	0	0.50357	0.41434	0	uncharacterized LOC105222389
105222390	NW_011876237.1	+	137363	138091	666	0	0	4	0	0	0.0802753	uncharacterized LOC105222390
105222391	NW_011876237.1	-	140431	192751	4093	5	66	4002	0.0219561	0.303502	16.0054	uncharacterized LOC105222391%2C
105222392	NW_011876237.1	+	201879	203535	1509	3509	8909	12836	34.1261	90.7328	113.694	uncharacterized protein CG5902
105222393	NW_011876237.1	+	210837	236544	4323	7917	1365	3605	26.8762	4.85257	11.1459	E3 ubiquitin-protein ligase ZNRF2
105222394	NW_011876237.1	-	210621	212944	542	1	0	0	0.0270765	0	0	uncharacterized LOC105222394
105222395	NW_011876237.1	+	283795	327093	3483	5214	7050	1928	21.969	31.1072	7.3986	protein-tyrosine sulfotransferase
105222396	NW_011876237.1	-	431336	461562	1810	0	8	48	0	0.067926	0.354453	troponin T%2C skeletal muscle
105222397	NW_011876237.1	+	484031	485839	1534	3657	968	3038	34.9858	9.69783	26.4703	exosome complex component RRP45
105222398	NW_011874990.1	-	3030	3683	469	0	0	1	0	0	0.0285595	uncharacterized LOC105222398%2C
105222399	NW_011876237.1	-	485936	487224	1194	26283	32355	7117	323.045	416.449	79.6689	histone deacetylase complex subunit SAP30 homolog
105222400	NW_011876237.1	+	487600	525106	3104	5112	701	7401	24.8579	3.56963	32.7768	plastin-3%2C
105222401	NW_011876237.1	-	526225	527898	1616	5	0	13	0.0454068	0	0.107522	uncharacterized LOC105222401
105222402	NW_011876237.1	-	528257	529739	1285	3037	481	1086	34.6844	5.75263	11.2959	receptor-binding cancer antigen expressed on SiSo cells
105222403	NW_011876237.1	-	531611	584162	3824	3547	3418	7055	13.6124	13.7366	24.659	Monocarboxylate transporter 12-B
105222404	NW_011876237.1	+	596499	613640	1003	0	1	3	0	0.0153223	0.0399776	uncharacterized LOC105222404
105222405	NW_011876237.1	+	634609	678669	3213	100	89	870	0.509742	0.475087	4.039	monocarboxylate transporter 9%2C
105222406	NW_011876237.1	+	57088	80650	3989	23	57	5	0.0846167	0.219602	0.0167534	uncharacterized LOC105222406
105222407	NW_011874991.1	+	1637	4320	1590	0	5	12	0	0.0483279	0.100874	kelch-like protein 1
105222408	NW_011876237.1	-	109725	135800	9449	8617	20342	20375	13.3833	33.0851	28.8209	serine/threonine-protein kinase Smg1
105222409	NW_011876238.1	+	84022	88605	2594	11	16	97	0.0622322	0.0947926	0.499802	uncharacterized LOC105222409
105222410	NW_011876238.1	+	618655	642374	7177	42131	12215	7555	86.1492	26.1562	14.0698	uncharacterized LOC105222410
105222411	NW_011876238.1	-	682815	691552	2671	7804	3245	1271	42.8781	18.6709	6.36015	MOB kinase activator-like 2
105222412	NW_011876239.1	+	121201	128058	2750	0	24	14	0	0.147772	0.0749686	verprolin%2C
105222413	NW_011876239.1	-	131102	133026	1349	0	18	7	0	0.205062	0.0693557	fructose-bisphosphate aldolase
105222414	NW_011876239.1	+	133732	135264	1069	2291	786	5999	31.4514	11.2998	75.0062	cyclin-H
105222415	NW_011876239.1	-	175090	176550	1184	4335	3865	2573	53.7316	50.1675	29.0458	leptin receptor gene-related protein
105222416	NW_011876239.1	+	180921	193412	2730	3	5	32	0.0161269	0.028147	0.156669	protein cab-1
105222417	NW_011874995.1	-	6671	7635	834	0	4	148	0	0.0737087	2.37187	uncharacterized LOC105222417
105222418	NW_011876239.1	+	199188	252007	3636	10600	8240	4748	42.7833	34.828	17.4535	ras-specific guanine nucleotide-releasing factor RalGPS1
105222419	NW_011876239.1	+	267515	270814	688	0	0	0	0	0	0	uncharacterized LOC105222419
105222420	NW_011876239.1	+	310807	361053	4433	21839	22236	30619	75.1284	80.1052	95.9326	uncharacterized LOC105222420%2C
105222421	NW_011876239.1	-	341928	346742	1589	4721	5656	3446	48.1801	60.4471	32.0297	proteasome inhibitor PI31 subunit%2C
105222422	NW_011874998.1	-	7094	8552	1168	211	288	140	2.66025	3.80246	1.60757	uncharacterized LOC105222422%2C
105222423	NW_011876239.1	+	365445	367625	1767	9	39	39	0.0747478	0.339198	0.295001	DENN domain-containing protein 1A
105222424	NW_011876239.1	+	367946	405266	4144	8512	4576	4386	32.1208	18.0831	15.0739	DENN domain-containing protein 1A%2C
105222425	NW_011876239.1	-	411543	413656	656	715	271	456	15.9954	6.34878	9.29088	glutathione S-transferase 1
105222426	NW_011876239.1	-	429226	439331	3909	5508	6034	2788	20.6786	23.7227	9.53286	tetratricopeptide repeat protein 37
105222427	NW_011876239.1	+	421474	432727	958	49	35	652	0.750625	0.561471	9.09658	glutathione S-transferase D7
105222428	NW_011876239.1	+	439411	442384	2861	2981	541	977	15.291	2.90606	4.56428	vang-like protein 2
105222429	NW_011876239.1	+	450768	454903	3565	10467	11377	4449	43.0879	49.0448	16.6801	zinc finger protein 598
105222430	NW_011876239.1	-	448339	450446	1232	9742	3609	14479	116.046	45.0195	157.081	inorganic pyrophosphatase
105222431	NW_011876239.1	-	444620	447743	2593	8157	3118	3546	46.8341	18.7474	18.5427	phosphoglucomutase-2%2C
105222432	NW_011876239.1	+	455282	458694	1857	1	13	10	0.00790279	0.107586	0.0719754	phosphoglucomutase-2
105222433	NW_011876239.1	+	460204	462907	2418	3530	4997	6112	21.4245	31.7598	33.7849	phosphorylated adapter RNA export protein
105222434	NW_011876239.1	+	463317	488601	4861	16124	3576	15936	62.9663	14.624	56.6785	E3 SUMO-protein ligase PIAS2%2C
105222435	NW_011874998.1	+	5820	7152	1212	3173	2482	2503	38.4202	31.472	27.6029	protein Gemin2
105222436	NW_011876239.1	-	653172	655752	964	0	0	0	0	0	0	uncharacterized LOC105222436
105222437	NW_011876239.1	-	643055	643981	747	0	0	0	0	0	0	uncharacterized LOC105222437
105222438	NW_011876239.1	-	633160	634712	1428	0	0	2	0	0	0.0187197	cell wall protein IFF6
105222439	NW_011876239.1	-	605185	624557	9376	0	1	5	0	0.00163911	0.00712768	uncharacterized LOC105222439
105222440	NW_011876239.1	+	493408	675475	4990	161	237	60	0.473497	0.729915	0.160711	uncharacterized LOC105222440
105222441	NW_011876239.1	+	678430	682530	3908	2733	2175	2371	10.2631	8.55321	8.10911	uncharacterized LOC105222441
105222442	NW_011876239.1	-	684260	691526	4650	16329	9005	22348	51.5346	29.7615	64.2365	DNA repair protein complementing XP-C cells homolog
105222443	NW_011874998.1	-	9734	11727	1942	10419	9463	14342	78.7352	74.8866	98.7089	UPF0489 protein C5orf22 homolog
105222444	NW_011876239.1	-	30785	32858	2038	0	0	105	0	0	0.688622	cell wall protein AWA1-like
105222445	NW_011876239.1	-	47200	59301	834	0	0	0	0	0	0	uncharacterized LOC105222445
105222446	NW_011876239.1	-	91401	120115	10047	22827	14007	41888	33.343	21.4256	55.7249	uncharacterized LOC105222446
105222447	NW_011876239.1	-	273311	280212	1623	4	1	29	0.0361688	0.00946904	0.238823	uncharacterized LOC105222447
105222448	NW_011876240.1	+	214755	218723	2871	1	32	86	0.00511163	0.171294	0.40037	titin homolog
105222449	NW_011876240.1	-	175004	218860	1582	3320	1157	2416	30.7981	11.2396	20.412	uncharacterized LOC105222449
105222450	NW_011876240.1	+	126	178546	3884	19	2	37	0.0717904	0.00791362	0.127326	trichohyalin
105222451	NW_011876240.1	+	219425	222908	1972	4319	4209	4282	34.8835	35.5999	31.4983	adult enhancer factor 1%2C
105222452	NW_011875005.1	-	1987	9353	601	6387	4610	4636	175.529	132.674	116.037	NADH dehydrogenase [ubiquinone] 1 alpha subcomplex subunit 5%2C
105222453	NW_011876240.1	-	232184	235457	3065	4932	521	1438	23.6148	2.61235	6.27082	uncharacterized LOC105222453
105222454	NW_011876240.1	+	386567	393519	1704	0	0	26	0	0	0.203939	cuticle protein 7
105222455	NW_011876240.1	+	418014	427268	1223	0	0	0	0	0	0	cuticle protein 7
105222456	NW_011876240.1	-	460362	496503	703	0	0	2	0	0	0.0380251	putative uncharacterized protein DDB_G0277255
105222457	NW_011876240.1	+	517886	519058	1173	24721	11464	723	309.286	150.198	8.23827	2-aminoethanethiol dioxygenase
105222458	NW_011876240.1	-	519063	521538	2296	16825	34123	42901	107.541	228.402	249.742	SUMO-activating enzyme subunit 2
105222459	NW_011876240.1	+	521917	529400	2181	3134	1536	3747	21.088	10.8233	22.9628	phosphatidate cytidylyltransferase%2C photoreceptor-specific
105222460	NW_011876240.1	-	545152	546366	1215	5988	8209	2178	72.3266	103.834	23.9595	heat shock protein 67B3
105222461	NW_011876240.1	-	547735	548796	1062	6126	818	1533	84.6535	11.8373	19.2936	heat shock protein 23-like
105222462	NW_011876240.1	+	549516	550744	1138	7089	11542	2063	91.4187	155.87	24.23	uncharacterized LOC105222462
105222463	NW_011876240.1	-	551069	551901	833	158790	8725	1902	2797.5	160.97	30.5184	heat shock protein 23-like
105222464	NW_011876240.1	+	554034	554828	795	886	1208	456	16.3553	23.352	7.66644	heat shock protein 23-like
105222465	NW_011876240.1	-	562319	565609	3291	67	143	27	0.298772	0.667779	0.109656	cell wall protein IFF7-like
105222466	NW_011876240.1	+	573877	574759	883	97	145	937	1.61214	2.52367	14.1832	heat shock protein 23-like
105222467	NW_011876240.1	+	589550	590340	791	60293	20191	2276	1118.62	392.289	38.4584	heat shock protein 23-like
105222468	NW_011876240.1	+	594096	595056	961	22275	2733	10102	340.163	43.706	140.501	heat shock protein 27
105222469	NW_011876240.1	+	625662	626752	919	11311	11283	6536	180.625	188.683	95.0588	mitotic spindle assembly checkpoint protein MAD2A
105222470	NW_011876240.1	-	626739	628209	1320	2830	2963	5747	31.4633	34.4971	58.192	uracil phosphoribosyltransferase homolog
105222471	NW_011876240.1	+	628420	630892	2352	1019	571	941	6.35813	3.73098	5.34747	F-box/LRR-repeat protein 2
105222472	NW_011876240.1	-	634024	650650	4132	80	197	33	0.284133	0.732707	0.106746	probable serine/threonine-protein kinase DDB_G0267686
105222473	NW_011876240.1	-	707971	710080	2110	0	0	0	0	0	0	uncharacterized LOC105222473
105222476	NW_011876240.1	+	284228	287444	840	0	10	8	0	0.182955	0.127294	cuticle protein 8
105222477	NW_011876240.1	+	291704	296406	1112	0	0	1	0	0	0.0120196	uncharacterized LOC105222477
105222478	NW_011876240.1	-	534813	544369	5426	5652	2261	2584	15.2867	6.40391	6.36515	uncharacterized LOC105222478
105222479	NW_011875010.1	+	14053	15663	1543	45366	55790	31874	431.476	555.668	276.1	protein gustavus
105222480	NW_011876241.1	-	37920	43572	2632	5160	5806	2504	33.5663	39.5515	14.8351	JNK1/MAPK8-associated membrane protein%2C
105222481	NW_011876241.1	-	43899	51990	6361	8403	4148	12565	19.3866	10.0216	26.4018	uncharacterized LOC105222481
105222482	NW_011876241.1	+	52618	54540	909	6672	1100	6272	115.602	19.9588	98.9734	mesencephalic astrocyte-derived neurotrophic factor homolog%2C
105222483	NW_011876241.1	-	54839	61632	789	5	21	72	0.0930005	0.409041	1.2197	uncharacterized LOC105222483
105222484	NW_011876241.1	-	93441	95686	1084	30157	39037	27857	408.273	553.442	343.48	putative SERF-like protein
105222485	NW_011876241.1	+	99999	105046	1544	0	0	2	0	0	0.0173133	chymotrypsinogen A
105222486	NW_011876241.1	-	168140	179599	2146	70630	49660	41224	483.005	355.633	256.754	protein NASP homolog
105222487	NW_011876241.1	+	160759	174750	3233	15	6	39	0.0680891	0.0285214	0.161233	GATA zinc finger domain-containing protein 7-like
105222488	NW_011876241.1	-	181272	183509	2036	1477	1703	1060	10.6462	12.8547	6.95864	uncharacterized LOC105222488
105222489	NW_011875020.1	+	739	4034	3296	0	0	0	0	0	0	mucin-5AC-like
105222490	NW_011876241.1	-	183701	184688	926	633	578	891	10.0319	9.59271	12.8606	uncharacterized LOC105222490
105222491	NW_011876241.1	+	185371	188619	2551	6949	6636	7911	39.9764	39.978	41.4493	dual specificity mitogen-activated protein kinase kinase 4
105222492	NW_011876241.1	-	195534	213820	2659	1	0	7	0.00551917	0	0.0351865	probable cytochrome P450 313b1
105222493	NW_011876241.1	+	481253	485170	3003	11655	18234	11184	57.6289	94.4154	50.365	nicalin-1%2C
105222494	NW_011876241.1	-	486612	493960	5491	16905	15506	14564	45.181	43.3983	35.4507	uncharacterized LOC105222494
105222495	NW_011876241.1	+	511215	556604	3537	6	8	117	0.0248948	0.03476	0.442127	uncharacterized LOC105222495
105222497	NW_011876241.1	+	235833	243845	2082	0	0	9	0	0	0.0577774	putative odorant receptor 85e
105222498	NW_011876241.1	-	280133	389855	2745	0	4	0	0	0.0223945	0	uncharacterized LOC105222498
105222499	NW_011875027.1	+	1278	7040	1523	0	2	14	0	0.0201816	0.122864	death-associated protein kinase 2-like
105222500	NW_011876242.1	+	31720	33267	1475	1753	465	1096	17.4414	4.84491	9.93149	UPF0454 protein C12orf49 homolog
105222501	NW_011876242.1	+	33657	34227	571	0	6	4	0	0.161488	0.093631	uncharacterized LOC105222501
105222502	NW_011876242.1	+	42975	46725	1707	2	17	6	0.0192718	0.171543	0.0526559	probable tubulin polyglutamylase TTLL1%2C
105222503	NW_011876242.1	-	50574	218285	5555	9272	12750	8003	25.5053	36.7283	20.05	partitioning defective 3 homolog%2C
105222504	NW_011876242.1	+	218991	219955	908	1828	579	2515	29.5449	9.7998	37.021	pre-rRNA-processing protein esf2-like
105222505	NW_011876242.1	-	220174	237103	1171	2955	235	52	37.0333	3.08415	0.59353	proton-coupled amino acid transporter-like protein pathetic
105222506	NW_011876242.1	-	255730	288065	2170	697	494	780	4.71374	3.49858	4.80431	proton-coupled amino acid transporter 1
105222507	NW_011876242.1	-	319087	321250	1893	14	13	16	0.108535	0.10554	0.112971	uncharacterized LOC105222507
105222508	NW_011876242.1	-	324869	335262	3658	38313	27243	16939	154.002	114.675	62.0115	uncharacterized LOC105222508%2C
105222509	NW_011875028.1	-	8156	11146	1877	19342	28809	29036	151.227	235.879	206.761	rab GDP dissociation inhibitor alpha
105222510	NW_011876242.1	-	348301	352116	1618	10259	21297	38682	93.0505	202.285	319.541	RNA-binding protein cabeza
105222511	NW_011876242.1	-	354023	356596	1641	1090	512	559	9.83176	4.83623	4.59219	uncharacterized LOC105222511%2C
105222512	NW_011876242.1	-	353257	354058	559	4623	4931	6919	121.368	135.565	165.435	cytochrome b-c1 complex subunit 7
105222513	NW_011876242.1	+	352351	354839	754	2091	688	1413	42.3261	14.5839	26.0495	vesicle transport protein GOT1B%2C
105222514	NW_011876242.1	+	357156	360403	1825	5335	12386	30749	42.9006	104.302	225.198	splicing factor U2AF 50 kDa subunit
105222515	NW_011876242.1	+	377344	606157	1869	4	0	3	0.0320076	0	0.0218634	chondroitin proteoglycan-2-like%2C
105222516	NW_011876242.1	+	615966	687418	1654	1138	1638	350	10.0972	15.2196	2.82832	galactokinase-like
105222518	NW_011876242.1	-	40703	42341	1309	0	8	6	0	0.0939237	0.0612643	allantoinase%2C mitochondrial
105222519	NW_011876242.1	+	306313	317067	3715	31	46	9	0.12246	0.190293	0.0323802	uncharacterized LOC105222519
105222520	NW_011876243.1	-	138585	139951	1367	1	62067	27014	0.0107355	697.777	264.129	serine-arginine protein 55-like
105222521	NW_011876243.1	+	303749	304940	1068	20	30	181	0.274822	0.431693	2.26518	probable serine/threonine-protein kinase kinX
105222522	NW_011876243.1	-	315408	322487	2305	0	2	8	0	0.0133347	0.046389	collagen alpha-1(IX) chain
105222523	NW_011876243.1	+	329345	331214	1816	0	2	4	0	0.0169254	0.0294402	uncharacterized LOC105222523
105222524	NW_011876243.1	+	335389	336840	1288	11	2	44	0.125334	0.0238638	0.456597	mediator of RNA polymerase II
105222525	NW_011876243.1	-	341160	343056	1600	4388	3960	1317	40.6028	38.3722	11.0989	transmembrane protein 19%2C
105222526	NW_011876243.1	-	344867	349178	3040	2661	3727	8554	13.31	19.522	38.9677	lysophospholipid acyltransferase 5%2C
105222527	NW_011875036.1	-	9245	12076	1457	0	0	1	0	0	0.00917353	uncharacterized LOC105222527
105222528	NW_011876243.1	+	343129	344916	1729	8189	3626	10555	69.5069	32.2298	81.5942	ruvB-like helicase 2
105222529	NW_011876243.1	+	349542	350451	910	2295	2109	1444	37.0112	35.6172	21.2091	BET1 homolog
105222530	NW_011876243.1	-	350503	351858	893	3079	4000	11083	50.6	68.8388	165.883	protein max
105222531	NW_011876243.1	-	538625	539394	704	1209	1078	1011	25.2026	23.5326	19.1944	hypothetical protein
105222532	NW_011876243.1	+	537551	538746	1053	1847	226	4214	25.7413	3.29841	53.4887	charged multivesicular body protein 1b
105222533	NW_011876243.1	+	540262	541301	1040	1300	3813	5409	18.3443	56.3454	69.5152	SAGA-associated factor 11 homolog
105222534	NW_011876243.1	-	541445	543510	2066	4	19	80	0.0306537	0.152479	0.558364	cilia- and flagella-associated protein 45%2C
105222535	NW_011876243.1	+	547411	560611	1841	125	63	47	1.02425	0.540592	0.35075	gram-negative bacteria-binding protein 1%2C
105222536	NW_011876243.1	-	578457	580815	1325	39624	65739	32516	460.048	799.283	343.832	zinc finger protein 706-like%2C
105222537	NW_011870390.1	+	866	2192	1267	1466	617	4809	16.9805	7.48399	50.7311	probable ATP-dependent RNA helicase DDX17
105222538	NW_011875037.1	+	4716	10621	1504	0	5	31	0	0.0510913	0.275493	uncharacterized LOC105222538
105222539	NW_011876243.1	+	581913	588731	4259	24687	30221	18358	85.3862	109.461	57.8294	uncharacterized LOC105222539%2C
105222540	NW_011876243.1	-	594646	597060	2213	7268	8514	12006	48.1976	59.1258	72.5125	nucleobindin-2
105222541	NW_011876243.1	-	598042	599648	1482	3148	5712	2593	31.173	59.2331	23.3857	uncharacterized protein C15orf41 homolog
105222542	NW_011876243.1	+	297308	297902	540	0	0	0	0	0	0	collagen alpha-1(I) chain
105222543	NW_011876243.1	-	313567	314530	710	0	1	1	0	0.0216454	0.0188251	uncharacterized LOC105222543
105222544	NW_011876244.1	+	408915	411363	822	0	0	32	0	0	0.520324	uncharacterized LOC105222544
105222545	NW_011876244.1	-	423249	439736	606	9	3	1	0.219766	0.0767134	0.0222393	uncharacterized LOC105222545%2C
105222546	NW_011875041.1	+	1318	7408	3326	9589	6909	4459	42.31	31.924	17.9189	uncharacterized LOC105222546
105222547	NW_011876244.1	-	440875	441995	1066	0	0	3	0	0	0.0376149	extensin-like
105222548	NW_011876244.1	+	442558	454648	5137	12649	9532	1964	36.3339	28.673	5.13809	WD repeat-containing protein 20%2C
105222549	NW_011876244.1	-	458288	460577	1814	6290	6729	3583	51.1123	57.2608	26.517	protein YIF1B-B%2C
105222550	NW_011876244.1	+	460858	464040	2022	7958	7144	3799	57.7584	54.2981	25.1122	bifunctional purine biosynthesis protein PURH
105222551	NW_011876244.1	-	464601	515201	3568	8	14	123	0.0329047	0.0603015	0.460762	uncharacterized ABC transporter ATP-binding protein/permease YOL075C
105222552	NW_011876244.1	-	524857	546601	4450	0	0	0	0	0	0	mucin-5AC%2C
105222553	NW_011876244.1	-	595397	600489	2063	5939	4362	7759	43.4918	33.4513	51.7492	prolyl 3-hydroxylase sudestada1%2C
105222554	NW_011876244.1	-	600862	606189	3449	4243	1393	926	18.892	6.49514	3.75509	ankyrin repeat and SAM domain-containing protein 1A%2C
105222555	NW_011875042.1	+	2606	6433	2510	0	0	64	0	0	0.340802	apolipophorins-like
105222556	NW_011876244.1	+	606592	609796	2952	12435	14605	9200	62.5607	76.9467	42.1548	uncharacterized LOC105222556%2C
105222557	NW_011876244.1	-	401540	402809	1270	0	0	0	0	0	0	uncharacterized LOC105222557
105222558	NW_011876244.1	+	516782	521782	2002	0	0	70	0	0	0.467337	ATP-binding cassette sub-family G member 5
105222559	NW_011876245.1	-	104825	105383	443	903	455	1714	29.9141	15.7846	51.7134	ubiquitin-like protein 5
105222560	NW_011876245.1	+	105745	106652	848	1421	1774	1198	24.5918	32.1501	18.8824	anaphase-promoting complex subunit 15B
105222561	NW_011876245.1	-	106667	107852	1186	206	239	331	2.54903	3.09698	3.73026	NADH-cytochrome b5 reductase-like
105222562	NW_011876245.1	-	109098	109909	812	2860	2675	3944	51.6895	50.6282	64.9198	protein Dr1
105222563	NW_011875043.1	+	7614	7992	379	0	0	2	0	0	0.0705321	synaptosomal-associated protein 25
105222564	NW_011876245.1	+	107885	109137	1180	669	116	652	8.32025	1.51078	7.38519	probable tRNA(His) guanylyltransferase
105222565	NW_011876245.1	+	110270	111521	1190	12487	2497	6941	153.994	32.2475	77.9599	ATP synthase subunit gamma%2C mitochondrial
105222566	NW_011876245.1	-	112435	116259	1428	10758	3082	8011	110.559	33.1687	74.9816	surfeit locus protein 4 homolog
105222567	NW_011876245.1	+	117005	121878	4157	10793	17035	35549	60.1338	99.3919	180.388	RNA-binding protein 1%2C
105222568	NW_011876245.1	-	139527	141668	2142	4150	6143	2752	28.4329	44.0743	17.1722	dual specificity protein kinase shkD
105222569	NW_011876245.1	-	151364	152884	1236	22399	16800	2080	265.951	208.889	22.4927	fatty acid hydroxylase domain-containing protein 2
105222570	NW_011876245.1	-	158952	160110	1008	0	7	1201	0	0.106724	15.925	fatty acid hydroxylase domain-containing protein 2
105222571	NW_011876245.1	+	176884	192178	6937	18004	13106	9813	41.8132	31.8747	20.7563	E3 ubiquitin-protein ligase UBR1%2C
105222572	NW_011875044.1	+	3083	9905	3755	1	21	641	0.00390825	0.0859476	2.28162	uncharacterized LOC105222572
105222573	NW_011876245.1	-	202159	255270	1590	196	191	12	1.94482	1.98468	0.108445	hypothetical protein%2C
105222574	NW_011876245.1	-	270095	273786	540	0	0	0	0	0	0	flexible cuticle protein 12-like
105222575	NW_011876245.1	-	298789	486544	6129	293	396	246	0.714272	1.01094	0.546179	uncharacterized LOC105222575%2C
105222576	NW_011876245.1	-	279879	288308	3814	2	8	25	0.00771987	0.0323372	0.0878868	regulator of G-protein signaling 7%2C
105222577	NW_011876245.1	-	493647	500341	5370	55078	32758	27873	150.521	93.7492	69.3754	serine/threonine-protein kinase tousled-like 1
105222578	NW_011875046.1	-	12364	13487	390	0	0	176	0	0	6.03176	uncharacterized LOC105222578
105222579	NW_011876245.1	-	123894	137806	1002	0	29	11	0	0.44479	0.146731	band 7 protein AGAP004871
105222580	NW_011876245.1	-	175399	176285	815	1	2	2	0.0180067	0.0377135	0.0327996	uncharacterized LOC105222580
105222581	NW_011876246.1	+	14333	14901	569	1	0	1	0.0257917	0	0.02349	general odorant-binding protein 57c
105222582	NW_011876246.1	-	38836	61141	1815	3	9	0	0.024257	0.0762062	0	protein turtle homolog A
105222583	NW_011876246.1	-	97422	136784	3877	4	26	23	0.0171443	0.116698	0.0897822	cartilage oligomeric matrix protein%2C
105222584	NW_011875048.1	+	2942	3776	561	3	5	5	0.0784785	0.136972	0.119125	acetylcholine receptor subunit alpha-like
105222585	NW_011876246.1	+	211027	212951	878	14	26	7	0.239181	0.465163	0.108918	uncharacterized LOC105222585%2C
105222586	NW_011876246.1	-	286287	287303	1017	9	13	4	0.129871	0.196448	0.0525696	trypsin alpha-3
105222587	NW_011876246.1	+	331955	335307	3353	10985	10050	22584	48.0794	46.0635	90.025	catenin alpha
105222588	NW_011876246.1	+	348656	351912	1839	9	7	10	0.0718213	0.058498	0.0726799	uncharacterized LOC105222588
105222589	NW_011876246.1	+	355302	357268	1627	0	0	1	0	0	0.00821502	uncharacterized LOC105222589
105222590	NW_011875049.1	+	4083	5779	1436	0	0	6	0	0	0.0558461	uncharacterized LOC105222590
105222591	NW_011876246.1	-	449623	453624	2619	14240	30865	26439	83.3914	189.282	141.013	serine/arginine repetitive matrix protein 2%2C
105222592	NW_011876246.1	-	526661	529840	733	1	1	55	0.0200211	0.0209662	1.00289	cyclin-dependent kinase inhibitor 1C
105222593	NW_011876246.1	+	622494	626406	2987	3591	3789	12530	17.643	19.4946	56.0676	periodic tryptophan protein 2 homolog
105222594	NW_011876246.1	-	630163	659988	1674	1	1	20	0.00897034	0.0093938	0.163396	glycine receptor subunit alpha-2%2C
105222595	NW_011876246.1	+	670338	671020	683	968	366	1883	20.7992	8.23541	36.849	protein ORAOV1 homolog
105222596	NW_011876246.1	+	672847	679458	2115	2152	3617	4765	14.9322	26.2823	30.1126	methyltransferase-like protein 25
105222597	NW_011876246.1	-	684603	686891	1875	0	0	4	0	0	0.0285138	probable cytochrome P450 6g2
105222598	NW_011876246.1	+	716366	717407	951	31	13	2	0.47838	0.210081	0.028109	cytochrome P450 6g1-like
105222599	NW_011876246.1	+	711565	712302	647	0	0	1	0	0	0.0206582	cytochrome P450 6g1-like
105222600	NW_011875050.1	-	490	1876	444	0	0	0	0	0	0	uncharacterized LOC105222600
105222601	NW_011876246.1	-	440516	447647	1077	3	3	1	0.0408788	0.0428085	0.0124102	proton-coupled amino acid transporter-like protein CG1139
105222602	NW_011876246.1	+	672337	672873	537	657	754	1417	17.9549	21.5785	35.2689	protein ORAOV1 homolog
105222603	NW_011876246.1	+	679282	681084	1318	2	12	24	0.0222693	0.139923	0.243384	-//-
105222604	NW_011876246.1	+	690408	693122	1210	0	0	3	0	0	0.0331384	cytochrome P450 6g1-like
105222605	NW_011876247.1	+	160834	161801	846	0	0	0	0	0	0	larval cuticle protein A2B
105222606	NW_011876247.1	-	169398	170115	635	0	0	0	0	0	0	larval cuticle protein A2B
105222607	NW_011875054.1	-	781	15489	5579	72207	66968	49592	189.939	184.474	118.81	PERQ amino acid-rich with GYF domain-containing protein CG11148
105222608	NW_011876247.1	+	173217	173951	596	0	0	0	0	0	0	larval cuticle protein A2B
105222609	NW_011876247.1	+	176657	177387	670	0	0	0	0	0	0	larval cuticle protein A2B
105222610	NW_011876247.1	+	188902	189733	640	0	0	8	0	0	0.167073	larval cuticle protein A2B
105222611	NW_011876247.1	-	196704	197399	696	0	0	3	0	0	0.0576113	pupal cuticle protein Edg-84A-like
105222612	NW_011876247.1	-	259277	261145	1809	12880	9650	9948	104.489	81.981	73.501	synaptosomal-associated protein 25
105222613	NW_011876247.1	+	257298	258731	1305	1729	1322	1006	19.4436	15.5685	10.3035	mannose-6-phosphate isomerase
105222614	NW_011876247.1	+	328569	432118	10252	7702	7494	9725	11.0252	11.2339	12.6788	uncharacterized LOC105222614
105222615	NW_011876247.1	-	487420	488698	1279	11	15	7	0.126216	0.180238	0.0731515	-//-
105222616	NW_011876247.1	+	490252	496667	840	41	17	21	0.716303	0.311024	0.334146	-//-
105222617	NW_011876247.1	+	544656	545635	980	0	0	0	0	0	0	homeobox protein SIX3-like
105222618	NW_011875059.1	-	2615	20030	1238	15055	10958	20499	178.465	136.03	221.314	brix domain-containing protein ZK795.3
105222619	NW_011876247.1	+	539653	540794	1077	0	0	2	0	0	0.0248205	glycine%2C alanine and asparagine-rich protein-like
105222620	NW_011876247.1	+	532190	533365	1176	0	0	1	0	0	0.0113655	uncharacterized LOC105222620
105222621	NW_011876247.1	+	521328	530948	1040	0	0	12	0	0	0.154221	keratin%2C type II cytoskeletal 1-like
105222622	NW_011876247.1	+	548318	549254	937	0	0	1	0	0	0.0142645	uncharacterized LOC105222622
105222623	NW_011876247.1	+	552172	553432	1189	0	0	0	0	0	0	pupal cuticle protein 36a-like
105222624	NW_011876247.1	+	563956	566333	1144	0	0	0	0	0	0	lysine-rich arabinogalactan protein 19-like
105222625	NW_011869391.1	+	1285	2019	577	455	2393	3414	11.5725	63.737	79.0831	uncharacterized LOC105222625
105222626	NW_011870410.1	-	9	671	471	0	4	44	0	0.130516	1.24861	uncharacterized LOC105222626
105222627	NW_011876247.1	+	616012	617186	1101	0	0	0	0	0	0	uncharacterized LOC105222627
105222628	NW_011876247.1	+	33035	108507	2686	0	1	17	0	0.00572162	0.0845939	homeotic protein proboscipedia
105222629	NW_011876247.1	+	139724	144706	660	0	0	4	0	0	0.081005	larval cuticle protein A2B-like
105222630	NW_011876247.1	+	212678	249931	2476	0	0	181	0	0	0.977066	homeotic protein labial
105222631	NW_011876247.1	+	263377	320152	2271	3465	2840	3893	22.3913	19.2188	22.912	protein lap4-like
105222632	NW_011876247.1	-	589374	648798	1560	0	0	0	0	0	0	uncharacterized LOC105222632
105222633	NW_011876248.1	-	43107	55104	1638	7	18	1	0.0627157	0.168882	0.00815985	methylenetetrahydrofolate reductase
105222634	NW_011876248.1	+	213572	224954	2759	23	708	78	0.127084	4.09666	0.392521	carboxypeptidase B%2C
105222635	NW_011876248.1	+	189098	197102	1731	0	0	0	0	0	0	carboxypeptidase B%2C
105222636	NW_011876248.1	+	165827	181614	4630	0	2	0	0	0.00663856	0	protein P200
105222637	NW_011876248.1	-	108121	118988	1649	0	9	50	0	0.0838777	0.405271	uncharacterized LOC105222637
105222638	NW_011876248.1	-	62082	139063	3316	16924	16713	7183	90.0209	93.0952	34.7977	ADP-ribosylation factor-like protein 5B%2C
105222639	NW_011876248.1	+	228491	230642	1832	715	2508	3339	5.7276	21.0391	24.3605	inhibitor of growth protein 3
105222640	NW_011876248.1	-	231459	232536	925	2938	5063	2318	46.6125	84.1184	33.4941	mpv17-like protein 2
105222641	NW_011876248.1	+	232973	236256	2904	930	109	336	4.69979	0.576839	1.54646	DNA ligase 4
105222642	NW_011875066.1	-	5331	10071	2542	5272	6643	2578	36.9304	48.7309	16.4473	F-box/LRR-repeat protein 13%2C
105222643	NW_011876248.1	+	242677	245268	871	0	0	0	0	0	0	uncharacterized LOC105222643
105222644	NW_011876248.1	+	254089	261826	1488	0	0	98	0	0	0.880277	uncharacterized protein DDB_G0271670-like
105222645	NW_011876248.1	-	272447	280300	4743	21157	15613	13585	65.4626	50.5892	38.2827	uncharacterized LOC105222645
105222646	NW_011876248.1	-	280463	287352	2291	136	68	95	0.990504	0.518631	0.630151	sodium channel protein Nach%2C
105222647	NW_011876248.1	+	367270	615751	6351	4442	4878	4262	10.2643	11.8039	8.96948	putative uncharacterized protein DDB_G0291608
105222649	NW_011876248.1	-	134369	228050	4095	5696	4297	1600	20.4131	16.1263	5.2223	serine-rich adhesin for platelets
105222650	NW_011876249.1	-	12098	41031	4117	5430	4854	1623	20.6767	19.3559	5.62863	proline dehydrogenase 1%2C mitochondrial%2C
105222651	NW_011876249.1	-	57393	59984	2152	978	972	1558	6.66943	6.94142	9.67656	translation factor waclaw%2C mitochondrial
105222652	NW_011876249.1	-	43381	49998	2849	13528	8714	3282	69.6841	47.0056	15.3972	hybrid signal transduction histidine kinase M
105222653	NW_011876249.1	+	283365	342211	2534	16	16	86	0.0935862	0.098004	0.458135	dopamine D2-like receptor%2C
105222654	NW_011876249.1	+	402567	404549	1906	4	1	2	0.0307985	0.00806309	0.014025	uncharacterized LOC105222654
105222655	NW_011876249.1	-	423488	440693	2992	1	0	16	0.00490491	0	0.071475	extensin-2
105222656	NW_011875071.1	+	3996	4557	469	0	0	0	0	0	0	uncharacterized LOC105222656
105222657	NW_011876249.1	-	451439	451875	437	0	0	12	0	0	0.367025	uncharacterized LOC105222657
105222658	NW_011876249.1	-	462882	479413	4154	6062	490	163	27.1311	2.29657	0.664419	DNA-binding protein Ewg%2C
105222660	NW_011876249.1	-	500796	503780	1559	5907	6097	6095	55.6049	60.1028	52.2545	cell cycle control protein 50A
105222661	NW_011876249.1	+	506424	513385	3349	29298	15153	26396	167.04	90.4721	137.065	REST corepressor%2C
105222662	NW_011876249.1	-	538456	565967	1112	0	1	7	0	0.0139839	0.0851327	homeobox protein MIXL1%2C
105222663	NW_011876249.1	-	612496	616560	2777	62165	9388	4360	328.52	51.9543	20.9849	gamma-tubulin complex component 2 homolog
105222664	NW_011876249.1	+	619130	621563	2316	2867	1078	3595	18.1669	7.15327	20.747	vacuolar protein sorting-associated protein 33A
105222665	NW_011876249.1	-	627952	638854	3811	30533	29902	12417	120.13	123.202	44.4942	serine/threonine-protein kinase Tao%2C
105222666	NW_011875102.1	-	235	8624	2188	2343	2731	959	15.7151	19.1822	5.85824	RNA-binding protein MEX3B
105222667	NW_011876249.1	+	640902	654719	2491	21998	17556	10020	131.019	109.499	54.3529	plexin domain-containing protein 2%2C
105222668	NW_011876249.1	+	686253	690823	1710	0	0	0	0	0	0	probable cytochrome P450 308a1
105222669	NW_011876249.1	+	457690	462296	1525	0	0	7	0	0	0.0613514	odorant receptor 2a-like
105222670	NW_011876249.1	-	676215	731545	1539	0	0	6	0	0	0.0521085	cholecystokinin receptor type A-like
105222671	NW_011875105.1	+	3920	5605	326	0	1	1	0	0.0471419	0.0409995	oxysterol-binding protein-related protein 2-like
105222672	NW_011876250.1	+	306264	398256	1938	0	2	1	0	0.0158599	0.00689671	D-beta-hydroxybutyrate dehydrogenase%2C mitochondrial
105222673	NW_011876250.1	-	429686	537670	2109	16822	13183	2948	117.056	96.0644	18.683	DNA fragmentation factor subunit alpha
105222674	NW_011876250.1	-	551276	552176	838	40	67	121	0.7005	1.22873	1.92991	guanine nucleotide-binding protein subunit gamma-1
105222675	NW_011876250.1	+	552304	554649	2065	12796	2432	38147	90.9382	18.0996	246.909	T-complex protein 1 subunit theta
105222676	NW_011876250.1	-	557771	560598	1457	12981	23452	36386	140.488	265.794	358.65	guanine nucleotide-binding protein subunit gamma-1%2C
105222677	NW_011876250.1	+	560805	563282	2426	1356	1219	879	8.20278	7.72214	4.84277	GPI mannosyltransferase 4
105222678	NW_011876250.1	-	563515	566474	2520	5408	7590	1972	32.58	47.8839	10.82	serendipity locus protein alpha%2C
105222679	NW_011875108.1	-	5319	10038	3255	0	1	85	0	0.00472143	0.349031	hypothetical protein
105222680	NW_011876250.1	+	566728	570620	2901	20735	18521	9148	104.894	98.1163	42.1478	stromal membrane-associated protein 1
105222681	NW_011876250.1	+	571315	572697	1317	3557	3337	759	39.636	38.9399	7.70286	protein FAM8A1
105222682	NW_011876250.1	-	572703	574011	1245	8195	6285	3127	96.5988	77.5819	33.5702	aminoacyl tRNA synthase complex-interacting multifunctional protein 1
105222683	NW_011876250.1	+	574581	602827	5620	712	1763	5092	1.85924	4.82104	12.1101	uncharacterized LOC105222683
105222684	NW_011876250.1	-	606711	635017	3770	1	1	0	0.0038927	0.00407646	0	uncharacterized LOC105222684
105222685	NW_011876250.1	+	93304	96726	3423	0	3	1	0	0.0134691	0.00390471	histone-lysine N-methyltransferase 2D-like
105222686	NW_011876250.1	+	225414	227714	681	0	1	81	0	0.0225672	1.58977	SCO-spondin-like
105222687	NW_011876250.1	-	278950	281286	2337	0	1	0	0	0.00657606	0	P protein
105222688	NW_011876251.1	-	2206	16930	8000	16	29	570	0.029351	0.0557099	0.952316	synaptotagmin-4
105222689	NW_011876251.1	+	21763	92255	2791	0	2	13	0	0.0119042	0.067295	glucose dehydrogenase [FAD%2C quinone]%2C
105222690	NW_011875110.1	-	1146	7102	621	0	4	151	0	0.0989904	3.24998	tyrosine kinase receptor Cad96Ca-like
105222691	NW_011876251.1	+	94861	95751	680	100	67	50	2.15816	1.51423	0.982782	general odorant-binding protein 84a
105222692	NW_011876251.1	-	95655	96797	1090	1499	156	1175	20.1821	2.19949	14.4081	DTW domain-containing protein 2
105222693	NW_011876251.1	-	98676	100053	1265	2533	2901	1931	29.3858	35.2437	20.4027	G patch domain-containing protein 11
105222694	NW_011876251.1	+	97241	98750	1398	2362	1507	1882	25.4879	17.0294	18.496	serine/threonine-protein kinase 16%2C
105222695	NW_011876251.1	+	100369	103416	2774	5929	3944	9691	31.3666	21.8502	46.6937	nucleolar complex protein 3 homolog
105222696	NW_011876251.1	-	103244	104719	1476	8194	807	72	81.4708	8.40256	0.651992	uncharacterized LOC105222696
105222697	NW_011876251.1	-	107398	112787	2169	1486	1910	507	10.0543	13.5331	3.12424	modular serine protease-like
105222698	NW_011876251.1	+	114409	116715	2307	38	14	9	0.241729	0.0932621	0.0521424	polycystic kidney disease 2-like 1 protein
105222699	NW_011876251.1	-	117837	120872	1550	1	6	0	0.00946805	0.05949	0	protein lingerer
105222700	NW_011875112.1	-	2608	13780	1764	625	358	678	5.19965	3.11895	5.13721	probable serine/threonine-protein kinase DDB_G0282963
105222701	NW_011876251.1	-	131234	213463	4510	1	0	29	0.00329416	0	0.0870054	probable serine/threonine-protein kinase nek3%2C
105222702	NW_011876251.1	-	244652	247003	471	74	69	27	2.3057	2.2514	0.766194	putative niacin/nicotinamide transporter NaiP
105222703	NW_011876251.1	-	231427	237254	1717	43	11	49	0.367528	0.0984571	0.381436	facilitated trehalose transporter Tret1
105222704	NW_011876251.1	-	267114	269862	1665	0	0	116	0	0	0.931193	facilitated trehalose transporter Tret1
105222705	NW_011876251.1	-	283037	285510	1773	1	1	63	0.00894846	0.00937089	0.513444	facilitated trehalose transporter Tret1%2C
105222706	NW_011870483.1	-	176	1884	1631	713	1154	458	6.41546	10.8737	3.75325	E3 ubiquitin-protein ligase highwire-like
105222707	NW_011876251.1	-	367401	372099	2125	2	2	2	0.0138122	0.0144642	0.0125796	uncharacterized LOC105222707
105222708	NW_011876251.1	-	377741	432287	3937	11627	2509	891	43.3406	9.794	3.02488	phosphatidylinositol-binding clathrin assembly protein LAP
105222709	NW_011876251.1	+	446019	471636	3924	0	6	7	0	0.0254582	0.0258313	transient receptor potential channel pyrexia%2C
105222710	NW_011875114.1	-	6699	11040	2937	3067	1416	7397	15.3251	7.40942	33.6626	integral membrane protein GPR180
105222711	NW_011876251.1	-	434560	478699	1361	4197	5532	2889	45.2557	62.4667	28.3717	28S ribosomal protein S9%2C mitochondrial
105222712	NW_011876251.1	+	432521	434657	1897	2373	1732	1446	18.3579	14.0315	10.1882	probable arginine--tRNA ligase%2C mitochondrial
105222713	NW_011876251.1	-	478981	480682	1558	4255	5944	5929	40.0797	58.6322	50.8639
105222714	NW_011876251.1	+	481439	486316	3398	7822	1555	21649	33.8818	7.05361	85.4064	ER membrane protein complex subunit 1%2C
105222715	NW_011875114.1	+	733	1806	1074	0	0	2	0	0	0.0248898	putative gustatory receptor 58b
105222716	NW_011876251.1	-	486894	489953	2477	2995	4194	21498	17.7445	26.0212	116.003	amidophosphoribosyltransferase
105222717	NW_011876251.1	-	490989	494711	1625	2579	737	198	23.2911	6.9701	1.62858	putative riboflavin kinase
105222718	NW_011876251.1	-	496988	498282	1295	1045	1062	2676	11.8424	12.6032	27.6193
105222719	NW_011876251.1	+	495281	497074	1591	1411	495	1135	13.0151	4.78145	9.53502	zinc finger and SCAN domain-containing protein 12
105222720	NW_011876251.1	+	521268	640747	1960	0	3	18	0	0.0237531	0.123949	fatty acyl-CoA reductase wat%2C
105222721	NW_011876251.1	-	253115	255496	1340	0	0	20	0	0	0.19949	-//-
105222722	NW_011876251.1	-	270268	275843	1014	0	0	0	0	0	0	sugar transporter ERD6-like 9
105222723	NW_011876252.1	+	24441	28736	3329	22292	27984	18443	98.2715	129.188	74.0481	glycerophosphocholine phosphodiesterase GPCPD1
105222724	NW_011876252.1	+	168856	194567	3305	11	48	3346	0.0499475	0.228241	13.8373	protein bowel%2C
105222725	NW_011875117.1	-	13390	14289	717	0	17	159	0	0.36438	2.96397	putative nuclease HARBI1
105222726	NW_011876252.1	+	203212	234690	10672	5	6	36	0.00687569	0.00864033	0.0450871	protein bark beetle
105222727	NW_011876252.1	+	240099	262731	5511	2871	1540	232	10.0055	5.62031	0.736374	uncharacterized LOC105222727%2C
105222728	NW_011876252.1	-	270266	273982	3323	5472	10447	6020	24.1662	48.3154	24.2138	uncharacterized LOC105222728
105222729	NW_011876252.1	+	330574	332373	1800	0	7019	9424	0	59.9277	69.9776	fork head domain
105222730	NW_011876252.1	+	370942	373519	2578	0	2	2941	0	0.0119226	15.2478	forkhead box protein D1
105222731	NW_011876252.1	+	483246	492147	3906	24120	2563	22723	91.8693	10.2229	78.8248	tubulin polyglutamylase TTLL4%2C
105222732	NW_011875131.1	-	7539	8118	504	1901	2000	1574	55.3533	60.9851	41.7417	ER membrane protein complex subunit 2-like
105222733	NW_011876252.1	-	577378	622132	2899	1	19	3349	0.00506225	0.100723	15.4406	uncharacterized LOC105222733
105222734	NW_011876252.1	-	7329	24184	3117	6526	1978	5779	30.7258	9.75246	24.7806	chromosome transmission fidelity protein 18 homolog
105222735	NW_011876252.1	+	106082	112351	2713	6	0	13	0.0324559	0	0.0640456	uncharacterized LOC105222735
105222736	NW_011876252.1	+	133054	155094	7628	0	36	130	0	0.0725298	0.227787	uncharacterized LOC105222736
105222737	NW_011876253.1	+	8296	87168	3037	12	18	17	0.0579867	0.0910862	0.074817	acetylcholine receptor subunit alpha-like
105222738	NW_011876253.1	-	110400	113141	1764	14817	11707	3892	124.397	102.927	29.7596	uncharacterized LOC105222738%2C
105222739	NW_011876253.1	+	124042	125500	1308	23804	10903	2683	267.076	128.104	27.4163	uncharacterized LOC105222739
105222740	NW_011875131.1	-	5750	7363	1510	47	51	417	0.456786	0.51906	3.69109	uncharacterized LOC105222740
105222741	NW_011876253.1	-	114208	199289	4955	246	123	243	0.728591	0.381493	0.655479	uncharacterized LOC105222741
105222742	NW_011876253.1	+	206547	206840	224	0	0	0	0	0	0	uncharacterized LOC105222742
105222743	NW_011876253.1	-	201558	209764	928	0	0	0	0	0	0	farnesol dehydrogenase
105222744	NW_011876253.1	-	214408	217389	2649	4603	5255	2062	25.5007	30.487	10.4041	activating signal cointegrator 1 complex subunit 2
105222745	NW_011876253.1	+	217605	220437	1897	1246	1596	902	9.63924	12.9298	6.35529	UDP-N-acetylglucosamine transporter
105222746	NW_011876253.1	-	220470	222663	1981	3673	3242	3422	27.21	25.1509	23.0883	uncharacterized LOC105222746
105222747	NW_011876253.1	-	222891	225160	1856	2617	3008	1631	20.6927	24.9072	11.7455	protein RFT1 homolog
105222748	NW_011876253.1	-	236657	239231	2575	3036	2906	1703	17.3028	17.3438	8.83962	uncharacterized LOC105222748
105222749	NW_011876253.1	+	234122	237023	2515	12889	12770	1514	75.2096	78.0329	8.04607	Tetratricopeptide repeat protein 17
105222750	NW_011876253.1	+	231574	233757	1846	6093	7528	6699	49.5663	64.131	49.6329	WW domain-binding protein 11%2C
105222751	NW_011875133.1	-	8821	23251	723	5185	5515	4248	105.245	117.228	78.5312	uncharacterized LOC105222751
105222752	NW_011876253.1	-	226652	231478	4033	8057	7112	10425	29.3182	27.1012	34.5497	uncharacterized LOC105222752
105222753	NW_011876253.1	+	225159	226746	1514	1827	1675	1486	17.8509	17.1384	13.2235	uncharacterized LOC105222753%2C
105222754	NW_011876253.1	+	239506	240937	1306	6435	8365	8966	72.8678	99.194	92.4676	nucleoporin NUP53%2C
105222755	NW_011876253.1	-	241009	242418	1175	3610	1203	6026	45.0881	15.7345	68.5468	glucose-induced degradation protein 8 homolog
105222756	NW_011876253.1	+	242691	245518	1403	9464	10210	7551	98.9941	111.839	71.9354	ras-related protein Rab-10
105222757	NW_011876253.1	-	245950	247564	1550	11545	8865	21617	109.309	87.8965	186.406	dolichyl-diphosphooligosaccharide--protein glycosyltransferase 48 kDa subunit
105222758	NW_011876253.1	+	247990	252543	4164	12009	14153	19639	42.3242	52.2351	63.0383	splicing factor 3B subunit 1
105222759	NW_011876253.1	-	252733	254228	1496	5730	5089	1988	56.2102	52.2788	17.7615	inositol polyphosphate multikinase
105222760	NW_011876253.1	+	254628	257382	1006	9701	11943	10084	169.082	217.985	160.073	probable nuclear transport factor 2%2C
105222761	NW_011875135.1	-	5541	6678	1087	122	41	30	1.64711	0.579667	0.368882	ADP-ribosylation factor-like protein 4C
105222762	NW_011876253.1	+	271760	273216	1399	4274	2542	9208	70.2385	43.747	137.819	heterogeneous nuclear ribonucleoprotein A/B-like%2C
105222763	NW_011876253.1	-	257571	273295	5190	24	62	353	0.0686706	0.185773	0.919894	ATP-binding cassette sub-family A member 3%2C
105222764	NW_011876253.1	-	273416	274950	1406	18993	23728	15882	198.244	259.358	150.979	26S protease regulatory subunit 8
105222765	NW_011876253.1	-	275307	276678	1132	6032	2994	2481	78.2001	40.6471	29.2938	uncharacterized LOC105222765
105222766	NW_011876253.1	+	277092	281287	1755	26290	13916	16401	236.408	131.045	134.322	serine hydroxymethyltransferase%2C cytosolic%2C
105222767	NW_011876253.1	-	281326	286565	1978	6136	1510	3898	47.072	12.1307	27.2347	broad-complex core protein isoforms 1/2/3/4/5%2C
105222768	NW_011876253.1	-	291378	295872	1533	122111	227057	274216	1185.21	2307.85	2424.02	actin%2C cytoplasmic A3a%2C
105222769	NW_011876253.1	+	286941	290647	1994	71	119	471	0.522547	0.917163	3.15712	putative fatty acyl-CoA reductase CG5065
105222770	NW_011876253.1	+	336794	338659	1445	7487	4638	4459	76.0383	49.3273	41.2445	39S ribosomal protein L38%2C mitochondrial
105222771	NW_011876253.1	+	385209	389501	3698	7200	1072	3716	28.5731	4.45505	13.4309	late secretory pathway protein AVL9 homolog
105222772	NW_011876253.1	+	368824	381030	3024	11453	6366	3370	55.5814	32.3526	14.8951	cyclic AMP response element-binding protein B
105222773	NW_011876253.1	-	339247	352370	6294	15329	4473	5275	35.742	10.9219	11.2019	type I inositol 3%2C4-bisphosphate 4-phosphatase
105222774	NW_011876253.1	-	392702	408274	3666	14906	11793	4579	59.6707	49.4375	16.6945	solute carrier family 41 member 1
105222775	NW_011876253.1	+	484695	493790	5302	47377	19355	6847	133.298	57.027	17.5452	uncharacterized LOC105222775%2C
105222776	NW_011876253.1	-	498499	499740	1144	1	0	7	0.0128282	0	0.0817839	chorion protein S38
105222777	NW_011876253.1	-	502310	503659	1210	0	2	0	0	0.0254021	0	chorion protein S36
105222778	NW_011875145.1	+	9748	13420	1214	2510	2183	7358	30.3422	27.635	81.0097	nucleoside diphosphate-linked moiety X motif 19
105222779	NW_011876253.1	-	505529	507294	1665	1	7	5	0.0088141	0.0646113	0.0401376	RNA polymerase II degradation factor 1
105222780	NW_011876253.1	-	604367	606164	1604	2582	2427	2583	23.6235	23.2536	21.5237	U4/U6.U5 tri-snRNP-associated protein 2
105222781	NW_011876253.1	-	602671	604056	1297	34	72	52	0.384708	0.853134	0.53587	uncharacterized LOC105222781
105222782	NW_011876253.1	+	600586	602410	1825	6290	5070	3360	50.5801	42.6943	24.6078	uncharacterized LOC105222782
105222783	NW_011876253.1	-	594998	602510	1879	21076	29431	27764	187.91	274.789	225.449	bleomycin hydrolase%2C
105222784	NW_011870512.1	-	960	1501	348	89	78	29	3.75321	3.44461	1.11382	zwei Ig domain protein zig-8
105222785	NW_011876253.1	+	593500	594754	1126	2268	1786	634	29.5595	24.3763	7.5257	uncharacterized LOC105222785
105222786	NW_011876253.1	-	583896	584798	764	7	7	1682	0.134461	0.140809	29.4258	uncharacterized LOC105222786
105222787	NW_011875157.1	+	551	3437	2820	6128	5836	2488	31.8905	31.8047	11.7923	TBC1 domain family member 16
105222788	NW_011876253.1	-	544822	566234	3576	29	1	22	0.119046	0.00429881	0.0822513	T-box
105222789	NW_011876253.1	-	528753	530705	1822	2967	2609	2262	23.898	22.0065	16.5936	protein DGCR14 homolog
105222790	NW_011876253.1	+	527459	528718	1260	5345	2799	330	62.2543	34.1395	3.50058	sepiapterin reductase
105222791	NW_011876253.1	-	522443	523677	1235	0	0	476	0	0	5.15153	sepiapterin reductase
105222792	NW_011876253.1	-	517762	519924	1454	0	7	28	0	0.0739875	0.257389	uncharacterized LOC105222792
105222793	NW_011876253.1	-	511582	514297	2558	0	0	0	0	0	0	uncharacterized LOC105222793
105222794	NW_011876253.1	-	607809	618969	3640	8807	7091	3318	35.5074	29.9385	12.1835	uncharacterized protein DDB_G0284459
105222795	NW_011876253.1	-	680316	680906	591	0	0	19	0	0	0.429697	serine protease inhibitor Kazal-type 2-like
105222796	NW_011876253.1	+	209943	210568	626	0	0	0	0	0	0	farnesol dehydrogenase-like
105222797	NW_011876253.1	-	389507	391598	2034	6873	1941	2786	49.5893	14.6656	18.3074	probable kinetochore protein NDC80
105222798	NW_011875159.1	+	10498	13874	1285	1	7	36	0.0114206	0.0837181	0.374451	uncharacterized LOC105222798
105222799	NW_011876254.1	-	233963	236443	2286	305	236	297	1.95801	1.58657	1.73651	dipeptidase 2
105222800	NW_011876254.1	-	237629	238972	1288	649	422	2734	7.39471	5.03525	28.3713	uncharacterized protein C7orf26 homolog
105222801	NW_011876254.1	+	236630	237674	988	996	534	4075	14.7943	8.30633	55.1273	ribosomal RNA-processing protein 7 homolog A
105222802	NW_011876254.1	-	242141	258452	2892	271	321	123	1.43266	1.77709	0.592218	uncharacterized LOC105222802%2C
105222803	NW_011876254.1	+	239628	242245	2360	8390	6392	8793	52.1726	41.6245	49.7991	THO complex subunit 1
105222804	NW_011876254.1	-	270705	293670	4731	1649	1771	636	6.53697	7.35202	2.29624	uncharacterized LOC105222804%2C
105222805	NW_011876254.1	-	302546	307804	3873	33362	99382	42079	126.414	394.353	145.216	Zinc finger protein 800
105222806	NW_011876254.1	-	311096	357131	4124	1	13	4137	0.00355855	0.048445	13.408	fasciclin-1
105222807	NW_011876254.1	+	359425	360791	1239	2453	591	1109	29.0548	7.33062	11.9634	COMM domain-containing protein 5
105222808	NW_011876254.1	-	361754	363184	1233	1800	2027	510	21.4241	25.2648	5.52845	probable galactose-1-phosphate uridylyltransferase
105222809	NW_011876254.1	-	372300	405516	7622	1	7	12	0.00194893	0.0142866	0.0213001	neurexin-1%2C
105222810	NW_011876254.1	-	406897	407761	687	0	0	2	0	0	0.0389107	phosphatidylethanolamine-binding protein homolog F40A3.3-like
105222811	NW_011876254.1	-	428778	429502	604	4	0	2	0.0971886	0	0.0442577	protein D3-like
105222812	NW_011876254.1	-	435649	437950	2174	11598	13050	8810	78.2917	92.252	54.1642	AP-2 complex subunit mu
105222813	NW_011876254.1	-	441976	456796	3275	125	161	4475	0.560133	0.755508	18.2632	broad-complex core protein isoforms 1/2/3/4/5
105222814	NW_011876254.1	+	438196	439560	1365	19531	17862	11598	209.983	201.105	113.566	26S proteasome non-ATPase regulatory subunit 6
105222815	NW_011876254.1	+	457405	457886	417	4	5	31	0.140772	0.184272	0.993623	uncharacterized LOC105222815
105222816	NW_011876254.1	+	458257	463431	3150	12226	9890	5379	56.9595	48.2515	22.8237	cytoplasmic aconitate hydratase
105222817	NW_011876254.1	-	465511	468181	2355	3432	2775	2437	22.4049	18.971	14.4896	solute carrier family 25 member 44%2C
105222818	NW_011875161.1	-	941	16273	2667	23290	27632	21603	129.663	161.099	109.538	splicing factor 3A subunit 1%2C
105222819	NW_011876254.1	-	470368	474565	2067	0	0	0	0	0	0	uncharacterized LOC105222819
105222820	NW_011876254.1	-	498605	503239	1691	645	365	1967	5.59768	3.31722	15.5474	uncharacterized LOC105222820
105222821	NW_011876254.1	-	504547	510294	5632	16568	25948	16163	43.1718	70.8053	38.3579	protein polybromo-1
105222822	NW_011876254.1	+	511878	516011	3116	2741	1162	6456	13.5668	6.02291	29.1028	colorectal mutant cancer protein%2C
105222823	NW_011876254.1	+	516451	518427	1445	75081	77285	108267	762.526	821.962	1001.44	60S ribosomal protein L4
105222824	NW_011876254.1	+	519366	527241	3828	10538	5514	4151	44.6063	24.442	16.0028	glycerol-3-phosphate acyltransferase 1%2C mitochondrial%2C
105222825	NW_011876254.1	-	527442	532816	4961	26178	13945	14516	77.5014	43.2339	39.1403	probable histone-lysine N-methyltransferase Mes-4%2C
105222826	NW_011876254.1	+	536310	553190	3145	96	101	841	0.516629	0.569195	4.12199	ABC transporter G family member 20%2C
105222828	NW_011876254.1	-	571223	571984	687	185	186	673	4.15768	4.37748	13.7752	uncharacterized LOC105222828%2C
105222829	NW_011876254.1	-	565337	565885	490	340	544	1065	10.183	17.0619	29.0502	uncharacterized LOC105222829
105222830	NW_011876254.1	+	554016	587126	2521	35966	28706	60778	272.774	227.99	419.818	modifier of mdg4%2C
105222832	NW_011875166.1	+	172	17054	2820	73	117	82	0.379897	0.637619	0.388652	protein unc-13 homolog B
105222833	NW_011876254.1	+	597355	632331	5440	6392	10329	8959	17.6625	29.8887	22.5465	uncharacterized LOC105222833%2C
105222834	NW_011876254.1	+	411592	419381	935	89	17	15	1.39692	0.279423	0.214425	valacyclovir hydrolase
105222835	NW_011876254.1	+	483825	498469	2049	0	4	1	0	0.0300015	0.0065231	ETV5-related protein Ets96B
105222836	NW_011876255.1	+	10819	17622	2590	0	0	1	0	0	0.00516055	facilitated trehalose transporter Tret1-2 homolog
105222837	NW_011876255.1	-	99651	244446	7390	4553	2761	7914	9.62233	6.11056	15.2329	epidermal growth factor receptor%2C
105222838	NW_011876255.1	+	248340	248645	306	0	0	0	0	0	0	cytochrome c1-like
105222839	NW_011876255.1	-	259913	308822	1473	3009	998	1002	29.9786	10.4124	9.09203	protein NDRG3
105222840	NW_011876255.1	-	354504	361523	5692	8022	2631	5085	21.5341	7.39599	12.4319	zinc finger FYVE domain-containing protein 9%2C
105222841	NW_011876255.1	+	361918	368854	5836	2162	1416	2591	5.44133	3.73203	5.9391	uncharacterized LOC105222841%2C
105222842	NW_011876255.1	-	370170	372627	2188	2337	1223	624	15.6749	8.59021	3.81183	esterase B1
105222843	NW_011876255.1	+	372921	374190	1137	2628	2167	2844	33.9201	29.2903	33.4322	charged multivesicular body protein 6-A
105222844	NW_011876255.1	-	374206	375695	1489	6009	10346	3620	59.2243	106.783	32.4945	glucose-fructose oxidoreductase domain-containing protein 1
105222845	NW_011876255.1	-	376042	380101	3540	0	0	0	0	0	0	cilia- and flagella-associated protein 57
105222846	NW_011876255.1	+	385295	460149	2877	0	0	4	0	0	0.0188185	uncharacterized LOC105222846%2C
105222847	NW_011876255.1	-	464915	467541	2627	2645	763	789	14.776	4.46364	4.01433	alkylated DNA repair protein alkB homolog 8
105222849	NW_011876255.1	+	467948	484994	5127	12253	23872	9149	35.0729	71.5567	23.851	tyrosine-protein kinase PR2
105222850	NW_011876255.1	+	487988	490995	2729	0	0	0	0	0	0	uncharacterized LOC105222850
105222851	NW_011876255.1	+	496514	497645	969	14	5	0	0.21203	0.0792996	0	uncharacterized LOC105222851
105222852	NW_011876255.1	+	57035	72056	1616	0	0	22	0	0	0.181961	paired box pox-neuro protein
105222853	NW_011876255.1	+	323767	354093	1463	7522	3856	1969	75.4538	40.5058	17.9886	FK506-binding protein 2
105222854	NW_011876255.1	+	619797	645756	960	0	0	0	0	0	0	tyrosine-protein kinase RYK
105222855	NW_011876256.1	+	43464	48060	1630	4243	3239	3529	38.2013	30.5385	28.9374	EP300-interacting inhibitor of differentiation 3
105222856	NW_011876256.1	-	47862	50369	1770	6024	6535	7523	52.8739	60.0667	60.1382	vacuolar protein sorting-associated protein 4B%2C
105222857	NW_011870521.1	+	46	1563	1420	0	16	177	0	0.173163	1.66602	uncharacterized LOC105222857
105222858	NW_011875182.1	-	8578	9301	606	0	0	0	0	0	0	junctophilin-3-like
105222859	NW_011876256.1	+	50754	51862	834	2669	1529	524	46.9651	28.1751	8.39772	mitochondrial fission process protein 1
105222860	NW_011876256.1	+	53887	56864	2031	43	68	113	0.310707	0.514545	0.743643	cytosol aminopeptidase
105222861	NW_011876256.1	-	56865	65699	2215	5699	953	2918	38.9184	6.81524	18.1487	glutathione synthetase%2C
105222862	NW_011876256.1	-	67748	76370	2874	40414	53737	54354	206.366	287.35	252.779	vesicle-associated membrane protein/synaptobrevin-binding protein
105222863	NW_011876256.1	-	80003	83254	3037	5459	1544	3028	26.3791	7.81317	13.3262	uncharacterized LOC105222863
105222864	NW_011876256.1	+	83685	87176	3198	3297	2001	2007	15.1298	9.61597	8.38813	CAS1 domain-containing protein 1
105222865	NW_011875187.1	+	7038	18490	1917	389	551	125	2.97797	4.41727	0.871533	hypothetical protein
105222866	NW_011876256.1	+	293244	340071	4658	7	4	0	0.0220542	0.0131973	0
105222867	NW_011876256.1	-	360287	377370	1902	4	3	26	0.0313579	0.0246286	0.185637	hypothetical protein%2C
105222868	NW_011876256.1	+	382488	383798	971	3286	3286	3626	49.6639	52.0083	49.912	NADH dehydrogenase [ubiquinone] flavoprotein 2%2C mitochondrial
105222869	NW_011876256.1	-	384243	386394	1669	9688	9302	27920	85.6998	86.1697	224.939	M-phase phosphoprotein 8%2C
105222870	NW_011876256.1	-	389019	390016	811	2881	650	5526	52.1332	12.3173	91.0722	putative peptidyl-prolyl cis-trans isomerase dodo
105222871	NW_011876256.1	+	386455	389145	2345	4339	2269	13348	27.1543	14.8702	76.0798	protein penguin
105222872	NW_011876256.1	+	390208	393116	2370	6192	5522	16313	38.342	35.8074	91.9987	mRNA-capping enzyme
105222873	NW_011876256.1	-	393330	395347	1632	1480	306	3122	13.5494	2.93368	26.0313	tRNA-dihydrouridine(20) synthase [NAD(P)+]-like%2C
105222874	NW_011875191.1	+	3319	4893	1184	505	116	249	6.25939	1.50567	2.81089	tau-tubulin kinase 2
105222875	NW_011876256.1	-	395903	400869	4013	6457	2754	512	23.6131	10.5468	1.70528	run domain Beclin-1-interacting and cysteine-rich domain-containing protein
105222876	NW_011876256.1	+	401370	406031	3864	7594	14023	7129	28.842	55.7736	24.6597	syndetin
105222877	NW_011876256.1	-	406206	407861	1594	895	673	735	8.24	6.48861	6.16304	protein ALP1-like
105222878	NW_011876256.1	+	408145	410551	2060	4986	3477	6072	35.5204	25.9395	39.3968	probable ATP-dependent RNA helicase DDX52
105222879	NW_011876256.1	-	410544	425986	2472	3849	647	7814	22.8503	4.02236	42.2494	protein halfway
105222880	NW_011876256.1	+	426318	427459	897	5618	1551	3892	91.914	26.5732	57.9931	protein C19orf12 homolog
105222881	NW_011876256.1	-	428125	431536	3038	2449	1006	4918	11.8302	5.08903	21.637	vacuolar protein sorting-associated protein 18 homolog
105222882	NW_011876256.1	+	443904	516080	2651	12	14	28	0.0827565	0.101107	0.175866	b(0%2C+)-type amino acid transporter 1%2C
105222883	NW_011876256.1	+	527721	528862	851	1408	1871	1689	24.9554	34.7271	27.2644	probable RNA-binding protein 18%2C
105222884	NW_011876256.1	-	528871	530138	751	1638	2130	628	32.0086	43.5877	11.1768	probable 28S ribosomal protein S25%2C mitochondrial
105222885	NW_011875223.1	+	725	1802	1007	3778	685	117	55.0585	10.4541	1.55293	serine/threonine-protein kinase nekl-2
105222886	NW_011876256.1	+	134305	135695	1276	0	0	0	0	0	0	odorant receptor 7a-like
105222888	NW_011876256.1	-	526872	527428	498	659	186	174	19.42	5.73995	4.66999	nucleoside diphosphate kinase 6
105222889	NW_011876257.1	+	246832	254317	2525	15404	8714	84872	96.566	57.2059	484.573	acidic leucine-rich nuclear phosphoprotein 32 family member A%2C
105222890	NW_011876257.1	+	255502	360071	1789	199	77	197	1.63243	0.661462	1.47181	bridging integrator 2
105222891	NW_011876257.1	+	411748	416071	908	28	17	10	0.452548	0.287732	0.147201	guanine nucleotide-binding protein subunit alpha-11-like
105222892	NW_011876257.1	+	363829	380357	3512	14630	17151	10320	67.7081	83.1224	43.499	G protein alpha q subunit%2C
105222893	NW_011875237.1	+	274	12433	1741	5	7	29	0.0421467	0.0617908	0.222636	tetratricopeptide repeat protein 39B
105222894	NW_011876257.1	+	437157	439552	1330	8829	10235	1839	97.4209	118.266	18.481	calcineurin subunit B type 1
105222895	NW_011876257.1	-	455941	465613	3729	11715	1707	11610	46.7946	7.14034	42.2366	protein kintoun%2C
105222896	NW_011876257.1	-	473831	505583	1855	2	1	4	0.0158226	0.00828477	0.0288212	rhythmically expressed gene 5 protein
105222897	NW_011876257.1	-	517484	523745	5316	11285	10915	9498	31.1536	31.5547	23.8805	protein three rows
105222898	NW_011876257.1	+	523705	529575	3757	1551	2327	1448	6.47558	10.1741	5.50604	putative sodium-coupled neutral amino acid transporter 10%2C
105222899	NW_011875237.1	-	13240	15021	1449	9944	12499	3772	100.713	132.566	34.7936	adapter molecule Crk
105222900	NW_011876257.1	-	539081	558169	5784	120542	282121	91011	305.846	749.604	210.311	glycogen debranching enzyme
105222901	NW_011876257.1	-	561024	641298	5762	21582	49978	23270	55.3233	134.162	54.3271	kinase D-interacting substrate of 220 kDa%2C
105222902	NW_011876257.1	-	660359	661129	434	35550	49705	59664	1202.1	1760.09	1837.46	60S ribosomal protein L29
105222903	NW_011876257.1	+	658993	660372	1174	1807	2024	2504	23.0196	27.0012	29.0521	UPF0553 protein C9orf64%2C
105222904	NW_011876257.1	+	675181	690213	1437	409	273	107	4.24789	2.96924	1.01213	serine protease inhibitor 42Dd%2C
105222905	NW_011875238.1	+	40	20001	686	2076	1701	1711	32.8655	28.2	24.6698	uncharacterized protein C2orf47 homolog%2C mitochondrial
105222906	NW_011876257.1	-	663187	692586	1481	4977	2385	918	51.0055	25.5959	8.56832	serine protease inhibitor 42Dd%2C
105222907	NW_011876257.1	+	8346	9103	758	0	0	0	0	0	0	trypsin beta
105222908	NW_011876257.1	+	221700	237834	2897	0	0	0	0	0	0	uncharacterized LOC105222908
105222909	NW_011876257.1	+	389073	394553	841	60	28	23	1.047	0.511666	0.365534	guanine nucleotide-binding protein subunit alpha-11-like
105222910	NW_011876257.1	-	418792	436566	2534	20080	13071	12868	116.292	79.2733	67.8735	muskelin
105222911	NW_011876257.1	+	443677	454872	7385	2134	1735	4067	4.24069	3.61055	7.36071	DNA polymerase zeta catalytic subunit
105222912	NW_011876257.1	-	707364	709136	1773	0	0	0	0	0	0	uncharacterized LOC105222912
105222913	NW_011876258.1	+	89651	114563	3368	2	4	13	0.00871465	0.0182521	0.0515902	tachykinin-like peptides receptor 99D
105222914	NW_011876258.1	+	139188	153814	11780	1840	1451	5168	2.29226	1.89298	5.86372	vacuolar protein sorting-associated protein 13B
105222915	NW_011876258.1	+	161705	162996	1235	3151	3868	2886	37.4433	48.1331	31.2338	Golgi to ER traffic protein 4 homolog
105222916	NW_011876258.1	-	163088	164745	1469	336	1265	5110	3.54236	13.9661	49.0657	hypothetical protein%2C
105222917	NW_011876258.1	+	165163	167524	2081	7648	6100	1807	53.9347	45.0487	11.606	protein Tube
105222918	NW_011876258.1	+	178330	180056	1566	2095	1946	2122	19.6329	19.0975	18.1113	E3 ubiquitin-protein ligase TM129
105222919	NW_011875246.1	+	18266	18836	571	3561	322	2417	91.5226	8.66651	56.5766	PRKR-interacting protein 1 homolog
105222920	NW_011876258.1	-	180676	195271	1491	63	91	48	0.620091	0.937969	0.430288	uncharacterized LOC105222920
105222921	NW_011876258.1	-	221047	224676	2698	17969	15597	8955	97.7404	88.8431	44.3629	E3 ubiquitin-protein ligase MARCH5
105222922	NW_011876258.1	-	226722	233505	5002	3335	6520	10883	9.84961	20.1652	29.2736	contactin%2C
105222923	NW_011876258.1	-	235148	236419	1215	3678	1580	4770	44.425	19.9851	52.4733	uncharacterized LOC105222923
105222924	NW_011876258.1	-	233910	235151	1183	0	5	79	0	0.0649546	0.892562	uncharacterized LOC105222924
105222925	NW_011876258.1	+	242955	245126	1658	9254	11762	23947	81.9101	109.024	193.047	uncharacterized LOC105222925
105222926	NW_011876258.1	-	246214	265090	2638	25728	13458	21255	144.276	79.0317	108.556	glutamate dehydrogenase%2C mitochondrial%2C
105222927	NW_011876258.1	-	266757	282576	1143	5144	6141	1623	76.3303	95.4262	21.934	Na(+)/H(+) exchange regulatory cofactor NHE-RF1%2C
105222928	NW_011875250.1	+	7857	26323	2782	26042	20850	21574	137.376	115.179	103.65	importin subunit beta
105222929	NW_011876258.1	+	281401	319787	2301	18333	4053	6248	126.017	29.1745	39.1146	probable aminopeptidase NPEPL1%2C
105222930	NW_011876258.1	+	771723	776446	1078	236	279	36	3.21281	3.9775	0.446354	calcyphosin-like protein
105222931	NW_011876259.1	+	8428	8953	403	0	0	0	0	0	0	putative glycine-rich cell wall structural protein 1
105222932	NW_011876259.1	+	26382	27429	757	0	0	1	0	0	0.0176563	glycine-rich cell wall structural protein 1.8-like
105222933	NW_011876259.1	+	37240	38202	861	0	0	0	0	0	0	glycine-rich protein 5-like
105222934	NW_011876259.1	+	41047	41453	327	0	0	0	0	0	0	probable H/ACA ribonucleoprotein complex subunit 1
105222935	NW_011876259.1	-	54672	55240	508	0	0	0	0	0	0	rRNA 2'-O-methyltransferase fibrillarin-like
105222936	NW_011875252.1	+	425	7832	1601	5	6	21	0.0458322	0.057595	0.175317	neither inactivation nor afterpotential protein C
105222937	NW_011876259.1	-	61027	68592	409	0	3	0	0	0.113002	0	rRNA 2'-O-methyltransferase fibrillarin-like%2C
105222938	NW_011876259.1	-	87917	88345	349	0	0	0	0	0	0	glycine-rich cell wall structural protein 2-like
105222939	NW_011876259.1	-	97700	98233	303	0	0	0	0	0	0	uncharacterized LOC105222939
105222940	NW_011876259.1	+	108052	109462	764	0	3	0	0	0.0603466	0	general odorant-binding protein 19d
105222941	NW_011876259.1	+	111026	111902	602	0	0	6	0	0	0.133214	uncharacterized LOC105222941
105222942	NW_011876259.1	+	127607	129115	268	0	1	0	0	0.0573442	0	general odorant-binding protein 19a
105222943	NW_011876259.1	-	131687	132435	696	1807	864	850	38.1014	19.0778	16.3232	probable 39S ribosomal protein L49%2C mitochondrial
105222944	NW_011876259.1	+	146476	147962	1107	0	0	2	0	0	0.0241478	serine protease Hayan
105222945	NW_011876259.1	+	155294	162074	1836	0	0	0	0	0	0	uncharacterized LOC105222945%2C
105222946	NW_011876259.1	+	214785	288187	9237	31368	37213	42259	49.8366	61.9139	61.1483	uncharacterized LOC105222946
105222947	NW_011875256.1	+	12552	14510	1959	8	5	209	0.0599305	0.0392248	1.42596	zinc finger protein 2-like
105222948	NW_011876259.1	+	307545	308379	701	0	22	386	0	0.482313	7.35979	general odorant-binding protein 28a
105222949	NW_011876259.1	+	319847	320205	359	1270	1547	3149	51.916	66.2248	117.24	DNA-directed RNA polymerases I%2C II%2C and III subunit RPABC1
105222950	NW_011876259.1	-	320471	322762	2049	2493	2783	1832	17.8555	20.8735	11.9503	zinc finger protein 62 homolog
105222951	NW_011876259.1	+	329195	333223	1128	733	332	1071	9.53646	4.52328	12.6904	zinc finger protein 878-like
105222952	NW_011876259.1	-	336895	339871	2359	10656	13758	13128	66.2916	89.6297	74.3818	zinc finger protein 235
105222953	NW_011876259.1	-	347739	377219	3707	8893	7337	8708	35.2061	30.4173	31.3973	uncharacterized LOC105222953
105222954	NW_011876259.1	-	407918	411779	3625	20126	13681	12705	81.4783	58.0009	46.8449	uncharacterized LOC105222954
105222955	NW_011876259.1	-	414868	416500	1495	2754	812	1931	27.0343	8.34717	17.2638	DNA demethylase ALKBH1
105222956	NW_011876259.1	+	413840	414769	643	39	60	155	0.929129	1.49691	3.36316	uncharacterized LOC105222956%2C
105222957	NW_011875257.1	+	5104	5995	681	5	0	0	0.107749	0	0	uncharacterized LOC105222957
105222958	NW_011876259.1	-	419485	421802	1568	9000	11904	18297	84.2343	116.673	155.966	KH domain-containing%2C RNA-binding%2C signal transduction-associated protein 3-like
105222959	NW_011876259.1	+	422173	423010	784	3256	3177	3963	60.9482	62.2767	67.5622	nuclear nucleic acid-binding protein C1D
105222960	NW_011876259.1	-	425930	427261	1332	69689	3644	1531	767.807	42.0435	15.3627	glyceraldehyde-3-phosphate dehydrogenase
105222961	NW_011876259.1	-	428758	445434	4185	16735	19700	6368	75.4513	93.0122	26.1486	leucine-rich repeat flightless-interacting protein 2%2C
105222962	NW_011876259.1	+	445867	450114	3765	8534	8312	17421	33.2644	33.9285	61.8449	probable ATP-dependent RNA helicase DDX46
105222963	NW_011876259.1	+	451120	454356	2506	9911	11009	3706	58.1097	67.5945	19.7898	dystrophin%2C
105222964	NW_011875258.1	-	192	7560	7369	20557	18290	21807	40.9396	38.1443	39.5534	eIF-2-alpha kinase activator GCN1
105222965	NW_011876259.1	+	461134	504918	6845	792	1377	416	1.70675	3.1075	0.816474	ATP-binding cassette sub-family A member 3%2C
105222966	NW_011876259.1	-	508769	562234	7422	10419	10746	12010	21.4873	23.2079	22.5581	inositol hexakisphosphate and diphosphoinositol-pentakisphosphate kinase%2C
105222967	NW_011876259.1	-	566107	571604	3080	6042	1717	2086	29.1292	8.66863	9.15937	hypothetical protein%2C
105222968	NW_011876259.1	+	563482	566112	2226	8	80	208	0.0527421	0.552318	1.24892	trichohyalin
105222969	NW_011876259.1	+	572109	575894	3524	10732	6664	3910	44.6927	29.0619	14.8299	DNA replication ATP-dependent helicase/nuclease DNA2
105222970	NW_011876259.1	-	714206	715786	1505	90	67	26	0.877603	0.684168	0.230905	vitellogenin-2-like
105222971	NW_011876259.1	+	718609	720234	1483	160	291	125	1.58333	3.01562	1.12659	vitellogenin-1-like
105222972	NW_011875259.1	-	7478	7880	328	0	1	8	0	0.0468544	0.325996	uncharacterized LOC105222972
105222973	NW_011876259.1	-	721825	722379	503	2311	709	105	67.4255	21.6622	2.79008	gametocyte-specific factor 1 homolog
105222974	NW_011876259.1	-	722756	723979	1154	58973	80780	14637	749.963	1075.78	169.528	gametocyte-specific factor 1 homolog
105222975	NW_011876259.1	+	725042	729682	1365	2232	812	8298	23.9968	9.14214	81.2525	probable RNA 3'-terminal phosphate cyclase-like protein
105222976	NW_011876259.1	+	730101	731531	1367	3570	4013	3560	38.3259	45.1154	34.8079	protein D7-like
105222977	NW_011876259.1	-	738884	787556	2862	54	31	43	0.276896	0.166463	0.200814	nose resistant to fluoxetine protein 6
105222978	NW_011876259.1	+	736735	738957	489	18517	30299	38494	555.717	952.235	1052.16	probable 60S ribosomal protein L37-A
105222979	NW_011876259.1	-	733124	733994	699	5260	5626	4018	110.434	123.694	76.8296	gametocyte-specific factor 1 homolog
105222980	NW_011876259.1	-	833421	839116	601	96	29	15	2.34417	0.741563	0.33359	probable cytochrome P450 4s3
105222981	NW_011876259.1	+	31750	32040	291	0	0	0	0	0	0	putative glycine-rich cell wall structural protein 1
105222982	NW_011876259.1	-	118197	119343	434	0	1	2	0	0.0354107	0.0615937	general odorant-binding protein 19a-like
105222983	NW_011875260.1	-	17058	26921	3769	77	60	25	0.299817	0.244653	0.0886564	uncharacterized LOC105222983
105222984	NW_011876259.1	+	132801	133482	607	19573	16278	12023	473.218	412.133	264.74	breast cancer metastasis-suppressor 1-like protein
105222985	NW_011876259.1	-	391962	405848	2261	4044	3989	5134	26.2484	27.1137	30.3495	zinc finger protein 510-like
105222986	NW_011876259.1	+	589187	691418	23014	18	16	62	0.0114782	0.0106845	0.0360077	uncharacterized threonine-rich GPI-anchored glycoprotein PJ4664.02
105222987	NW_011876260.1	-	17808	19454	1321	3898	4542	5166	43.3043	52.8407	52.2694	protein HGH1 homolog
105222988	NW_011876260.1	+	20567	24197	2333	3953	1832	958	24.8659	12.068	5.48841	thiamine transporter 1
105222989	NW_011876260.1	+	154709	160196	5488	1	2	112	0.0026741	0.00560068	0.272772	uncharacterized LOC105222989
105222990	NW_011876260.1	-	271551	290078	2319	17829	26275	32846	140.823	217.331	236.283	fructose-bisphosphate aldolase%2C
105222991	NW_011875263.1	-	1359	2134	438	0	7	9	0	0.253124	0.283041	uncharacterized LOC105222991%2C
105222992	NW_011876260.1	+	291570	297242	4906	9272	11036	8047	27.7356	34.5707	21.9231	zinc finger CCCH domain-containing protein 13
105222993	NW_011876260.1	-	300339	348288	7956	7116	12786	17335	13.126	24.6982	29.1223	protein crumbs
105222994	NW_011876260.1	+	352807	356261	1010	0	3	0	0	0.0456483	0	zinc metalloproteinase nas-4
105222995	NW_011876260.1	-	356259	365108	1341	3603	4076	1914	43.7351	51.8123	21.1598	probable uridine-cytidine kinase%2C
105222996	NW_011876260.1	-	367886	409110	2153	50	30	4	0.340815	0.214142	0.024832	helix-loop-helix protein delilah
105222997	NW_011876260.1	+	510167	510706	410	190	126	27	6.80083	4.72293	0.880189	uncharacterized LOC105222997
105222998	NW_011876260.1	-	633377	706725	4960	0	1	14	0	0.00309844	0.0377261	ABC transporter G family member 20
105222999	NW_011876260.1	+	516049	518124	2076	519	550	50	3.66887	4.07155	0.321913	RNA polymerase II elongation factor Ell-like
105223000	NW_011876260.1	+	520542	522497	1956	37	113	1	0.277604	0.887839	0.00683325	RNA polymerase II elongation factor Ell-like
105223001	NW_011876260.1	+	527612	533870	1485	1	0	2	0.00988248	0	0.0180011	pickpocket protein 19
105223003	NW_011875267.1	+	14748	15661	789	0	6	25	0	0.116869	0.423505	endoplasmic reticulum aminopeptidase 2-like
105223004	NW_011876261.1	+	38997	41280	1448	20	2	1	0.2027	0.0212269	0.00923055	uncharacterized LOC105223004
105223005	NW_011876261.1	+	288876	290547	1672	28	46	140	0.245762	0.422811	1.11915	myb-like protein H
105223006	NW_011876261.1	+	220495	299548	2492	996	779	2256	5.97335	4.89247	12.3226	loricrin%2C
105223007	NW_011876261.1	-	390476	395179	4150	104	170	682	0.367771	0.629543	2.19651	uncharacterized LOC105223007
105223008	NW_011876261.1	+	400527	403013	1969	4209	3381	4537	31.3708	26.3891	30.7978	NEDD8 ultimate buster 1
105223009	NW_011876261.1	-	455028	456549	1454	0	0	0	0	0	0	uncharacterized LOC105223009
105223010	NW_011876261.1	+	410667	458315	7658	9280	1253	377	17.7838	2.51455	0.657994	ATP-binding cassette sub-family A member 13
105223011	NW_011876261.1	-	459870	475035	2745	53	10	1270	0.290984	0.0574944	6.3504	peptide transporter family 1%2C
105223012	NW_011875270.1	-	4728	5497	710	0	36	99	0	0.779236	1.86369	uncharacterized LOC105223012
105223013	NW_011876261.1	+	477062	506492	3195	39588	2900	593	196.607	15.0822	2.68221	peptide transporter family 1%2C
105223014	NW_011876261.1	-	479228	484544	2660	24	11	129	0.13241	0.0635529	0.648193	peptide transporter family 1-like
105223015	NW_011876261.1	+	509795	516134	4069	1	0	112	0.00360665	0	0.367897	Niemann-Pick type protein homolog 1B
105223016	NW_011876261.1	-	516861	521036	2132	0	0	0	0	0	0	probable cytochrome P450 318a1
105223017	NW_011876261.1	-	523795	524454	587	1	0	0	0.0250008	0	0	uncharacterized LOC105223017
105223018	NW_011876261.1	-	526358	530109	3624	5561	5253	6134	22.5194	22.2763	22.6231	uncharacterized LOC105223018
105223019	NW_011876261.1	-	542627	545269	2235	2843	677	8385	18.6677	4.65517	50.1443	translation initiation factor eIF-2B subunit epsilon
105223020	NW_011876261.1	+	531940	539971	6379	8499	2728	5418	19.5527	6.57229	11.3523	WD repeat-containing protein 7
105223021	NW_011875270.1	+	15462	24124	713	1	2	74	0.0205827	0.0431087	1.3872	low-density lipoprotein receptor-related protein 1B-like
105223022	NW_011876261.1	+	530386	542789	2453	8285	3116	3957	50.2631	19.7964	21.8638	protein lin-9 homolog%2C
105223023	NW_011876261.1	-	596120	596875	619	0	0	0	0	0	0	uncharacterized LOC105223023
105223024	NW_011876261.1	+	546284	596126	4727	30	21	260	0.104057	0.0762783	0.821346	putative uncharacterized protein DDB_G0282129%2C
105223025	NW_011876261.1	+	600345	603426	1032	0	0	0	0	0	0	uncharacterized LOC105223025
105223026	NW_011876261.1	-	603523	620093	2057	0	0	15	0	0	0.097466	tetraspanin-9
105223027	NW_011876261.1	-	622706	624133	815	11	7	14	0.198074	0.131997	0.229597	protein THEM6
105223028	NW_011870556.1	+	59	2141	222	0	0	0	0	0	0	odorant receptor 67c-like
105223029	NW_011876261.1	-	626139	632092	2526	0	3	153	0	0.0182521	0.809569	protein THEM6
105223030	NW_011876261.1	-	632613	641753	5264	13080	9573	8163	44.5682	34.1584	25.3321	regulatory-associated protein of mTOR%2C
105223031	NW_011876261.1	+	642677	674214	3998	8	44	449	0.03055	0.175957	1.56161	membrane metallo-endopeptidase-like 1%2C
105223032	NW_011875271.1	-	4915	25693	952	0	2	0	0	0.0322863	0	uncharacterized LOC105223032
105223033	NW_011876261.1	-	674641	677160	2361	2571	2945	1073	15.9943	19.1859	6.0795	sialin%2C
105223034	NW_011876261.1	-	677340	678465	1021	2721	2437	296	40.499	37.9842	4.01246	uncharacterized LOC105223034%2C
105223035	NW_011876261.1	+	678694	684230	2256	12867	11224	1799	83.701	76.4598	10.6583	uncharacterized LOC105223035
105223036	NW_011876261.1	-	685033	698329	1455	61	70	301	0.616957	0.741405	2.77265	uncharacterized LOC105223036%2C
105223037	NW_011876261.1	+	43290	44334	891	7	8	69	0.115296	0.137987	1.03506	uncharacterized LOC105223037
105223038	NW_011875272.1	-	10569	13932	2340	6747	6505	9898	42.8082	43.2211	57.1963	transmembrane 9 superfamily member 4%2C
105223039	NW_011876261.1	+	55669	59643	1615	9	17	4	0.0817829	0.161771	0.0331042	uncharacterized LOC105223039
105223040	NW_011876261.1	+	249459	250055	597	0	5744	1848	0	147.865	41.3736	early boundary activity protein 2-like
105223041	NW_011876261.1	+	362137	387965	3404	0	0	4	0	0	0.015706	uncharacterized LOC105223041
105223043	NW_011876262.1	+	14900	25897	407	8	12	14	0.288461	0.453118	0.459758	calcium-dependent secretion activator-like
105223045	NW_011876262.1	-	106801	109616	2284	0	0	0	0	0	0	probable 4-coumarate--CoA ligase 3
105223046	NW_011876262.1	-	190562	205754	3722	30642	15131	9625	121.866	63.0182	34.8635	uncharacterized LOC105223046%2C
105223047	NW_011875273.1	+	101	5394	3398	149	107	108	0.64351	0.483933	0.424812	integrin alpha-PS1
105223048	NW_011876262.1	-	208829	209621	618	9027	9164	6960	214.362	227.888	150.528	putative ATP synthase subunit f%2C mitochondrial
105223049	NW_011876262.1	+	209899	212472	2322	5404	1374	826	34.1543	9.09388	4.7546	uncharacterized LOC105223049
105223050	NW_011876262.1	+	217762	348378	4257	0	3	4	0	0.0108303	0.0125589	tyrosine-protein kinase receptor torso
105223051	NW_011876262.1	-	361257	363433	2177	1902	1635	1326	12.8217	11.5421	8.14106	glomulin
105223052	NW_011876262.1	-	359803	363684	1288	1924	177	1279	21.9221	2.11194	13.2724	ubiquinone biosynthesis protein COQ9%2C mitochondrial
105223053	NW_011876262.1	+	364845	472226	6254	9830	5668	7328	25.7561	15.5521	17.487	F-actin-uncapping protein LRRC16A%2C
105223054	NW_011876262.1	+	370164	371274	1042	341	440	154	4.80263	6.48948	1.97537	aquaporin-2
105223055	NW_011876262.1	+	474355	475412	1058	5125	3133	4642	71.0887	45.5092	58.6429	probable U2 small nuclear ribonucleoprotein A'
105223056	NW_011875273.1	-	9551	11016	1337	5642	5944	24452	61.929	68.3238	244.444	proteasome activator complex subunit 3
105223057	NW_011876262.1	-	475414	476545	973	5256	2734	4647	79.2747	43.1828	63.8346	uncharacterized protein C20orf24 homolog
105223058	NW_011876262.1	-	477188	478694	1507	1210	621	437	11.7832	6.33291	3.87583	crossover junction endonuclease MUS81
105223059	NW_011876262.1	+	478762	479450	556	1650	916	1195	43.5513	25.3189	28.7269	39S ribosomal protein L52%2C mitochondrial
105223060	NW_011876262.1	+	486256	486884	511	43	8	31	1.23492	0.240599	0.810843	uncharacterized LOC105223060
105223061	NW_011876262.1	+	511874	513105	755	0	0	3	0	0	0.0531093	uncharacterized LOC105223061
105223062	NW_011876262.1	+	524179	525910	1489	0	0	1	0	0	0.00916724	MIT domain-containing protein 1%2C
105223063	NW_011876262.1	+	541025	553543	1454	338	112	22	3.41149	1.1838	0.202234	uncharacterized LOC105223063
105223064	NW_011876262.1	+	563909	564807	840	0	0	2	0	0	0.0318234	fibrinogen-like protein 1
105223065	NW_011876262.1	-	598393	599245	721	0	0	0	0	0	0	C-type lectin 37Db-like%2C
105223066	NW_011875275.1	+	1071	8840	3464	1	0	1	0.00423657	0	0.0038585	twitchin-like
105223067	NW_011876262.1	-	56509	88211	3558	2	2	7	0.00824929	0.00863871	0.0262959	uncharacterized LOC105223067
105223068	NW_011876262.1	-	142799	146255	3312	0	11	111	0	0.0510419	0.447949	uncharacterized LOC105223068
105223069	NW_011876262.1	+	623990	624725	666	0	0	0	0	0	0	uncharacterized LOC105223069
105223070	NW_011876263.1	+	26222	28398	1913	5	11	7	0.0383572	0.0883695	0.0489079	putative gustatory receptor 28a
105223071	NW_011876263.1	-	32293	52508	1364	0	1	54	0	0.0112671	0.529146	uncharacterized LOC105223071
105223072	NW_011876263.1	+	87309	96444	6969	2121	3273	5656	4.59502	7.4255	11.1599	dedicator of cytokinesis protein 7%2C
105223073	NW_011876263.1	-	96556	100089	3325	6020	2132	3544	26.5703	9.85417	14.2462	ATR-interacting protein mus304
105223074	NW_011875276.1	+	233	14485	4260	26395	15327	13104	90.9294	55.2933	41.1141	RNA-binding protein 26
105223075	NW_011876263.1	+	100344	101631	1227	3166	2878	6179	37.8668	36.0471	67.3085	DNA-directed RNA polymerases I and III subunit RPAC1
105223076	NW_011876263.1	+	101785	102711	789	2972	3879	1796	55.2795	75.5557	30.4246	uncharacterized LOC105223076
105223077	NW_011876263.1	-	102719	104235	1266	13515	10193	33911	156.666	123.735	358.016	eukaryotic translation initiation factor 3 subunit I
105223078	NW_011876263.1	-	104385	105611	1100	2735	813	1992	36.4886	11.3585	24.2043	protein SCO1 homolog%2C mitochondrial
105223079	NW_011876263.1	-	110556	131445	3760	13004	6454	30119	52.7474	27.4148	111.267	striatin-3%2C
105223080	NW_011875279.1	-	22673	27719	1690	16271	20085	18361	152.871	197.613	157.113	guanine nucleotide-binding protein-like 3 homolog%2C
105223081	NW_011876263.1	-	131843	132659	745	9561	6321	13582	188.339	130.393	243.671	barrier-to-autointegration factor
105223082	NW_011876263.1	+	139695	141199	1228	63	93	364	0.752895	1.16388	3.96186	inactive pancreatic lipase-related protein 1
105223083	NW_011876263.1	-	141390	158543	3432	17	59	160	0.0804784	0.292493	0.689849	annulin%2C
105223084	NW_011876263.1	+	159974	162426	1852	12	13	29	0.0977279	0.11087	0.215099	epsilon-sarcoglycan%2C
105223085	NW_011876263.1	+	163029	167510	3705	27	33	118	0.106947	0.136883	0.425686	protein mitoshell
105223086	NW_011876263.1	-	166402	174052	5097	678	1846	3256	2.03643	5.80635	8.90691	multidrug resistance-associated protein 7%2C
105223087	NW_011875281.1	+	11344	16491	918	0	2	5	0	0.033482	0.0727986	uncharacterized LOC105223087
105223088	NW_011876263.1	-	176648	178138	1262	1971	507	5370	22.9203	6.17409	56.8736	tumor suppressor candidate 3
105223089	NW_011876263.1	+	175355	176651	1177	296	127	1275	3.69069	1.65826	14.4787	polyprenol reductase
105223090	NW_011876263.1	+	178408	180117	1520	5913	3822	5541	57.0895	38.6431	48.7237	methyltransferase-like protein 14 homolog
105223091	NW_011876263.1	-	180205	181630	1426	1855	1964	2059	19.4868	21.6058	19.6995	coiled-coil domain-containing protein 97%2C
105223092	NW_011876263.1	+	181776	182787	946	3525	3280	9032	54.684	53.2853	127.611	guanine nucleotide exchange factor MSS4 homolog
105223093	NW_011876263.1	-	183239	196790	2286	0	9	19	0	0.060505	0.11109	uncharacterized LOC105223093
105223094	NW_011876263.1	+	210991	226135	1027	2	18	827	0.0285793	0.269356	10.7629	uncharacterized LOC105223094
105223095	NW_011876263.1	+	266634	275868	1913	0	0	0	0	0	0	uncharacterized LOC105223095
105223096	NW_011876263.1	+	307174	315336	1469	0	0	0	0	0	0	mucin-3A
105223097	NW_011875283.1	-	2958	22728	1009	43	49	10	0.625417	0.746328	0.132466	proton-associated sugar transporter A
105223098	NW_011876263.1	+	330302	336522	1688	0	0	0	0	0	0	integumentary mucin A.1
105223099	NW_011876263.1	+	339045	344540	1823	0	0	1	0	0	0.00734386	proprotein convertase subtilisin/kexin type 5%2C
105223100	NW_011876263.1	-	344525	348690	1789	0	17	57	0	0.150843	0.439869	uncharacterized LOC105223100%2C
105223101	NW_011876263.1	+	351615	352359	619	1715	1024	2034	40.6598	25.4234	43.9194	membrane magnesium transporter 1
105223102	NW_011876263.1	+	352769	400721	1727	6018	6868	2754	51.139	61.1171	21.3141	EF-hand domain-containing protein D2 homolog
105223103	NW_011876263.1	-	403578	407612	3845	3213	1296	1750	12.2633	5.18004	6.08328	uncharacterized LOC105223103
105223104	NW_011876263.1	-	410192	413530	3168	2535	2736	3408	11.7432	13.2726	14.3784	transport and Golgi organization protein 6
105223105	NW_011876263.1	+	407947	410305	1917	1097	377	1369	8.39802	3.02234	9.54503	L-2-hydroxyglutarate dehydrogenase%2C mitochondrial
105223106	NW_011876263.1	+	414228	450938	7484	8594	3074	4338	34.6677	12.9857	15.9376	homocysteine S-methyltransferase 1%2C
105223107	NW_011875286.1	+	15092	16392	722	2611	3193	1436	53.0716	67.9652	26.5836	uncharacterized LOC105223107
105223108	NW_011876263.1	+	453953	460123	1724	2	3	361	0.0170249	0.0267429	2.79876	homocysteine S-methyltransferase
105223109	NW_011876263.1	+	460464	461416	611	6405	5196	3877	153.84	130.693	84.8107	NEDD8
105223110	NW_011876263.1	-	461404	463450	1986	7473	4636	2199	55.2215	35.8747	14.7993	glutathione S-transferase C-terminal domain-containing protein homolog
105223111	NW_011876263.1	-	467169	469788	2482	5850	853	2604	34.5897	5.28168	14.0228	exonuclease 1
105223112	NW_011876263.1	+	463737	471593	2094	4081	5163	2367	30.9352	40.9847	16.3414	hydroxylysine kinase%2C
105223113	NW_011870565.1	-	1652	2187	482	1520	1252	5137	46.2795	39.9192	142.449	probable DNA-directed RNA polymerases I and III subunit RPAC2
105223114	NW_011875287.1	+	4382	9976	492	0	0	0	0	0	0	platelet glycoprotein Ib alpha chain-like
105223115	NW_011876263.1	-	472635	476884	4192	18078	9500	2589	63.288	34.8279	8.2548	protein male-specific lethal-1
105223116	NW_011876263.1	+	484863	487155	2173	2145	1125	452	14.4864	7.95642	2.78019	sorting nexin-29
105223117	NW_011876263.1	-	478338	484731	3884	1260	686	481	5.44016	3.10168	1.89143	protein SERAC1%2C
105223118	NW_011876263.1	+	477135	488733	1231	3684	3206	2212	46.4073	42.2924	25.3779	protein TIPIN homolog%2C
105223119	NW_011876263.1	-	492248	496491	4097	31291	27116	8032	113.106	102.642	26.442	NAD-dependent histone deacetylase Sir2%2C
105223120	NW_011876263.1	+	497144	499619	1969	3501	1004	1243	26.0939	7.83633	8.43765	dnaJ homolog subfamily A member 2
105223121	NW_011876263.1	+	13916	25620	1895	0	0	7	0	0	0.0493725	putative gustatory receptor 28b
105223122	NW_011876263.1	+	29620	32641	2507	217	74	698	1.27027	0.45363	3.72132	U2 small nuclear ribonucleoprotein auxiliary factor 35 kDa subunit-related protein 1
105223124	NW_011876264.1	-	17555	18634	632	1	12	6	0.0232207	0.291802	0.126891	A-kinase anchor protein 14
105223125	NW_011876264.1	+	29479	32154	1629	3267	3996	3857	29.432	37.6989	31.6464	3'-5' ssDNA/RNA exonuclease TatD
105223126	NW_011876264.1	-	33049	34665	1502	3039	2057	1481	29.912	21.2022	13.2762	isopentenyl-diphosphate Delta-isomerase 1%2C
105223127	NW_011876264.1	+	35055	36156	916	3924	1366	4643	62.8674	22.9182	67.7484	AP-2 complex subunit sigma
105223128	NW_011876264.1	+	36839	40579	1664	21178	22661	85016	186.777	209.291	682.878	RAB1A%2C member RAS oncogene family
105223129	NW_011876264.1	+	113280	138567	3421	12	30	9	0.0514779	0.13477	0.035163	mycosubtilin synthase subunit C
105223130	NW_011876264.1	-	139643	146227	5628	18846	11496	7452	49.1425	31.3919	17.6976	negative elongation factor A
105223131	NW_011875292.1	-	889	2056	839	4	1	9	0.0699665	0.0183174	0.143376
105223132	NW_011876264.1	+	146549	147378	702	825	682	1241	17.2468	14.9304	23.6282	protein FAM173B
105223133	NW_011876264.1	-	147384	152483	4356	22895	24459	8094	77.1339	86.293	24.8354	protein O-GlcNAcase
105223134	NW_011876264.1	+	152741	154223	1206	2640	2990	2343	32.1254	38.1021	25.967	uncharacterized LOC105223134
105223135	NW_011876264.1	-	154489	182528	3908	7829	11035	2668	29.3998	43.3953	9.12488	actin-binding LIM protein 3
105223136	NW_011876264.1	-	183496	188512	4143	24121	36084	12445	90.1649	141.25	42.3683	ubiquitin thioesterase trabid%2C
105223137	NW_011876264.1	+	188802	191252	1935	11160	3490	4560	86.0632	28.1846	32.0274	hypothetical protein%2C
105223138	NW_011875294.1	+	16326	17797	1253	0	0	16	0	0	0.170673	fibulin-2-like
105223139	NW_011876264.1	-	215729	223380	2152	14933	15965	7422	104.556	117.058	47.3288	zinc finger protein 629%2C
105223140	NW_011876264.1	+	270408	280935	1725	256	485	6451	2.17793	4.32093	49.9843	sideroflexin-1
105223141	NW_011876264.1	+	281952	290595	2769	16080	1462	4143	85.9992	8.18819	20.1803	mitoferrin%2C
105223142	NW_011876264.1	-	294599	297917	3102	7278	9381	6228	34.432	46.4763	26.8351	biorientation of chromosomes in cell division protein 1-like 1
105223143	NW_011876264.1	-	374556	439443	2798	0	1	1	0	0.00549259	0.00477692	homeobox protein HMX3
105223144	NW_011876264.1	-	474718	489311	3824	0	0	536	0	0	1.87345	homeobox protein HMX3
105223145	NW_011876264.1	+	655976	679572	859	0	0	227	0	0	3.53207	T-cell leukemia homeobox protein 3
105223146	NW_011876264.1	-	706481	708071	763	1	0	0	0.0192339	0	0	pro-corazonin
105223147	NW_011876264.1	-	709446	715380	2098	33	25	46	0.230835	0.18313	0.293054	uncharacterized LOC105223147
105223148	NW_011875295.1	+	192	20823	3163	9982	16209	8234	46.3138	78.7556	34.7943	MPN domain-containing protein CG4751
105223149	NW_011876264.1	+	716410	718807	2282	3797	3327	3083	26.522	24.3361	19.613	scaffold protein salvador%2C
105223150	NW_011876264.1	+	721235	736849	1733	845	848	217	7.46136	7.84133	1.74512	cystinosin homolog%2C
105223151	NW_011876264.1	+	15702	22307	1541	0	6	76	0	0.0598375	0.659184	neuropeptide SIFamide receptor
105223152	NW_011876264.1	-	40874	75494	3486	38	16	59	0.159974	0.070537	0.226215	uncharacterized LOC105223152
105223153	NW_011876264.1	+	243017	261562	3162	4	4	26	0.0185648	0.0194412	0.109902	probable sodium/potassium/calcium exchanger CG1090
105223154	NW_011876264.1	+	299661	312720	1249	0	19	3504	0	0.233785	37.4971	muscle-specific homeobox protein tinman
105223155	NW_011876264.1	+	326908	329306	2044	0	1	531	0	0.00751872	3.47224	homeobox protein bagpipe
105223156	NW_011876265.1	-	658712	685836	2953	0	0	4	0	0	0.0181047	synaptotagmin-5
105223157	NW_011875296.1	-	672	9104	2312	0	0	35	0	0	0.202337	peroxidase
105223158	NW_011876265.1	+	697759	698871	1113	0	0	612	0	0	7.34941	cytochrome b5
105223159	NW_011876265.1	-	701922	706250	1939	2	0	35	0.0151372	0	0.241261	class E basic helix-loop-helix protein 22
105223160	NW_011876265.1	+	777648	791081	7981	50	21	573	0.0919401	0.0404377	0.959607	inactive rhomboid protein 1
105223161	NW_011876265.1	+	68768	122270	6151	1	0	2	0.00238587	0	0.0043459	putative neural-cadherin 2
105223163	NW_011876265.1	+	290390	493166	9331	1	33	6452	0.00157277	0.0543514	9.24192	neural-cadherin
105223164	NW_011876265.1	+	650244	653464	1661	0	2	735	0	0.0185048	5.91444	kelch-like protein 1
105223165	NW_011876266.1	+	42234	43068	835	269	181	191	4.72779	3.33132	3.05733	-//-
105223166	NW_011876266.1	+	76267	79098	2478	0	1	7	0	0.00623459	0.0379557	uncharacterized LOC105223166%2C
105223167	NW_011876266.1	-	83378	86422	956	13	15	22	0.199562	0.241134	0.307582	uncharacterized LOC105223167
105223168	NW_011876266.1	-	579865	581256	1392	0	7	8	0	0.0772829	0.0768151	probable serine/threonine-protein kinase dyrk2
105223169	NW_011876266.1	+	42540	65749	5488	15998	12247	22543	42.7803	34.2957	54.9027	mucin-5AC
105223170	NW_011876266.1	-	354155	569579	12470	4283	3208	975	5.0405	3.9536	1.04504	neurobeachin
105223172	NW_011876267.1	+	150908	315878	4059	27	10	473	0.0976196	0.0378622	1.55754	LIM/homeobox protein Lhx1
105223174	NW_011876267.1	+	397371	398361	931	1417	1247	6472	22.3364	20.5846	92.9148	probable U3 small nucleolar RNA-associated protein 11
105223175	NW_011876267.1	+	398554	402378	3199	1323	755	10653	6.06929	3.62708	44.5096	RNA cytidine acetyltransferase
105223176	NW_011876267.1	-	402375	403182	679	3310	3836	3071	71.5403	86.8227	60.4514	NADH dehydrogenase [ubiquinone] 1 beta subcomplex subunit 7
105223177	NW_011876267.1	+	403250	404581	1221	6561	7630	6325	78.8582	96.0359	69.2374	lymphokine-activated killer T-cell-originated protein kinase
105223178	NW_011876267.1	-	407748	412333	3409	10720	11228	8407	46.1488	50.6174	32.9617	partitioning defective protein 6
105223179	NW_011876267.1	+	412553	413600	978	4284	3671	7425	64.284	57.686	101.474	U1 small nuclear ribonucleoprotein A
105223180	NW_011876267.1	-	413805	414301	497	12	15	41	0.354338	0.463831	1.10261	thioredoxin-2
105223181	NW_011876267.1	-	414543	415427	885	209	189	47	3.46573	3.28203	0.709824	thioredoxin%2C mitochondrial-like
105223182	NW_011876267.1	+	415874	416595	722	84557	3131	320	1718.72	66.6454	5.92391	thioredoxin-2
105223183	NW_011876267.1	-	421257	422822	1565	4143	2533	6807	38.8502	24.874	58.135	something about silencing protein 10
105223184	NW_011875304.1	-	1143	2418	1220	11955	9539	7828	143.808	120.162	85.7604	replication factor C subunit 2
105223185	NW_011876267.1	+	416715	421310	3271	19278	1899	5172	87.9434	9.07191	21.4884	squamous cell carcinoma antigen recognized by T-cells 3%2C
105223186	NW_011876267.1	+	432704	450569	4818	41233	12777	21795	125.594	40.7555	60.4625	hexokinase type 2
105223187	NW_011876267.1	-	485703	486579	826	3904	2985	1708	69.6996	55.8081	27.7723	uncharacterized LOC105223187%2C
105223188	NW_011876267.1	+	486766	489173	2408	3894	1578	17432	23.7319	10.0711	96.758	ribosomal RNA processing protein 1 homolog
105223189	NW_011876267.1	-	489157	490898	1533	4891	6703	7856	46.8218	67.1973	68.4944	mRNA cap guanine-N7 methyltransferase
105223190	NW_011876267.1	-	493477	495046	542	6175	6211	4293	177.341	186.795	112.289	protein stunted%2C
105223191	NW_011876267.1	+	491249	493492	1650	3557	1217	1463	31.6368	11.3353	11.851	peptidoglycan-recognition protein LE
105223192	NW_011876267.1	+	575827	661182	3838	1	10	8	0.00453928	0.0475356	0.0330735	UNC93-like protein%2C
105223193	NW_011875304.1	+	10911	12163	1253	2543	2431	4508	29.7843	29.8166	48.0871	uncharacterized LOC105223193
105223194	NW_011876267.1	-	667205	669207	1867	4857	1286	66	38.1783	10.5857	0.472493	dnaJ homolog subfamily C member 22
105223195	NW_011876267.1	+	669344	673448	2417	4865	4010	2373	30.2655	26.1241	13.4452	zinc finger protein 345%2C
105223196	NW_011876267.1	-	674541	680614	4746	9106	3226	2853	28.1574	10.4463	8.03471	zinc finger protein 521
105223198	NW_011876267.1	-	681122	682938	1817	2335	3694	3324	18.8592	31.244	24.4513	zinc finger C4H2 domain-containing protein
105223199	NW_011876267.1	+	683184	685731	2034	2408	952	975	17.984	7.44559	6.6319	zinc finger protein 540-like%2C
105223200	NW_011876267.1	-	685777	686701	757	2190	455	5177	42.967	9.34834	92.5066
105223201	NW_011876267.1	-	708843	709860	881	0	0	0	0	0	0	venom allergen 5.01-like
105223202	NW_011870565.1	+	743	1740	758	1774	1033	1045	34.346	20.9438	18.4265	dynactin subunit 6
105223203	NW_011875304.1	-	12308	12717	319	24	16	33	1.10411	0.770822	1.38267	uncharacterized LOC105223203
105223204	NW_011876267.1	+	704939	706574	1170	0	3	0	0	0.0394058	0	odorant receptor 67c-like
105223205	NW_011876268.1	-	317634	321958	3976	13105	20422	30685	51.1495	83.4709	109.077	histone-arginine methyltransferase CARMER%2C
105223206	NW_011876268.1	+	28897	326060	4904	3866	1266	3954	11.6333	3.98938	10.8363	zinc finger protein 704%2C
105223207	NW_011876268.1	-	347982	349415	1305	56	33	95	0.629752	0.388623	0.972992	uncharacterized LOC105223207
105223208	NW_011876268.1	-	349430	350695	1197	8896	7629	4827	109.067	97.9486	53.8988	tctex1 domain-containing protein 2
105223209	NW_011876268.1	+	354562	364188	8057	20688	38402	23312	37.6823	73.2496	38.6725	uncharacterized LOC105223209
105223210	NW_011875304.1	-	14845	15190	346	37155	48888	67415	1575.92	2171.45	2604.21	60S ribosomal protein L38
105223211	NW_011876268.1	-	364202	365502	1301	43	12	9	0.485047	0.141752	0.0924616	uncharacterized LOC105223211
105223212	NW_011876268.1	+	369179	375536	6087	15628	10372	20746	37.7528	26.2386	45.644	protein pygopus%2C
105223213	NW_011876268.1	-	383896	390766	2864	22	176	19	0.11277	0.944748	0.0887009	tubulin polyglutamylase TTLL13P%2C
105223214	NW_011876268.1	-	392245	394735	1959	9138	10082	3874	68.7011	79.3764	26.5262	serine/threonine-protein kinase pelle%2C
105223215	NW_011876268.1	+	396784	400276	2790	5869	8752	15690	30.8711	48.209	75.1648	kelch-like protein 18
105223216	NW_011876268.1	+	434038	480095	2224	0	0	29	0	0	0.180451	tachykinins%2C
105223217	NW_011876268.1	-	449902	460571	2367	4	4	541	0.0256228	0.0268324	3.15623	beta-galactosidase%2C
105223218	NW_011875304.1	-	23249	24772	1353	11419	3798	10193	123.858	43.1402	100.693	AP-3 complex subunit sigma-1
105223219	NW_011876268.1	-	490943	493644	1881	908	1058	2943	7.08418	8.64413	20.9121	terminal uridylyltransferase Tailor
105223220	NW_011876268.1	+	495341	504886	4052	6035	11323	32387	22.3822	43.9764	109.396
105223221	NW_011876268.1	+	509898	511528	1631	2620	2695	3457	23.5743	25.3939	28.3297	39S ribosomal protein L51%2C mitochondrial
105223222	NW_011876268.1	-	512017	523873	5102	28726	28846	6916	82.6279	86.89	18.118	serine/threonine-protein kinase PAK 1
105223223	NW_011876268.1	-	577063	625895	4426	1	206	1340	0.00331574	0.715287	4.04659	sal-like protein 1
105223224	NW_011876268.1	+	703469	707141	1510	1026	1335	461	10.8324	14.7602	4.43284	serine protease snake%2C
105223225	NW_011876268.1	+	714539	718175	3637	11312	21441	20159	45.6445	90.5996	74.0835	aryl hydrocarbon receptor nuclear translocator homolog
105223226	NW_011876268.1	-	719580	720120	541	1997	305	3968	54.1718	8.66417	98.0326	probable splicing factor 3B subunit 5
105223227	NW_011876268.1	-	726582	750873	4087	6009	8425	20291	21.5769	31.6803	66.3582	calsyntenin-1
105223228	NW_011875305.1	+	6457	7958	1085	562	124	352	7.60149	1.75637	4.3362	tau-tubulin kinase 2-like
105223229	NW_011876268.1	+	337668	347911	2261	32	164	23	0.207702	1.11473	0.135964	uncharacterized LOC105223229
105223230	NW_011876268.1	-	649066	650919	1854	0	0	0	0	0	0	uncharacterized LOC105223230
105223231	NW_011876268.1	+	664931	666502	1572	0	0	0	0	0	0	uncharacterized LOC105223231
105223232	NW_011876268.1	-	671658	673364	1707	0	0	0	0	0	0	uncharacterized LOC105223232
105223233	NW_011876269.1	+	15832	16913	1082	0	0	8	0	0	0.0988232	uncharacterized LOC105223233
105223234	NW_011876269.1	-	80279	169971	2398	0	4	101	0	0.0256351	0.562948	uncharacterized LOC105223234
105223235	NW_011876269.1	+	210368	212345	1817	4	3	98	0.0323071	0.0253741	0.720887	uncharacterized LOC105223235
105223236	NW_011876269.1	+	262251	264866	2616	0	0	0	0	0	0	membrane metallo-endopeptidase-like 1
105223237	NW_011876269.1	-	276377	393148	3839	2	7	12	0.00764547	0.0280224	0.0417791	sex peptide receptor
105223238	NW_011876269.1	-	427343	436739	5569	3331	5872	2972	8.81111	16.2658	7.15992	amyloid beta A4 precursor protein-binding family A member 1%2C
105223239	NW_011875308.1	+	7446	7931	486	8	4	43	0.241572	0.126488	1.18257	myb/SANT-like DNA-binding domain-containing protein 3
105223240	NW_011876269.1	-	437913	438671	564	433	204	824	11.2668	5.55873	19.5274	DNA-directed RNA polymerase III subunit RPC9
105223241	NW_011876269.1	+	437051	437929	757	3503	4310	4124	67.9104	87.4996	72.8147	density-regulated protein homolog
105223242	NW_011876269.1	+	439026	440683	1453	9841	11520	5471	101.206	124.066	51.2435	uncharacterized LOC105223242%2C
105223243	NW_011876269.1	+	455921	458117	2111	114	566	6931	0.792518	4.12053	43.8837	uncharacterized LOC105223243
105223244	NW_011876269.1	+	480502	482973	2205	1323	2305	1529	8.80529	16.0652	9.26819	L-asparaginase
105223245	NW_011876269.1	+	484055	499991	11264	23963	21554	10904	31.2206	29.4076	12.9387	protein lava lamp
105223246	NW_011875309.1	+	861	3673	1208	6671	9922	4792	81.0431	126.228	53.0208	very long-chain specific acyl-CoA dehydrogenase%2C mitochondrial
105223247	NW_011876269.1	+	582600	609748	3682	1	0	664	0.00403949	0	2.44286	mucin-19%2C
105223248	NW_011876269.1	+	716414	719597	1862	0	0	81	0	0	0.581435	uncharacterized LOC105223248
105223249	NW_011876269.1	-	727931	729342	1270	0	0	32	0	0	0.336777	actin cytoskeleton-regulatory complex protein PAN1
105223250	NW_011876269.1	+	736119	768271	4517	12162	9118	9531	42.1647	33.1037	30.0944	beta-1%2C4-mannosyltransferase egh%2C
105223251	NW_011876269.1	-	773474	774652	999	2374	974	740	34.9795	15.0288	9.93044	uncharacterized Golgi apparatus membrane protein-like protein CG5021%2C
105223252	NW_011876269.1	+	775478	896407	7675	1348	3048	8411	2.57753	6.10325	14.6476	G1/S-specific cyclin-D1
105223253	NW_011876269.1	+	442698	444229	1407	193	258	154	2.01305	2.81806	1.46293	odorant receptor 7a-like
105223254	NW_011875314.1	+	15310	15990	536	1376	736	1695	37.6744	21.1027	42.2669	zinc finger HIT domain-containing protein 3
105223255	NW_011876269.1	+	628078	701225	5530	2	1	103	0.00530759	0.00277907	0.248948	uncharacterized LOC105223255
105223256	NW_011876269.1	+	723165	723834	670	0	0	0	0	0	0	uncharacterized LOC105223256
105223257	NW_011876269.1	+	769616	773575	3580	6317	5807	5508	25.8953	24.9283	20.564	TATA element modulatory factor
105223258	NW_011876270.1	-	1923	2892	754	0	12	0	0	0.244588	0	pupal cuticle protein Edg-78E
105223259	NW_011876270.1	+	29043	32212	1056	3	47	14	0.0416917	0.684004	0.177199	pupal cuticle protein Edg-78E-like
105223260	NW_011876270.1	-	41424	43178	1358	135	139	555	1.50318	1.62078	5.62825	probable serine hydrolase%2C
105223261	NW_011876270.1	+	43514	48090	2097	6797	8014	25203	49.0409	60.5512	165.614	1-acyl-sn-glycerol-3-phosphate acyltransferase gamma%2C
105223262	NW_011875314.1	-	15987	19054	2255	1433	625	1624	9.32592	4.25949	9.62577	beta-glucuronidase
105223263	NW_011876270.1	+	50357	54342	2502	2474	2703	3335	21.2571	24.3211	26.0978	1-acyl-sn-glycerol-3-phosphate acyltransferase gamma%2C
105223264	NW_011876270.1	-	57881	59059	1111	1413	1412	3573	18.6647	19.5319	42.9848	THO complex subunit 6
105223265	NW_011876270.1	+	55831	57900	1943	274	620	1872	2.06952	4.90392	12.8774	esterase-5B
105223266	NW_011876270.1	+	97018	99099	2082	2872	334	1	20.244	2.46542	0.00641971	brachyurin
105223267	NW_011876270.1	-	109726	127396	1282	903	329	59	10.6957	4.08084	0.636468	adenylate kinase isoenzyme 1%2C
105223268	NW_011876270.1	-	128189	129600	1293	1444	604	355	16.3893	7.17899	3.66966	uncharacterized LOC105223268
105223269	NW_011876270.1	-	130390	151061	5819	34	133	2237	0.110906	0.454318	6.64578	sterile alpha and TIR motif-containing protein 1%2C
105223270	NW_011876270.1	+	332255	339720	3019	4314	2372	1203	20.9705	12.0747	5.32597	bromodomain-containing protein DDB_G0270170
105223271	NW_011876270.1	+	316591	324924	1980	3746	3358	4713	31.4679	29.5401	36.0579	protein pelota%2C
105223272	NW_011876270.1	+	570912	573401	2092	0	1	1	0	0.0073462	0.00638902	angiopoietin-related protein 3
105223273	NW_011876270.1	-	371782	635340	5734	20755	33395	27061	53.1199	89.5052	63.0786	serine/threonine-protein kinase NLK2
105223274	NW_011875316.1	+	20793	21480	559	0	0	0	0	0	0	uncharacterized LOC105223274
105223275	NW_011876270.1	-	635737	637994	1916	3735	3751	2954	28.608	30.0868	20.6068	UBX domain-containing protein 4
105223276	NW_011876270.1	-	638400	639336	634	1265	1407	7106	29.2815	34.1059	149.807	uncharacterized LOC105223276
105223277	NW_011876270.1	+	640034	648317	1792	2082	525	1786	17.3112	4.57129	13.5249	ATP-binding cassette sub-family B member 7%2C mitochondrial%2C
105223278	NW_011876270.1	-	648478	657024	2406	11	1	7	0.0670949	0.00638747	0.0388865	vitamin K-dependent gamma-carboxylase
105223279	NW_011876270.1	-	664692	665724	1033	0	0	4	0	0	0.0517554	uncharacterized LOC105223279
105223280	NW_011876270.1	-	683027	712612	1819	63	21	203	0.564097	0.196909	1.65544	vesicle-associated membrane protein 2%2C
105223281	NW_011875316.1	+	22087	22890	595	0	0	0	0	0	0	uncharacterized LOC105223281
105223282	NW_011876270.1	-	713095	714881	1596	28	7530	43292	0.269805	75.9836	379.93	uncharacterized LOC105223282%2C
105223283	NW_011876270.1	+	715504	716764	1124	931	343	2909	12.4661	4.80959	35.4756	methyltransferase-like protein%2C
105223284	NW_011876270.1	+	791324	873378	2410	5083	758	967	30.9525	4.83367	5.36297	formin-binding protein 1-like
105223285	NW_011876270.1	-	175988	242997	1570	0	1	70	0	0.0097887	0.595929	probable serine/threonine-protein kinase nek3
105223286	NW_011876270.1	-	892572	919530	2201	3	7	0	0.0200029	0.0488768	0	regulating synaptic membrane exocytosis protein 2-like
105223287	NW_011870591.1	-	474	1349	821	5041	3261	7628	90.1085	61.0425	124.183	cilia- and flagella-associated protein 20
105223288	NW_011876271.1	+	137094	137638	432	0	0	0	0	0	0	uncharacterized LOC105223288
105223289	NW_011876271.1	+	212401	214172	1543	459	89	2237	4.36555	0.886439	19.3774	uncharacterized LOC105223289
105223290	NW_011875321.1	+	6083	8269	1970	5010	5099	8109	37.3219	39.778	55.017	uncharacterized LOC105223290
105223291	NW_011876271.1	-	214539	217338	1794	3045	1105	4843	25.7858	9.79915	37.3518	KAT8 regulatory NSL complex subunit 2%2C
105223292	NW_011876271.1	+	296641	297749	504	0	0	6	0	0	0.159117	snaclec 2
105223293	NW_011876271.1	-	284007	428527	3423	2	28	9718	0.00979999	0.143677	43.3687	uncharacterized LOC105223293%2C
105223294	NW_011876271.1	-	603009	634848	1418	194	195	85	2.00779	2.11341	0.801196	sodium/potassium-transporting ATPase subunit beta-2
105223295	NW_011876271.1	-	722005	729034	3018	1	4	0	0.00486265	0.0203688	0	cytosolic 10-formyltetrahydrofolate dehydrogenase
105223296	NW_011876271.1	-	743087	749916	5492	2	5	28	0.00534431	0.0139915	0.0681434	dynein assembly factor 1%2C axonemal homolog
105223297	NW_011876271.1	+	754748	766400	5208	14059	19565	6012	39.8768	58.1136	15.5306	uncharacterized LOC105223297%2C
105223298	NW_011876271.1	-	766306	768745	2356	6538	9836	9291	43.1228	67.9381	55.8121	THO complex subunit 5%2C
105223299	NW_011875324.1	+	14755	15700	946	2589	387	2608	40.1637	6.28701	36.8479	serine--tRNA ligase%2C mitochondrial-like
105223300	NW_011876271.1	-	769109	770009	695	194	184	117	4.09646	4.06872	2.25008	transmembrane protein 138
105223301	NW_011876271.1	+	770400	771338	710	30506	67181	58293	630.549	1454.16	1097.37	60S ribosomal protein L24
105223302	NW_011876271.1	-	771883	774103	2047	13124	13154	14720	94.0894	98.7563	96.1138	protein disulfide-isomerase A5
105223303	NW_011876271.1	+	776274	780367	3060	8941	2907	10840	42.8802	14.5998	47.3482	condensin complex subunit 2
105223304	NW_011876271.1	+	989465	993035	3198	10294	2468	34328	47.2387	11.8602	143.472	DNA replication licensing factor Mcm6
105223305	NW_011876271.1	-	993376	994660	1224	14548	2032	41749	174.427	25.5133	455.891	proliferating cell nuclear antigen
105223306	NW_011876271.1	-	575587	578130	2250	26241	27252	20185	171.155	186.14	119.906	lysosome-associated membrane glycoprotein 1
105223307	NW_011876271.1	-	692801	694985	543	63	24	19	1.70268	0.67926	0.467681	sodium/potassium-transporting ATPase subunit beta-like
105223308	NW_011876271.1	-	735608	736534	927	0	0	1	0	0	0.0144184	putative gustatory receptor 39b
105223309	NW_011875325.1	-	2831	13374	2288	15947	14247	13021	102.286	95.6956	76.0649	polycomb protein PHO
105223310	NW_011876272.1	-	3746	19000	1966	10565	8724	7627	78.8639	68.1957	51.8521	protein fem-1 homolog CG6966
105223311	NW_011876272.1	+	57125	62532	4165	498	409	192	1.75472	1.50915	0.616144	indole-3-acetaldehyde oxidase-like
105223312	NW_011876272.1	-	43877	51344	2766	16779	1760	4890	94.5622	10.3871	25.0994	glycogen [starch] synthase%2C
105223313	NW_011876272.1	-	22507	42006	7505	179	101	101	0.456299	0.269619	0.234488	FERM and PDZ domain-containing protein 4%2C
105223314	NW_011876272.1	+	63380	68208	4005	12519	6313	1522	45.8732	24.2247	5.07935	indole-3-acetaldehyde oxidase
105223315	NW_011875326.1	-	10659	12050	1324	0	0	150	0	0	1.51426	uncharacterized LOC105223315
105223316	NW_011876272.1	-	73594	76023	2185	10666	3833	4065	71.6378	26.9595	24.866	inhibitor of growth protein 1
105223317	NW_011876272.1	+	76227	294294	2340	42340	76006	85798	297.159	558.623	548.427	microtubule-associated protein Jupiter%2C
105223318	NW_011875327.1	-	7736	24858	1627	0	1	0	0	0.00944576	0	dual specificity protein phosphatase 18
105223319	NW_011876272.1	-	297906	298723	642	478	583	238	10.9266	13.9559	4.95493	D-tyrosyl-tRNA(Tyr) deacylase 1
105223320	NW_011876272.1	-	299426	300933	1191	28	30	159	0.345015	0.38711	1.78436	uncharacterized LOC105223320
105223321	NW_011876272.1	-	301636	302473	712	2062	1961	1406	42.5012	42.3275	26.3938	28S ribosomal protein S10%2C mitochondrial
105223322	NW_011876272.1	+	302854	304800	1647	4576	1769	3901	40.7741	16.5066	31.6576	protein arginine N-methyltransferase 1
105223323	NW_011876272.1	-	304919	306933	1905	12211	1906	39293	94.0694	15.3763	275.687	probable histone-binding protein Caf1
105223324	NW_011876272.1	-	307579	309867	1345	45810	88411	70231	499.839	1010.2	697.915	THO complex subunit 4
105223325	NW_011876272.1	+	310179	311667	1341	2881	2836	3738	31.5287	32.5014	37.2569	dephospho-CoA kinase
105223326	NW_011876272.1	+	323958	346749	3136	13165	8248	24953	63.7002	41.7927	109.963	transforming growth factor-beta-induced protein ig-h3%2C
105223328	NW_011876272.1	+	348909	353958	1200	1584	97	14	19.3716	1.24227	0.155935	L-galactose dehydrogenase
105223329	NW_011876272.1	+	359299	366641	1502	971	505	155	10.9446	5.96081	1.59117	hypothetical protein%2C
105223330	NW_011876272.1	+	367534	370529	1937	10215	12890	9407	78.6516	103.933	65.9666	solute carrier family 35 member F6%2C
105223331	NW_011876272.1	-	371723	380553	2261	3760	681	2284	24.4266	4.63293	13.5137	mitochondrial glutamate carrier 1%2C
105223332	NW_011875328.1	-	5095	9352	1680	20	11	28	0.174708	0.100625	0.222764	cadherin-86C-like
105223333	NW_011876272.1	+	380808	383925	2924	11390	8769	4153	60.1705	48.5112	19.9814	golgin subfamily A member 6-like protein 22%2C
105223334	NW_011876272.1	+	384401	391635	2395	9324	12251	7629	57.4933	79.1078	42.8437	protein asunder%2C
105223335	NW_011876272.1	-	385593	388431	2261	3279	1059	5856	21.283	7.19814	34.6176	ATPase family AAA domain-containing protein 3-A
105223336	NW_011876272.1	+	392148	394155	1877	3828	5400	1847	29.9295	44.2134	13.1522	zinc finger protein 436
105223337	NW_011876272.1	-	394158	399316	3028	6188	5681	10949	29.9907	28.8332	48.3298	arginine/serine-rich protein PNISR
105223338	NW_011876272.1	-	404102	410463	4258	6675	3766	10785	23.0058	13.5925	33.854	nucleolar protein 6
105223339	NW_011876272.1	+	402300	404095	795	20	29	240	0.369194	0.560603	4.03497	hypothetical protein
105223340	NW_011876272.1	+	399901	402319	2351	37815	51759	10977	236.05	338.344	62.4061	serine/threonine-protein kinase Aurora-2
105223341	NW_011875329.1	+	13537	14629	842	83045	128931	123567	1447.42	2353.26	1961.49	60S ribosomal protein L10
105223342	NW_011876272.1	-	410737	414332	2390	8394	4079	2260	52.8015	26.8697	12.9476	E3 ubiquitin-protein ligase HRD1%2C
105223343	NW_011876272.1	+	414653	436352	12138	32162	7271	18275	43.7071	10.3475	22.6188	probable ubiquitin carboxyl-terminal hydrolase FAF%2C
105223344	NW_011876272.1	-	439356	442446	2347	3000	2955	1177	18.7586	19.3495	6.70285	methylcrotonoyl-CoA carboxylase subunit alpha%2C mitochondrial
105223345	NW_011876272.1	+	445287	497985	2745	9	7	137	0.0504119	0.0410602	0.6989	hypothetical protein%2C
105223346	NW_011876272.1	-	499737	500994	1204	0	0	1	0	0	0.0111012	auxilin-related protein 1
105223347	NW_011876272.1	+	507866	509078	1151	0	0	0	0	0	0	restin homolog
105223348	NW_011875329.1	+	18254	19813	1560	9831	6299	11129	92.4837	62.0543	95.3515	dolichyl-diphosphooligosaccharide--protein glycosyltransferase subunit STT3B
105223349	NW_011876272.1	-	510744	511832	1030	0	0	0	0	0	0	mediator of RNA polymerase II
105223350	NW_011876272.1	+	512939	514137	1132	0	0	0	0	0	0	uncharacterized LOC105223350
105223351	NW_011876272.1	-	1905	2767	863	0	3	36	0	0.0534238	0.557555	zinc metalloproteinase nas-13
105223352	NW_011876272.1	-	524047	578451	16258	14196	21289	16722	12.8142	20.1239	13.7473	histone-lysine N-methyltransferase trithorax
105223353	NW_011876272.1	-	545942	620711	1871	1	0	6	0.00784365	0	0.0428621	lachesin
105223354	NW_011876273.1	+	28284	34007	5566	0	0	0	0	0	0	putative uncharacterized protein DDB_G0282133%2C
105223355	NW_011876273.1	+	106947	111429	1551	0	0	0	0	0	0	gamma-butyrobetaine dioxygenase
105223356	NW_011876273.1	-	274564	276530	1870	0	1	0	0	0.00821832	0	uncharacterized protein DDB_G0275275
105223357	NW_011876273.1	-	456388	457230	640	0	0	0	0	0	0	snaclec convulxin subunit beta-like
105223358	NW_011876273.1	-	458933	459913	764	0	0	0	0	0	0	hepatic lectin-like
105223359	NW_011875332.1	-	710	16751	912	1074	985	1671	17.2823	16.5984	24.4894	uncharacterized LOC105223359
105223360	NW_011876273.1	-	549713	553265	1500	0	0	0	0	0	0	uncharacterized LOC105223360
105223361	NW_011876273.1	-	555875	559055	1085	0	0	1	0	0	0.0123187	uncharacterized LOC105223361
105223362	NW_011876273.1	+	559486	560783	1169	0	0	4	0	0	0.0457342	uncharacterized LOC105223362
105223363	NW_011876273.1	-	788389	790555	1976	0	0	0	0	0	0	uncharacterized LOC105223363
105223364	NW_011876273.1	-	743852	767283	931	102	105	20	1.60784	1.73326	0.287129	eisosome protein SEG2
105223365	NW_011876273.1	+	817050	820095	2049	19	27	17	0.136083	0.20251	0.110893	uncharacterized LOC105223365
105223366	NW_011876273.1	+	821393	823475	1873	0	0	0	0	0	0	uncharacterized LOC105223366
105223367	NW_011870626.1	-	652	2232	1398	1	15	395	0.011638	0.18281	4.18676	putative nuclease HARBI1%2C
105223368	NW_011876273.1	+	823961	825318	1291	0	0	0	0	0	0	coiled-coil domain-containing protein 96-like
105223369	NW_011876273.1	+	850576	852210	1298	0	5	0	0	0.0591998	0	muscle-specific protein 20
105223370	NW_011876273.1	+	673853	684713	1166	263	95	41	3.31016	1.25213	0.469982	calcitonin gene-related peptide type 1 receptor-like
105223371	NW_011875335.1	-	7015	9301	490	0	0	0	0	0	0	uncharacterized LOC105223371
105223372	NW_011876273.1	+	704025	731291	886	402	111	60	6.65863	1.92537	0.905135	calcitonin gene-related peptide type 1 receptor-like
105223373	NW_011876273.1	-	779731	782932	1658	0	0	0	0	0	0	uncharacterized protein DDB_G0286299
105223374	NW_011876273.1	-	800762	811729	1444	1	4	0	0.0101631	0.0425714	0	uncharacterized LOC105223374
105223375	NW_011876274.1	-	21085	32738	2762	2273	3903	3406	12.0772	21.717	16.4823	uncharacterized LOC105223375
105223376	NW_011876274.1	+	32945	34714	1248	4734	4972	11147	55.668	61.2267	119.382	nuclear
105223377	NW_011876274.1	-	35715	40052	3331	16149	11908	8537	71.1481	54.94	34.2552	uncharacterized LOC105223377
105223378	NW_011876274.1	-	49499	367551	5499	24	84	20	0.0640501	0.234758	0.0486119	sodium/potassium/calcium exchanger Nckx30C
105223379	NW_011876274.1	-	424963	430286	1183	1366	402	38	16.9456	5.22235	0.429334	lipase 3-like
105223380	NW_011875335.1	+	13182	15179	1937	0	0	0	0	0	0	-//-
105223381	NW_011876274.1	+	470771	485730	3274	10545	7681	1714	47.2672	36.0549	6.99726	lipase 3
105223382	NW_011876274.1	+	486371	490997	3796	4646	2361	1952	18.0472	9.60414	6.9058	uncharacterized LOC105223382%2C
105223383	NW_011876274.1	+	492612	494804	2033	33431	55522	21825	241.326	419.713	143.487	methionine aminopeptidase 2
105223384	NW_011876274.1	-	491205	492343	1006	3514	3897	4274	51.2621	59.5329	56.7849
105223385	NW_011876274.1	-	495099	501540	2133	459	332	62	3.15801	2.39206	0.388505	uncharacterized LOC105223385
105223386	NW_011876274.1	+	523143	524392	1250	0	0	0	0	0	0	zinc carboxypeptidase A 1-like
105223387	NW_011876274.1	+	518713	520101	1389	0	0	127	0	0	1.22207	zinc carboxypeptidase A 1-like
105223388	NW_011876274.1	-	618803	620173	1371	0	0	0	0	0	0	zinc carboxypeptidase A 1
105223389	NW_011876274.1	+	667344	688468	2412	32130	2415	953	195.491	15.3874	5.28094	inositol-trisphosphate 3-kinase homolog
105223391	NW_011876274.1	-	700415	703634	2888	3250	3715	2284	16.515	19.7691	10.5705	polyphosphoinositide phosphatase
105223392	NW_011876274.1	-	704911	706551	1585	2238	2970	3229	20.7216	28.7973	27.2292	uncharacterized LOC105223392
105223393	NW_011876274.1	+	703797	704994	1134	714	413	770	9.24012	5.59708	9.07556	alpha-ketoglutarate-dependent dioxygenase alkB homolog 4
105223394	NW_011876274.1	+	707103	709175	1552	2662	898	455	25.2855	8.93249	3.93622	heparin sulfate O-sulfotransferase%2C
105223395	NW_011876274.1	+	728126	760559	1643	39190	8326	506	384.704	85.5894	4.52382	alpha-tocopherol transfer protein-like%2C
105223396	NW_011876274.1	-	766049	780908	1972	863	266	137	6.77632	2.18724	0.979732	ras-related protein Rab-9A%2C
105223397	NW_011875341.1	-	4598	12680	3188	2	34	3	0.0092067	0.163902	0.0125776	uncharacterized PE-PGRS family protein PE_PGRS46
105223398	NW_011876274.1	-	501920	516177	1347	0	0	2	0	0	0.0198453	sodium channel protein Nach
105223399	NW_011876274.1	-	530852	540968	1897	0	2	0	0	0.0162027	0	pickpocket protein 11
105223400	NW_011876274.1	+	689671	700355	1319	124	111	87	1.37965	1.29331	0.881598	UDP-GlcNAc:betaGal beta-1%2C3-N-acetylglucosaminyltransferase-like protein 1
105223401	NW_011876274.1	+	781555	874870	4973	288	79	952	0.849897	0.244137	2.55867	nuclear hormone receptor FTZ-F1 beta
105223402	NW_011876275.1	+	111684	113483	1800	37	43	42	0.301663	0.367131	0.311869	uncharacterized LOC105223402
105223403	NW_011876275.1	-	109667	114184	2230	5114	7476	5290	33.7913	51.7303	31.8349	ankyrin repeat domain-containing protein 36B%2C
105223404	NW_011876275.1	+	124986	126778	1451	3159	922	1950	32.3968	9.90184	18.2134	RAB6-interacting golgin%2C
105223405	NW_011876275.1	+	114874	116897	2024	3809	681	1904	27.618	5.17084	12.5734	UDP-sugar transporter UST74c
105223406	NW_011875341.1	+	19216	20536	1012	0	0	0	0	0	0	uncharacterized protein YBL113C
105223407	NW_011876275.1	+	114739	124918	1054	570	274	653	7.94399	3.99896	8.28859	ubiquinone biosynthesis protein COQ4 homolog%2C mitochondrial%2C
105223408	NW_011876275.1	-	127773	128586	551	6123	7156	5254	163.082	199.592	127.448	uncharacterized LOC105223408
105223409	NW_011876275.1	+	126809	127821	732	1651	843	4155	33.1	17.6987	75.8675	DNA-directed RNA polymerase III subunit RPC7-like
105223410	NW_011876275.1	+	128987	132293	2938	4384	3798	3977	21.8983	19.8668	18.0926	exocyst complex component 1
105223411	NW_011876275.1	+	132633	200445	5038	12871	6901	13624	41.6145	23.3656	40.1181	sodium- and chloride-dependent GABA transporter 1%2C
105223412	NW_011876275.1	+	243781	247315	2830	0	0	0	0	0	0	uncharacterized LOC105223412
105223413	NW_011876275.1	+	251439	275388	5762	1554	4678	9294	3.99539	12.5951	21.7628	cadherin-23%2C
105223414	NW_011875342.1	+	4819	5538	720	0	27	0	0	0.57631	0	forkhead box protein D1-like
105223415	NW_011876275.1	-	304514	306139	1626	0	0	40	0	0	0.328803	basic helix-loop-helix neural
105223416	NW_011876275.1	-	323511	328078	4141	6410	8887	5155	22.7167	32.9818	16.6387	uncharacterized LOC105223416
105223417	NW_011876275.1	+	342375	357791	1745	6	2	2	0.0504601	0.017614	0.015319	allatostatins MIP
105223418	NW_011876275.1	+	368838	371560	2260	45968	53224	12897	298.497	361.929	76.274	transmembrane protein 209
105223419	NW_011876275.1	-	411636	412813	1178	0	0	0	0	0	0	uncharacterized LOC105223419
105223420	NW_011876275.1	-	665848	676633	1842	0	0	105	0	0	0.761896	guanine nucleotide-binding protein G(f) subunit alpha
105223421	NW_011876275.1	-	693743	695351	626	3829	2274	3069	89.7642	55.8265	65.5267	coatomer subunit zeta-1
105223422	NW_011876275.1	+	695592	698211	2312	371	645	494	2.36928	4.31354	2.87325	coiled-coil domain-containing protein 13%2C
105223423	NW_011876275.1	-	703118	756947	2663	7050	9068	2135	38.8517	52.3317	10.7158	LIM and SH3 domain protein Lasp
105223424	NW_011876275.1	+	769810	771216	1407	19	100	1774	0.198176	1.09227	16.8522	uncharacterized LOC105223424
105223425	NW_011875343.1	+	9833	13280	3380	4	0	48	0.0173674	0	0.189811	dual specificity tyrosine-phosphorylation-regulated kinase 2-like
105223426	NW_011876275.1	+	760430	769789	7380	146	757	13817	0.291315	1.58175	25.1089	protein disabled%2C
105223427	NW_011876275.1	-	810697	811235	467	0	0	0	0	0	0	cuticle protein 16.5-like
105223428	NW_011876275.1	+	808851	809362	449	0	0	0	0	0	0	uncharacterized LOC105223428
105223429	NW_011876275.1	-	794090	794740	585	0	0	0	0	0	0	cuticle protein 16.5-like
105223430	NW_011876275.1	+	786275	787452	1101	0	0	0	0	0	0	cuticle protein 16.5-like
105223431	NW_011876275.1	-	781970	782471	432	0	0	0	0	0	0	BCL-6 corepressor-like protein 1
105223432	NW_011876275.1	-	777069	777745	606	0	0	0	0	0	0	cyclin-dependent kinase inhibitor 1C-like
105223433	NW_011876275.1	+	811704	812212	415	0	0	0	0	0	0	cuticle protein 38-like
105223434	NW_011876275.1	-	80442	85052	4485	0	0	19	0	0	0.0566223	uncharacterized LOC105223434
105223435	NW_011876275.1	-	146177	150761	518	8	2	11	0.226648	0.0593369	0.28383	uncharacterized LOC105223435
105223436	NW_011875355.1	-	3248	5206	1526	0	1	9	0	0.0100709	0.0788286	uncharacterized LOC105223436
105223437	NW_011876275.1	+	410132	411433	1302	0	0	7	0	0	0.0718593	uncharacterized LOC105223437
105223438	NW_011876275.1	+	648399	649614	1146	0	0	0	0	0	0	odorant receptor 59a-like
105223439	NW_011876275.1	-	663246	665552	516	0	0	25	0	0	0.647569	guanine nucleotide-binding protein G(f) subunit alpha-like
105223440	NW_011876275.1	-	803025	803939	430	0	0	0	0	0	0	uncharacterized LOC105223440
105223441	NW_011876276.1	-	298473	300898	2426	13	6543	22498	0.0786402	41.4487	123.951	SOX domain-containing protein dichaete
105223442	NW_011876276.1	+	343423	347491	1964	341	48	439	2.54803	0.375599	2.98758	glutactin
105223443	NW_011876276.1	-	350359	353221	2119	39	172	15	0.270101	1.24745	0.0946142	glutactin
105223444	NW_011876276.1	-	356724	360252	2074	246	1122	207	1.74068	8.31398	1.33401	glutactin
105223445	NW_011876276.1	-	366278	381687	4253	51127	22754	45585	185.905	86.6426	150.962	heat shock 70 kDa protein 4%2C
105223446	NW_011875355.1	-	15540	16761	605	439	549	139	10.6488	13.9457	3.07083	calcium/calmodulin-dependent protein kinase type 1
105223447	NW_011876276.1	+	394589	395106	452	2542	2003	3752	82.5333	68.1031	110.948	uncharacterized LOC105223447
105223448	NW_011876276.1	-	397880	423900	2741	10279	4224	12476	55.0344	23.6832	60.8362	patatin-like phospholipase domain-containing protein 3
105223449	NW_011876276.1	-	434562	443515	3083	10714	1920	6631	51	9.57089	28.7476	tudor domain-containing protein 3
105223450	NW_011876276.1	+	444346	449505	2220	5828	4774	7011	38.5264	33.0487	42.2107	deformed epidermal autoregulatory factor 1
105223451	NW_011876276.1	-	472230	475775	2540	12335	9377	4495	71.3247	56.7802	23.672	serine/threonine-protein kinase tricorner%2C
105223452	NW_011876276.1	+	556589	622180	3777	5722	5077	1763	22.2327	20.6578	6.2388	dual specificity protein phosphatase Mpk3
105223453	NW_011876276.1	-	634912	637817	1640	2871	2341	819	26.0082	22.2081	6.75717	sideroflexin-2%2C
105223454	NW_011875358.1	-	563	6379	2496	0	3	122	0	0.0184715	0.653298	uncharacterized LOC105223454
105223455	NW_011876276.1	+	639103	642474	3121	6080	5419	6278	28.5892	26.6839	26.8858	UDP-glucuronosyltransferase
105223456	NW_011876276.1	+	687815	833883	5837	26	56	10211	0.065392	0.147493	23.3896	protein naked cuticle%2C
105223457	NW_011876276.1	+	840462	845055	1967	0	1	5	0	0.00781304	0.0339752	protein msta
105223458	NW_011876276.1	-	851189	852997	1755	199	261	252	1.66406	2.28554	1.9192	uncharacterized LOC105223458
105223459	NW_011876276.1	+	847912	851220	3041	5666	5090	9652	27.3434	25.7233	42.4226	pre-mRNA-processing factor 6
105223460	NW_011876276.1	-	890712	892350	1639	0	0	0	0	0	0	uncharacterized LOC105223460
105223461	NW_011869434.1	-	7	1119	696	12504	13708	17657	263.653	302.684	339.081	ATP synthase subunit beta%2C mitochondrial-like
105223462	NW_011870653.1	-	695	1526	381	219	150	544	8.43551	6.0505	19.084	DNA-directed RNA polymerases I%2C II%2C and III subunit RPABC4-like
105223463	NW_011876276.1	-	11570	22533	1059	321	546	131	4.44837	7.92358	1.65337
105223466	NW_011875359.1	+	2359	11709	1645	9	13	34	0.0802914	0.121451	0.276254	nitric oxide synthase-like
105223467	NW_011876276.1	-	865474	868555	2302	0	1	3	0	0.00667605	0.0174185	uncharacterized LOC105223467
105223468	NW_011876277.1	+	111145	159803	998	633	410	10	10.0319	6.80452	0.144339	uncharacterized LOC105223468%2C
105223469	NW_011876277.1	-	161447	162275	706	1	0	0	0.0207868	0	0	C-type lectin 37Db
105223470	NW_011876277.1	+	164143	164803	661	0	0	1	0	0	0.0202206	chitin-binding lectin 1-like
105223471	NW_011876277.1	-	384931	385450	463	0	0	0	0	0	0	uncharacterized LOC105223471
105223472	NW_011876277.1	-	391639	392925	602	0	0	0	0	0	0	macrophage mannose receptor 1-like
105223473	NW_011876277.1	+	604190	605048	732	0	0	1	0	0	0.0182593	C-type lectin 37Db-like
105223474	NW_011876277.1	+	607503	608405	780	0	0	0	0	0	0	C-type lectin 37Db-like
105223475	NW_011876277.1	+	610447	628668	717	0	0	2	0	0	0.0381336	C-type lectin 37Db-like%2C
105223477	NW_011876277.1	+	617971	618825	732	0	0	1	0	0	0.0182593	lectin subunit alpha-like
105223478	NW_011876277.1	+	632335	633251	777	0	0	0	0	0	0	C-type lectin 37Db-like
105223479	NW_011876277.1	-	637851	644754	2536	279	412	386	1.61453	2.49674	2.03439	serine-rich adhesin for platelets-like
105223480	NW_011876277.1	+	677716	678523	677	0	0	0	0	0	0	lectin subunit alpha
105223481	NW_011876277.1	+	457766	566017	4867	7742	7075	2955	23.3445	22.3403	8.11507	hemicentin-2
105223482	NW_011876277.1	+	662274	663171	762	0	0	2	0	0	0.0350809	C-type lectin 37Db-like
105223483	NW_011876277.1	-	701451	704579	1194	0	0	0	0	0	0	odorant receptor 24a
105223484	NW_011876278.1	-	40064	40744	435	23612	31874	37027	849.307	1200.61	1212.98	40S ribosomal protein S21%2C
105223485	NW_011875364.1	-	12594	15368	2775	0	0	0	0	0	0	uncharacterized LOC105223485
105223486	NW_011876278.1	+	59104	101104	1392	0	5	1	0	0.0588371	0.0102342	ankyrin repeat domain-containing protein 29%2C
105223487	NW_011876278.1	+	295595	337150	933	0	1	0	0	0.0164719	0	uncharacterized LOC105223487
105223488	NW_011876278.1	+	402360	405978	1519	101	98	17	0.975789	0.9915	0.149585	uncharacterized LOC105223488
105223489	NW_011876278.1	+	412607	417753	2466	130	84	95	0.773646	0.523493	0.514904	suppressor of hairless protein
105223490	NW_011876278.1	-	449870	450854	713	0	2	0	0	0.0431087	0	EF-hand calcium-binding domain-containing protein 2
105223491	NW_011876278.1	-	527653	529206	1337	14105	14471	12882	154.822	166.338	128.78
105223492	NW_011876278.1	+	529783	531000	1032	838	1035	901	11.9167	15.4129	11.6692	ATP synthase mitochondrial F1 complex assembly factor 2
105223494	NW_011876278.1	+	582273	725292	2240	9798	8894	1779	71.9311	68.3768	11.8949	zinc transporter 2%2C
105223495	NW_011876278.1	+	337470	392060	3293	0	5	1	0	0.0233347	0.00405886	venom dipeptidyl peptidase 4
105223496	NW_011875365.1	-	300	10954	6784	12043	11971	16507	26.052	27.1187	32.5221	uncharacterized LOC105223496
105223497	NW_011876278.1	-	457198	463511	5282	164	150	620	0.455657	0.436433	1.56888	myosin-VIIa
105223498	NW_011876278.1	-	541212	582144	3783	110	95	68	1.31995	1.19377	0.743153	uncharacterized LOC105223498%2C
105223499	NW_011876279.1	+	33030	150290	6084	4550	1011	193	12.2633	2.8535	0.473757	protein cappuccino%2C
105223500	NW_011876279.1	-	153336	159577	4528	8036	4811	1135	26.0451	16.3288	3.35031	uncharacterized LOC105223500
105223501	NW_011876279.1	+	152763	154147	1385	667	848	1954	7.06754	9.40959	18.8569	probable RNA-binding protein EIF1AD
105223502	NW_011876279.1	-	160543	161759	1159	8	19	56	0.101298	0.251939	0.645804	uncharacterized LOC105223502
105223503	NW_011876279.1	+	159887	160568	621	3841	3235	1798	90.7706	80.0585	38.6985	replication protein A 14 kDa subunit
105223504	NW_011876279.1	-	161800	164013	2085	1	13	193	0.0070386	0.0958213	1.23722	uncharacterized LOC105223504
105223505	NW_011876279.1	-	238065	241026	1725	1730	1525	5665	14.718	13.5864	43.8942	leukotriene A-4 hydrolase
105223506	NW_011876279.1	-	247566	257316	2181	873	646	997	5.87423	4.55199	6.10992	insulin gene enhancer protein isl-1
105223507	NW_011876279.1	-	512342	636698	6181	20772	21099	4091	49.3187	52.4599	8.8464	S phase cyclin A-associated protein in the endoplasmic reticulum
105223508	NW_011876279.1	+	637231	654906	3857	4308	4162	4044	16.3915	16.5835	14.0139	protein bicaudal D
105223509	NW_011876279.1	-	665883	670836	1341	0	0	3	0	0	0.0299012	uncharacterized LOC105223509
105223510	NW_011876279.1	-	695743	698364	524	11	0	8	0.308073	0	0.204059	uncharacterized LOC105223510
105223511	NW_011876279.1	-	699465	704083	1493	2138	365	819	21.0155	3.75714	7.33196	probable serine hydrolase
105223512	NW_011876279.1	+	727169	761249	2226	13	2	0	0.0857058	0.013808	0	probable G-protein coupled receptor CG31760
105223513	NW_011876279.1	-	768541	769536	809	2560	1309	3155	46.4391	24.8666	52.1251	uncharacterized LOC105223513
105223514	NW_011876279.1	+	767761	768634	680	0	0	9	0	0	0.176901	uncharacterized LOC105223514
105223515	NW_011876279.1	+	769934	770870	778	8	10	52	0.150905	0.197535	0.893346	uncharacterized LOC105223515
105223516	NW_011876279.1	-	770963	772233	870	90	350	1381	1.53939	6.2691	21.5131	uncharacterized LOC105223516%2C
105223517	NW_011876279.1	+	772590	773555	895	4001	1750	8834	65.6051	30.0497	131.926	uncharacterized LOC105223517
105223518	NW_011876279.1	-	773819	779478	797	291	144	6	5.3583	2.7767	0.100621	uncharacterized LOC105223518
105223519	NW_011875366.1	+	24253	27543	1414	0	0	4	0	0	0.03781	G-protein coupled receptor Mth2-like
105223520	NW_011876279.1	-	179947	219243	439	0	0	0	0	0	0	uncharacterized LOC105223520
105223521	NW_011876279.1	-	241756	242229	474	929	738	852	28.7627	23.9278	24.0247	39S ribosomal protein L13%2C mitochondrial
105223522	NW_011876279.1	+	708496	718448	1482	1	1	6	0.00990248	0.0103699	0.0541127	gustatory and pheromone receptor 33a
105223523	NW_011876279.1	+	832798	931466	1479	4	1	0	0.0396903	0.010391	0	putative cyclin-dependent serine/threonine-protein kinase DDB_G0272797/DDB_G0274007
105223524	NW_011876280.1	-	3149	4590	1046	0	0	0	0	0	0	uncharacterized LOC105223524
105223525	NW_011876280.1	-	16583	17285	570	0	0	0	0	0	0	uncharacterized LOC105223525
105223526	NW_011876280.1	-	12365	12957	456	0	0	0	0	0	0	uncharacterized LOC105223526
105223527	NW_011876280.1	-	7728	8116	270	0	0	0	0	0	0	uncharacterized LOC105223527
105223528	NW_011876280.1	-	6763	21301	960	0	0	0	0	0	0	suppressor of Mek1-like%2C
105223529	NW_011875367.1	+	6885	8199	1136	6252	3065	3993	80.7668	41.4645	46.9804	transmembrane protein 179
105223530	NW_011876280.1	+	27750	28532	551	0	0	1	0	0	0.0242574	uncharacterized LOC105223530
105223531	NW_011876280.1	-	31207	31947	653	0	0	0	0	0	0	uncharacterized LOC105223531%2C
105223532	NW_011876280.1	-	41748	42315	456	0	0	0	0	0	0	uncharacterized LOC105223532
105223533	NW_011876280.1	-	43947	44480	470	0	0	0	0	0	0	acidic leucine-rich nuclear phosphoprotein 32 family member B-like
105223534	NW_011876280.1	+	140692	145420	3778	26378	38693	24504	102.464	157.397	86.6904	isoleucine--tRNA ligase%2C cytoplasmic
105223535	NW_011876280.1	-	158692	163580	3355	2561	245	2337	11.2024	1.12227	9.31027	DNA repair endonuclease XPF
105223536	NW_011876280.1	+	163789	167300	3378	6500	1477	3312	28.2388	6.71963	13.1047	uncharacterized LOC105223536
105223537	NW_011876280.1	-	169239	186274	4081	24894	29982	211869	89.5201	112.906	693.9	serine/threonine-protein phosphatase 4 regulatory subunit 2
105223538	NW_011875367.1	-	11583	17528	2613	8548	9150	3112	52.1172	58.4211	17.2806	protein UBASH3A homolog%2C
105223539	NW_011876280.1	-	190440	191433	553	29	26	74	0.7696	0.722558	1.78856	uncharacterized LOC105223539
105223540	NW_011876280.1	+	194627	197882	2049	1158	249	249	8.2939	1.86759	1.62425	nudix hydrolase 2
105223541	NW_011876280.1	-	198872	202995	3505	14647	9146	7124	61.3272	40.1022	27.1664	uncharacterized LOC105223541
105223542	NW_011876280.1	-	203312	203889	504	775	354	140	23.07	11.0352	3.79557	uncharacterized LOC105223542%2C
105223543	NW_011876280.1	+	204180	208210	2319	5965	1466	749	37.7487	9.71534	4.31695	vacuolar protein sorting-associated protein 37A
105223544	NW_011876280.1	+	211728	305740	2859	161	332	371	0.826426	1.78463	1.73443	probable inactive protein kinase DDB_G0270444
105223545	NW_011876280.1	-	308651	312952	1589	247	384	14	2.28121	3.71392	0.117761	leucine-rich repeat neuronal protein 2
105223546	NW_011876280.1	-	323108	324101	704	5711	3100	183	119.051	67.6727	3.47436	formin-like
105223547	NW_011876280.1	+	335575	346306	1185	9	8	14	0.111459	0.103752	0.157909	tetraspanin-2A
105223548	NW_011876280.1	-	332246	348269	2304	1320	947	1144	11.1845	8.40285	8.82824	poly(A) RNA polymerase%2C mitochondrial%2C
105223549	NW_011876280.1	+	348589	351262	2618	5250	1427	6440	29.4294	8.37682	32.8785	ESF1 homolog
105223550	NW_011876280.1	-	351360	353311	1830	80	61	2955	0.641551	0.512275	21.5825	deoxyribonuclease-2-alpha
105223551	NW_011876280.1	-	430279	462045	796	431	724	561	7.94614	13.9782	9.41989	guanylate kinase-like
105223552	NW_011876280.1	-	356211	465998	4637	13948	9150	2516	44.1435	30.3255	7.2522	disheveled-associated activator of morphogenesis 1
105223553	NW_011876280.1	+	620757	621679	922	0	0	0	0	0	0	uncharacterized LOC105223553
105223554	NW_011876280.1	-	609351	645896	6190	3	12	46	0.00711251	0.0297931	0.0993261	flocculation protein FLO11
105223555	NW_011876280.1	+	598658	609352	7260	8633	3123	795	17.4509	6.61089	1.46361	uncharacterized LOC105223555
105223556	NW_011876280.1	-	663221	667641	3365	8024	7441	4450	34.9944	33.9837	17.6755	solute carrier family 12 member 8
105223557	NW_011876280.1	-	671910	676720	4325	7356	7785	8478	24.9602	27.6629	26.2001	AP-3 complex subunit beta-2
105223558	NW_011876280.1	+	677016	678533	1458	6582	7751	6591	66.251	81.7005	60.4213	protein SREK1IP1
105223559	NW_011876280.1	-	678658	680827	2117	3773	1908	1115	26.1552	13.851	7.03963	centriolin
105223560	NW_011870723.1	+	1217	1740	275	0	0	1	0	0	0.048603	protein kinase C%2C brain isozyme-like
105223561	NW_011875367.1	-	19410	21628	2152	9355	7219	3336	63.7961	51.5536	20.7195	uncharacterized LOC105223561
105223562	NW_011876280.1	+	706225	719860	1557	13	374	20153	0.122531	3.69154	173	sarcoplasmic calcium-binding protein
105223563	NW_011876280.1	-	722282	811165	1998	3200	944	2985	23.5043	7.26108	19.9685	nuclear pore complex protein Nup88
105223564	NW_011876280.1	+	893971	894868	679	0	0	0	0	0	0	uncharacterized LOC105223564%2C
105223565	NW_011876280.1	-	814610	815662	829	0	0	0	0	0	0	uncharacterized LOC105223565
105223566	NW_011876280.1	-	912454	927380	2511	2	0	0	0.011689	0	0	sodium-coupled monocarboxylate transporter 1
105223567	NW_011876280.1	-	932057	944114	4108	24	0	92	0.0857379	0	0.299332	probable multidrug resistance-associated protein lethal(2)03659
105223569	NW_011876281.1	+	4275	33403	2405	9	4	0	0.0571277	0.0265887	0	uncharacterized LOC105223569%2C
105223570	NW_011875371.1	-	12797	13793	997	5683	7818	11378	83.6517	120.511	152.534	splicing factor 3B subunit 4
105223571	NW_011876281.1	+	170	549	284	11	0	0	0.568416	0	0	uncharacterized LOC105223571
105223572	NW_011876281.1	-	38168	63838	5601	9440	1812	257	24.7342	4.97184	0.613287	uncharacterized LOC105223572
105223573	NW_011876281.1	+	76734	80746	3694	7945	4427	19308	31.5638	18.4178	69.8613	DNA-directed RNA polymerase I subunit RPA2
105223574	NW_011876281.1	-	80903	90014	6473	12791	5031	15395	29.4916	12.1473	32.3279	AP-2 complex subunit alpha%2C
105223575	NW_011876281.1	-	100267	101068	750	5786	5480	2332	113.216	112.291	41.5588	hypothetical protein
105223576	NW_011876281.1	+	90264	100011	2314	17734	7653	14006	112.518	50.8488	80.9346	F-box-like/WD repeat-containing protein ebi%2C
105223577	NW_011876281.1	+	101417	208282	5383	2822	635	10834	9.39098	2.21289	32.8357	dual specificity protein kinase splA%2C
105223578	NW_011875372.1	-	15444	15881	438	507	391	470	16.9874	13.7192	14.3423	calcium-dependent secretion activator-like
105223579	NW_011876281.1	+	169815	173446	3632	1532	797	1320	6.19021	3.37238	4.85763	calpain-B
105223580	NW_011876281.1	-	219745	247557	4836	15323	26520	12323	47.2123	85.5692	34.5805	cytoplasmic protein NCK1%2C
105223581	NW_011876281.1	-	250051	253975	2400	10338	4662	13754	63.2146	29.8528	76.5974	integral membrane protein 2B
105223582	NW_011876281.1	+	247716	250749	2889	1605	1569	663	8.15304	8.34642	3.06734	RCC1-like G exchanging factor-like protein
105223583	NW_011876281.1	+	262367	263688	1259	1660	1157	1276	19.3497	14.1232	13.5463	post-GPI attachment to proteins factor 2
105223584	NW_011876281.1	-	263745	264803	1059	1736	511	645	24.0573	7.41566	8.14066	peroxisome assembly protein 12
105223585	NW_011876281.1	+	266643	269508	2258	2845	1182	4265	18.4906	8.04485	25.2459	uncharacterized LOC105223585
105223586	NW_011875375.1	-	2214	9219	2325	2	12	12	0.0126241	0.07932	0.0689849	uncharacterized LOC105223586
105223587	NW_011876281.1	-	269482	271226	1685	4124	4439	3660	35.9179	40.4865	29.032	probable ATP-dependent RNA helicase DDX28
105223588	NW_011876281.1	-	400095	401607	853	3	2	19	0.0516136	0.0360334	0.297715	zinc finger BED domain-containing protein 4-like
105223589	NW_011876281.1	-	434605	435144	430	0	0	0	0	0	0	uncharacterized LOC105223589
105223590	NW_011876281.1	+	422004	449624	4734	35	15	10	0.13789	0.0618856	0.0358814	excitatory amino acid transporter%2C
105223591	NW_011876281.1	-	345997	367185	3813	15	2	11	0.057732	0.00806098	0.0385587	gamma-aminobutyric acid type B receptor subunit 2
105223592	NW_011876281.1	+	556471	764268	12254	0	10	3400	0	0.0125414	3.70849	protein dachsous
105223593	NW_011876282.1	+	82307	83732	1222	0	4	0	0	0.0503053	0	uncharacterized LOC105223593
105223594	NW_011876282.1	-	87055	87939	757	0	0	0	0	0	0	uncharacterized LOC105223594
105223595	NW_011876282.1	-	95372	96488	936	0	0	0	0	0	0	mucin-2
105223596	NW_011875376.1	+	3625	6024	1863	195	222	115	1.53608	1.83132	0.825051	putative inorganic phosphate cotransporter
105223597	NW_011876282.1	-	99946	101219	972	0	0	0	0	0	0	cell wall protein DAN4
105223598	NW_011876282.1	+	119084	119806	631	0	0	5	0	0	0.10591	uncharacterized LOC105223598
105223599	NW_011876282.1	+	151181	151694	449	0	0	0	0	0	0	acyl-CoA-binding protein homolog
105223600	NW_011876282.1	+	149452	150038	435	0	0	0	0	0	0	acyl-CoA-binding protein
105223601	NW_011876282.1	+	147023	147538	455	0	0	0	0	0	0	acyl-CoA-binding protein homolog
105223602	NW_011876282.1	-	136199	304422	9023	0	0	6	0	0	0.00888784	uncharacterized LOC105223602
105223603	NW_011876282.1	+	330804	333051	537	0	0	0	0	0	0	uncharacterized LOC105223603
105223604	NW_011876282.1	+	355917	386903	3603	0	0	1	0	0	0.00394156	paramyosin%2C long form%2C
105223605	NW_011875376.1	+	583	3035	1803	161	207	75	1.31046	1.76441	0.555983	putative inorganic phosphate cotransporter
105223606	NW_011876282.1	-	391372	392149	633	0	0	0	0	0	0	chorion protein S16
105223607	NW_011876282.1	-	398400	399179	702	0	0	0	0	0	0	uncharacterized LOC105223607
105223608	NW_011876282.1	+	411680	412910	1174	0	0	0	0	0	0	collagen alpha-1(I) chain-like
105223609	NW_011876282.1	+	407394	414342	1826	0	0	6	0	0	0.0597133	uncharacterized LOC105223609%2C
105223610	NW_011876282.1	-	406112	415871	684	21	25	7	0.450563	0.561705	0.136785	uncharacterized LOC105223610
105223611	NW_011876282.1	-	424246	429853	4817	7591	2732	1659	23.1268	8.71623	4.60326	erythroid differentiation-related factor 1
105223612	NW_011876282.1	+	430321	432178	1347	4830	3357	4295	52.6225	38.3008	42.6179	very-long-chain enoyl-CoA reductase
105223613	NW_011876282.1	+	432512	433573	865	1355	759	1236	22.9888	13.485	19.0985	uncharacterized protein C1orf50 homolog
105223614	NW_011876282.1	-	433702	435863	1890	3363	9002	7130	26.113	73.1984	50.4224	microfibrillar-associated protein 1
105223615	NW_011876282.1	+	452730	465252	3572	29	24	4	0.119146	0.103258	0.0149673	sodium-coupled monocarboxylate transporter 1
105223616	NW_011875376.1	-	6542	9561	2362	11038	4533	7847	73.4306	31.5795	47.5438	mitochondrial import receptor subunit TOM70%2C
105223617	NW_011876282.1	-	709794	738886	1564	358	129	4343	4.20306	1.586	46.4382	lipoma HMGIC fusion partner-like 3 protein%2C
105223618	NW_011876282.1	-	745534	771516	2005	0	15	127	0	0.114974	0.846614	uncharacterized LOC105223618
105223619	NW_011876282.1	+	740937	745713	4012	38434	36944	18562	140.588	141.517	61.8386	kinesin-like protein Klp61F
105223620	NW_011876282.1	+	763638	771387	1299	0	0	8	0	0	0.0823146	keratin%2C type I cytoskeletal 10
105223621	NW_011876282.1	-	773646	775471	1537	5759	3155	5510	54.9877	31.5464	47.9152	mitochondrial carrier homolog 2
105223622	NW_011876282.1	+	775765	777101	1071	2545	876	337	34.8731	12.5701	4.20568	tRNA pseudouridine synthase-like 1
105223623	NW_011876282.1	-	779637	783425	3356	132	189	1402	0.585777	0.878319	5.66643	breast cancer anti-estrogen resistance protein 1%2C
105223624	NW_011876282.1	-	906546	910842	2097	0	13	0	0	0.0952729	0	DC-STAMP domain-containing protein 2
105223625	NW_011875376.1	+	10295	12877	1982	20155	30342	40001	149.235	235.269	269.751	T-complex protein 1 subunit delta
105223626	NW_011876282.1	+	126641	131836	1092	0	0	0	0	0	0	uncharacterized LOC105223626
105223627	NW_011876282.1	-	394092	403678	3647	2	4	2	0.00804797	0.0168558	0.00732977	ice-structuring glycoprotein
105223628	NW_011876282.1	-	469065	517959	2205	4	2	6	0.0266222	0.0139395	0.0363696	uncharacterized LOC105223628
105223629	NW_011876282.1	+	546853	688810	2881	15	7	0	0.0764083	0.0373404	0	lysosome membrane protein 2
105223631	NW_011876282.1	-	809571	897737	763	8	3	59	0.153871	0.0604257	1.03353	protein csh3-like
105223632	NW_011876283.1	+	24455	26437	1894	588	383	14	4.55606	3.10773	0.0987971	uncharacterized LOC105223632
105223633	NW_011876283.1	+	67167	128792	1904	335	415	18	3.0517	3.95892	0.149339	uncharacterized LOC105223633%2C
105223634	NW_011876283.1	+	145692	155234	2470	0	129	2214	0	0.802634	11.9805	uncharacterized LOC105223634
105223635	NW_011875376.1	+	13107	14870	1650	4542	4911	3268	42.0543	47.6174	27.5581	zinc finger protein OZF-like%2C
105223636	NW_011876283.1	+	529535	568886	2514	6	12	1	0.035025	0.0733568	0.00531656	probable G-protein coupled receptor B0563.6
105223637	NW_011876283.1	-	577131	579594	1394	23	13	957	0.242135	0.143319	9.17583	uncharacterized LOC105223637
105223638	NW_011876283.1	+	635350	642821	1763	0	2	5	0	0.0174342	0.0379065	enhancer of split mgamma protein
105223639	NW_011876283.1	+	711682	716380	4628	16177	13925	3100	51.2976	46.2409	8.95291	uncharacterized LOC105223639
105223640	NW_011876283.1	-	39938	54322	1521	24	21	2	0.231566	0.212185	0.0175751	homeobox protein Nkx-2.3
105223641	NW_011876283.1	+	387872	395438	1606	3	52	327	0.0274137	0.497602	2.72144	uncharacterized LOC105223641
105223642	NW_011876283.1	-	659040	677137	1571	1	1	7	0.00934149	0.00978247	0.0595549	frequenin-1-like
105223643	NW_011876284.1	+	310951	311543	527	1116	917	3157	31.0775	26.7414	80.0682	ER membrane protein complex subunit 6
105223644	NW_011876284.1	-	311919	313303	1254	2164	1016	1287	25.3251	12.4515	13.7176	beta-1%2C4-galactosyltransferase 7
105223645	NW_011876284.1	+	392888	450177	3837	2150	2889	14148	8.52764	11.9997	51.1081	elongation of very long chain fatty acids protein AAEL008004%2C
105223646	NW_011876284.1	+	475277	602989	5381	5365	3016	702	23.5308	13.8526	2.80419	elongation of very long chain fatty acids protein AAEL008004%2C
105223647	NW_011876284.1	-	608097	613368	3788	5044	1983	6583	19.7976	8.15064	23.5323	uncharacterized LOC105223647%2C
105223648	NW_011876284.1	-	614222	644294	5968	0	7	11	0	0.0180258	0.0246354	uncharacterized LOC105223648
105223649	NW_011876284.1	-	667116	669083	1968	10	9	107	0.0745705	0.0702817	0.726699	uncharacterized LOC105223649
105223650	NW_011870778.1	-	352	1231	737	0	0	0	0	0	0	uncharacterized LOC105223650
105223651	NW_011876284.1	+	697999	727255	1817	0	0	1	0	0	0.00735599	allatostatin-A
105223652	NW_011876284.1	-	729579	730173	536	0	0	0	0	0	0	H/ACA ribonucleoprotein complex non-core subunit NAF1-like
105223653	NW_011876284.1	-	734823	738202	3050	3289	5170	4892	15.8255	26.0505	21.4379	TATA box-binding protein-associated factor RNA polymerase I subunit B
105223654	NW_011876284.1	+	746171	769162	3054	33279	19663	45030	173.494	107.349	213.806	protein phosphatase PP2A 55 kDa regulatory subunit%2C
105223655	NW_011875378.1	-	8467	15469	1784	0	0	0	0	0	0	neuropeptide Y receptor type 1-like
105223657	NW_011876284.1	-	774988	785803	3084	4	43	420	0.0190343	0.214279	1.82025	protein Skeletor%2C isoforms B/C
105223658	NW_011876284.1	-	788051	794050	3148	37248	88296	64091	175.653	436.04	275.267	protein fem-1 homolog C%2C
105223659	NW_011876284.1	-	809998	810904	830	5350	2558	11243	94.595	47.3639	181.051	uncharacterized LOC105223659
105223660	NW_011876284.1	-	823665	824594	863	2738	2962	5495	46.5602	52.7471	85.1046	pre-mRNA-splicing factor SPF27
105223661	NW_011876284.1	+	825600	827078	1359	3999	1450	1580	43.1841	16.3973	15.5394	single-strand selective monofunctional uracil DNA glycosylase
105223663	NW_011876284.1	+	827680	828376	629	677	372	1142	15.7954	9.08902	24.2667	tRNA-specific adenosine deaminase 2
105223664	NW_011876284.1	-	846937	848704	1688	1	0	0	0.008694	0	0	uncharacterized LOC105223664
105223665	NW_011876284.1	+	3994	10213	1888	21	2	98	0.163234	0.0162799	0.693777	uncharacterized LOC105223665
105223666	NW_011876284.1	-	44996	52393	2467	0	9	1	0	0.0560658	0.00541785	tenascin-X-like
105223667	NW_011876284.1	+	193750	303244	5978	0	2	6	0	0.0051416	0.013415	mucin-17
105223668	NW_011876284.1	+	334208	388766	1642	1712	1872	251	15.3011	17.5209	2.04313	elongation of very long chain fatty acids protein AAEL008004
105223669	NW_011876284.1	-	732665	733440	485	0	0	0	0	0	0	uncharacterized LOC105223669
105223670	NW_011875384.1	-	4384	39696	3604	7254	4945	6893	29.5383	21.0866	25.5635	DNA topoisomerase 3-alpha
105223671	NW_011876285.1	-	10371	11459	1089	0	0	0	0	0	0	glycine-rich cell wall structural protein 1.0-like
105223672	NW_011876285.1	+	77967	78895	865	0	0	0	0	0	0	vitellogenin-1-like
105223673	NW_011876285.1	+	85574	86623	1050	0	2	0	0	0.0292729	0	uncharacterized LOC105223673
105223674	NW_011876285.1	-	86908	87839	871	0	0	0	0	0	0	uncharacterized LOC105223674
105223675	NW_011876285.1	+	104501	107648	1796	5632	3731	1835	47.8035	33.1631	14.1853	E3 ubiquitin-protein ligase RNF185%2C
105223676	NW_011876285.1	+	140051	141757	1381	2	952	8351	0.0212534	10.5942	80.8241	vitellogenin-3-like
105223677	NW_011876285.1	+	151877	153118	1183	0	0	0	0	0	0	vitellogenin-1-like
105223678	NW_011876285.1	-	227879	230761	1455	0	0	0	0	0	0	probable phospholipase A1 magnifin
105223679	NW_011876285.1	-	240948	242353	1272	0	0	0	0	0	0	phospholipase A1
105223680	NW_011876285.1	-	250683	251987	1184	0	0	0	0	0	0	vitellogenin-1-like
105223681	NW_011876285.1	+	388855	534929	4460	67	176	28	0.255126	0.70182	0.0971052	inactive dipeptidyl peptidase 10%2C
105223682	NW_011876285.1	-	563948	565217	1147	1465	952	854	18.7442	12.7555	9.95154	dysbindin protein homolog
105223683	NW_011876285.1	-	565530	568207	2619	3211	3194	2548	17.9927	18.7424	13.0035	probable GPI-anchored adhesin-like protein PGA55
105223684	NW_011876285.1	+	568987	577127	5521	48459	63655	24600	135.381	186.23	62.5927	non-canonical poly(A) RNA polymerase protein Trf4-1%2C
105223685	NW_011876285.1	+	599324	656381	2893	38	91	90	0.192765	0.483412	0.415805	uncharacterized LOC105223685
105223686	NW_011875386.1	+	8732	11114	1063	5105	7870	20120	70.4782	113.78	252.983	aurora kinase B
105223687	NW_011876285.1	-	683333	703407	1078	13	20	5	0.205362	0.330856	0.0719367	uncharacterized LOC105223687%2C
105223688	NW_011876285.1	-	735443	736124	556	0	0	0	0	0	0	uncharacterized LOC105223688%2C
105223689	NW_011876285.1	+	745054	745985	822	57	26	270	1.05353	0.503243	4.54506	uncharacterized LOC105223689%2C
105223690	NW_011876285.1	+	750579	753136	2075	2136	2042	3924	15.1069	15.1238	25.2759	mitoguardin
105223691	NW_011876285.1	-	746218	750729	2715	2508	1945	958	13.5566	11.0097	4.71619	anoctamin-8
105223692	NW_011876285.1	+	754208	755042	598	0	0	0	0	0	0	uncharacterized LOC105223692
105223693	NW_011876285.1	-	777714	782531	1822	27382	14287	1698	220.551	120.508	12.4562	hsc70-interacting protein 1
105223694	NW_011875387.1	-	9112	32259	513	4102	3891	3507	117.347	116.565	91.3723	NADH dehydrogenase [ubiquinone] 1 alpha subcomplex subunit 2
105223695	NW_011876285.1	+	782757	783725	883	1761	161	4695	29.2679	2.80214	71.0675	selenoprotein BthD-like
105223696	NW_011876285.1	-	783971	785592	1572	36	39	141	0.337583	0.382979	1.20421	probable tubulin beta chain CG32396%2C
105223697	NW_011876285.1	-	785808	786949	980	10204	6271	10609	152.805	98.3412	144.692	signal peptidase complex subunit 2
105223698	NW_011876285.1	-	787288	788809	1441	5658	4120	1255	57.6224	43.9398	11.6406	ubiquitin-like modifier-activating enzyme 5
105223699	NW_011876285.1	-	789842	793412	2045	351	175	16	2.51887	1.31513	0.104574	synaptic vesicle glycoprotein 2B
105223700	NW_011876285.1	-	828781	840521	6168	12710	2321	3162	30.2408	5.78303	6.85194	brain tumor protein
105223701	NW_011876285.1	-	844138	846321	1942	5147	4651	5623	38.8953	36.8063	38.7003	uncharacterized protein F54F2.9
105223702	NW_011876285.1	+	840703	844153	2541	2212	823	2467	12.7753	4.9776	12.9766	anaphase-promoting complex subunit 4
105223703	NW_011876285.1	-	846485	848667	1555	547	228	388	5.16237	2.25335	3.33501	N-acetylglucosamine-6-phosphate deacetylase
105223704	NW_011875387.1	+	6180	9124	1033	2488	4182	5474	35.4491	62.3981	71.0336	probable pseudouridine-5'-phosphatase%2C
105223705	NW_011876285.1	+	8015	8779	696	0	0	0	0	0	0	keratin%2C type I cytoskeletal 9-like
105223706	NW_011876285.1	-	57019	57360	342	1	1	0	0.0429108	0.0449364	0	glycine-rich cell wall structural protein-like
105223707	NW_011876285.1	-	91159	92564	1406	0	1	0	0	0.0109305	0	skin secretory protein xP2
105223708	NW_011876285.1	+	667015	683289	6589	16657	25983	9900	37.0996	60.603	20.0822	CAD protein
105223709	NW_011876285.1	-	733081	734030	618	0	0	0	0	0	0	histone H1.0
105223710	NW_011876285.1	-	992548	993711	1164	6	0	0	0.0756468	0	0	insulin-like growth factor-binding protein complex acid labile subunit
105223711	NW_011876286.1	+	51475	249256	1660	0	1	0	0	0.00925799	0	neuronal acetylcholine receptor subunit alpha-7%2C
105223712	NW_011876286.1	+	262412	263709	1174	6870	8532	11637	85.8778	111.688	132.486	Transcription factor Adf-1
105223713	NW_011876286.1	-	263970	266326	2039	5213	5682	4130	37.52	42.8261	27.0725	tubulin gamma-1 chain
105223714	NW_011876286.1	-	268051	269277	1066	585	144	1291	8.05362	2.07601	16.187	uncharacterized LOC105223714
105223715	NW_011876286.1	+	266636	268206	1379	768	382	956	8.17315	4.2572	9.26594	protein ALP1-like
105223716	NW_011876286.1	+	269340	271134	1656	4028	2159	675	35.6962	20.0363	5.44803	uncharacterized LOC105223716
105223717	NW_011876286.1	+	278164	278984	758	33	97	16	0.638906	1.96665	0.282128	uncharacterized LOC105223717
105223718	NW_011876286.1	+	285485	289586	866	0	1	3	0	0.0177463	0.046302	three-prime repair exonuclease 1
105223719	NW_011876286.1	-	294799	295823	821	0	0	1	0	0	0.0162799	uncharacterized LOC105223719
105223720	NW_011876286.1	-	307726	327615	6326	33291	27115	14844	85.1449	72.6229	34.5769	trafficking kinesin-binding protein milt%2C
105223721	NW_011875389.1	-	6070	8364	2235	4899	1002	1768	32.1679	6.88993	10.5731	uncharacterized LOC105223721
105223722	NW_011876286.1	-	329326	334562	2127	12327	18748	25647	86.3919	137.595	163.703	RNA-binding protein 39%2C
105223723	NW_011876286.1	+	335088	339203	2438	2502	616	1082	16.1682	4.16858	6.36804	ras-related protein Rab-30%2C
105223724	NW_011876286.1	-	341777	345782	2559	9317	12480	3576	53.4316	74.9495	18.6777	guanine nucleotide-binding protein subunit alpha homolog
105223725	NW_011876286.1	+	346067	351367	1388	6823	1881	517	72.4535	20.9173	5.0001	uncharacterized LOC105223725%2C
105223726	NW_011876286.1	-	352798	358312	2328	45970	49283	27399	290.664	326.322	157.781	monocarboxylate transporter 9%2C
105223727	NW_011876286.1	+	377649	396255	3878	9	1	45	0.0340586	0.00396293	0.155096	uncharacterized LOC105223727
105223728	NW_011876286.1	+	404552	414630	5551	7186	3211	11493	18.998	8.88984	27.6731	protein son of sevenless
105223729	NW_011876286.1	-	428325	435340	1938	15	21	19	0.113587	0.166529	0.131038	cysteine sulfinic acid decarboxylase
105223730	NW_011876286.1	-	443914	445637	1466	3926	329	6284	39.3015	3.44895	57.2926	actin-related protein 2/3 complex subunit 1A
105223731	NW_011875389.1	+	9606	15228	3910	7024	1921	3790	29.4769	8.44221	14.4857	protein pigeon%2C
105223732	NW_011876286.1	-	447285	448211	863	1380	196	1121	23.4672	3.49036	17.3616	ankyrin repeat domain-containing protein 49
105223733	NW_011876286.1	+	446331	447311	861	1690	1145	1681	28.8055	20.4375	26.0952	dynactin subunit 5
105223734	NW_011876286.1	+	448395	449916	1408	2579	1006	2164	26.8807	10.9804	20.5424	immunoglobulin-binding protein 1
105223735	NW_011876286.1	-	450041	452830	2297	17626	2863	2383	112.612	19.1551	13.8663	ovarian-specific serine/threonine-protein kinase Lok
105223736	NW_011876286.1	+	453521	456953	3250	10520	14698	12395	47.5034	69.5024	50.9752	coatomer subunit beta'
105223737	NW_011876286.1	+	458117	461737	2146	5985	632	5317	42.2883	4.67633	34.2158	interferon-inducible double-stranded RNA-dependent protein kinase activator A homolog%2C
105223738	NW_011870831.1	-	891	2196	1306	9620	9518	10304	108.1	112.002	105.453	small glutamine-rich tetratricopeptide repeat-containing protein beta
105223739	NW_011876286.1	+	462408	467074	4588	17293	11921	19482	55.3145	39.9313	56.7553	nuclear pore complex protein Nup155
105223740	NW_011876286.1	+	467565	469159	1338	2707	2478	2287	29.691	28.4623	22.8458	protein valois
105223741	NW_011876286.1	-	469296	472823	3383	6898	3600	3556	29.9236	16.354	14.0493	uncharacterized LOC105223741
105223742	NW_011876286.1	+	473165	475595	2431	5144	1404	3360	31.0533	8.87579	18.4735	stAR-related lipid transfer protein 7%2C mitochondrial
105223743	NW_011876286.1	-	475977	478279	1191	2572	783	3170	33.1681	10.5741	37.2317	inhibitor of growth protein 5%2C
105223744	NW_011876286.1	+	478694	508119	2243	889	1060	292	5.81654	7.26275	1.74	alkaline ceramidase
105223745	NW_011876286.1	-	513763	515800	901	4374	3203	232	71.2437	54.6332	3.44159	6-pyruvoyl tetrahydrobiopterin synthase
105223746	NW_011876286.1	-	528168	545142	6807	11498	5259	5403	26.6443	12.762	11.4031	uncharacterized LOC105223746%2C
105223747	NW_011875389.1	+	8498	9352	787	5152	4337	2130	96.0712	84.6914	36.1744	bis(5'-nucleosyl)-tetraphosphatase [asymmetrical]
105223748	NW_011876286.1	+	545676	549184	2342	4976	706	7021	31.1807	4.63279	40.069	HEAT repeat-containing protein 3
105223749	NW_011876286.1	-	587026	591263	1460	20592	2836	1555	206.985	29.8523	14.2355	3-ketoacyl-CoA thiolase%2C mitochondrial
105223750	NW_011876286.1	+	594078	598568	3472	9586	5620	21227	40.5182	24.876	81.7156	SWI/SNF-related matrix-associated actin-dependent regulator of chromatin subfamily A containing DEAD/H box 1 homolog
105223751	NW_011875391.1	-	7854	27162	335	3	2	2	0.131422	0.0917508	0.079796	nitric oxide synthase
105223752	NW_011876286.1	+	606497	637789	3197	272	253	52	1.24859	1.21619	0.217399	uncharacterized LOC105223752
105223753	NW_011876286.1	+	643894	646691	2719	0	1	10	0	0.00565217	0.0491572	titin
105223754	NW_011876286.1	-	649702	650825	638	1387	344	1023	31.9042	8.28633	21.4314	cAMP-responsive element-binding protein-like 2
105223755	NW_011876286.1	+	651012	652531	1330	6738	1440	2920	74.3484	16.6393	29.3445	ubiquitin thioesterase otubain-like
105223756	NW_011876286.1	-	653009	656503	1546	4971	5721	57760	47.1875	56.8705	499.36	malate dehydrogenase%2C cytoplasmic
105223757	NW_011876286.1	-	657172	659091	1920	6641	4211	2781	50.7603	33.7061	19.3596	uncharacterized LOC105223757
105223758	NW_011876286.1	+	659244	678352	10014	97962	181439	73294	145.392	281.999	99.0731	E3 ubiquitin-protein ligase HECTD1%2C
105223759	NW_011875393.1	+	18068	18832	705	1823	287	269	37.9481	6.2563	5.09987	methionine aminopeptidase 1D%2C mitochondrial
105223760	NW_011876286.1	+	694762	702855	3538	3989	4864	4145	20.5045	26.1826	19.405	ubiquitin carboxyl-terminal hydrolase CYLD%2C
105223761	NW_011876286.1	-	687993	694246	5016	12452	17826	15724	36.4312	54.6161	41.8988	mitogen-activated protein kinase ERK-A
105223762	NW_011876286.1	-	778430	785796	1508	2	11	443	0.0195934	0.112851	3.95265	serine protease 27%2C
105223763	NW_011876286.1	-	795843	797592	1536	1	1	1	0.00955435	0.0100054	0.00870171	trypsin-1
105223764	NW_011876286.1	-	802601	807352	1680	0	8	0	0	0.0798351	0	tryptase%2C
105223765	NW_011875394.1	+	23973	24970	906	0	16	14	0	0.271404	0.206536	protein ANTAGONIST OF LIKE HETEROCHROMATIN PROTEIN 1-like
105223766	NW_011876286.1	-	821112	822043	932	0	10	2	0	0.164895	0.028682	uncharacterized LOC105223766
105223767	NW_011876286.1	+	827095	830673	2284	488	267	13	3.13557	1.79655	0.0760752	protein PIF
105223768	NW_011876286.1	-	833568	842894	2386	46	156	238	0.28293	1.0048	1.33322	alpha-amylase 3
105223769	NW_011876286.1	-	359849	374073	5174	56	127	305	0.158838	0.377226	0.787897	uncharacterized LOC105223769
105223770	NW_011876286.1	-	555436	577211	3311	338	683	322	1.49813	3.1702	1.29985	uncharacterized LOC105223770
105223771	NW_011876286.1	+	718174	762298	4108	0	0	0	0	0	0	dipeptidyl peptidase 4
105223772	NW_011876287.1	-	9536	11080	1545	234	262	173	2.22269	2.60614	1.49663	uncharacterized LOC105223772
105223773	NW_011876287.1	-	328647	338413	4563	6	11	0	0.0192971	0.0370482	0	equilibrative nucleoside transporter 4
105223774	NW_011876287.1	-	342692	345201	2449	27737	8479	2619	166.212	53.2084	14.2936	protein swallow
105223775	NW_011876287.1	-	347918	351256	1863	7069	5773	2800	68.2956	58.4075	24.6375	WW domain-binding protein 2%2C
105223776	NW_011876287.1	+	352011	352781	573	42	57	387	1.08899	1.54769	9.13883	uncharacterized LOC105223776%2C
105223777	NW_011876287.1	+	356262	364736	3188	2708	581	2730	12.4659	2.8008	11.4456	ecto-NOX disulfide-thiol exchanger 2
105223778	NW_011876287.1	+	425043	440829	3482	15052	1130	3629	63.4392	4.9874	13.9301	facilitated trehalose transporter Tret1-2 homolog
105223779	NW_011876287.1	-	442276	443750	1356	584	829	6102	6.32041	9.39549	60.1462	protein-S-isoprenylcysteine O-methyltransferase
105223780	NW_011875395.1	+	18378	29627	1747	387	368	157	3.25095	3.23727	1.20117	zinc finger BED domain-containing protein 1
105223781	NW_011876287.1	-	445195	446050	651	6616	6530	2468	149.144	154.155	50.6711	39S ribosomal protein L20%2C mitochondrial
105223782	NW_011876287.1	+	444404	445216	546	15014	3248	8245	403.549	91.4214	201.834	10 kDa heat shock protein%2C mitochondrial
105223783	NW_011876287.1	+	446726	449244	1479	9	10	9	0.0893031	0.10391	0.0813337	coiled-coil domain-containing protein 63
105223784	NW_011876287.1	-	456397	554706	3851	12	12	100	0.050489	0.0528724	0.383195	bicaudal D-related protein homolog%2C
105223785	NW_011875397.1	-	10215	16009	2965	9121	2289	861	48.6923	12.7966	4.18624	beta-glucuronidase%2C
105223786	NW_011876287.1	-	583192	588973	4704	16972	14782	7584	53.0844	48.4172	21.6041	dynactin subunit 1%2C
105223787	NW_011876287.1	+	592515	629824	4378	138	1652	6628	0.505041	6.33126	22.092	glycerophosphocholine phosphodiesterase GPCPD1%2C
105223788	NW_011876287.1	-	645263	646594	1332	0	2	1	0	0.0230755	0.0100344	uncharacterized LOC105223788
105223789	NW_011876287.1	+	747139	748707	1508	0	0	0	0	0	0	uncharacterized LOC105223789
105223790	NW_011876287.1	+	772777	778018	1220	0	2	1	0	0.0251939	0.0109556	uncharacterized LOC105223790
105223791	NW_011876287.1	-	758828	816493	1182	0	0	28	0	0	0.316619	uncharacterized LOC105223791
105223792	NW_011876287.1	+	916654	949520	1645	8	5	13	0.0713701	0.046712	0.105627	organic solute transporter alpha-like protein
105223793	NW_011876287.1	+	15087	18873	1590	2	1	28	0.0184597	0.00966557	0.235373	uncharacterized LOC105223793
105223794	NW_011876287.1	+	637291	639526	2182	0	8	76	0	0.0563456	0.465538	glycerophosphocholine phosphodiesterase GPCPD1
105223795	NW_011876288.1	+	35507	157377	3147	93189	32796	1787	434.57	160.158	7.58969	CUGBP Elav-like family member 2
105223796	NW_011876288.1	+	291184	470926	4451	2	12	1534	0.00890773	0.0559694	6.22251	CUGBP Elav-like family member 2%2C
105223797	NW_011876288.1	-	501642	503838	1737	0	0	2	0	0	0.0155961	uncharacterized LOC105223797%2C
105223798	NW_011875399.1	-	11188	13663	896	1623	1293	216	26.5829	22.1776	3.22212	CCR4-NOT
105223799	NW_011876288.1	-	514986	551280	1573	9	27	5	0.0839665	0.263791	0.0424852	uncharacterized LOC105223799
105223800	NW_011876288.1	+	568138	569585	1243	1	8	0	0.0118065	0.0989107	0	uncharacterized LOC105223800
105223801	NW_011876288.1	-	575582	617719	4076	0	0	257	0	0	0.934953	RNA polymerase II degradation factor 1-like%2C
105223802	NW_011876288.1	-	657972	767789	3067	1	2	188	0.00478496	0.0100217	0.819295	uncharacterized LOC105223802
105223803	NW_011876288.1	+	789080	792315	1149	1	6	119	0.0127724	0.080252	1.38428	uncharacterized LOC105223803
105223804	NW_011876288.1	+	796133	796747	495	0	11	3	0	0.341517	0.081005	uncharacterized LOC105223804
105223805	NW_011876288.1	+	802390	806588	3970	9151	2494	5940	33.8275	9.65452	19.9982	probable inactive serine/threonine-protein kinase bub1
[truncated: 11,490 more rows]
